# Supplementary material for: Preclinical studies and transcriptome analysis in a model of Parkinson’s disease with dopaminergic ZNF746 expression
Source: Mol Neurodegener. 2025 Feb 28;20:24. doi: 10.1186/s13024-025-00814-3 (PMC11871723; doi:10.1186/s13024-025-00814-3)
Supplement: Supplementary file 1 — Additional file 1. Supplementary movie 1. Motor deficit assessment of 3 month old PARIS Tg and control mouse using pole test. Supplementary movie 2. Motor deficit assessment of 2 month old PARIS Tg and control mouse using beam walking test. Supplementary movie 3. L-DOPA rescues motor impairments in PARIS Tg mice. Supplementary movie 4. Nilotinib rescues motor impairments in PARIS Tg mice. [file 13024_2025_814_MOESM1_ESM.zip]

Archive with 9 entries (9 files):
- Supplemental movie 1-Con.wmv
- Supplemental movie 1-PARIS Tg.wmv
- Supplemental movie 2-Con PARIS Tg-beam walking.mp4
- Supplemental movie 3-PARIS Tg-L-DOPA after.wmv
- Supplemental movie 3-PARIS Tg-L-DOPA before.wmv
- Supplemental movie 4-Con-nilotinib diet.mp4
- Supplemental movie 4-Con-normal diet.mp4
- Supplemental movie 4-PARIS Tg-nilotinib diet.mp4
- Supplemental movie 4-PARIS Tg-normal diet.mp4
