# Supplementary material for: Preclinical studies and transcriptome analysis in a model of Parkinson’s disease with dopaminergic ZNF746 expression
Source: Mol Neurodegener. 2025 Feb 28;20:24. doi: 10.1186/s13024-025-00814-3 (PMC11871723; doi:10.1186/s13024-025-00814-3)
Supplement: Supplementary file 2 — Additional file 2. Supplementary table 1. Differentially expressed genes (DEGs) associated with functional annotation and mitochondrial dysfunction. List of mitochondrial dysfunction-associated genes for bubble plot DAVID functional annotation in PARIS Tg, related to Fig. 6D. Supplementary table 2. Differentially expressed genes (DEGs; more than 2× fold alteration) in the midbrains of PARIS Tg mice. List of 2× fold DEGs PARIS-driven transcriptomic alterations in the midbrains of Tg mice, related to Supplementary fig 5B. Supplementary table 3. Cell type proportion. Proportions of each cell type cluster, including major cell types and their subpopulation of neurons, astrocytes, and microglia. Supplementary table 4. Neuron DEG log2FC. List of DEGs in neurons. (Filtration using log2FC >|0.2|) Supplementary table 5. Neuron subpopulation gene expression level. Supplementary table 6. Neuron subpopulation DEG log2FC. List of DEGs in subpopulation of neurons. (Filtration using log2FC; glutamatergic >|0.3|, cholinergic >|0.2|, dopaminergic >|0.12|, GABAergic >|0.2|, and serotonergic >|0.11|). Supplementary table 7. Neuron subpopulation GO ontology. Supplementary table 8. Dopaminergic neuron KEGG analysis. Supplementary table 9. Astrocyte subpopulation DEG log2FC. List of DEGs in subpopulation of astrocytes. (Filtration using log2FC; a0>|0.25|, a1>|0.4|, a2>|0.4|, a3>|0.25|, a4>|0.35|, a5>|0.55|, and a6>|0.4|). Supplementary table 10. Astrocyte subpopulation GO ontology. Supplementary table 11. Microglia subpopulation DEG log2FC. List of DEGs in subpopulation of microglia. (Filtration using log2FC; m0>|0.25|, m1>|0.3|, m2>|0.25|, m3>|0.25|, m4>|0.45|, and m5>|0.85|). Supplementary table 12. Microglia subpopulation GO ontology. Supplementary table 13. Information on number of male and female mice used in each experimental group. [file 13024_2025_814_MOESM2_ESM.zip]

Archive with 13 entries (13 files):
- Supplemenetal table 2.xlsx
- Supplemental table 1.docx
- Supplementary Table 10. Astrocyte subpopulation GO ontology.xlsx
- Supplementary Table 11. Microglia subpopulation DEG log2FC.xlsx
- Supplementary Table 12. Microglia subpopulation GO ontology.xlsx
- Supplementary table 13.xlsx
- Supplementary Table 3. Cell type proportion.xlsx
- Supplementary Table 4. Neuron DEG log2FC.xlsx
- Supplementary Table 5. Neuron subpopulation gene level.xlsx
- Supplementary Table 6. Neuron subpopulation DEG log2FC.xlsx
- Supplementary Table 7. Neuron subpopulation GO ontology.xlsx
- Supplementary Table 8. Dopaminergic neuron KEGG analysis.xlsx
- Supplementary Table 9. Astrocyte subpopulation DEG log2FC.xlsx
