# Supplementary material for: Preclinical studies and transcriptome analysis in a model of Parkinson’s disease with dopaminergic ZNF746 expression
Source: Mol Neurodegener. 2025 Feb 28;20:24. doi: 10.1186/s13024-025-00814-3 (PMC11871723; doi:10.1186/s13024-025-00814-3)
Supplement: Supplementary file 2 — Additional file 2. Supplementary table 1. Differentially expressed genes (DEGs) associated with functional annotation and mitochondrial dysfunction. List of mitochondrial dysfunction-associated genes for bubble plot DAVID functional annotation in PARIS Tg, related to Fig. 6D. Supplementary table 2. Differentially expressed genes (DEGs; more than 2× fold alteration) in the midbrains of PARIS Tg mice. List of 2× fold DEGs PARIS-driven transcriptomic alterations in the midbrains of Tg mice, related to Supplementary fig 5B. Supplementary table 3. Cell type proportion. Proportions of each cell type cluster, including major cell types and their subpopulation of neurons, astrocytes, and microglia. Supplementary table 4. Neuron DEG log2FC. List of DEGs in neurons. (Filtration using log2FC >|0.2|) Supplementary table 5. Neuron subpopulation gene expression level. Supplementary table 6. Neuron subpopulation DEG log2FC. List of DEGs in subpopulation of neurons. (Filtration using log2FC; glutamatergic >|0.3|, cholinergic >|0.2|, dopaminergic >|0.12|, GABAergic >|0.2|, and serotonergic >|0.11|). Supplementary table 7. Neuron subpopulation GO ontology. Supplementary table 8. Dopaminergic neuron KEGG analysis. Supplementary table 9. Astrocyte subpopulation DEG log2FC. List of DEGs in subpopulation of astrocytes. (Filtration using log2FC; a0>|0.25|, a1>|0.4|, a2>|0.4|, a3>|0.25|, a4>|0.35|, a5>|0.55|, and a6>|0.4|). Supplementary table 10. Astrocyte subpopulation GO ontology. Supplementary table 11. Microglia subpopulation DEG log2FC. List of DEGs in subpopulation of microglia. (Filtration using log2FC; m0>|0.25|, m1>|0.3|, m2>|0.25|, m3>|0.25|, m4>|0.45|, and m5>|0.85|). Supplementary table 12. Microglia subpopulation GO ontology. Supplementary table 13. Information on number of male and female mice used in each experimental group. [file 13024_2025_814_MOESM2_ESM.zip › Supplemenetal table 2.xlsx]

## Sheet: 2xfold q<0.05 1,259 genes
GeneName	baseMean	log2FoldChange	lfcSE	stat	pvalue	padj		GenbankAccession	UniGeneID	EntrezGeneID	GeneName	Description	GenomicCoordinates
0610005C13Rik	7.99363	3.54564	0.610113	5.81145	6.19345e-09	1.74917e-07		-	-	-	-	-	-
0610038B21Rik	6.71291	2.35226	0.506485	4.64428	3.41259e-06	7.39946e-05		NR_030694	Mm.415417	100043040	RIKEN cDNA 1110002L01 gene	Mus musculus RIKEN cDNA 1110002L01 gene (1110002L01Rik), non-coding RNA [NR_030694]	chr12:3404511-3404452
0610039K10Rik	113.242	9.86205	0.853062	11.5608	6.5126e-31	7.67992e-29		-	-	-	-	-	-
0610040F04Rik	45.5106	1.97382	0.2221	8.88709	6.27298e-19	3.79864e-17		NM_001163085	Mm.386889	270672	mitogen-activated protein kinase kinase kinase 15	Mus musculus mitogen-activated protein kinase kinase kinase 15 (Map3k15), mRNA [NM_001163085]	chrX:156560393-156560523
1110002L01Rik	523.337	2.92926	0.0858207	34.1323	2.44863e-255	2.46883e-251		NM_138314	Mm.219428	171567	non-metastatic cells 7, protein expressed in (nucleoside-diphosphate kinase)	Mus musculus non-metastatic cells 7, protein expressed in (nucleoside-diphosphate kinase) (Nme7), transcript variant 1, mRNA [NM_138314]	chr1:166277938-166277997
1500012K07Rik	27.4471	3.90055	0.369309	10.5617	4.48294e-26	3.94753e-24		NR_015495	Mm.274484	320845	RIKEN cDNA A230056P14 gene	Mus musculus RIKEN cDNA A230056P14 gene (A230056P14Rik), non-coding RNA [NR_015495]	chr7:63232334-63234839
1500017E21Rik	36.426	4.05199	0.359421	11.2737	1.77018e-29	1.9295e-27		NM_175684	Mm.285060	319262	FCH and double SH3 domains 1	Mus musculus FCH and double SH3 domains 1 (Fchsd1), mRNA [NM_175684]	chr18:38117206-38117147
1600029I14Rik	2.58463	3.31937	0.943945	3.51649	0.000437295	0.00680931		NM_001025612	Mm.477103	382083	sorting nexin 22	Mus musculus sorting nexin 22 (Snx22), mRNA [NM_001025612]	chr9:65913577-65913518
1700001D01Rik	3.70433	5.39735	1.39683	3.86399	0.000111549	0.00194583		NM_009205	Mm.227176	20532	solute carrier family 3, member 1	Mus musculus solute carrier family 3, member 1 (Slc3a1), mRNA [NM_009205]	chr17:85463142-85463201
1700001G11Rik	29.3955	3.37978	0.360651	9.37133	7.16215e-21	4.89575e-19		NM_001081446	Mm.458509	434232	IQ motif containing K	Mus musculus IQ motif containing K (Iqck), mRNA [NM_001081446]	chr7:126019881-126021168
1700001K19Rik	17.3715	7.62892	0.884575	8.62438	6.44382e-18	3.58949e-16		-	-	-	-	-	-
1700001K23Rik	5.5516	5.97819	0.959596	6.2299	4.66735e-10	1.47983e-08		-	-	-	-	-	-
1700003D09Rik	46.2063	8.08373	0.859673	9.40326	5.28987e-21	3.67462e-19		NM_001033040	Mm.25220	233899	predicted gene 166	Mus musculus predicted gene 166 (Gm166), mRNA [NM_001033040]	chr7:134729026-134728775
1700003F12Rik	9.48296	2.25717	0.489424	4.61189	3.99026e-06	8.53345e-05		NM_023475	Mm.30056	68607	serine hydrolase-like	Mus musculus serine hydrolase-like (Serhl), mRNA [NM_023475]	chr15:82946771-82946830
1700007J10Rik	181.541	8.84932	0.654741	13.5158	1.26244e-41	2.29343e-39		-	-	-	-	-	-
1700008F21Rik	6.78632	6.27292	0.931752	6.73239	1.66902e-11	5.97793e-10		-	-	-	-	-	-
1700008J07Rik	37.049	1.52432	0.265729	5.73634	9.67431e-09	2.69079e-07		-	-	-	-	-	-
1700008O03Rik	18.5418	1.70102	0.443407	3.83625	0.000124929	0.0021331		NM_001025371	Mm.459165	574418	serine incorporator 4	Mus musculus serine incorporator 4 (Serinc4), mRNA [NM_001025371]	chr2:121276906-121276877
1700010K23Rik	174.304	10.9624	0.845082	12.9719	1.76488e-38	2.71671e-36		NM_175034	Mm.330538	317750	solute carrier family 24, member 5	Mus musculus solute carrier family 24, member 5 (Slc24a5), mRNA [NM_175034]	chr2:124913773-124913832
1700011H14Rik	6.43386	4.28658	0.845972	5.06704	4.04044e-07	9.74587e-06		NM_013688	Mm.329064	21645	t-complex-associated testis expressed 1	Mus musculus t-complex-associated testis expressed 1 (Tcte1), mRNA [NM_013688]	chr17:45678906-45678965
1700015E13Rik	2.37838	4.75264	1.17859	4.0325	5.51871e-05	0.00100893		-	-	-	-	-	-
1700018G05Rik	3.0783	5.13083	0.977187	5.25062	1.51591e-07	3.82103e-06		NM_011494	Mm.17461	20872	serine/threonine kinase 16	Mus musculus serine/threonine kinase 16 (Stk16), mRNA [NM_011494]	chr1:75210546-75210605
1700018L02Rik	55.09	5.34369	0.381621	14.0026	1.50257e-44	3.22333e-42		AK086397	0	77945	retinitis pigmentosa GTPase regulator interacting protein 1	Mus musculus 15 days embryo head cDNA, RIKEN full-length enriched library, clone:D930025N02 product:retinitis pigmentosa GTPase regulator interacting protein 1, full insert sequence. [AK086397]	chr14:52754222-52754281
1700019G24Rik	3.69878	3.04504	0.818778	3.71901	0.000200004	0.00331667		NM_001164573	Mm.238285	231646	myosin 1H	Mus musculus myosin 1H (Myo1h), mRNA [NM_001164573]	chr5:114814363-114814422
1700019L03Rik	14.6767	2.27884	0.349474	6.52079	6.994e-11	2.39854e-09		-	-	-	-	-	-
1700020A23Rik	2.96349	5.07453	1.13147	4.48489	7.29527e-06	0.000151347		AK138162	Mm.398286	67930	RIKEN cDNA 1700101I11 gene	Mus musculus adult male hypothalamus cDNA, RIKEN full-length enriched library, clone:A230018J24 product:hypothetical protein, full insert sequence. [AK138162]	chr6:129482555-129482496
1700020L24Rik	12.8165	2.92921	0.400996	7.30483	2.77621e-13	1.15428e-11		-	-	-	-	-	-
1700022I11Rik	4.50141	5.6721	0.974605	5.8199	5.88829e-09	1.66532e-07		AK011275	Mm.388907	73133	RIKEN cDNA 3110021N24 gene	Mus musculus 10 days embryo whole body cDNA, RIKEN full-length enriched library, clone:2610002D03 product:hypothetical protein, full insert sequence. [AK011275]	chr4:108453821-108453880
1700024B18Rik	5.37439	5.43546	1.02307	5.31287	1.07912e-07	2.751e-06		NM_016927	Mm.445792	53871	polycystic kidney disease 2-like 2	Mus musculus polycystic kidney disease 2-like 2 (Pkd2l2), transcript variant 1, mRNA [NM_016927]	chr18:34572354-34572413
1700024P16Rik	15.3245	2.00635	0.531014	3.77834	0.00015788	0.00265084		AK044256	Mm.468581	330052	RIKEN cDNA A930003O13 gene	Mus musculus adult retina cDNA, RIKEN full-length enriched library, clone:A930003O13 product:unclassifiable, full insert sequence. [AK044256]	chr5:22250253-22250194
1700025F24Rik	1.54907	3.58943	1.03168	3.47919	0.00050293	0.00774166		NM_026562	Mm.262369	68107	cyclin N-terminal domain containing 1	Mus musculus cyclin N-terminal domain containing 1 (Cntd1), mRNA [NM_026562]	chr11:101148951-101149010
1700027H10Rik	63.917	9.51372	0.847912	11.2202	3.24656e-29	3.48228e-27		NM_177887	Mm.361851	330460	transmembrane protein 150B	Mus musculus transmembrane protein 150B (Tmem150b), transcript variant 2, mRNA [NM_177887]	chr7:4675472-4675413
1700028K03Rik	42.0932	3.37	0.346062	9.73814	2.07309e-22	1.52569e-20		NM_028968	Mm.352698	74482	interferon induced transmembrane protein 7	Mus musculus interferon induced transmembrane protein 7 (Ifitm7), mRNA [NM_028968]	chr16:13983805-13983746
1700030A11Rik	2.91934	4.01743	0.942623	4.26197	2.02634e-05	0.000395559		AF175892	Mm.182193	268930	protein kinase, membrane associated tyrosine/threonine 1	Mus musculus MYT1 kinase (Myt1) mRNA, complete cds. [AF175892]	chr17:23873646-23873702
1700034G24Rik	1.80944	3.81711	1.2103	3.15386	0.00161126	0.0221934		NM_027299	Mm.207605	70059	degenerative spermatocyte homolog 2 (Drosophila), lipid desaturase	Mus musculus degenerative spermatocyte homolog 2 (Drosophila), lipid desaturase (Degs2), transcript variant 1, mRNA [NM_027299]	chr12:109928560-109928501
1700034H15Rik	32.0319	1.59076	0.267069	5.95638	2.5788e-09	7.60256e-08		-	-	-	-	-	-
1700034I23Rik	10.9424	5.48904	0.8678	6.32524	2.52846e-10	8.19715e-09		NM_010767	Mm.378962	17175	mannan-binding lectin serine peptidase 2	Mus musculus mannan-binding lectin serine peptidase 2 (Masp2), transcript variant 2, mRNA [NM_010767]	chr4:147978429-147978488
1700034J05Rik	3.63407	4.33338	0.944154	4.58969	4.43904e-06	9.40266e-05		-	-	-	-	-	-
1700034P13Rik	61.4554	6.4288	0.525154	12.2417	1.85992e-34	2.46745e-32		NM_028101	Mm.479897	72106	jumonji domain containing 8	Mus musculus jumonji domain containing 8 (Jmjd8), mRNA [NM_028101]	chr17:25968309-25968368
1700047A11Rik	47.3156	9.08041	0.846293	10.7296	7.38871e-27	6.9623e-25		-	-	-	-	-	-
1700048M11Rik	3.82922	5.45204	0.962475	5.66461	1.47363e-08	4.01565e-07		-	-	-	-	-	-
1700061G19Rik	5.16516	3.33653	0.867138	3.84775	0.000119208	0.00205105		-	-	-	-	-	-
1700065D16Rik	6.63565	2.91008	0.552749	5.26473	1.40394e-07	3.54767e-06		-	-	-	-	-	-
1700067K01Rik	9.82977	3.88391	0.57949	6.70229	2.05181e-11	7.28427e-10		-	-	-	-	-	-
1700071M16Rik	212.38	11.25	0.846296	13.2932	2.53451e-40	4.36823e-38		-	-	-	-	-	-
1700074H08Rik	4.27068	5.59907	0.959795	5.83361	5.42419e-09	1.54272e-07		NM_016749	Mm.379067	53311	myosin binding protein H	Mus musculus myosin binding protein H (Mybph), mRNA [NM_016749]	chr1:136096999-136097558
1700080N15Rik	16.1293	7.52508	1.05071	7.1619	7.95691e-13	3.18355e-11		-	-	-	-	-	-
1700085C21Rik	2.61046	4.89077	1.19269	4.10063	4.12034e-05	0.000767189		NM_153151	Mm.229342	224530	acetyl-Coenzyme A acetyltransferase 3	Mus musculus acetyl-Coenzyme A acetyltransferase 3 (Acat3), mRNA [NM_153151]	chr17:13120258-13119394
1700086O06Rik	46.4734	1.00132	0.174685	5.73212	9.91808e-09	2.75479e-07		-	-	-	-	-	-
1700088E04Rik	164.805	3.44572	0.213832	16.1141	2.03066e-58	6.20428e-56		NR_033568	Mm.378791	77323	RIKEN cDNA 9430041J12 gene	Mus musculus RIKEN cDNA 9430041J12 gene (9430041J12Rik), non-coding RNA [NR_033568]	chr7:4071609-4071550
1700094J05Rik	37.9436	5.07345	0.446086	11.3733	5.6816e-30	6.43648e-28		NM_016925	Mm.6536	14087	Fanconi anemia, complementation group A	Mus musculus Fanconi anemia, complementation group A (Fanca), mRNA [NM_016925]	chr8:125792269-125792210
1700095B10Rik	1.53436	4.14461	1.04625	3.96139	7.4514e-05	0.00133681		NM_181544	Mm.436810	244646	polycystic kidney disease 1 like 3	Mus musculus polycystic kidney disease 1 like 3 (Pkd1l3), transcript variant 2, mRNA [NM_181544]	chr8:112193157-112193216
1700100L14Rik	1.48362	4.05798	1.19866	3.38542	0.000710696	0.0106314		NM_145149	Mm.465324	233046	RAS guanyl releasing protein 4	Mus musculus RAS guanyl releasing protein 4 (Rasgrp4), transcript variant 2, mRNA [NM_145149]	chr7:29938722-29938781
1700101I11Rik	165.992	4.82899	0.238315	20.2631	2.7247e-91	2.11321e-88		NM_032002	Mm.443874	83961	neuregulin 4	Mus musculus neuregulin 4 (Nrg4), mRNA [NM_032002]	chr9:55074548-55074489
1700109K24Rik	26.9361	8.26565	0.929772	8.88997	6.11266e-19	3.7127e-17		-	-	-	-	-	-
1700110K17Rik	66.0422	9.07807	0.848885	10.6941	1.08459e-26	9.9413e-25		-	-	-	-	-	-
1700113A16Rik	56.7252	2.71907	0.291318	9.33369	1.02248e-20	6.84994e-19		NM_025659	Mm.479272	66610	ABI gene family, member 3	Mus musculus ABI gene family, member 3 (Abi3), transcript variant 1, mRNA [NM_025659]	chr11:95693956-95693897
1700120C14Rik	22.8178	4.09162	0.404882	10.1057	5.21179e-24	4.13763e-22		NM_009004	Mm.258846	19348	kinesin family member 20A	Mus musculus kinesin family member 20A (Kif20a), transcript variant 3, mRNA [NM_009004]	chr18:34792251-34792310
1700123L14Rik	15.8513	4.58618	0.786724	5.82947	5.56051e-09	1.57926e-07		Y08485	Mm.297977	20962	synaptonemal complex protein 3	M.musculus mRNA for synaptonemal complex protein. [Y08485]	chr10:87932348-87935438
1700125G02Rik	8.23365	3.59083	0.603486	5.95015	2.67892e-09	7.87471e-08		NM_020011	Mm.24222	56632	sphingosine kinase 2	Mus musculus sphingosine kinase 2 (Sphk2), transcript variant 2, mRNA [NM_020011]	chr7:52965939-52965880
1700125H03Rik	5.24586	5.39679	1.00353	5.37779	7.54075e-08	1.94698e-06		-	-	-	-	-	-
1810034E14Rik	14.0758	3.53108	0.622677	5.6708	1.42136e-08	3.8837e-07		-	-	-	-	-	-
1810062O18Rik	90.6951	5.89852	0.378002	15.6045	6.78433e-55	1.90008e-52		NR_002844	Mm.472939	22097	X (inactive)-specific transcript, antisense	Mus musculus X (inactive)-specific transcript, antisense (Tsix), antisense RNA [NR_002844]	chrX:100676837-100676896
2010009K17Rik	5.00532	5.82926	1.05167	5.54289	2.97527e-08	7.95708e-07		AK015714	Mm.426530	75060	RIKEN cDNA 4930506C21 gene	Mus musculus adult male testis cDNA, RIKEN full-length enriched library, clone:4930506C21 product:unclassifiable, full insert sequence. [AK015714]	chr17:8486348-8486290
2010106C02Rik	5.61074	6.00011	1.2319	4.8706	1.11257e-06	2.57874e-05		-	-	-	-	-	-
2200002D01Rik	14.8878	5.20406	0.691646	7.52417	5.30542e-14	2.341e-12		NM_138581	Mm.390827	27660	RIKEN cDNA 1700088E04 gene	Mus musculus RIKEN cDNA 1700088E04 gene (1700088E04Rik), mRNA [NM_138581]	chr15:78965388-78965329
2210416O15Rik	22.8601	2.05642	0.330463	6.22285	4.882e-10	1.54303e-08		AK086496	Mm.465532	320737	RIKEN cDNA 4732416N19 gene	Mus musculus 15 days embryo head cDNA, RIKEN full-length enriched library, clone:D930032I17 product:hypothetical protein, full insert sequence. [AK086496]	chr6:148161432-148161491
2310001K24Rik	3.11064	3.63189	0.99118	3.66421	0.000248108	0.00405437		-	-	-	-	-	-
2310002D06Rik	9.45938	5.28372	0.849145	6.2224	4.89616e-10	1.54509e-08		-	-	-	-	-	-
2310061J03Rik	58.5201	1.89039	0.248687	7.60146	2.92815e-14	1.31166e-12		NM_011955	Mm.29037	26425	nucleotide binding protein 1	Mus musculus nucleotide binding protein 1 (Nubp1), mRNA [NM_011955]	chr16:10423501-10423560
2310068J16Rik	17.3419	3.2421	0.408696	7.9328	2.14254e-15	1.04107e-13		NM_025578	Mm.476867	64658	mitochondrial ribosomal protein S25	Mus musculus mitochondrial ribosomal protein S25 (Mrps25), nuclear gene encoding mitochondrial protein, mRNA [NM_025578]	chr6:92120336-92120277
2410021H03Rik	28.5632	8.3487	0.884757	9.43616	3.867e-21	2.70757e-19		NR_033571	Mm.437061	75602	RIKEN cDNA 1810062O18 gene	Mus musculus RIKEN cDNA 1810062O18 gene (1810062O18Rik), non-coding RNA [NR_033571]	chr14:21389785-21389844
2410076I21Rik	41.3677	3.60765	0.284167	12.6955	6.26155e-37	9.28413e-35		-	-	-	-	-	-
2510049J12Rik	11.1407	5.52204	0.844555	6.5384	6.21805e-11	2.13971e-09		NM_028608	Mm.173790	73690	GLI pathogenesis-related 1 (glioma)	Mus musculus GLI pathogenesis-related 1 (glioma) (Glipr1), mRNA [NM_028608]	chr10:111425891-111423707
2610020C07Rik	95.6371	3.49241	0.173021	20.1849	1.33022e-90	9.93474e-88		NM_145946	Mm.349493	208836	Fanconi anemia, complementation group I	Mus musculus Fanconi anemia, complementation group I (Fanci), mRNA [NM_145946]	chr7:86554073-86554132
2610027K06Rik	35.8845	5.47486	0.503568	10.8721	1.5648e-27	1.52436e-25		NM_025864	Mm.236300	66950	transmembrane protein 206	Mus musculus transmembrane protein 206 (Tmem206), mRNA [NM_025864]	chr1:193176629-193176688
2610028H24Rik	4.51404	5.70179	0.920212	6.19617	5.78529e-10	1.8115e-08		AK015969	Mm.330516	99260	expressed sequence AV039307	Mus musculus adult male testis cDNA, RIKEN full-length enriched library, clone:4930534N01 product:unclassifiable, full insert sequence. [AK015969]	chr2:120676757-120676816
2610035F20Rik	16.3836	1.2761	0.387516	3.29302	0.000991163	0.0144205		NM_001014836	Mm.440450	432479	RIKEN cDNA 4930404N11 gene	Mus musculus RIKEN cDNA 4930404N11 gene (4930404N11Rik), mRNA [NM_001014836]	chr10:80827313-80826950
2610203C22Rik	20.4136	3.17204	0.378996	8.36959	5.78171e-17	3.03615e-15		-	-	-	-	-	-
2610206C17Rik	8.10676	2.50203	0.549963	4.54944	5.37878e-06	0.000113337		NR_015529	Mm.5250	97423	expressed sequence R74862	Mus musculus expressed sequence R74862 (R74862), non-coding RNA [NR_015529]	chr7:150219795-150219736
2700099C18Rik	24.5698	3.63631	0.359405	10.1176	4.617e-24	3.67991e-22		-	-	-	-	-	-
2810405F15Rik	2.66851	3.35557	1.01638	3.30147	0.000961789	0.0140235		NM_027677	Mm.32727	71111	G protein-coupled receptor 39	Mus musculus G protein-coupled receptor 39 (Gpr39), mRNA [NM_027677]	chr1:127769282-127769341
2810417H13Rik	8.7156	3.88009	0.644294	6.02223	1.72032e-09	5.19316e-08		NM_028119	Mm.389334	107986	damage specific DNA binding protein 2	Mus musculus damage specific DNA binding protein 2 (Ddb2), mRNA [NM_028119]	chr2:91052640-91052457
2810442N19Rik	20.5408	5.40412	0.691061	7.82002	5.28136e-15	2.49411e-13		-	-	-	-	-	-
2900041M22Rik	13.4464	1.03422	0.33121	3.12256	0.00179284	0.0244936		AK017511	Mm.478339	13996	ethanol decreased 2	Mus musculus 8 days embryo whole body cDNA, RIKEN full-length enriched library, clone:5730406O19 product:ethanol decreased 2, full insert sequence. [AK017511]	chr13:59871452-59872304
2900079G21Rik	64.668	2.50595	0.200181	12.5184	5.92385e-36	8.47195e-34		NM_013558	Mm.14287	15482	heat shock protein 1-like	Mus musculus heat shock protein 1-like (Hspa1l), mRNA [NM_013558]	chr17:35115629-35115688
3110021N24Rik	189.951	3.4833	0.175027	19.9015	3.94774e-88	2.84308e-85		-	-	-	-	-	-
3110079O15Rik	2.63496	2.47898	0.810946	3.0569	0.00223637	0.0298849		-	-	-	-	-	-
3200001D21Rik	14.1375	7.33159	0.896704	8.17615	2.93056e-16	1.49607e-14		NM_001033315	Mm.429716	233020	homeodomain interacting protein kinase 4	Mus musculus homeodomain interacting protein kinase 4 (Hipk4), mRNA [NM_001033315]	chr7:28315977-28316036
4631405J19Rik	7.99783	3.51459	0.846836	4.15026	3.32093e-05	0.000627028		BC138739	Mm.474430	19216	prostaglandin E receptor 1 (subtype EP1)	Mus musculus prostaglandin E receptor 1 (subtype EP1), mRNA (cDNA clone MGC:170366 IMAGE:8861761), complete cds. [BC138739]	chr8:86193681-86193740
4732416N19Rik	58.7807	4.00693	0.249926	16.0325	7.58284e-58	2.28221e-55		-	-	-	-	-	-
4833422C13Rik	201.933	3.99306	0.256518	15.5664	1.23162e-54	3.40213e-52		AK087910	Mm.87077	319760	RIKEN cDNA D130020L05 gene	Mus musculus 2 days pregnant adult female ovary cDNA, RIKEN full-length enriched library, clone:E330039O16 product:mitochondria located 1 homolog (human), full insert sequence. [AK087910]	chr12:102326348-102326407
4921507L20Rik	14.4572	6.87537	0.918396	7.48628	7.08546e-14	3.07928e-12		-	-	-	-	-	-
4921511C10Rik	9.36131	5.74848	0.991671	5.79676	6.76087e-09	1.90144e-07		NR_028360	Mm.394933	67329	RIKEN cDNA 1700018L02 gene	Mus musculus RIKEN cDNA 1700018L02 gene (1700018L02Rik), non-coding RNA [NR_028360]	chr19:29122930-29122989
4921511H03Rik	12.7881	7.18999	0.960364	7.48673	7.0611e-14	3.07532e-12		AK029638	Mm.444676	73874	RIKEN cDNA 4930419G24 gene	Mus musculus adult male testis cDNA, RIKEN full-length enriched library, clone:4930419B11 product:unclassifiable, full insert sequence. [AK029638]	chr3:32982620-32982679
4921511I17Rik	36.3707	8.21775	0.869529	9.45081	3.36227e-21	2.37063e-19		NR_033554	Mm.479997	654822	RIKEN cDNA D330041H03 gene	Mus musculus RIKEN cDNA D330041H03 gene (D330041H03Rik), non-coding RNA [NR_033554]	chr17:24547214-24547069
4921534H16Rik	12.029	7.10506	1.44839	4.90548	9.32001e-07	2.17773e-05		-	-	-	-	-	-
4930404I05Rik	9.15602	6.70919	0.906114	7.40435	1.3179e-13	5.63038e-12		BC027814	Mm.467767	100036768	predicted gene 11696	Mus musculus cDNA clone IMAGE:5250818, partial cds. [BC027814]	chr11:109217084-109217025
4930404N11Rik	67.8547	5.47127	0.358834	15.2473	1.71496e-52	4.43361e-50		NM_175488	Mm.477086	237465	coiled-coil domain containing 38	Mus musculus coiled-coil domain containing 38 (Ccdc38), mRNA [NM_175488]	chr10:93045923-93045982
4930405A21Rik	13.6227	1.09925	0.329349	3.33765	0.000844911	0.0124726		-	-	-	-	-	-
4930405J17Rik	11.3947	6.04047	1.02001	5.92198	3.18091e-09	9.29611e-08		NM_029983	Mm.387161	77799	Src-like-adaptor 2	Mus musculus Src-like-adaptor 2 (Sla2), mRNA [NM_029983]	chr2:156700675-156700616
4930413F20Rik	14.0214	2.98628	0.40226	7.42376	1.13845e-13	4.89873e-12		NM_011485	Mm.293314	20845	steroidogenic acute regulatory protein	Mus musculus steroidogenic acute regulatory protein (Star), nuclear gene encoding mitochondrial protein, mRNA [NM_011485]	chr8:26925460-26925519
4930413G21Rik	40.7531	5.99545	0.548648	10.9277	8.50002e-28	8.44349e-26		NM_026624	Mm.227260	68222	family with sequence similarity 166, member A	Mus musculus family with sequence similarity 166, member A (Fam166a), mRNA [NM_026624]	chr2:25076882-25077191
4930414L22Rik	258.066	1.48946	0.128051	11.6317	2.84234e-31	3.39147e-29		-	-	-	-	-	-
4930414N06Rik	28.8412	8.3636	0.849026	9.85082	6.7986e-23	5.1346e-21		NM_001042714	Mm.470057	271144	ankyrin repeat and death domain containing 1B	Mus musculus ankyrin repeat and death domain containing 1B (Ankdd1b), mRNA [NM_001042714]	chr13:97186910-97186851
4930419G24Rik	113.243	7.3111	0.522334	13.997	1.62619e-44	3.45181e-42		NM_009828	Mm.4189	12428	cyclin A2	Mus musculus cyclin A2 (Ccna2), mRNA [NM_009828]	chr3:36464037-36463978
4930428E07Rik	4.90088	5.80033	0.974144	5.95428	2.61222e-09	7.68985e-08		-	-	-	-	-	-
4930429F24Rik	7.04245	1.62798	0.420032	3.87584	0.000106258	0.00186646		NR_033573	Mm.441860	74724	RIKEN cDNA 4930512B01 gene	Mus musculus RIKEN cDNA 4930512B01 gene (4930512B01Rik), non-coding RNA [NR_033573]	chr12:70926053-70928294
4930443O20Rik	3.92435	4.4636	1.00343	4.44835	8.65324e-06	0.00017715		NM_133867	Mm.108491	99662	EPS8-like 3	Mus musculus EPS8-like 3 (Eps8l3), mRNA [NM_133867]	chr3:107695731-107695790
4930444F02Rik	6.30394	6.16982	1.05559	5.84488	5.06947e-09	1.44796e-07		NM_031162	Mm.217308	12503	CD247 antigen	Mus musculus CD247 antigen (Cd247), transcript variant eta, mRNA [NM_031162]	chr1:167797296-167797355
4930447A16Rik	6.36747	6.17966	1.05527	5.85601	4.74112e-09	1.35802e-07		-	-	-	-	-	-
4930447N08Rik	17.3439	5.16039	0.676005	7.63366	2.2818e-14	1.03167e-12		AK016417	Mm.348014	75379	RIKEN cDNA 4930599N23 gene	Mus musculus adult male testis cDNA, RIKEN full-length enriched library, clone:4930599N23 product:hypothetical protein, full insert sequence. [AK016417]	chr6:39098223-39098281
4930449E18Rik	4.58551	5.70516	1.05607	5.40228	6.5799e-08	1.70984e-06		NM_001042489	Mm.28804	74096	hydrogen voltage-gated channel 1	Mus musculus hydrogen voltage-gated channel 1 (Hvcn1), transcript variant 1, mRNA [NM_001042489]	chr5:122691981-122692040
4930455C13Rik	70.586	9.66018	0.842338	11.4683	1.90377e-30	2.20629e-28		NM_019438	Mm.32012	54392	non-SMC condensin I complex, subunit G	Mus musculus non-SMC condensin I complex, subunit G (Ncapg), mRNA [NM_019438]	chr5:46072985-46073044
4930455D15Rik	1.76755	4.32876	1.07246	4.03627	5.4307e-05	0.00099374		-	-	-	-	-	-
4930455H04Rik	6.8486	6.28531	0.896067	7.01433	2.31049e-12	8.90843e-11		NR_028384	Mm.391650	67735	RIKEN cDNA 4930528A17 gene	Mus musculus RIKEN cDNA 4930528A17 gene (4930528A17Rik), non-coding RNA [NR_028384]	chr4:21774484-21774425
4930465K10Rik	4.68494	1.84405	0.571675	3.22569	0.00125668	0.0178709		-	-	-	-	-	-
4930469G21Rik	7.3883	5.90259	0.898738	6.56764	5.1118e-11	1.77113e-09		NM_026238	Mm.24201	67563	nuclear prelamin A recognition factor-like	Mus musculus nuclear prelamin A recognition factor-like (Narfl), mRNA [NM_026238]	chr17:25919633-25919692
4930471G03Rik	4.55648	5.6986	1.32508	4.30057	1.70361e-05	0.000335481		AK017085	Mm.437541	100036537	predicted gene 11149	Mus musculus adult male testis cDNA, RIKEN full-length enriched library, clone:4933436I09 product:neural cell adhesion molecule, full insert sequence. [AK017085]	chr9:49370951-49371010
4930473A02Rik	212.923	10.2891	0.841061	12.2335	2.05993e-34	2.71493e-32		-	-	-	-	-	-
4930478L05Rik	9.63329	6.77589	0.965304	7.01943	2.22769e-12	8.60564e-11		NM_027687	Mm.179740	71132	calcium-binding tyrosine-(Y)-phosphorylation regulated (fibrousheathin 2)	Mus musculus calcium-binding tyrosine-(Y)-phosphorylation regulated (fibrousheathin 2) (Cabyr), transcript variant 1, mRNA [NM_027687]	chr18:12912850-12912909
4930480K15Rik	53.074	8.76299	0.939363	9.32865	1.07225e-20	7.13593e-19		NM_016662	Mm.20350	17121	Max dimerization protein 3	Mus musculus Max dimerization protein 3 (Mxd3), mRNA [NM_016662]	chr13:55427426-55427253
4930481A15Rik	54.661	1.9802	0.219993	9.00122	2.23215e-19	1.38497e-17		NM_174849	Mm.440364	231093	ATP/GTP binding protein-like 5	Mus musculus ATP/GTP binding protein-like 5 (Agbl5), transcript variant 5, mRNA [NM_174849]	chr5:31198224-31198283
4930483K19Rik	30.9121	8.46338	0.852432	9.92851	3.12883e-23	2.40813e-21		AK048964	Mm.242832	100043072	RIKEN cDNA A230070E04 gene	Mus musculus 0 day neonate cerebellum cDNA, RIKEN full-length enriched library, clone:C230086E23 product:hypothetical Leucine-rich region containing protein, full insert sequence. [AK048964]	chr14:68743911-68743970
4930487H11Rik	6.50001	6.21107	0.988104	6.28585	3.26058e-10	1.04364e-08		NM_001165929	Mm.328867	381077	coiled-coil domain containing 78	Mus musculus coiled-coil domain containing 78 (Ccdc78), mRNA [NM_001165929]	chr17:25926966-25927109
4930488L21Rik	43.0342	4.9582	0.560217	8.8505	8.71311e-19	5.24477e-17		NM_146182	Mm.213403	232943	kinesin light chain 3	Mus musculus kinesin light chain 3 (Klc3), mRNA [NM_146182]	chr7:19979921-19979862
4930502E09Rik	2.719	3.90001	0.99507	3.91934	8.87929e-05	0.00157893		NM_026015	Mm.271056	67178	zinc finger, matrin type 5	Mus musculus zinc finger, matrin type 5 (Zmat5), mRNA [NM_026015]	chr11:4622497-4628629
4930506C21Rik	268.395	3.06135	0.189446	16.1595	9.74258e-59	3.06967e-56		NR_033635	Mm.448157	100042056	RIKEN cDNA 9130019P16 gene	Mus musculus RIKEN cDNA 9130019P16 gene (9130019P16Rik), non-coding RNA [NR_033635]	chr6:54220361-54220302
4930507D05Rik	22.4079	2.76224	0.318009	8.68604	3.75293e-18	2.12578e-16		-	-	-	-	-	-
4930509J09Rik	8.50329	6.60061	1.06607	6.19152	5.95881e-10	1.86005e-08		-	-	-	-	-	-
4930512B01Rik	56.1551	5.87198	0.433161	13.5561	7.2907e-42	1.36127e-39		-	-	-	-	-	-
4930513N10Rik	20.063	2.72568	0.335135	8.1331	4.18445e-16	2.12009e-14		-	-	-	-	-	-
4930517E11Rik	2.79692	4.99458	0.974843	5.12348	2.99955e-07	7.2787e-06		NM_177600	Mm.443355	211936	coiled-coil domain containing 73	Mus musculus coiled-coil domain containing 73 (Ccdc73), mRNA [NM_177600]	chr2:104839231-104839290
4930521E06Rik	2.41249	4.76951	1.01443	4.70168	2.58033e-06	5.71784e-05		AK016496	Mm.473123	74364	RIKEN cDNA 4931431C16 gene	Mus musculus adult male testis cDNA, RIKEN full-length enriched library, clone:4931431C16 product:hypothetical protein, full insert sequence. [AK016496]	chr5:35924902-35924843
4930528A17Rik	43.6121	4.34268	0.325541	13.3399	1.35695e-40	2.35888e-38		-	-	-	-	-	-
4930533B01Rik	2.26879	4.67894	1.06643	4.3875	1.1466e-05	0.000231676		NM_028598	Mm.205196	73673	RIKEN cDNA 2410076I21 gene	Mus musculus RIKEN cDNA 2410076I21 gene (2410076I21Rik), mRNA [NM_028598]	chr9:58500742-58500683
4930539J05Rik	33.8766	2.08807	0.255065	8.18644	2.69063e-16	1.37707e-14		-	-	-	-	-	-
4930539N22Rik	19.9204	7.83344	0.917809	8.53493	1.40242e-17	7.62259e-16		-	-	-	-	-	-
4930545L23Rik	13.3137	6.26564	0.984919	6.36158	1.9969e-10	6.55821e-09		-	-	-	-	-	-
4930547E08Rik	0.961302	3.45366	1.16185	2.97256	0.00295324	0.038311		NM_025915	Mm.390406	67020	transmembrane protein 88	Mus musculus transmembrane protein 88 (Tmem88), mRNA [NM_025915]	chr11:69210969-69210910
4930547E14Rik	2.17646	4.6375	1.0641	4.35815	1.31166e-05	0.000262138		NR_033432	Mm.259863	620760	RIKEN cDNA 2900079G21 gene	Mus musculus RIKEN cDNA 2900079G21 gene (2900079G21Rik), transcript variant 3, non-coding RNA [NR_033432]	chr9:112182746-112182805
4930548H24Rik	2.08133	3.48503	1.0979	3.17428	0.00150211	0.0208752		NM_054039	Mm.182291	20371	forkhead box P3	Mus musculus forkhead box P3 (Foxp3), mRNA [NM_054039]	chrX:7172158-7172217
4930549G23Rik	32.0911	7.07941	0.82611	8.56957	1.03873e-17	5.72297e-16		-	-	-	-	-	-
4930552P12Rik	4.1533	4.02812	0.996773	4.04116	5.31871e-05	0.000975016		-	-	-	-	-	-
4930562C15Rik	5.55032	5.9799	0.982819	6.08443	1.16906e-09	3.57182e-08		-	-	-	-	-	-
4930562F07Rik	4.1709	3.63658	0.814114	4.46692	7.93524e-06	0.000163208		NM_008354	Mm.188337	16162	interleukin 12 receptor, beta 2	Mus musculus interleukin 12 receptor, beta 2 (Il12rb2), mRNA [NM_008354]	chr6:67242421-67242362
4930563F08Rik	6.57979	6.23028	1.16617	5.34251	9.16676e-08	2.33984e-06		NM_146149	Mm.476048	230579	family with sequence simliarity 151, member A	Mus musculus family with sequence simliarity 151, member A (Fam151a), mRNA [NM_146149]	chr4:106420510-106420569
4930564C03Rik	1.88314	4.41317	1.36759	3.22698	0.00125106	0.0178035		AK006712	Mm.458692	73326	RIKEN cDNA 4932702P03 gene	Mus musculus adult male testis cDNA, RIKEN full-length enriched library, clone:1700047I16 product:aldehyde dehydrogenase family 5, subfamily A1, full insert sequence. [AK006712]	chr13:24998834-24998893
4930565N06Rik	18.7658	7.742	0.87761	8.82168	1.12755e-18	6.72693e-17		-	-	-	-	-	-
4930567K20Rik	3.92516	4.98734	0.970063	5.14125	2.72915e-07	6.65457e-06		NM_027321	Mm.216027	109245	leucine rich repeat containing 39	Mus musculus leucine rich repeat containing 39 (Lrrc39), transcript variant 1, mRNA [NM_027321]	chr3:116273003-116273062
4930577N17Rik	16.2677	2.5493	0.363031	7.02228	2.18274e-12	8.44817e-11		NM_026473	Mm.181860	67951	tubulin, beta 6	Mus musculus tubulin, beta 6 (Tubb6), mRNA [NM_026473]	chr18:67562310-67562369
4930579G18Rik	76.4884	7.92129	0.745153	10.6304	2.15135e-26	1.9367e-24		-	-	-	-	-	-
4930583P06Rik	2.7173	4.42434	0.966358	4.57837	4.68621e-06	9.89502e-05		AK015562	Mm.442588	321014	RIKEN cDNA 4930473A02 gene	Mus musculus adult male testis cDNA, RIKEN full-length enriched library, clone:4930473A02 product:hypothetical protein, full insert sequence. [AK015562]	chr2:130378648-130378589
4930590L20Rik	5.04874	5.85049	0.917003	6.38001	1.77082e-10	5.86348e-09		NM_134046	Mm.70546	52504	centromere protein O	Mus musculus centromere protein O (Cenpo), mRNA [NM_134046]	chr12:4212248-4212189
4930592A05Rik	28.8996	4.78232	0.45997	10.397	2.55847e-25	2.18608e-23		NM_008198	Mm.653	14962	complement factor B	Mus musculus complement factor B (Cfb), transcript variant 1, mRNA [NM_008198]	chr17:34993858-34993502
4930592I03Rik	8.76605	6.6415	0.990353	6.70619	1.99767e-11	7.12973e-10		-	-	-	-	-	-
4930599N23Rik	63.1841	5.62405	0.416222	13.5121	1.32635e-41	2.38802e-39		NM_001033039	Mm.330288	68874	kelch domain containing 9	Mus musculus kelch domain containing 9 (Klhdc9), mRNA [NM_001033039]	chr1:173288930-173288871
4931402G19Rik	24.4615	7.63657	0.864097	8.83764	9.77656e-19	5.86739e-17		-	-	-	-	-	-
4931403E22Rik	62.0589	6.00789	0.453721	13.2414	5.06196e-40	8.50621e-38		NM_175206	Mm.297998	74165	F-box and leucine-rich repeat protein 22	Mus musculus F-box and leucine-rich repeat protein 22 (Fbxl22), mRNA [NM_175206]	chr9:66356490-66356431
4931403G20Rik	45.7133	9.03042	0.859215	10.5101	7.76322e-26	6.74764e-24		NM_177752	Mm.358937	268465	essential meiotic endonuclease 1 homolog 1 (S. pombe)	Mus musculus essential meiotic endonuclease 1 homolog 1 (S. pombe) (Eme1), mRNA [NM_177752]	chr11:94506500-94506441
4931430N09Rik	15.9879	7.51265	1.06892	7.02824	2.09154e-12	8.12639e-11		-	-	-	-	-	-
4931431C16Rik	45.8461	5.24385	0.409396	12.8087	1.46505e-37	2.20469e-35		NM_172760	Mm.237966	234683	engulfment and cell motility 3, ced-12 homolog (C. elegans)	Mus musculus engulfment and cell motility 3, ced-12 homolog (C. elegans) (Elmo3), mRNA [NM_172760]	chr8:107833808-107833867
4931440J10Rik	19.1778	3.00213	0.340102	8.82715	1.07379e-18	6.42524e-17		NM_080459	Mm.472304	140476	stereocilin	Mus musculus stereocilin (Strc), mRNA [NM_080459]	chr2:121190852-121190793
4931440P22Rik	8.28596	2.72344	0.502254	5.42243	5.87955e-08	1.53577e-06		AK039712	Mm.395148	107003	RIKEN cDNA A330093E20 gene	Mus musculus adult male spinal cord cDNA, RIKEN full-length enriched library, clone:A330093E20 product:unclassifiable, full insert sequence. [AK039712]	chr18:45844979-45844920
4932413F04Rik	16.1526	7.52889	1.07195	7.02354	2.16313e-12	8.38835e-11		NM_008838	Mm.219685	18701	phosphatidylinositol glycan anchor biosynthesis, class F	Mus musculus phosphatidylinositol glycan anchor biosynthesis, class F (Pigf), mRNA [NM_008838]	chr17:87396686-87396627
4932441J04Rik	11.9856	1.30227	0.381285	3.41548	0.000636696	0.00961001		-	-	-	-	-	-
4932702P03Rik	161.121	8.99699	0.730041	12.324	6.73102e-35	9.17101e-33		-	-	-	-	-	-
4933400F21Rik	40.5706	8.86002	1.23559	7.17071	7.46096e-13	2.99106e-11		-	-	-	-	-	-
4933402D24Rik	13.9196	3.79343	0.481383	7.88027	3.26687e-15	1.56476e-13		AK019577	Mm.440743	78108	RIKEN cDNA 4930414L22 gene	Mus musculus adult male testis cDNA, RIKEN full-length enriched library, clone:4930414L22 product:unclassifiable, full insert sequence. [AK019577]	chr6:72390391-72390450
4933406J10Rik	3.543	4.80918	1.0169	4.72926	2.25344e-06	5.02107e-05		NM_172391	Mm.13148	268390	AHA1, activator of heat shock protein ATPase homolog 2 (yeast)	Mus musculus AHA1, activator of heat shock protein ATPase homolog 2 (yeast) (Ahsa2), mRNA [NM_172391]	chr11:23388959-23388900
4933407E24Rik	1.80939	3.80539	1.13444	3.35442	0.000795322	0.0117578		NR_028113	Mm.218473	68386	RIKEN cDNA 0610039K10 gene	Mus musculus RIKEN cDNA 0610039K10 gene (0610039K10Rik), non-coding RNA [NR_028113]	chr2:163471108-163471167
4933408J17Rik	20.966	5.44774	0.636909	8.55341	1.19506e-17	6.54849e-16		-	-	-	-	-	-
4933408N05Rik	3.53627	5.32352	1.05446	5.04858	4.45108e-07	1.06725e-05		NM_172630	Mm.235792	225651	metallophosphoesterase 1	Mus musculus metallophosphoesterase 1 (Mppe1), mRNA [NM_172630]	chr18:67385244-67385185
4933409K07Rik	50.3066	-1.78427	0.420256	-4.24567	2.17942e-05	0.000422984		AK015459	Mm.399240	73990	RIKEN cDNA 4930455C13 gene	Mus musculus adult male testis cDNA, RIKEN full-length enriched library, clone:4930455C13 product:unclassifiable, full insert sequence. [AK015459]	chr10:21061623-21061564
4933413J09Rik	4.27487	5.60977	0.954253	5.87871	4.13483e-09	1.19283e-07		-	-	-	-	-	-
4933413L06Rik	10.8978	6.9577	0.958405	7.25966	3.88067e-13	1.5873e-11		NM_212449	Mm.335149	270156	expressed sequence AU019823	Mus musculus expressed sequence AU019823 (AU019823), transcript variant 2, mRNA [NM_212449]	chr9:50418544-50418485
4933416C03Rik	4.32974	5.11251	1.0778	4.74348	2.10076e-06	4.71212e-05		-	-	-	-	-	-
4933416M07Rik	4.7412	5.7542	0.932462	6.17097	6.78708e-10	2.10233e-08		AK019782	Mm.437833	67523	RIKEN cDNA 1700094J05 gene	Mus musculus adult male testis cDNA, RIKEN full-length enriched library, clone:4930564I12 product:unclassifiable, full insert sequence. [AK019782]	chr10:75861422-75861481
4933417D19Rik	19.6109	2.10688	0.30099	6.99984	2.56248e-12	9.76793e-11		-	-	-	-	-	-
4933417G07Rik	6.82064	6.27758	1.11381	5.63612	1.73927e-08	4.71404e-07		-	-	-	-	-	-
4933424G05Rik	7.54507	5.92846	0.994357	5.96211	2.49006e-09	7.35168e-08		NM_009601	Mm.86425	11443	cholinergic receptor, nicotinic, beta polypeptide 1 (muscle)	Mus musculus cholinergic receptor, nicotinic, beta polypeptide 1 (muscle) (Chrnb1), mRNA [NM_009601]	chr11:69599242-69598674
4933424G06Rik	8.18611	2.18977	0.466522	4.69381	2.6816e-06	5.91625e-05		-	-	-	-	-	-
4933428G20Rik	90.2257	8.15655	0.75949	10.7395	6.63948e-27	6.28569e-25		-	-	-	-	-	-
4933431G14Rik	14.8194	7.4028	0.973507	7.60426	2.86533e-14	1.28684e-12		-	-	-	-	-	-
4933432I03Rik	1.4588	4.0455	1.26915	3.18755	0.00143482	0.0200368		AK032482	Mm.470842	320893	RIKEN cDNA 6430562O15 gene	Mus musculus adult male olfactory brain cDNA, RIKEN full-length enriched library, clone:6430562O15 product:unclassifiable, full insert sequence. [AK032482]	chr13:100179313-100179254
4933433G19Rik	101.044	7.51651	0.561063	13.3969	6.30419e-41	1.10543e-38		NM_134000	Mm.436686	103213	TRAF3 interacting protein 2	Mus musculus TRAF3 interacting protein 2 (Traf3ip2), mRNA [NM_134000]	chr10:39361186-39365558
5031410I06Rik	16.6676	6.59475	0.887391	7.43161	1.0728e-13	4.63234e-12		-	-	-	-	-	-
5330439B14Rik	5.5899	5.98918	0.936892	6.39261	1.63083e-10	5.42667e-09		NM_007654	Mm.188157	12517	CD72 antigen	Mus musculus CD72 antigen (Cd72), transcript variant 2, mRNA [NM_007654]	chr4:43465214-43463070
5530401A14Rik	18.8425	6.31723	1.02311	6.17454	6.63583e-10	2.06167e-08		NM_172979	Mm.32566	269328	mucin 15	Mus musculus mucin 15 (Muc15), mRNA [NM_172979]	chr2:110577693-110577752
5730480H06Rik	84.6916	2.26648	0.287338	7.88784	3.07472e-15	1.47976e-13		-	-	-	-	-	-
5730488B01Rik	15.0531	1.97637	0.455001	4.34365	1.40132e-05	0.000279779		NM_145409	Mm.102540	214901	CTF18, chromosome transmission fidelity factor 18 homolog (S. cerevisiae)	Mus musculus CTF18, chromosome transmission fidelity factor 18 homolog (S. cerevisiae) (Chtf18), mRNA [NM_145409]	chr17:25856037-25855978
5830417I10Rik	575.6	1.37542	0.137293	10.0181	1.26914e-23	9.91944e-22		-	-	-	-	-	-
5830418P13Rik	12.692	3.6338	0.481486	7.54705	4.45235e-14	1.96889e-12		-	-	-	-	-	-
5830432E09Rik	19.0702	4.88165	0.62029	7.86996	3.54759e-15	1.69519e-13		-	-	-	-	-	-
5830444B04Rik	16.4803	4.65602	0.550067	8.46445	2.57363e-17	1.38393e-15		-	-	-	-	-	-
6230400D17Rik	42.6307	3.1575	0.29467	10.7154	8.62143e-27	8.04866e-25		-	-	-	-	-	-
6330549D23Rik	24.8783	1.01562	0.27402	3.70638	0.000210245	0.00347792		-	-	-	-	-	-
6430531B16Rik	5.43304	1.75631	0.541641	3.24257	0.00118456	0.0169771		NM_178378	Mm.227918	69707	IQ motif containing G	Mus musculus IQ motif containing G (Iqcg), mRNA [NM_178378]	chr16:33016797-33016738
6430562O15Rik	46.0161	6.37772	0.567619	11.2359	2.71649e-29	2.94506e-27		-	-	-	-	-	-
7420461P10Rik	32.7459	8.55543	0.849161	10.0752	7.11432e-24	5.62589e-22		NM_029988	Mm.268317	110417	phosphatidylinositol glycan anchor biosynthesis, class H	Mus musculus phosphatidylinositol glycan anchor biosynthesis, class H (Pigh), mRNA [NM_029988]	chr12:80186653-80184647
8030443G20Rik	3.47433	4.80158	0.979744	4.90085	9.54243e-07	2.22712e-05		-	-	-	-	-	-
9030204H09Rik	2.42772	4.25192	1.1536	3.6858	0.000227985	0.00373159		-	-	-	-	-	-
9130019P16Rik	141.43	6.94961	0.531649	13.0718	4.77195e-39	7.51769e-37		-	-	-	-	-	-
9130221H12Rik	321.405	2.84456	0.207621	13.7008	1.00451e-42	1.89308e-40		NM_023670	Mm.281018	140488	insulin-like growth factor 2 mRNA binding protein 3	Mus musculus insulin-like growth factor 2 mRNA binding protein 3 (Igf2bp3), mRNA [NM_023670]	chr6:49038456-49037849
9330020H09Rik	51.3891	1.47013	0.21001	7.00027	2.55469e-12	9.75669e-11		NM_008557	Mm.263847	17178	FXYD domain-containing ion transport regulator 3	Mus musculus FXYD domain-containing ion transport regulator 3 (Fxyd3), mRNA [NM_008557]	chr7:31857214-31856365
9330162B11Rik	5.43362	2.26578	0.59082	3.83497	0.000125579	0.00214239		AK011568	Mm.440214	69909	RIKEN cDNA 2610027K06 gene	Mus musculus 10 days embryo whole body cDNA, RIKEN full-length enriched library, clone:2610027K06 product:unclassifiable, full insert sequence. [AK011568]	chr11:85609379-85609320
9330175M20Rik	10.0012	2.33217	0.483959	4.81895	1.44314e-06	3.30317e-05		-	-	-	-	-	-
9430018G01Rik	11.1586	4.77643	0.724031	6.597	4.19568e-11	1.45621e-09		-	-	-	-	-	-
9430041J12Rik	183.523	2.92716	0.163738	17.8771	1.7788e-71	7.17392e-69		NM_173396	Mm.479901	228839	TGFB-induced factor homeobox 2	Mus musculus TGFB-induced factor homeobox 2 (Tgif2), mRNA [NM_173396]	chr2:156681159-156681218
9430060I03Rik	34.3275	2.81611	0.256409	10.9829	4.61947e-28	4.65758e-26		-	-	-	-	-	-
9430069I07Rik	4.5447	5.1939	0.957105	5.42667	5.74138e-08	1.50162e-06		-	-	-	-	-	-
9430091E24Rik	94.5526	1.79572	0.200138	8.97243	2.90048e-19	1.78863e-17		AK006702	Mm.437190	76604	RIKEN cDNA 1700047A11 gene	Mus musculus adult male testis cDNA, RIKEN full-length enriched library, clone:1700047A11 product:unclassifiable, full insert sequence. [AK006702]	chr8:27199458-27206305
9530027J09Rik	33.1276	7.12668	0.822832	8.66116	4.67005e-18	2.60863e-16		-	-	-	-	-	-
9530052E02Rik	38.5044	2.50769	0.29249	8.57358	1.00316e-17	5.54212e-16		NR_029446	Mm.436043	76133	RIKEN cDNA 6230400D17 gene	Mus musculus RIKEN cDNA 6230400D17 gene (6230400D17Rik), non-coding RNA [NR_029446]	chr14:21521427-21521368
9530080O11Rik	25.2676	1.25552	0.239977	5.23184	1.67832e-07	4.19893e-06		AK038361	Mm.441474	331547	RIKEN cDNA A230072E10 gene	Mus musculus 16 days neonate thymus cDNA, RIKEN full-length enriched library, clone:A130098N10 product:unclassifiable, full insert sequence. [AK038361]	chrX:147733529-147733470
9530082P21Rik	805.259	6.14063	0.162046	37.8944	0	0		-	-	-	-	-	-
9630028B13Rik	11.9013	1.55542	0.395729	3.93051	8.47646e-05	0.00150996		NM_172124	Mm.471661	280645	beta-1,3-glucuronyltransferase 2 (glucuronosyltransferase S)	Mus musculus beta-1,3-glucuronyltransferase 2 (glucuronosyltransferase S) (B3gat2), mRNA [NM_172124]	chr1:23822095-23822154
9930014A18Rik	32.0464	1.27598	0.243239	5.2458	1.55608e-07	3.91739e-06		-	-	-	-	-	-
A230020J21Rik	23.4028	6.61537	0.832677	7.9447	1.94661e-15	9.50445e-14		-	-	-	-	-	-
A230056P14Rik	320.711	3.74257	0.127235	29.4147	3.56228e-190	1.19722e-186		-	-	-	-	-	-
A230070E04Rik	778.752	3.27467	0.24852	13.1767	1.19511e-39	1.9435e-37		NM_010020	Mm.41993	13162	solute carrier family 6 (neurotransmitter transporter, dopamine), member 3	Mus musculus solute carrier family 6 (neurotransmitter transporter, dopamine), member 3 (Slc6a3), mRNA [NM_010020]	chr13:73715973-73716032
A230072E10Rik	66.0663	1.77321	0.165759	10.6975	1.04531e-26	9.69169e-25		-	-	-	-	-	-
A230103J11Rik	182.074	3.68049	0.154317	23.8502	1.00867e-125	1.69498e-122		NM_001025586	Mm.390045	75692	nuclear receptor 2C2-associated protein	Mus musculus nuclear receptor 2C2-associated protein (Nr2c2ap), transcript variant 1, mRNA [NM_001025586]	chr8:72657314-72657373
A330032B11Rik	32.9305	4.30269	0.455665	9.44266	3.6344e-21	2.55358e-19		NM_027446	Mm.45780	70511	family with sequence similarity 86	Mus musculus family with sequence similarity 86 (Fam86), mRNA [NM_027446]	chr16:5248675-5247651
A330033J07Rik	77.8418	1.78293	0.174811	10.1992	1.9995e-24	1.63238e-22		NM_025958	Mm.277683	67088	cullin-associated and neddylation-dissociated 2 (putative)	Mus musculus cullin-associated and neddylation-dissociated 2 (putative) (Cand2), mRNA [NM_025958]	chr6:115753788-115753847
A330040F15Rik	18.988	2.37657	0.392875	6.04916	1.45605e-09	4.41522e-08		NM_001081089	Mm.440454	215456	glycerol-3-phosphate acyltransferase 2, mitochondrial	Mus musculus glycerol-3-phosphate acyltransferase 2, mitochondrial (Gpat2), nuclear gene encoding mitochondrial protein, mRNA [NM_001081089]	chr2:127261706-127261765
A330093E20Rik	58.9047	6.20496	0.527331	11.7667	5.79299e-32	7.12291e-30		-	-	-	-	-	-
A430088P11Rik	2.20175	3.57434	1.02094	3.50103	0.000463468	0.0071891		NR_029450	Mm.255685	654318	RIKEN cDNA C530005A16 gene	Mus musculus RIKEN cDNA C530005A16 gene (C530005A16Rik), non-coding RNA [NR_029450]	chr4:116262565-116262506
A430090L17Rik	10.8439	6.94999	1.04083	6.67733	2.43327e-11	8.57813e-10		-	-	-	-	-	-
A530016L24Rik	9.77554	4.87957	0.817902	5.96596	2.43202e-09	7.20144e-08		-	-	-	-	-	-
A530032D15Rik	3.43199	3.00367	0.83815	3.58369	0.00033878	0.00539613		-	-	-	-	-	-
A530046M15Rik	7.68815	5.95618	1.07598	5.53557	3.10224e-08	8.2747e-07		-	-	-	-	-	-
A530088E08Rik	2.89767	2.31665	0.766744	3.02142	0.00251594	0.0331161		NM_008085	Mm.436562	14447	glyceraldehyde-3-phosphate dehydrogenase, spermatogenic	Mus musculus glyceraldehyde-3-phosphate dehydrogenase, spermatogenic (Gapdhs), mRNA [NM_008085]	chr7:31515392-31514958
A630019I02Rik	11.2584	6.03256	0.920964	6.55027	5.74343e-11	1.97976e-09		AK016384	Mm.396109	75880	RIKEN cDNA 4930592A05 gene	Mus musculus adult male testis cDNA, RIKEN full-length enriched library, clone:4930592A05 product:plasma glutamate carboxypeptidase, full insert sequence. [AK016384]	chr15:33574675-33574616
A630066F11Rik	34.4827	1.68047	0.28389	5.91945	3.23018e-09	9.42641e-08		-	-	-	-	-	-
A630075F10Rik	7.30159	6.38964	0.878943	7.26968	3.60342e-13	1.4799e-11		-	-	-	-	-	-
A730090N16Rik	9.29155	2.92688	0.793457	3.68877	0.000225338	0.00370028		NM_008207	Mm.439654	15042	histocompatibility 2, T region locus 24	Mus musculus histocompatibility 2, T region locus 24 (H2-T24), mRNA [NM_008207]	chr17:36143699-36143640
A830052D11Rik	24.7475	1.12096	0.300736	3.72739	0.000193474	0.00321368		-	-	-	-	-	-
A930001C03Rik	60.621	7.99558	0.840566	9.51214	1.86779e-21	1.32154e-19		-	-	-	-	-	-
A930003O13Rik	87.5535	4.35533	0.221099	19.6985	2.21972e-86	1.49202e-83		NM_010061	Mm.440565	13419	deoxyribonuclease I	Mus musculus deoxyribonuclease I (Dnase1), mRNA [NM_010061]	chr16:4039878-4039937
A930012L18Rik	39.0024	1.50197	0.363301	4.13423	3.56152e-05	0.000668074		NM_009803	Mm.3077	12355	nuclear receptor subfamily 1, group I, member 3	Mus musculus nuclear receptor subfamily 1, group I, member 3 (Nr1i3), mRNA [NM_009803]	chr1:173147776-173147835
A930015D03Rik	40.1509	1.90808	0.19671	9.69997	3.01577e-22	2.21138e-20		NR_028021	Mm.444727	68173	peptidylprolyl isomerase F, opposite strand transcription unit	Mus musculus peptidylprolyl isomerase F, opposite strand transcription unit (Ppifos), non-coding RNA [NR_028021]	chr14:26516925-26516866
A930019D19Rik	8.60308	6.61402	0.915964	7.22083	5.16695e-13	2.0922e-11		NM_021400	Mm.329131	96875	proteoglycan 4 (megakaryocyte stimulating factor, articular superficial zone protein)	Mus musculus proteoglycan 4 (megakaryocyte stimulating factor, articular superficial zone protein) (Prg4), transcript variant 1, mRNA [NM_021400]	chr1:152297903-152297163
A930041C12Rik	1.56511	3.03592	1.03866	2.92292	0.00346771	0.0442852		NM_133254	Mm.38870	246787	solute carrier family 5 (sodium/glucose cotransporter), member 2	Mus musculus solute carrier family 5 (sodium/glucose cotransporter), member 2 (Slc5a2), mRNA [NM_133254]	chr7:135415685-135415743
AA543401	5.92679	6.07964	1.12125	5.42219	5.88731e-08	1.5358e-06		AK039372	Mm.173009	320614	RIKEN cDNA A330033J07 gene	Mus musculus adult male spinal cord cDNA, RIKEN full-length enriched library, clone:A330033J07 product:inhibitor of DNA binding 4, full insert sequence. [AK039372]	chr13:48335762-48335703
AB124611	7.47909	1.726	0.44747	3.85724	0.000114675	0.00199347		-	-	-	-	-	-
Abhd1	90.0082	1.6103	0.185221	8.69392	3.50133e-18	1.98886e-16		-	-	-	-	-	-
Abi3	119.81	2.78365	0.162605	17.1191	1.06825e-65	3.77915e-63		NM_023044	Mm.27387	65221	solute carrier family 15, member 3	Mus musculus solute carrier family 15, member 3 (Slc15a3), mRNA [NM_023044]	chr19:10931798-10932148
Abra	8.09357	5.04331	0.89374	5.64293	1.67183e-08	4.53735e-07		-	-	-	-	-	-
Acat3	391.535	2.85508	0.156808	18.2075	4.49966e-74	1.89032e-71		NR_024720	Mm.440259	77022	NDC80 homolog, kinetochore complex component pseudogene	Mus musculus RIKEN cDNA 2700099C18 gene (2700099C18Rik), non-coding RNA [NR_024720]	chr17:95160893-95161809
Ackr4	25.5345	3.53453	0.327096	10.8058	3.23183e-27	3.10333e-25		-	-	-	-	-	-
Acmsd	7.89954	6.49816	0.89742	7.24093	4.45624e-13	1.81535e-11		-	-	-	-	-	-
Acot10	9.83285	3.29642	0.706432	4.6663	3.06666e-06	6.70982e-05		-	-	-	-	-	-
Acpt	3.95274	5.49454	0.965332	5.69186	1.25661e-08	3.44756e-07		NR_028359	Mm.126870	100302730	RIKEN cDNA 5830417I10 gene	Mus musculus RIKEN cDNA 5830417I10 gene (5830417I10Rik), non-coding RNA [NR_028359]	chr3:88633201-88633260
Acsm3	20.3208	4.02401	0.416646	9.6581	4.54196e-22	3.30645e-20		-	-	-	-	-	-
Acss2os	64.161	9.52066	0.84248	11.3008	1.30101e-29	1.42581e-27		NM_001110807	Mm.476990	60594	calpain 12	Mus musculus calpain 12 (Capn12), mRNA [NM_001110807]	chr7:29671784-29672643
Actc1	2.03879	4.536	1.15101	3.94089	8.11787e-05	0.00144864		NM_145467	Mm.383176	223272	integrin, beta-like 1	Mus musculus integrin, beta-like 1 (Itgbl1), mRNA [NM_145467]	chr14:124373087-124373146
Actl10	12.5226	5.69978	0.88732	6.42358	1.33103e-10	4.47337e-09		AK015616	Mm.401971	74953	RIKEN cDNA 4930483K19 gene	Mus musculus adult male testis cDNA, RIKEN full-length enriched library, clone:4930483K19 product:unclassifiable, full insert sequence. [AK015616]	chr10:76009206-76009147
Actl7a	2.09239	4.57787	1.04427	4.3838	1.16627e-05	0.000235178		NM_152922	Mm.231343	81701	EGF-like domain 8	Mus musculus EGF-like domain 8 (Egfl8), mRNA [NM_152922]	chr17:34752188-34752129
Adam21	26.7682	1.08094	0.299485	3.60931	0.000307011	0.00493691		AK077027	Mm.358777	76646	WD repeat domain 38	WD repeat domain 38 Gene [Source:MGI (curated);Acc:MGI:1923896] [ENSMUST00000039535]	chr2:38861544-38861603
Adat2	53.2571	1.03289	0.173829	5.94201	2.81551e-09	8.25214e-08		NR_002870	Mm.29567	474332	dynamin 3, opposite strand	Mus musculus dynamin 3, opposite strand (Dnm3os), non-coding RNA [NR_002870]	chr1:164149610-164149669
Adcy10	16.7068	2.72775	0.524515	5.20051	1.9874e-07	4.93546e-06		AK143982	Mm.361900	100038566	predicted gene 10658	Mus musculus adult male kidney cDNA, RIKEN full-length enriched library, clone:F530012N16 product:hypothetical protein, full insert sequence. [AK143982]	chr9:56905332-56905273
Adrb3	13.463	1.42989	0.32339	4.42155	9.79949e-06	0.000199401		AK076690	Mm.443236	73894	RIKEN cDNA 4930414N06 gene	Mus musculus adult male testis cDNA, RIKEN full-length enriched library, clone:4930414N22 product:RIKEN cDNA 4930414N06 gene, full insert sequence. [AK076690]	chr19:45046681-45046622
Agbl5	213.205	1.30057	0.0986889	13.1785	1.16739e-39	1.91386e-37		NM_021517	Mm.479912	59020	PDZ domain containing 1	Mus musculus PDZ domain containing 1 (Pdzk1), transcript variant 1, mRNA [NM_021517]	chr3:96674249-96674308
Agrp	10.2853	3.74271	0.562244	6.65674	2.79966e-11	9.83538e-10		BC027547	Mm.268657	75422	methyltransferase like 5	Mus musculus methyltransferase like 5, mRNA (cDNA clone MGC:41295 IMAGE:1531973), complete cds. [BC027547]	chr2:69717229-69717168
Ahsa2	629.012	1.00888	0.0868712	11.6135	3.51742e-31	4.17228e-29		AK132955	Mm.389112	211430	fer-1-like 5 (C. elegans)	Mus musculus adult male testis cDNA, RIKEN full-length enriched library, clone:4930533C12 product:hypothetical C2 domain/C2 calcium/lipid-binding domain, CaLB containing protein, full insert sequence. [AK132955]	chr1:36474663-36474951
AI115009	27.0535	3.51088	0.542344	6.47354	9.57347e-11	3.26648e-09		NM_145972	Mm.310573	212547	cDNA sequence BC027231	Mus musculus cDNA sequence BC027231 (BC027231), mRNA [NM_145972]	chr16:44736595-44736654
AI463170	5.1995	5.89465	0.917339	6.42581	1.31171e-10	4.42317e-09		-	-	-	-	-	-
AI839979	6.19531	1.99654	0.565812	3.52863	0.000417716	0.00654996		NM_182745	Mm.67037	76421	RIKEN cDNA 1700028K03 gene	Mus musculus RIKEN cDNA 1700028K03 gene (1700028K03Rik), transcript variant 1, mRNA [NM_182745]	chr5:107975222-107975281
Akap14	3.99901	2.69088	0.688609	3.90771	9.31757e-05	0.00165395		-	-	-	-	-	-
Akr1c21	1.91096	4.46405	1.23875	3.60368	0.000313747	0.00502971		NM_001081268	Mm.425491	330657	protease, serine, 53	Mus musculus protease, serine, 53 (Prss53), mRNA [NM_001081268]	chr7:135029564-135029505
Alox5	16.8276	1.05813	0.313725	3.3728	0.000744076	0.011057		NM_212441	Mm.334199	20216	acyl-CoA synthetase medium-chain family member 3	Mus musculus acyl-CoA synthetase medium-chain family member 3 (Acsm3), transcript variant 2, mRNA [NM_212441]	chr7:126928021-126928080
Amigo3	45.2952	1.53773	0.246877	6.22872	4.70261e-10	1.48867e-08		AK081871	Mm.417638	414111	RIKEN cDNA C130083M11 gene	Mus musculus 16 days embryo head cDNA, RIKEN full-length enriched library, clone:C130083M11 product:unclassifiable, full insert sequence. [AK081871]	chr5:52592123-52592064
Angpt2	47.6352	1.26233	0.263157	4.79687	1.61165e-06	3.67636e-05		-	-	-	-	-	-
Angptl1	22.4112	1.7626	0.277082	6.36128	2.00077e-10	6.56023e-09		NM_031880	Mm.358793	83813	tyrosine kinase, non-receptor, 1	Mus musculus tyrosine kinase, non-receptor, 1 (Tnk1), mRNA [NM_031880]	chr11:69664773-69664714
Angptl3	13.9349	2.76689	0.437917	6.31831	2.64439e-10	8.54552e-09		NM_029376	Mm.374273	75657	spermatogenesis associated glutamate (E)-rich protein 4a	Mus musculus spermatogenesis associated glutamate (E)-rich protein 4a (Speer4a), mRNA [NM_029376]	chr5:26362495-26362436
Angptl6	90.553	1.30199	0.152051	8.5629	1.1006e-17	6.0473e-16		NM_010856	Mm.290003	17888	myosin, heavy polypeptide 6, cardiac muscle, alpha	Mus musculus myosin, heavy polypeptide 6, cardiac muscle, alpha (Myh6), transcript variant 2, mRNA [NM_010856]	chr14:55565177-55563592
Angptl7	14.3257	2.59854	0.52898	4.91236	8.99856e-07	2.10506e-05		NM_027195	Mm.233879	69743	castor homolog 1, zinc finger (Drosophila)	Mus musculus castor homolog 1, zinc finger (Drosophila) (Casz1), transcript variant 2, mRNA [NM_027195]	chr4:148319121-148319180
Ankdd1b	46.8896	3.32566	0.241724	13.7581	4.5554e-43	8.74854e-41		-	-	-	-	-	-
Ankk1	3.49623	3.79534	0.943895	4.02093	5.79684e-05	0.00105404		-	-	-	-	-	-
Ankrd53	10.3764	6.88332	0.946753	7.27045	3.5829e-13	1.47447e-11		AK039361	Mm.446730	319931	RIKEN cDNA A330032B11 gene	Mus musculus adult male spinal cord cDNA, RIKEN full-length enriched library, clone:A330032B11 product:unclassifiable, full insert sequence. [AK039361]	chr19:37270885-37270944
Ankrd61	10.63	5.00927	0.88966	5.63055	1.7964e-08	4.86233e-07		-	-	-	-	-	-
Ankrd63	13.2031	2.83172	0.840618	3.36862	0.000755454	0.0112178		NM_022413	Mm.296889	64177	transient receptor potential cation channel, subfamily V, member 6	Mus musculus transient receptor potential cation channel, subfamily V, member 6 (Trpv6), mRNA [NM_022413]	chr6:41571026-41570967
Anxa13	4.65917	5.74006	0.912186	6.29265	3.12099e-10	1.00055e-08		-	-	-	-	-	-
Aoah	6.25912	1.39384	0.477612	2.91836	0.00351875	0.0448518		-	-	-	-	-	-
Apobec4	4.79058	5.77022	1.10906	5.20278	1.96327e-07	4.88154e-06		-	-	-	-	-	-
Apom	4.0618	3.57816	0.826016	4.33183	1.47872e-05	0.000293488		NM_008084	Mm.343110	14433	glyceraldehyde-3-phosphate dehydrogenase	Mus musculus glyceraldehyde-3-phosphate dehydrogenase (Gapdh), mRNA [NM_008084]	chr6:125112274-125112105
Arg1	5.99926	2.17117	0.565337	3.84049	0.000122787	0.00210008		NM_013721	Mm.398371	27176	ribosomal protein L7A	Mus musculus ribosomal protein L7A (Rpl7a), mRNA [NM_013721]	chr2:26768740-26768798
Arg2	75.7548	2.77794	0.357555	7.76927	7.89408e-15	3.70196e-13		-	-	-	-	-	-
Arhgap20os	44.8658	9.00332	0.843612	10.6724	1.37113e-26	1.24545e-24		NM_031867	Mm.29232	110326	taste receptor, type 1, member 1	Mus musculus taste receptor, type 1, member 1 (Tas1r1), mRNA [NM_031867]	chr4:151402252-151402193
Arhgap27os3	5.45998	4.95272	1.00667	4.91989	8.6593e-07	2.03514e-05		-	-	-	-	-	-
Arhgef39	5.98311	2.52808	0.541257	4.67076	3.00094e-06	6.58477e-05		NM_017405	Mm.4067	54135	lipolysis stimulated lipoprotein receptor	Mus musculus lipolysis stimulated lipoprotein receptor (Lsr), transcript variant 1, mRNA [NM_017405]	chr7:31743020-31742874
Arl13a	2.98589	5.08267	1.10438	4.60229	4.17879e-06	8.89813e-05		-	-	-	-	-	-
Arr3	4.09146	4.5345	0.957336	4.73658	2.1735e-06	4.85367e-05		-	-	-	-	-	-
Asb14	7.74884	3.70231	0.752304	4.9213	8.59725e-07	2.02291e-05		AK008852	Mm.28184	76642	RIKEN cDNA 1700113A16 gene	Mus musculus adult male stomach cDNA, RIKEN full-length enriched library, clone:2210408E11 product:unclassifiable, full insert sequence. [AK008852]	chr3:87981517-87979807
Asic3	15.75	2.61426	0.464986	5.62223	1.88506e-08	5.09546e-07		NM_008961	Mm.229322	19212	phosphotriesterase related	Mus musculus phosphotriesterase related (Pter), mRNA [NM_008961]	chr2:12923018-12923077
Atcayos	76.0297	9.28406	0.843294	11.0093	3.44755e-28	3.5111e-26		-	-	-	-	-	-
Atp1a4	9.82719	3.10274	0.502336	6.17662	6.54867e-10	2.03787e-08		NM_013887	Mm.272060	30044	opsin 4 (melanopsin)	Mus musculus opsin 4 (melanopsin) (Opn4), transcript variant 1, mRNA [NM_013887]	chr14:35405894-35405835
Atp2a1	20.8923	1.09917	0.355211	3.09441	0.00197202	0.0266884		NM_172203	Mm.233865	237038	NADPH oxidase 1	Mus musculus NADPH oxidase 1 (Nox1), mRNA [NM_172203]	chrX:130627641-130627582
Atp4a	6.62972	1.98995	0.498535	3.99161	6.56276e-05	0.0011837		-	-	-	-	-	-
Atp6v1b1	4.63446	4.71964	1.13451	4.16006	3.18169e-05	0.000603564		-	-	-	-	-	-
Atp6v1c2	13.124	2.06549	0.415156	4.97521	6.51769e-07	1.54805e-05		-	-	-	-	-	-
AU019823	249.774	1.22346	0.107092	11.4243	3.16059e-30	3.62121e-28		NM_031872	Mm.358792	83771	taste receptor, type 1, member 3	Mus musculus taste receptor, type 1, member 3 (Tas1r3), mRNA [NM_031872]	chr4:155234077-155234018
AU021063	10.7879	6.45097	0.893919	7.21651	5.33395e-13	2.15118e-11		AK016887	0	100379610	predicted gene 11651	Mus musculus adult male testis cDNA, RIKEN full-length enriched library, clone:4933424D04 product:angiotensin converting enzyme, full insert sequence. [AK016887]	chr11:105827211-105827152
AU040972	16.34	3.35222	0.557697	6.01082	1.84585e-09	5.54717e-08		-	-	-	-	-	-
AV039307	69.7777	2.93362	0.191866	15.29	8.91853e-53	2.33561e-50		-	-	-	-	-	-
AV051173	97.5789	6.25927	0.493899	12.6732	8.32515e-37	1.22538e-34		NR_027802	Mm.389897	50994	metastasis associated gene 2	Mus musculus metastasis associated gene 2 (Mtag2), non-coding RNA [NR_027802]	chr7:52623149-52623208
Avpr2	1.42892	4.01563	1.11618	3.59766	0.000321091	0.00514281		AK083226	Mm.447831	51938	coiled-coil domain containing 39	Mus musculus adult male hippocampus cDNA, RIKEN full-length enriched library, clone:C630029J23 product:RIKEN cDNA 4921507O14 gene, full insert sequence. [AK083226]	chr3:33719478-33719419
AY074887	29.5373	6.9582	0.831213	8.37114	5.70641e-17	3.00443e-15		NM_027085	Mm.44194	69454	chloride intracellular channel 3	Mus musculus chloride intracellular channel 3 (Clic3), mRNA [NM_027085]	chr2:25314160-25314219
B3gat2	319.137	1.79908	0.168215	10.6951	1.07322e-26	9.88195e-25		-	-	-	-	-	-
B3gnt4	25.7882	1.12194	0.23654	4.74313	2.10441e-06	4.71505e-05		NR_033497	Mm.319176	791403	RIKEN cDNA D830015G02 gene	Mus musculus RIKEN cDNA D830015G02 gene (D830015G02Rik), non-coding RNA [NR_033497]	chr14:55593124-55593183
B3gntl1	132.18	1.13894	0.129655	8.7844	1.57206e-18	9.21366e-17		NM_016901	Mm.440422	53814	ornithine decarboxylase antizyme 3	Mus musculus ornithine decarboxylase antizyme 3 (Oaz3), mRNA [NM_016901]	chr3:94240427-94240368
B430010I23Rik	79.5088	9.34686	0.847827	11.0245	2.91147e-28	2.98019e-26		BC009096	Mm.290015	108907	nucleolar and spindle associated protein 1	Mus musculus nucleolar and spindle associated protein 1, mRNA (cDNA clone IMAGE:3158247), partial cds. [BC009096]	chr2:119476831-119476890
B430212C06Rik	7.45492	2.75111	0.582467	4.7232	2.32167e-06	5.1617e-05		-	-	-	-	-	-
B4galnt2	7.22636	5.38128	0.886148	6.07266	1.25808e-09	3.8322e-08		BC096488	Mm.329877	212684	PDZ domain containing 7	Mus musculus PDZ domain containing 7, mRNA (cDNA clone IMAGE:6467125). [BC096488]	chr19:45101956-45101897
Bach2os	12.4892	4.23752	0.589567	7.18751	6.59813e-13	2.65571e-11		AK017019	Mm.394441	67983	PDZ domain containing 9	Mus musculus adult male testis cDNA, RIKEN full-length enriched library, clone:4933432E16 product:hypothetical PDZ domain (also known as DHR or GLGF) containing protein, full insert sequence. [AK017019]	chr7:127802825-127802766
BB031773	8.15088	1.54264	0.422109	3.65459	0.000257591	0.00419436		NR_027939	Mm.388511	74931	RIKEN cDNA 4930481A15 gene	Mus musculus RIKEN cDNA 4930481A15 gene (4930481A15Rik), transcript variant 3, non-coding RNA [NR_027939]	chr19:5415702-5415761
BC027231	122.51	1.17437	0.119869	9.79716	1.15794e-22	8.6162e-21		-	-	-	-	-	-
BC037032	92.8391	2.75713	0.200286	13.766	4.0811e-43	7.91302e-41		AK020517	Mm.476954	434350	RIKEN cDNA 9430091E24 gene	Mus musculus 12 days embryo embryonic body between diaphragm region and neck cDNA, RIKEN full-length enriched library, clone:9430091E24 product:unclassifiable, full insert sequence. [AK020517]	chr8:113653099-113653040
BC048609	9.36704	5.77367	0.883161	6.53751	6.25534e-11	2.14887e-09		NM_011387	Mm.341781	20493	solute carrier family 10 (sodium/bile acid cotransporter family), member 1	Mus musculus solute carrier family 10 (sodium/bile acid cotransporter family), member 1 (Slc10a1), transcript variant 2, mRNA [NM_011387]	chr12:82061529-82061470
BC049635	39.6425	7.37716	0.909859	8.10803	5.14463e-16	2.58707e-14		-	-	-	-	-	-
BC049715	23.3405	2.32692	0.302037	7.7041	1.31773e-14	6.08054e-13		-	-	-	-	-	-
BC051537	1.2037	3.78901	1.10423	3.43135	0.000600582	0.00914018		-	-	-	-	-	-
Bcas1os2	271.892	9.16819	0.604352	15.1703	5.56285e-52	1.41993e-49		-	-	-	-	-	-
Bcas3os1	13.7395	6.80599	1.02341	6.6503	2.92501e-11	1.02579e-09		-	-	-	-	-	-
Bcas3os2	2.71482	4.41716	1.30012	3.39751	0.000680029	0.010203		-	-	-	-	-	-
Bhlha15	4.73264	2.32522	0.66003	3.52289	0.000426864	0.00666747		AK015647	Mm.443272	75809	RIKEN cDNA 4930488L21 gene	Mus musculus adult male testis cDNA, RIKEN full-length enriched library, clone:4930488L21 product:inferred: RIKEN cDNA 4930488L21 gene / putative [Mus musculus], full insert sequence. [AK015647]	chr8:96335717-96335658
Birc7	11.3173	1.34686	0.348413	3.86568	0.000110779	0.00193576		AK016423	Mm.444742	70933	RIKEN cDNA 4931402G19 gene	Mus musculus adult male testis cDNA, RIKEN full-length enriched library, clone:4931402G19 product:unclassifiable, full insert sequence. [AK016423]	chr2:120281701-120281642
Bpifb9a	1.72863	4.28311	1.11896	3.82776	0.000129312	0.00220049		AK028863	Mm.399410	71000	RIKEN cDNA 4931440J10 gene	Mus musculus 10 days neonate skin cDNA, RIKEN full-length enriched library, clone:4732464K16 product:unclassifiable, full insert sequence. [AK028863]	chr14:63394878-63394819
Bpifb9b	2.0144	4.50049	1.07358	4.19204	2.76454e-05	0.000529411		AK015360	Mm.399193	68306	RIKEN cDNA 4930565N06 gene	Mus musculus adult male testis cDNA, RIKEN full-length enriched library, clone:4930442F07 product:unclassifiable, full insert sequence. [AK015360]	chr16:36881965-36881906
Bricd5	82.2275	4.41395	0.235451	18.7468	2.056e-78	1.0112e-75		NM_009400	Mm.479256	21936	tumor necrosis factor receptor superfamily, member 18	Mus musculus tumor necrosis factor receptor superfamily, member 18 (Tnfrsf18), transcript variant 1, mRNA [NM_009400]	chr4:155402849-155402908
Bspry	12.967	1.47772	0.327981	4.50551	6.62135e-06	0.000138362		NM_025452	Mm.25295	66260	transmembrane protein 54	Mus musculus transmembrane protein 54 (Tmem54), mRNA [NM_025452]	chr4:128788699-128788758
Btbd18	2.72378	4.95527	0.982827	5.04186	4.6103e-07	1.10281e-05		-	-	-	-	-	-
C130083M11Rik	27.112	8.28547	0.858402	9.6522	4.81114e-22	3.48981e-20		-	-	-	-	-	-
C230079O03Rik	1.46352	4.07015	1.0659	3.81853	0.000134251	0.00227493		-	-	-	-	-	-
C2cd4b	6.04624	3.14857	0.683311	4.60782	4.06915e-06	8.68301e-05		NM_178664	Mm.386847	210004	UDP-GlcNAc:betaGal beta-1,3-N-acetylglucosaminyltransferase-like 1	Mus musculus UDP-GlcNAc:betaGal beta-1,3-N-acetylglucosaminyltransferase-like 1 (B3gntl1), mRNA [NM_178664]	chr11:121478728-121478669
C330021F23Rik	9.64997	4.92482	0.800214	6.15438	7.53733e-10	2.33114e-08		-	-	-	-	-	-
C530005A16Rik	174.931	1.38054	0.130746	10.5589	4.61845e-26	4.04918e-24		NM_007575	Mm.249560	12265	class II transactivator	Mus musculus class II transactivator (Ciita), mRNA [NM_007575]	chr16:10526303-10526362
C630031E19Rik	30.0344	4.83464	0.557037	8.6792	3.98557e-18	2.24495e-16		-	-	-	-	-	-
C730002L08Rik	8.30198	3.56929	0.663952	5.37582	7.62347e-08	1.96081e-06		-	-	-	-	-	-
C8g	21.8561	1.4347	0.261339	5.48978	4.02424e-08	1.06495e-06		NM_153510	Mm.379385	231805	paired immunoglobin-like type 2 receptor alpha	Mus musculus paired immunoglobin-like type 2 receptor alpha (Pilra), mRNA [NM_153510]	chr5:138265232-138264800
C920021L13Rik	21.7886	2.11708	0.278896	7.59092	3.17653e-14	1.41714e-12		NM_030224	Mm.286733	78919	fibronectin type III domain containing 8	Mus musculus fibronectin type III domain containing 8 (Fndc8), mRNA [NM_030224]	chr11:82713049-82713108
Cabp4	2.9603	4.03376	0.942408	4.28028	1.86662e-05	0.000365442		-	-	-	-	-	-
Cabyr	55.6178	3.70729	0.28001	13.2398	5.16603e-40	8.60933e-38		AK088576	Mm.227274	233406	protein regulator of cytokinesis 1	Mus musculus 2 days neonate thymus thymic cells cDNA, RIKEN full-length enriched library, clone:E430020K16 product:protein regulator of cytokinesis 1, full insert sequence. [AK088576]	chr7:87461038-87461093
Cacna1f	10.3206	3.62464	0.636295	5.69647	1.22311e-08	3.3648e-07		NM_026959	Mm.18959	71116	syntaxin 18	Mus musculus syntaxin 18 (Stx18), mRNA [NM_026959]	chr5:38527904-38527963
Cand2	142.749	1.64076	0.154916	10.5913	3.26932e-26	2.90422e-24		-	-	-	-	-	-
Capn12	28.9173	4.65863	0.468514	9.94344	2.69373e-23	2.08919e-21		NM_021304	Mm.389615	57742	abhydrolase domain containing 1	Mus musculus abhydrolase domain containing 1 (Abhd1), mRNA [NM_021304]	chr5:31256786-31256925
Card14	33.1457	1.75678	0.216975	8.09668	5.6481e-16	2.82615e-14		NR_027926	Mm.402550	74706	RIKEN cDNA 4930507D05 gene	Mus musculus RIKEN cDNA 4930507D05 gene (4930507D05Rik), non-coding RNA [NR_027926]	chr10:61913041-61913100
Cass4	9.66262	1.76018	0.392776	4.48137	7.41647e-06	0.000153388		NM_009377	Mm.1292	21823	tyrosine hydroxylase	Mus musculus tyrosine hydroxylase (Th), mRNA [NM_009377]	chr7:150079976-150079917
Casz1	95.8536	1.76186	0.183608	9.59576	8.33036e-22	5.91485e-20		-	-	-	-	-	-
Ccdc105	7.55432	1.76777	0.441086	4.00777	6.12936e-05	0.0011105		NM_174870	Mm.440571	231583	solute carrier family 26 (sulfate transporter), member 1	Mus musculus solute carrier family 26 (sulfate transporter), member 1 (Slc26a1), mRNA [NM_174870]	chr5:109099940-109099881
Ccdc125	18.9881	2.5671	0.325478	7.88717	3.09111e-15	1.4841e-13		-	-	-	-	-	-
Ccdc144b	3.09824	5.15257	0.938296	5.49141	3.98749e-08	1.05661e-06		-	-	-	-	-	-
Ccdc150	10.9602	1.78738	0.463698	3.85461	0.000115915	0.00201151		NM_025488	Mm.273316	66323	RIKEN cDNA 1700001K19 gene	Mus musculus RIKEN cDNA 1700001K19 gene (1700001K19Rik), mRNA [NM_025488]	chr12:111905993-111905934
Ccdc152	12.0628	5.63696	0.84354	6.68251	2.3489e-11	8.2952e-10		-	-	-	-	-	-
Ccdc167	482.628	1.84577	0.106827	17.2782	6.86217e-67	2.51592e-64		AK005011	Mm.441140	66901	protein Z, vitamin K-dependent plasma glycoprotein	protein Z, vitamin K-dependent plasma glycoprotein Gene [Source:MGI Symbol;Acc:MGI:1860488] [ENSMUST00000033822]	chr8:13075883-13075942
Ccdc175	29.2275	7.90911	0.853643	9.26512	1.94854e-20	1.27572e-18		-	-	-	-	-	-
Ccdc176	114.12	1.14851	0.169142	6.79022	1.11964e-11	4.0607e-10		-	-	-	-	-	-
Ccdc183	7.85094	6.47966	0.892202	7.26255	3.79851e-13	1.55685e-11		NM_145154	Mm.34019	70726	angiopoietin-like 6	Mus musculus angiopoietin-like 6 (Angptl6), mRNA [NM_145154]	chr9:20679663-20678511
Ccdc24	22.8496	2.31753	0.299563	7.73637	1.02292e-14	4.74187e-13		AK016739	Mm.410794	74454	RIKEN cDNA 4933408J17 gene	Mus musculus adult male testis cDNA, RIKEN full-length enriched library, clone:4933408J17 product:hypothetical DHS-like NAD/FAD-binding domain structure containing protein, full insert sequence. [AK016739]	chr10:93062068-93062127
Ccdc27	12.9654	6.2231	0.882809	7.0492	1.79949e-12	7.0323e-11		NM_173778	Mm.358924	244885	SH2 domain containing 7	Mus musculus SH2 domain containing 7 (Sh2d7), mRNA [NM_173778]	chr9:54392324-54392383
Ccdc34os	4.23458	5.59953	1.03722	5.39862	6.71572e-08	1.74289e-06		NM_013586	Mm.380433	16950	lysyl oxidase-like 3	Mus musculus lysyl oxidase-like 3 (Loxl3), mRNA [NM_013586]	chr6:83002243-83002302
Ccdc38	57.4733	5.30673	0.381614	13.906	5.82394e-44	1.18626e-41		AK016003	Mm.399326	75203	RIKEN cDNA 4930539N22 gene	Mus musculus adult male testis cDNA, RIKEN full-length enriched library, clone:4930539N22 product:unclassifiable, full insert sequence. [AK016003]	chr3:13597622-13597563
Ccdc39	313.683	1.11449	0.121488	9.17371	4.57028e-20	2.9257e-18		AK033633	Mm.301522	226182	TAF5 RNA polymerase II, TATA box binding protein (TBP)-associated factor	Mus musculus adult male cecum cDNA, RIKEN full-length enriched library, clone:9130204C11 product:hypothetical Alanine-rich region containing protein, full insert sequence. [AK033633]	chr19:47141133-47141074
Ccdc42b	4.33458	1.7836	0.600882	2.96831	0.0029944	0.038752		NM_001002239	Mm.276337	319195	ribosomal protein L17	Mus musculus ribosomal protein L17 (Rpl17), mRNA [NM_001002239]	chr18:75161752-75162349
Ccdc64b	1.31638	3.93063	1.32087	2.97578	0.0029224	0.037995		-	-	-	-	-	-
Ccdc73	97.5278	7.68755	0.599591	12.8213	1.2453e-37	1.88807e-35		-	-	-	-	-	-
Ccdc78	39.829	4.14244	0.315442	13.1322	2.15318e-39	3.47351e-37		NM_028416	Mm.221319	73016	kringle containing transmembrane protein 2	Mus musculus kringle containing transmembrane protein 2 (Kremen2), mRNA [NM_028416]	chr17:23878542-23878483
Ccl19	9.96883	2.1199	0.666043	3.18282	0.00145848	0.0203109		NM_028904	Mm.85289	74386	RMI1, RecQ mediated genome instability 1, homolog (S. cerevisiae)	Mus musculus RMI1, RecQ mediated genome instability 1, homolog (S. cerevisiae) (Rmi1), transcript variant 2, mRNA [NM_028904]	chr13:58511106-58511165
Ccl21a	5.48015	4.08656	0.972762	4.20099	2.65754e-05	0.000509403		NM_145588	Mm.286488	110033	kinesin family member 22	Mus musculus kinesin family member 22 (Kif22), mRNA [NM_145588]	chr7:134171352-134171293
Ccl28	19.3855	1.80412	0.374096	4.82261	1.41695e-06	3.2506e-05		NM_001042653	Mm.246412	70645	Opa interacting protein 5	Mus musculus Opa interacting protein 5 (Oip5), mRNA [NM_001042653]	chr2:119435918-119435859
Ccna2	64.0991	2.73853	0.1992	13.7476	5.26524e-43	1.00164e-40		NM_199036	Mm.335468	382105	F-box and WD-40 domain protein 15	Mus musculus F-box and WD-40 domain protein 15 (Fbxw15), mRNA [NM_199036]	chr9:109455252-109455193
Ccr10	10.2846	2.23028	0.41149	5.42002	5.95929e-08	1.55257e-06		-	-	-	-	-	-
Ccr6	3.26996	4.18913	1.01837	4.11357	3.89585e-05	0.000728079		NM_145229	Mm.473773	246735	cDNA sequence AY074887	Mus musculus cDNA sequence AY074887 (AY074887), mRNA [NM_145229]	chr9:54798294-54798235
Ccr9	13.4619	1.43501	0.350956	4.08887	4.33481e-05	0.000804153		AK011866	Mm.28514	72481	RIKEN cDNA 2610203C22 gene	Mus musculus 10 days embryo whole body cDNA, RIKEN full-length enriched library, clone:2610203C22 product:unclassifiable, full insert sequence. [AK011866]	chr1:9553675-9553616
Cct8l1	1.87524	3.31015	1.03715	3.19159	0.00141491	0.0197861		-	-	-	-	-	-
Cd160	11.5735	6.05911	0.883361	6.85916	6.92682e-12	2.55355e-10		AK039138	Mm.401493	665037	predicted gene 7457	Mus musculus adult male hypothalamus cDNA, RIKEN full-length enriched library, clone:A230101M04 product:unclassifiable, full insert sequence. [AK039138]	chr6:142764649-142764708
Cd22	6.18309	2.47768	0.537021	4.61375	3.95473e-06	8.47472e-05		NM_177384	Mm.475130	338348	tetratricopeptide repeat domain 16	Mus musculus tetratricopeptide repeat domain 16 (Ttc16), mRNA [NM_177384]	chr2:32622701-32620433
Cd247	81.1095	6.82317	0.504552	13.5232	1.14046e-41	2.09067e-39		NM_029343	Mm.443291	75571	spermatogenesis associated 9	Mus musculus spermatogenesis associated 9 (Spata9), mRNA [NM_029343]	chr13:76136232-76136291
Cd27	4.4261	3.35314	0.77347	4.33519	1.45632e-05	0.000289899		-	-	-	-	-	-
Cd300lf	5.81353	2.08597	0.511427	4.07872	4.52842e-05	0.000837759		-	-	-	-	-	-
Cd3e	2.59888	2.49406	0.843389	2.95719	0.00310455	0.0401045		NM_025622	Mm.390793	107753	lectin, galactose-binding, soluble 2	Mus musculus lectin, galactose-binding, soluble 2 (Lgals2), mRNA [NM_025622]	chr15:78681374-78681315
Cd72	31.1927	4.2459	0.380546	11.1574	6.59128e-29	7.03244e-27		-	-	-	-	-	-
Cdh16	0.96493	3.45658	1.16267	2.97297	0.00294938	0.0382963		-	-	-	-	-	-
Cdkn3	7.16304	1.75576	0.498971	3.51877	0.000433558	0.00675634		AK053308	Mm.480114	319587	RIKEN cDNA 4930539J05 gene	Mus musculus 0 day neonate eyeball cDNA, RIKEN full-length enriched library, clone:E130009A06 product:unclassifiable, full insert sequence. [AK053308]	chr3:135091156-135091127
Cdr1	565.772	11.7001	1.12598	10.391	2.72476e-25	2.31835e-23		AK014278	0	71818	RIKEN cDNA 3200001D21 gene	Mus musculus 14, 17 days embryo head cDNA, RIKEN full-length enriched library, clone:3200001D21 product:unclassifiable, full insert sequence. [AK014278]	chr12:89604524-89604465
Cdsn	1.88073	3.35785	1.03288	3.25095	0.0011502	0.0165552		-	-	-	-	-	-
Ceacam16	28.5072	6.4846	0.738221	8.78409	1.57635e-18	9.21366e-17		NM_146117	Mm.275228	227618	leucine rich repeat containing 26	Mus musculus leucine rich repeat containing 26 (Lrrc26), mRNA [NM_146117]	chr2:25146559-25146618
Ceacam2	29.455	2.20325	0.374912	5.87671	4.18505e-09	1.20559e-07		-	-	-	-	-	-
Ceacam9	1.32661	3.91502	1.19625	3.27273	0.00106514	0.015419		AK170843	Mm.439021	320463	RIKEN cDNA F630111L10 gene	Mus musculus NOD-derived CD11c +ve dendritic cells cDNA, RIKEN full-length enriched library, clone:F630203P21 product:hypothetical protein, full insert sequence. [AK170843]	chr3:58956498-58956439
Cela2a	6.15567	5.63609	0.89397	6.30456	2.89012e-10	9.30978e-09		NM_024180	Mm.235562	66844	ORM1-like 2 (S. cerevisiae)	Mus musculus ORM1-like 2 (S. cerevisiae) (Ormdl2), mRNA [NM_024180]	chr10:128255848-128255789
Cenpk	17.8504	1.16397	0.305769	3.8067	0.000140832	0.00237647		NM_177785	Mm.212727	277773	cDNA sequence BC049635	Mus musculus cDNA sequence BC049635 (BC049635), mRNA [NM_177785]	chr4:42881291-42881232
Cenpo	173.582	1.8636	0.152818	12.1949	3.30818e-34	4.33178e-32		NM_009396	Mm.255332	21928	tumor necrosis factor, alpha-induced protein 2	Mus musculus tumor necrosis factor, alpha-induced protein 2 (Tnfaip2), mRNA [NM_009396]	chr12:112692959-112693018
Cenpp	31.8526	1.93221	0.243974	7.91973	2.38023e-15	1.15101e-13		NM_130886	Mm.130832	170720	caspase recruitment domain family, member 14	Mus musculus caspase recruitment domain family, member 14 (Card14), mRNA [NM_130886]	chr11:119206302-119206361
Cenpu	35.9883	1.3166	0.199255	6.60765	3.90464e-11	1.35754e-09		-	-	-	-	-	-
Cfb	42.2069	3.32394	0.274913	12.0909	1.18038e-33	1.53564e-31		-	-	-	-	-	-
Ch25h	6.79778	2.32418	0.634514	3.66294	0.00024934	0.00407121		NM_009015	Mm.3655	19366	RAD54 like (S. cerevisiae)	Mus musculus RAD54 like (S. cerevisiae) (Rad54l), transcript variant 1, mRNA [NM_009015]	chr4:115771165-115771106
Chad	7.24763	1.85629	0.49504	3.74977	0.000176998	0.00295216		-	-	-	-	-	-
Chn1os3	454.882	9.91086	0.618214	16.0314	7.7091e-58	2.28609e-55		NM_177911	Mm.195309	331046	transglutaminase 4 (prostate)	Mus musculus transglutaminase 4 (prostate) (Tgm4), mRNA [NM_177911]	chr9:122976612-122976671
Chrna1	7.12294	2.03096	0.494051	4.11083	3.94247e-05	0.000735429		NM_029974	Mm.164013	77772	DC-STAMP domain containing 1	Mus musculus DC-STAMP domain containing 1 (Dcst1), mRNA [NM_029974]	chr3:89156755-89156696
Chrna6	163.203	-1.04927	0.254043	-4.1303	3.62288e-05	0.000678953		-	-	-	-	-	-
Chrnb1	36.7159	2.96347	0.261902	11.3152	1.10382e-29	1.223e-27		NM_010235	Mm.6215	14283	fos-like antigen 1	Mus musculus fos-like antigen 1 (Fosl1), mRNA [NM_010235]	chr19:5455496-5455555
Chrne	3.9023	2.57129	0.741593	3.46726	0.0005258	0.00807522		-	-	-	-	-	-
Chtf18	82.7965	2.52139	0.226915	11.1116	1.10185e-28	1.15723e-26		NR_028124	Mm.476896	70281	RIKEN cDNA 2310068J16 gene	Mus musculus RIKEN cDNA 2310068J16 gene (2310068J16Rik), non-coding RNA [NR_028124]	chr15:99802871-99802812
Cidec	4.54107	1.79746	0.543595	3.30661	0.000944332	0.0138089		NR_033141	Mm.390721	629678	predicted gene 6994	Mus musculus predicted gene 6994 (Gm6994), non-coding RNA [NR_033141]	chr14:77885844-77881001
Ciita	35.2688	4.0844	0.465113	8.78153	1.61268e-18	9.39874e-17		AK076577	Mm.440323	66336	centromere protein P	Mus musculus adult male testis cDNA, RIKEN full-length enriched library, clone:4921520E21 product:hypothetical protein, full insert sequence. [AK076577]	chr13:49654527-49654468
Ckm	3.21894	3.25625	0.967773	3.36468	0.000766321	0.0113708		-	-	-	-	-	-
Ckmt2	4.95245	2.20903	0.650974	3.39343	0.000690237	0.0103484		AK017706	Mm.437183	70592	RIKEN cDNA 5730480H06 gene	Mus musculus 8 days embryo whole body cDNA, RIKEN full-length enriched library, clone:5730480H06 product:unclassifiable, full insert sequence. [AK017706]	chr5:48805260-48805319
Clca6	5.99035	3.32454	0.648873	5.12357	2.99812e-07	7.2787e-06		NM_183115	Mm.23977	76041	coiled-coil domain containing 125	Mus musculus coiled-coil domain containing 125 (Ccdc125), transcript variant 1, mRNA [NM_183115]	chr13:101457085-101457144
Clcf1	7.43554	1.97835	0.605226	3.26877	0.00108015	0.0156138		XM_129823	Mm.159197	74426	RIKEN cDNA 4933402D24 gene	RIKEN cDNA 4933402D24 gene Gene [Source:MGI Symbol;Acc:MGI:1921676] [ENSMUST00000027102]	chr1:63801847-63801788
Cldn17	1.69578	3.74512	1.10794	3.38025	0.000724199	0.0108088		NR_015548	Mm.445272	67765	RIKEN cDNA 5830432E09 gene	Mus musculus RIKEN cDNA 5830432E09 gene (5830432E09Rik), non-coding RNA [NR_015548]	chr7:142840456-142840397
Cldn20	3.90273	3.94058	0.946178	4.16473	3.11718e-05	0.000593		NM_177923	Mm.246798	333715	histocompatibility 2, M region locus 10.2	Mus musculus histocompatibility 2, M region locus 10.2 (H2-M10.2), mRNA [NM_177923]	chr17:36422482-36422423
Clec9a	7.2323	2.44031	0.635339	3.84096	0.000122555	0.00209789		-	-	-	-	-	-
Clic3	18.0856	4.07008	0.44445	9.15757	5.30812e-20	3.38729e-18		AK029323	0	241391	UDP-N-acetyl-alpha-D-galactosamine:polypeptide N-acetylgalactosaminyltransferase 5	UDP-N-acetyl-alpha-D-galactosamine:polypeptide N-acetylgalactosaminyltransferase 5 Gene [Source:MGI (curated);Acc:MGI:2179403] [ENSMUST00000028171]	chr2:57898048-57898107
Clnk	6.84376	4.04066	0.75221	5.37172	7.79896e-08	2.00339e-06		NM_177788	Mm.40228	277978	exocyst complex component 3-like	Mus musculus exocyst complex component 3-like (Exoc3l), mRNA [NM_177788]	chr8:107814182-107814042
Cnih3	225.433	1.00202	0.28022	3.57583	0.000349123	0.005539		-	-	-	-	-	-
Cntd1	114.632	5.19318	0.265023	19.5952	1.69995e-85	1.10579e-82		NM_008001	Mm.8142	14163	FYVE, RhoGEF and PH domain containing 1	Mus musculus FYVE, RhoGEF and PH domain containing 1 (Fgd1), mRNA [NM_008001]	chrX:147521370-147521429
Col10a1	8.91735	4.13049	0.76655	5.38841	7.10826e-08	1.84239e-06		-	-	-	-	-	-
Cox20	191.175	1.12214	0.174512	6.43018	1.27449e-10	4.30489e-09		NM_009705	Mm.3506	11847	arginase type II	Mus musculus arginase type II (Arg2), mRNA [NM_009705]	chr12:80252972-80253031
Cpb2	1.23705	3.81549	1.17913	3.23585	0.00121282	0.0173328		NM_023580	Mm.133330	13835	Eph receptor A1	Mus musculus Eph receptor A1 (Epha1), mRNA [NM_023580]	chr6:42308642-42308583
Cpsf4l	17.335	3.17986	0.523187	6.07786	1.21795e-09	3.71558e-08		NM_001080934	Mm.25773	217316	solute carrier family 16 (monocarboxylic acid transporters), member 5	Mus musculus solute carrier family 16 (monocarboxylic acid transporters), member 5 (Slc16a5), mRNA [NM_001080934]	chr11:115334715-115334774
Cr2	29.7488	1.79305	0.241531	7.42365	1.13935e-13	4.89873e-12		-	-	-	-	-	-
Crb2	40.014	1.08805	0.375319	2.89899	0.00374362	0.0473761		AK008024	Mm.46326	328059	solute carrier family 7 (cationic amino acid transporter, y+ system), member 15	Mus musculus adult male small intestine cDNA, RIKEN full-length enriched library, clone:2010001P20 product:hypothetical Permease for amino acids and related compounds, family I containing protein, full insert sequence. [AK008024]	chr12:8545247-8545188
Cryba1	4.63577	5.226	0.921936	5.66851	1.44047e-08	3.93058e-07		-	-	-	-	-	-
Csf3	1.25278	3.83067	1.26553	3.02693	0.00247048	0.0326242		NM_008215	Mm.255701	15116	hyaluronan synthase1	Mus musculus hyaluronan synthase1 (Has1), mRNA [NM_008215]	chr17:17980472-17980413
Csmd2os	4.57981	5.70481	1.28967	4.42346	9.71319e-06	0.000198045		AK044622	0	320135	cDNA sequence BC049715	Mus musculus adult retina cDNA, RIKEN full-length enriched library, clone:A930027N24 product:hypothetical NAD(P)-binding Rossmann-fold domains structure containing protein, full insert sequence. [AK044622]	chr6:136789055-136789114
Cst7	7.00327	4.0393	0.76177	5.30251	1.14218e-07	2.90443e-06		-	-	-	-	-	-
Ctsw	10.1532	2.53026	0.489482	5.16926	2.35025e-07	5.78665e-06		-	-	-	-	-	-
Cxcl17	4.42986	5.65157	1.09621	5.15558	2.52849e-07	6.18774e-06		NM_001127576	Mm.447643	268491	predicted gene 1564	Mus musculus predicted gene 1564 (Gm1564), mRNA [NM_001127576]	chr11:102543274-102543333
Cxcr5	1.47957	3.51963	1.06597	3.30182	0.000960589	0.0140161		NM_001134299	Mm.226878	434689	predicted gene 10220	Mus musculus predicted gene 10220 (Gm10220), mRNA [NM_001134299]	chr5:26443058-26442999
Cxcr6	10.0473	3.0228	0.50508	5.9848	2.1666e-09	6.44387e-08		NM_028544	Mm.181396	69903	Ras interacting protein 1	Mus musculus Ras interacting protein 1 (Rasip1), mRNA [NM_028544]	chr7:52894134-52894193
Cyp2b19	1.23882	3.81292	1.11268	3.4268	0.000610749	0.00927391		NM_053166	Mm.390335	94089	tripartite motif-containing 7	Mus musculus tripartite motif-containing 7 (Trim7), mRNA [NM_053166]	chr11:48659014-48659073
Cyp2t4	9.31496	6.72753	0.940092	7.15625	8.2911e-13	3.30415e-11		NM_007376	Mm.260144	11287	pregnancy zone protein	Mus musculus pregnancy zone protein (Pzp), mRNA [NM_007376]	chr6:128436965-128436200
Cyp4f18	10.6969	3.10054	0.52724	5.88069	4.08548e-09	1.18028e-07		AK015409	Mm.449992	71647	RIKEN cDNA 4930447N08 gene	Mus musculus adult male testis cDNA, RIKEN full-length enriched library, clone:4930447N08 product:unclassifiable, full insert sequence. [AK015409]	chr3:122498069-122498010
D030047H15Rik	223.847	6.803	0.367913	18.4908	2.45065e-76	1.14924e-73		-	-	-	-	-	-
D130020L05Rik	66.8571	2.38609	0.168326	14.1754	1.30095e-45	2.85149e-43		NM_033648	Mm.250392	108017	FXYD domain-containing ion transport regulator 4	Mus musculus FXYD domain-containing ion transport regulator 4 (Fxyd4), transcript variant 1, mRNA [NM_033648]	chr6:117883662-117883603
D17Ertd648e	2.38899	3.18277	1.03977	3.06104	0.00220571	0.029534		-	-	-	-	-	-
D330041H03Rik	107.708	3.43609	0.245841	13.9768	2.15842e-44	4.5338e-42		NR_027965	Mm.472722	66391	RIKEN cDNA 2310061J03 gene	Mus musculus RIKEN cDNA 2310061J03 gene (2310061J03Rik), non-coding RNA [NR_027965]	chr16:55973524-55973465
D330050I16Rik	25.542	1.85263	0.332272	5.57564	2.46624e-08	6.6309e-07		AK161201	Mm.475174	330450	fatty acyl CoA reductase 2	Mus musculus 0 day neonate head cDNA, RIKEN full-length enriched library, clone:4832432K15 product:male sterility domain containing 1, full insert sequence. [AK161201]	chr6:148124096-148124155
D430036J16Rik	41.0168	1.37116	0.255972	5.35669	8.47597e-08	2.17453e-06		AK044447	Mm.440109	100042889	RIKEN cDNA C920021L13 gene	Mus musculus adult retina cDNA, RIKEN full-length enriched library, clone:A930013N02 product:hypothetical protein, full insert sequence. [AK044447]	chr3:95692894-95692953
D630013N20Rik	2.98562	2.42507	0.776713	3.12222	0.00179494	0.0245057		AK019535	Mm.444612	78250	IQ motif containing H	Mus musculus adult male testis cDNA, RIKEN full-length enriched library, clone:4921504K03 product:similar to PROTEIN KINASE NYD-SP5 [Homo sapiens], full insert sequence. [AK019535]	chr9:63293391-63293332
D630039A03Rik	8.56107	1.82389	0.395791	4.60822	4.06126e-06	8.67535e-05		NM_145434	Mm.390397	217166	nuclear receptor subfamily 1, group D, member 1	Mus musculus nuclear receptor subfamily 1, group D, member 1 (Nr1d1), mRNA [NM_145434]	chr11:98631028-98630526
D730005E14Rik	7.80538	1.6116	0.430851	3.74049	0.000183659	0.0030582		NM_021488	Mm.379095	58991	ghrelin	Mus musculus ghrelin (Ghrl), mRNA [NM_021488]	chr6:113669108-113667101
D730045A05Rik	9.18093	6.71035	1.04613	6.41445	1.41331e-10	4.72628e-09		-	-	-	-	-	-
D830015G02Rik	45.5735	7.18616	0.788119	9.11812	7.64397e-20	4.832e-18		NM_028179	Mm.441142	72275	RIKEN cDNA 2200002D01 gene	Mus musculus RIKEN cDNA 2200002D01 gene (2200002D01Rik), mRNA [NM_028179]	chr7:30032921-30032700
D930015M05Rik	73.1511	5.72452	0.447779	12.7843	2.00786e-37	2.99914e-35		NM_173395	Mm.389157	227358	family with sequence similarity 132, member B	Mus musculus family with sequence similarity 132, member B (Fam132b), mRNA [NM_173395]	chr1:93270468-93270527
Dcdc2b	54.2545	3.26729	0.299184	10.9206	9.18387e-28	9.07807e-26		-	-	-	-	-	-
Dcst1	16.4057	7.06189	0.881465	8.01154	1.13279e-15	5.58502e-14		NM_025760	Mm.386788	66775	protein tyrosine phosphatase-like A domain containing 2	Mus musculus protein tyrosine phosphatase-like A domain containing 2 (Ptplad2), mRNA [NM_025760]	chr4:88068895-88065670
Ddb2	221.745	1.54129	0.105484	14.6115	2.37227e-48	5.76347e-46		-	-	-	-	-	-
Ddi1	3.38301	5.27466	1.16487	4.52811	5.95145e-06	0.000124622		NM_175669	Mm.383294	319200	G protein-coupled receptor 82	Mus musculus G protein-coupled receptor 82 (Gpr82), mRNA [NM_175669]	chrX:13242821-13242880
Dear1	89.8745	9.5285	0.843035	11.3026	1.27364e-29	1.40344e-27		NM_027603	Mm.158494	70920	RIKEN cDNA 4921511H03 gene	Mus musculus RIKEN cDNA 4921511H03 gene (4921511H03Rik), mRNA [NM_027603]	chr5:7305078-7305137
Degs2	191.51	2.71563	0.140989	19.2613	1.13417e-82	6.53443e-80		-	-	-	-	-	-
Dennd2d	31.1066	1.77225	0.282665	6.26979	3.61525e-10	1.1535e-08		NM_029803	Mm.271275	76933	interferon, alpha-inducible protein 27 like 2A	Mus musculus interferon, alpha-inducible protein 27 like 2A (Ifi27l2a), mRNA [NM_029803]	chr12:104680453-104680394
Derl3	16.6145	1.21817	0.270688	4.50026	6.78707e-06	0.000141386		NM_001082974	Mm.474586	415115	neuralized-like 2 (Drosophila)	Mus musculus neuralized-like 2 (Drosophila) (Neurl2), mRNA [NM_001082974]	chr2:164656319-164656260
Dmgdh	12.5485	2.37189	0.376342	6.30248	2.92915e-10	9.42046e-09		NM_207657	Mm.477094	381622	RIKEN cDNA 5031410I06 gene	Mus musculus RIKEN cDNA 5031410I06 gene (5031410I06Rik), mRNA [NM_207657]	chr5:26428311-26428252
Dnaaf1	14.8321	4.1517	0.508044	8.17193	3.03498e-16	1.54547e-14		-	-	-	-	-	-
Dnah10	47.5786	1.01585	0.297373	3.41607	0.000635328	0.00959654		NM_007758	Mm.235387	12902	complement receptor 2	Mus musculus complement receptor 2 (Cr2), mRNA [NM_007758]	chr1:196989608-196989549
Dnah17	75.5792	4.55696	0.381335	11.95	6.49123e-33	8.28454e-31		NM_021412	Mm.131266	58223	matrix metallopeptidase 19	Mus musculus matrix metallopeptidase 19 (Mmp19), transcript variant 1, mRNA [NM_021412]	chr10:128236221-128236280
Dnajb7	3.51965	4.29418	1.01316	4.2384	2.25118e-05	0.000436071		-	-	-	-	-	-
Dnali1	19.7002	1.2793	0.271149	4.71808	2.38086e-06	5.28744e-05		NR_028368	Mm.478405	67394	RIKEN cDNA 4930404I05 gene	Mus musculus RIKEN cDNA 4930404I05 gene (4930404I05Rik), non-coding RNA [NR_028368]	chr16:91016366-91016424
Dnase1	74.4389	8.76865	0.852913	10.2808	8.59851e-25	7.16483e-23		NM_011397	Mm.22702	20522	solute carrier family 23 (nucleobase transporters), member 1	Mus musculus solute carrier family 23 (nucleobase transporters), member 1 (Slc23a1), mRNA [NM_011397]	chr18:35774899-35774840
Dnd1	15.762	1.16232	0.293751	3.95682	7.59542e-05	0.00136144		NR_003965	Mm.440520	677044	ribsomal protein S2 pseudogene	Mus musculus predicted gene 10653 (Gm10653), non-coding RNA [NR_003965]	chr9:62689318-62689284
Dnm3os	67.7014	5.39621	0.546731	9.86996	5.61883e-23	4.27561e-21		NM_028561	Mm.389608	73526	spermatogenesis associated glutamate (E)-rich protein 4b	Mus musculus spermatogenesis associated glutamate (E)-rich protein 4b (Speer4b), mRNA [NM_028561]	chr5:27822906-27822847
Dnmt3aos	10.0481	6.34681	1.07323	5.91372	3.34474e-09	9.73256e-08		NM_145973	Mm.330522	269344	elongation factor RNA polymerase II-like 3	Mus musculus elongation factor RNA polymerase II-like 3 (Ell3), mRNA [NM_145973]	chr2:121264961-121264902
Duox1	12.5676	4.22161	0.706019	5.97946	2.23875e-09	6.64866e-08		-	-	-	-	-	-
Dydc1	1.64365	3.10991	1.06109	2.93086	0.00338025	0.0433329		-	-	-	-	-	-
Dynlt1a	159.516	2.05381	0.166689	12.3212	6.96126e-35	9.42106e-33		NM_175305	Mm.26760	100061	leucine rich repeat containing 19	Mus musculus leucine rich repeat containing 19 (Lrrc19), mRNA [NM_175305]	chr4:94303449-94303390
E030018B13Rik	15.6432	7.48019	1.04517	7.15693	8.25023e-13	3.29437e-11		NM_010326	Mm.377085	14723	glycoprotein 1b, alpha polypeptide	Mus musculus glycoprotein 1b, alpha polypeptide (Gp1ba), mRNA [NM_010326]	chr11:70455415-70455474
E130215H24Rik	15.5255	3.15827	0.404985	7.79849	6.26534e-15	2.945e-13		NM_173398	Mm.123648	229323	G protein-coupled receptor 171	Mus musculus G protein-coupled receptor 171 (Gpr171), mRNA [NM_173398]	chr3:58901201-58901142
E130218I03Rik	28.8453	7.88211	0.846983	9.3061	1.32611e-20	8.73889e-19		NM_008311	Mm.439747	15559	5-hydroxytryptamine (serotonin) receptor 2B	Mus musculus 5-hydroxytryptamine (serotonin) receptor 2B (Htr2b), mRNA [NM_008311]	chr1:87996301-87996242
E130304I02Rik	7.88419	3.35159	0.611708	5.47906	4.27585e-08	1.13005e-06		NM_025492	Mm.44800	66330	RIKEN cDNA 1700020L24 gene	Mus musculus RIKEN cDNA 1700020L24 gene (1700020L24Rik), mRNA [NM_025492]	chr11:83254601-83254660
E130310I04Rik	10.3074	4.96993	0.780457	6.36797	1.91541e-10	6.31115e-09		NM_177191	Mm.70781	320558	synaptonemal complex protein 2	Mus musculus synaptonemal complex protein 2 (Sycp2), mRNA [NM_177191]	chr2:178080053-178080000
E330013P04Rik	4.50961	2.56362	0.668624	3.83417	0.00012599	0.00214577		NM_001164286	Mm.479439	408191	predicted gene 5415	Mus musculus predicted gene 5415 (Gm5415), mRNA [NM_001164286]	chr1:32600924-32600865
Egfl8	39.9672	2.05774	0.207584	9.91283	3.6614e-23	2.80731e-21		-	-	-	-	-	-
Egr2	7.49275	2.94274	0.561951	5.23666	1.63511e-07	4.09591e-06		NM_009520	Mm.10740	22414	wingless related MMTV integration site 2b	Mus musculus wingless related MMTV integration site 2b (Wnt2b), mRNA [NM_009520]	chr3:104748890-104748831
Ell3	16.8079	6.13798	0.832774	7.37052	1.69958e-13	7.2e-12		NM_029245	Mm.391478	75305	ankyrin repeat domain 53	Mus musculus ankyrin repeat domain 53 (Ankrd53), mRNA [NM_029245]	chr6:83715788-83717630
Elmo3	86.5039	2.22996	0.188494	11.8305	2.71676e-32	3.38169e-30		-	-	-	-	-	-
Eme1	53.973	5.68904	0.477371	11.9174	9.60065e-33	1.20998e-30		-	-	-	-	-	-
Eno4	63.0296	1.70534	0.239466	7.12144	1.06802e-12	4.23116e-11		AK016808	Mm.416966	71100	RIKEN cDNA 4933413L06 gene	Mus musculus adult male testis cDNA, RIKEN full-length enriched library, clone:4933413L06 product:weakly similar to WUGSC:H_RG013N12.GW.1335199.A PROTEIN (FRAGMENT) [Homo sapiens], full insert sequence. [AK016808]	chr13:118505779-118505720
Epha1	24.9614	2.91616	0.375597	7.76407	8.22493e-15	3.84816e-13		-	-	-	-	-	-
Eps8l1	32.8556	1.29738	0.281313	4.61187	3.9906e-06	8.53345e-05		NM_001033041	Mm.25735	266645	amino carboxymuconate semialdehyde decarboxylase	Mus musculus amino carboxymuconate semialdehyde decarboxylase (Acmsd), mRNA [NM_001033041]	chr1:129642380-129645602
Eps8l3	315.214	11.3376	0.837551	13.5366	9.51285e-42	1.75988e-39		NM_008434	Mm.439769	16535	potassium voltage-gated channel, subfamily Q, member 1	Mus musculus potassium voltage-gated channel, subfamily Q, member 1 (Kcnq1), mRNA [NM_008434]	chr7:150612740-150612799
Epyc	6.30702	2.84803	0.698451	4.07764	4.54958e-05	0.000840901		AK020875	Mm.392819	77806	RIKEN cDNA A930019D19 gene	Mus musculus adult retina cDNA, RIKEN full-length enriched library, clone:A930019D19 product:unclassifiable, full insert sequence. [AK020875]	chr2:146092387-146092446
Eras	1.77766	3.81833	1.02851	3.71249	0.000205232	0.00340058		-	-	-	-	-	-
Espn	10.1304	2.6112	0.442205	5.90496	3.52743e-09	1.02494e-07		-	-	-	-	-	-
Esrp2	7.98281	3.54435	0.747092	4.74419	2.09338e-06	4.70079e-05		NM_144916	Mm.475942	232086	transmembrane protein 150A	Mus musculus transmembrane protein 150A (Tmem150a), mRNA [NM_144916]	chr6:72309303-72309362
Esyt3	44.1803	1.75396	0.359905	4.87338	1.09705e-06	2.54569e-05		NR_015540	Mm.444291	74403	RIKEN cDNA 4933400F21 gene	Mus musculus RIKEN cDNA 4933400F21 gene (4933400F21Rik), non-coding RNA [NR_015540]	chr1:91580305-91577825
Etohd2	90.3265	2.2052	0.151516	14.5543	5.48675e-48	1.30165e-45		-	-	-	-	-	-
Evi2b	32.5007	1.73193	0.330597	5.23878	1.61638e-07	4.05402e-06		-	-	-	-	-	-
Exoc3l	48.3271	1.99925	0.255455	7.82623	5.02721e-15	2.37966e-13		-	-	-	-	-	-
F420014N23Rik	73.3236	3.45279	0.216832	15.9238	4.3332e-57	1.26636e-54		-	-	-	-	-	-
F630111L10Rik	45.9356	8.07125	0.994101	8.11915	4.69472e-16	2.37266e-14		NM_001002842	Mm.272606	378460	PML-RAR alpha-regulated adaptor molecule 1	Mus musculus PML-RAR alpha-regulated adaptor molecule 1 (Pram1), transcript variant 1, mRNA [NM_001002842]	chr17:33782261-33782399
F930015N05Rik	15.0593	1.14564	0.314555	3.64208	0.000270444	0.00437681		NM_178689	Mm.103154	226265	enolase 4	Mus musculus enolase 4 (Eno4), mRNA [NM_178689]	chr19:59043584-59043643
Fam101a	17.984	1.27917	0.399421	3.20257	0.00136206	0.0191936		NM_182806	Mm.37405	110168	G protein-coupled receptor 18	Mus musculus G protein-coupled receptor 18 (Gpr18), mRNA [NM_182806]	chr14:122311667-122311608
Fam115e	2.00569	3.97006	1.02689	3.8661	0.000110588	0.00193409		NM_021397	Mm.116789	58206	zinc finger and BTB domain containing 32	Mus musculus zinc finger and BTB domain containing 32 (Zbtb32), mRNA [NM_021397]	chr7:31374827-31374768
Fam132b	12.5362	6.66929	0.886492	7.52324	5.34364e-14	2.35272e-12		NM_001024134	Mm.307027	69097	tripartite motif-containing 15	Mus musculus tripartite motif-containing 15 (Trim15), transcript variant 2, mRNA [NM_001024134]	chr17:36997849-36997790
Fam150b	7.24095	1.76227	0.604115	2.91712	0.00353283	0.0449744		AK007294	Mm.472883	73603	transformation related protein 53 target 5	Mus musculus adult male testis cDNA, RIKEN full-length enriched library, clone:1700126L10 product:weakly similar to CLG01 (DJ453C12.5) (P53 RESPONSE ELEMENT) [Homo sapiens], full insert sequence. [AK007294]	chr2:164296730-164296671
Fam151a	222.311	10.3526	0.839251	12.3355	5.83356e-35	8.00229e-33		NM_001033416	Mm.332774	330217	galactose-3-O-sulfotransferase 4	Mus musculus galactose-3-O-sulfotransferase 4 (Gal3st4), mRNA [NM_001033416]	chr5:138706704-138706645
Fam166a	173.727	8.51854	0.618257	13.7783	3.44139e-43	6.73744e-41		-	-	-	-	-	-
Fam166b	13.9413	2.31463	0.359357	6.44101	1.18681e-10	4.0222e-09		NM_001033455	Mm.51001	381580	coiled-coil domain containing 27	Mus musculus coiled-coil domain containing 27 (Ccdc27), mRNA [NM_001033455]	chr4:153406986-153406927
Fam187a	3.82484	2.80515	0.734162	3.82089	0.00013297	0.00225703		-	-	-	-	-	-
Fam219aos	172.844	8.51507	0.608054	14.0038	1.4774e-44	3.20341e-42		AK016492	Mm.399403	74363	RIKEN cDNA 4931430N09 gene	Mus musculus adult male testis cDNA, RIKEN full-length enriched library, clone:4931430N09 product:unclassifiable, full insert sequence. [AK016492]	chr6:118833158-118833217
Fam227b	12.4363	1.56879	0.358027	4.38178	1.17716e-05	0.000237136		-	-	-	-	-	-
Fam24a	1.16036	3.74637	1.30035	2.88105	0.00396353	0.0497973		AK017883	Mm.441177	67746	RIKEN cDNA 4930577N17 gene	Mus musculus 8 days embryo whole body cDNA, RIKEN full-length enriched library, clone:5730598N11 product:unclassifiable, full insert sequence. [AK017883]	chr3:51081710-51081769
Fam64a	5.43052	1.74232	0.544264	3.20124	0.00136838	0.0192691		AK015587	Mm.410817	75818	RIKEN cDNA 4930478L05 gene	Mus musculus adult male testis cDNA, RIKEN full-length enriched library, clone:4930478L05 product:unclassifiable, full insert sequence. [AK015587]	chr16:78564990-78565049
Fam83c	3.32372	5.26047	0.936576	5.6167	1.9464e-08	5.25423e-07		-	-	-	-	-	-
Fam86	81.6974	1.41344	0.13323	10.609	2.70519e-26	2.41372e-24		-	-	-	-	-	-
Fam92b	8.45262	1.10555	0.363917	3.03792	0.00238217	0.0316029		-	-	-	-	-	-
Fanca	82.3376	3.1594	0.176882	17.8616	2.34737e-71	9.2813e-69		-	-	-	-	-	-
Fanci	65.7225	3.63262	0.2356	15.4186	1.22748e-53	3.30029e-51		-	-	-	-	-	-
Far2	357.573	1.21769	0.160197	7.60122	2.9336e-14	1.31166e-12		-	-	-	-	-	-
Fbxl22	66.8095	3.5468	0.297446	11.9242	8.85427e-33	1.12293e-30		-	-	-	-	-	-
Fbxl8	20.6585	1.11072	0.253355	4.38407	1.16482e-05	0.000235122		-	-	-	-	-	-
Fbxo24	7.57462	1.28203	0.444353	2.88517	0.00391202	0.0492114		-	-	-	-	-	-
Fbxw15	17.7971	7.1873	0.856632	8.39018	4.85409e-17	2.5691e-15		NM_176920	Mm.95780	319476	leucine-rich repeats and transmembrane domains 1	Mus musculus leucine-rich repeats and transmembrane domains 1 (Lrtm1), mRNA [NM_176920]	chr14:29840895-29840954
Fcer2a	7.53756	3.92758	0.673855	5.82852	5.59195e-09	1.58596e-07		-	-	-	-	-	-
Fchsd1	625.54	3.06501	0.107687	28.4622	3.4394e-178	9.90792e-175		NM_019543	Mm.474449	56176	phosphatidylinositol glycan anchor biosynthesis, class P	Mus musculus phosphatidylinositol glycan anchor biosynthesis, class P (Pigp), transcript variant 4, mRNA [NM_019543]	chr16:94586290-94586231
Fer1l5	59.0584	7.53757	0.769032	9.80137	1.1107e-22	8.2953e-21		AK053602	Mm.472288	319433	serpin peptidase inhibitor, clade E (nexin, plasminogen activator inhibitor type 1), member 3	Mus musculus 0 day neonate eyeball cDNA, RIKEN full-length enriched library, clone:E130113E03 product:hypothetical Serpins containing protein, full insert sequence. [AK053602]	chr14:63308443-63310908
Fermt1	2.09388	3.47996	1.18643	2.93314	0.0033555	0.0430704		NR_002862	Mm.320571	328451	poly(A)-binding protein, cytoplasmic pseudogene	Mus musculus predicted gene 5088 (Gm5088), non-coding RNA [NR_002862]	chr14:90299147-90299206
Fgd1	312.623	1.21068	0.15509	7.8063	5.88913e-15	2.77464e-13		NM_032004	Mm.432504	83984	testis-specific serine kinase 6	Mus musculus testis-specific serine kinase 6 (Tssk6), mRNA [NM_032004]	chr8:72426918-72426977
Fhod1	73.5512	1.1735	0.255432	4.59417	4.34469e-06	9.24163e-05		-	-	-	-	-	-
Fndc8	16.2147	7.53803	0.863115	8.73352	2.46861e-18	1.42227e-16		-	-	-	-	-	-
Fndc9	79.751	1.47259	0.248047	5.93672	2.90776e-09	8.51016e-08		NR_015538	Mm.478082	100039957	interferon induced transmembrane protein 2 pseudogene	Mus musculus predicted gene 2518 (Gm2518), non-coding RNA [NR_015538]	chr19:8850440-8850499
Fosl1	18.9176	6.77911	0.852891	7.9484	1.8894e-15	9.24751e-14		AK033432	0	233424	transmembrane channel-like gene family 3	Mus musculus adult male colon cDNA, RIKEN full-length enriched library, clone:9030203A06 product:hypothetical protein, full insert sequence. [AK033432]	chr7:90740037-90740096
Foxh1	2.06811	3.48525	1.14766	3.03684	0.00239069	0.0316951		-	-	-	-	-	-
Foxp3	66.1571	6.70234	0.536281	12.4978	7.67218e-36	1.0895e-33		-	-	-	-	-	-
Foxr1	2.13467	4.61975	1.02909	4.48916	7.15031e-06	0.000148645		NM_172574	Mm.379451	217430	PQ loop repeat containing	Mus musculus PQ loop repeat containing (Pqlc3), transcript variant 1, mRNA [NM_172574]	chr12:16995781-16995722
Fpr1	2.65222	3.32445	1.10471	3.00934	0.00261814	0.03426		-	-	-	-	-	-
Frmpd1os	1.65929	3.69822	1.13256	3.26536	0.00109326	0.015792		NM_018767	Mm.34693	54215	CD160 antigen	Mus musculus CD160 antigen (Cd160), transcript variant 2, mRNA [NM_018767]	chr3:96612738-96609753
Frs3os	42.2412	6.05199	0.546809	11.0678	1.79701e-28	1.85829e-26		NM_008243	Mm.8369	15235	macrophage stimulating 1 (hepatocyte growth factor-like)	Mus musculus macrophage stimulating 1 (hepatocyte growth factor-like) (Mst1), mRNA [NM_008243]	chr9:107987213-107987272
Fut1	1.87709	3.8963	1.01355	3.84421	0.000120942	0.00207734		NM_009475	Mm.439707	22264	proline-rich acidic protein 1	Mus musculus proline-rich acidic protein 1 (Prap1), mRNA [NM_009475]	chr7:147282945-147283004
Fut2	11.2822	1.49197	0.466254	3.19991	0.00137469	0.019331		-	-	-	-	-	-
Fxyd3	28.0864	4.85562	0.445315	10.9038	1.10549e-27	1.08215e-25		NM_172878	Mm.72944	242800	tetratricopeptide repeat domain 34	Mus musculus tetratricopeptide repeat domain 34 (Ttc34), mRNA [NM_172878]	chr4:154240806-154240865
Fxyd4	13.3189	7.24638	0.951788	7.61344	2.669e-14	1.20135e-12		-	-	-	-	-	-
Gal3st4	53.011	1.51836	0.21523	7.05458	1.73122e-12	6.79185e-11		NM_010215	Mm.2565	14204	interleukin 4 induced 1	Mus musculus interleukin 4 induced 1 (Il4i1), mRNA [NM_010215]	chr7:52095810-52095869
Galnt5	22.4021	3.71272	0.473405	7.8426	4.41321e-15	2.09394e-13		-	-	-	-	-	-
Galr2	3.77311	3.44826	0.856037	4.02817	5.62137e-05	0.00102584		-	-	-	-	-	-
Gapdh	496.4	1.99094	0.211883	9.39642	5.64529e-21	3.88523e-19		M57966	Mm.332607	21405	HNF1 homeobox A	Mouse hepatocyte nuclear factor 1 (HNF-1) mRNA, complete cds. [M57966]	chr5:115399075-115399018
Gapdhs	56.5903	8.8544	0.851055	10.404	2.37677e-25	2.03947e-23		NM_027852	Mm.28231	71660	retinoic acid receptor responder (tazarotene induced) 2	Mus musculus retinoic acid receptor responder (tazarotene induced) 2 (Rarres2), mRNA [NM_027852]	chr6:48519969-48519775
Gas2l2	11.4142	2.29258	0.496229	4.62001	3.83724e-06	8.24924e-05		NM_001142631	Mm.477599	70891	speedy homolog A (Xenopus laevis)	Mus musculus speedy homolog A (Xenopus laevis) (Spdya), transcript variant 2, mRNA [NM_001142631]	chr17:71927913-71927972
Gcnt7	17.5031	7.64073	0.881967	8.66328	4.58399e-18	2.56767e-16		BC033575	Mm.283339	328110	PRP39 pre-mRNA processing factor 39 homolog (yeast)	Mus musculus PRP39 pre-mRNA processing factor 39 homolog (yeast), mRNA (cDNA clone IMAGE:5323073), with apparent retained intron. [BC033575]	chr12:66153081-66153140
Gdpd3	15.2569	1.15649	0.331229	3.49152	0.000480286	0.00742143		NM_029292	Mm.286964	75453	RIKEN cDNA 1700008F21 gene	Mus musculus RIKEN cDNA 1700008F21 gene (1700008F21Rik), transcript variant 2, mRNA [NM_029292]	chr8:131609150-131656836
Ggn	14.0596	1.50505	0.417204	3.60747	0.000309194	0.00496805		-	-	-	-	-	-
Ghrl	21.0256	5.2361	0.693086	7.55477	4.19601e-14	1.85962e-12		-	-	-	-	-	-
Glb1l2	20.4604	1.70257	0.273953	6.21483	5.13806e-10	1.61889e-08		AK086019	Mm.472818	229228	nudix (nucleoside diphosphate linked moiety X)-type motif 6	Mus musculus 16 days neonate heart cDNA, RIKEN full-length enriched library, clone:D830045F10 product:weakly similar to NUCLEOSIDE DIPHOSPHATE-LINKED MOIETY X MOTIF 6 (PROTEIN GFG) [Rattus norvegicus], full insert sequence. [AK086019]	chr3:37304255-37304197
Glipr1	67.0014	4.55351	0.292577	15.5634	1.28958e-54	3.5141e-52		NR_033307	Mm.420737	75853	RIKEN cDNA 4930592I03 gene	Mus musculus RIKEN cDNA 4930592I03 gene (4930592I03Rik), non-coding RNA [NR_033307]	chr18:83088380-83088321
Glra4	16.669	1.79768	0.329671	5.45294	4.95434e-08	1.30594e-06		NM_029937	Mm.159949	77595	nucleoporin 210-like	Mus musculus nucleoporin 210-like (Nup210l), mRNA [NM_029937]	chr3:89971728-89971787
Gm10007	28.2019	5.87823	0.628207	9.35716	8.19105e-21	5.56137e-19		NM_183097	Mm.480170	73453	RIKEN cDNA 1700067K01 gene	Mus musculus RIKEN cDNA 1700067K01 gene (1700067K01Rik), mRNA [NM_183097]	chr8:86527040-86527099
Gm10190	12.3679	3.46359	0.666684	5.19525	2.04446e-07	5.07092e-06		NM_026496	Mm.244612	252973	grainyhead-like 2 (Drosophila)	Mus musculus grainyhead-like 2 (Drosophila) (Grhl2), mRNA [NM_026496]	chr15:37239426-37239485
Gm10220	19.3141	6.81188	0.891541	7.64057	2.16261e-14	9.8663e-13		NR_029414	Mm.390801	74460	gasdermin C-like, pseudogene	Mus musculus gasdermin C-like, pseudogene (Gsdmcl-ps), non-coding RNA [NR_029414]	chr15:63756833-63756892
Gm10389	7.57011	6.42648	0.916305	7.01347	2.32479e-12	8.94644e-11		-	-	-	-	-	-
Gm10390	22.95	6.58094	0.837949	7.85364	4.04148e-15	1.92208e-13		-	-	-	-	-	-
Gm10408	6.17062	-2.65764	0.638605	-4.16164	3.1597e-05	0.000599956		-	-	-	-	-	-
Gm10421	10.5902	1.35365	0.389811	3.47258	0.000515483	0.00792885		NM_007427	Mm.441696	11604	agouti related protein	Mus musculus agouti related protein (Agrp), mRNA [NM_007427]	chr8:108091279-108091063
Gm10432	48.3873	1.22933	0.219474	5.60124	2.12829e-08	5.73756e-07		-	-	-	-	-	-
Gm10471	46.7794	6.62221	0.619054	10.6973	1.04775e-26	9.69169e-25		-	-	-	-	-	-
Gm10532	133.707	7.25258	0.503974	14.3908	5.91363e-47	1.37067e-44		-	-	-	-	-	-
Gm10538	28.7154	8.35924	1.01426	8.24173	1.69741e-16	8.77647e-15		-	-	-	-	-	-
Gm10548	20.0442	1.6617	0.432487	3.84219	0.00012194	0.0020927		-	-	-	-	-	-
Gm10578	6.07625	6.11216	0.988573	6.18281	6.297e-10	1.96258e-08		-	-	-	-	-	-
Gm10584	13.6741	3.88264	0.527183	7.36489	1.77296e-13	7.47946e-12		AK015528	Mm.449990	74933	RIKEN cDNA 4930469G21 gene	Mus musculus adult male testis cDNA, RIKEN full-length enriched library, clone:4930469G21 product:hypothetical protein, full insert sequence. [AK015528]	chr1:163087179-163087120
Gm10638	14.9197	1.0444	0.313326	3.33328	0.000858271	0.0126513		-	-	-	-	-	-
Gm10649	10.6855	1.98233	0.437757	4.52839	5.94362e-06	0.000124587		NM_029227	Mm.474423	75266	translocase of outer mitochondrial membrane 20 homolog (yeast)-like	Mus musculus translocase of outer mitochondrial membrane 20 homolog (yeast)-like (Tomm20l), nuclear gene encoding mitochondrial protein, mRNA [NM_029227]	chr12:72222856-72222915
Gm10653	10.0035	6.8339	0.925526	7.3838	1.53833e-13	6.5444e-12		-	-	-	-	-	-
Gm10658	22.2094	4.04257	0.409643	9.86852	5.69993e-23	4.32102e-21		NM_001101431	Mm.133694	70291	RIKEN cDNA 2510049J12 gene	Mus musculus RIKEN cDNA 2510049J12 gene (2510049J12Rik), mRNA [NM_001101431]	chr6:115535340-115535281
Gm10677	208.528	9.78286	0.822821	11.8894	1.34355e-32	1.68278e-30		-	-	-	-	-	-
Gm10731	3.20863	4.1514	1.0331	4.0184	5.85935e-05	0.00106253		NM_025619	Mm.441499	227736	RIKEN cDNA 1700019L03 gene	Mus musculus RIKEN cDNA 1700019L03 gene (1700019L03Rik), mRNA [NM_025619]	chr2:32633369-32633052
Gm10785	92.4345	4.79347	0.261247	18.3485	3.39626e-75	1.45714e-72		NM_011739	Mm.289630	22630	tyrosine 3-monooxygenase/tryptophan 5-monooxygenase activation protein, theta polypeptide	Mus musculus tyrosine 3-monooxygenase/tryptophan 5-monooxygenase activation protein, theta polypeptide (Ywhaq), mRNA [NM_011739]	chr12:21396197-21396190
Gm10789	16.2804	2.42803	0.38376	6.32694	2.50067e-10	8.12013e-09		-	-	-	-	-	-
Gm10791	41.839	3.85913	0.372386	10.3632	3.64422e-25	3.08764e-23		-	-	-	-	-	-
Gm10804	4.12508	5.55191	0.917688	6.04989	1.44948e-09	4.40192e-08		-	-	-	-	-	-
Gm10814	33.2853	2.17442	0.247415	8.78856	1.51488e-18	8.90599e-17		NM_018852	Mm.440889	20274	sodium channel, voltage-gated, type IX, alpha	Mus musculus sodium channel, voltage-gated, type IX, alpha (Scn9a), mRNA [NM_018852]	chr2:66321169-66321110
Gm10865	7.71541	2.74783	0.4997	5.49896	3.8204e-08	1.01366e-06		-	-	-	-	-	-
Gm11149	460.835	10.928	0.823197	13.2751	3.22791e-40	5.46981e-38		NM_177377	Mm.478489	329831	family with sequence similarity 166, member B	Mus musculus family with sequence similarity 166, member B (Fam166b), transcript variant 1, mRNA [NM_177377]	chr4:43440143-43440084
Gm11186	1.57332	4.15115	1.27407	3.25817	0.00112131	0.0161624		-	-	-	-	-	-
Gm11190	10.2665	1.77279	0.457839	3.87208	0.000107911	0.00189384		-	-	-	-	-	-
Gm11201	46.1807	7.59951	0.86753	8.75994	1.9536e-18	1.13202e-16		-	-	-	-	-	-
Gm11437	6.51366	6.2098	0.980146	6.33558	2.36443e-10	7.70255e-09		NM_028801	Mm.200752	74180	mucin 5, subtype B, tracheobronchial	Mus musculus mucin 5, subtype B, tracheobronchial (Muc5b), mRNA [NM_028801]	chr7:149058735-149058794
Gm11517	8.18376	2.02421	0.487462	4.15255	3.28794e-05	0.000621502		-	-	-	-	-	-
Gm11651	23.0707	8.04355	0.870583	9.23927	2.48195e-20	1.61447e-18		NM_146355	Mm.377449	258352	olfactory receptor 692	Mus musculus olfactory receptor 692 (Olfr692), mRNA [NM_146355]	chr7:112517364-112517423
Gm11696	60.5701	2.55341	0.183502	13.9148	5.14779e-44	1.05924e-41		-	-	-	-	-	-
Gm11747	6.90974	6.30018	0.91201	6.90802	4.9148e-12	1.83872e-10		-	-	-	-	-	-
Gm11837	39.9223	3.26947	0.288532	11.3314	9.17289e-30	1.02194e-27		NM_026588	Mm.386793	68159	syntaxin 19	Mus musculus syntaxin 19 (Stx19), mRNA [NM_026588]	chr16:62822208-62822267
Gm11978	8.36289	4.70153	0.78424	5.99502	2.0346e-09	6.06919e-08		NM_177314	Mm.160271	321015	RIKEN cDNA 5330439B14 gene	Mus musculus RIKEN cDNA 5330439B14 gene (5330439B14Rik), mRNA [NM_177314]	chr6:142574855-142574914
Gm11985	3.02223	5.10595	1.08972	4.68556	2.79196e-06	6.13957e-05		NM_013593	Mm.404074	17189	myoglobin	Mus musculus myoglobin (Mb), transcript variant 2, mRNA [NM_013593]	chr15:76846128-76846069
Gm12359	71.1662	5.08176	0.306861	16.5605	1.34532e-61	4.44727e-59		-	-	-	-	-	-
Gm12504	4.27318	5.1005	0.9366	5.44576	5.15845e-08	1.35619e-06		-	-	-	-	-	-
Gm12657	24.2305	1.19365	0.230135	5.18676	2.13983e-07	5.29443e-06		-	-	-	-	-	-
Gm12709	85.5511	9.45232	0.862238	10.9626	5.78447e-28	5.77445e-26		-	-	-	-	-	-
Gm128	6.04633	2.19716	0.568289	3.86627	0.000110511	0.00193409		NM_028333	Mm.389206	72713	angiopoietin-like 1	Mus musculus angiopoietin-like 1 (Angptl1), mRNA [NM_028333]	chr1:158788711-158790554
Gm12992	143.254	2.79848	0.189627	14.7578	2.74194e-49	6.82607e-47		NM_008437	Mm.383181	16541	napsin A aspartic peptidase	Mus musculus napsin A aspartic peptidase (Napsa), mRNA [NM_008437]	chr7:51840710-51841119
Gm13031	32.0066	2.78123	0.273929	10.1531	3.21022e-24	2.58936e-22		AK038398	Mm.367675	666589	predicted gene 8179	Mus musculus adult male hypothalamus cDNA, RIKEN full-length enriched library, clone:A230004B05 product:unclassifiable, full insert sequence. [AK038398]	chr8:33268419-33268360
Gm13298	24.1445	-1.77239	0.338062	-5.2428	1.58158e-07	3.97663e-06		-	-	-	-	-	-
Gm13308	8.34918	-1.25374	0.404696	-3.09797	0.00194851	0.026388		-	-	-	-	-	-
Gm13544	19.7872	2.40754	0.310399	7.75626	8.74693e-15	4.07348e-13		NM_018870	Mm.219627	56012	phosphoglycerate mutase 2	Mus musculus phosphoglycerate mutase 2 (Pgam2), mRNA [NM_018870]	chr11:5703040-5701822
Gm13547	3.0788	5.13026	0.978741	5.2417	1.59108e-07	3.99553e-06		-	-	-	-	-	-
Gm13582	3.84483	3.95167	0.916151	4.31334	1.60808e-05	0.00031791		NM_028494	Mm.422673	73297	RIKEN cDNA 1700034I23 gene	Mus musculus RIKEN cDNA 1700034I23 gene (1700034I23Rik), mRNA [NM_028494]	chr3:40704302-40704243
Gm13807	4.15176	5.55762	0.923811	6.01597	1.78814e-09	5.38982e-08		-	-	-	-	-	-
Gm13939	8.4486	6.59298	0.95538	6.9009	5.16751e-12	1.92968e-10		NM_013913	Mm.28341	30924	angiopoietin-like 3	Mus musculus angiopoietin-like 3 (Angptl3), mRNA [NM_013913]	chr4:98704560-98704619
Gm14092	6.16821	3.57291	0.767212	4.65701	3.20836e-06	6.99423e-05		-	-	-	-	-	-
Gm14137	15.6663	6.02361	0.86042	7.00078	2.54533e-12	9.73939e-11		NM_007919	Mm.45316	13706	chymotrypsin-like elastase family, member 2A	Mus musculus chymotrypsin-like elastase family, member 2A (Cela2a), mRNA [NM_007919]	chr4:141377647-141377348
Gm14164	176.181	10.4981	0.845179	12.4211	2.00735e-35	2.81099e-33		NM_028772	Mm.21789	74129	dimethylglycine dehydrogenase precursor	Mus musculus dimethylglycine dehydrogenase precursor (Dmgdh), nuclear gene encoding mitochondrial protein, mRNA [NM_028772]	chr13:94522517-94522576
Gm14288	42.2703	-1.62062	0.347807	-4.65954	3.16911e-06	6.91613e-05		NM_027211	Mm.237985	69787	annexin A13	Mus musculus annexin A13 (Anxa13), mRNA [NM_027211]	chr15:58173534-58173475
Gm14327	13.9287	2.97193	0.389521	7.62972	2.35268e-14	1.06134e-12		-	-	-	-	-	-
Gm15319	13.6654	-1.88755	0.422401	-4.46864	7.87203e-06	0.000162145		NM_028110	Mm.14816	72121	DENN/MADD domain containing 2D	Mus musculus DENN/MADD domain containing 2D (Dennd2d), transcript variant 1, mRNA [NM_028110]	chr3:106303502-106303561
Gm15350	96.9008	10.1155	0.865871	11.6824	1.56744e-31	1.90407e-29		-	-	-	-	-	-
Gm15401	2.94748	3.99823	1.05761	3.78044	0.000156554	0.00263295		-	-	-	-	-	-
Gm15412	4.49379	5.67623	1.05563	5.37709	7.57009e-08	1.95206e-06		NM_009432	Mm.110730	22094	thyroid stimulating hormone, beta subunit	Mus musculus thyroid stimulating hormone, beta subunit (Tshb), transcript variant 1, mRNA [NM_009432]	chr3:102582092-102581608
Gm15413	9.58849	4.22271	0.829146	5.09284	3.52731e-07	8.52857e-06		AK005607	Mm.57452	69319	RIKEN cDNA 1700001K23 gene	Mus musculus adult male testis cDNA, RIKEN full-length enriched library, clone:1700001K23 product:hypothetical protein, full insert sequence. [AK005607]	chr19:53323302-53323244
Gm15421	30.3451	-1.14528	0.276032	-4.14908	3.33814e-05	0.000629687		NM_177275	Mm.477247	320844	adhesion molecule with Ig like domain 3	Mus musculus adhesion molecule with Ig like domain 3 (Amigo3), mRNA [NM_177275]	chr9:107957685-107957744
Gm15441	54.5861	6.84783	0.618677	11.0685	1.78363e-28	1.85397e-26		AK008958	Mm.386799	70393	RIKEN cDNA 2210416O15 gene	Mus musculus adult male stomach cDNA, RIKEN full-length enriched library, clone:2210416O15 product:hypothetical protein, full insert sequence. [AK008958]	chr11:87913525-87913583
Gm15471	16.366	7.06826	0.862367	8.19634	2.47816e-16	1.27156e-14		-	-	-	-	-	-
Gm15545	14.8897	1.68789	0.315153	5.35579	8.51847e-08	2.18038e-06		NM_153803	Mm.293696	244757	galactosidase, beta 1-like 2	Mus musculus galactosidase, beta 1-like 2 (Glb1l2), mRNA [NM_153803]	chr9:26571433-26571374
Gm15612	585.094	6.61999	0.198333	33.3782	2.84373e-244	1.91146e-240		-	-	-	-	-	-
Gm1564	9.1028	6.70259	0.875315	7.65735	1.89815e-14	8.69912e-13		NM_029816	Mm.472489	76964	RIKEN cDNA 2610028H24 gene	Mus musculus RIKEN cDNA 2610028H24 gene (2610028H24Rik), mRNA [NM_029816]	chr10:75923598-75923657
Gm15679	16.5455	7.56774	0.860401	8.79559	1.42295e-18	8.39002e-17		AK015737	Mm.292227	74693	RIKEN cDNA 4930509J09 gene	Mus musculus adult male testis cDNA, RIKEN full-length enriched library, clone:4930509J09 product:unclassifiable, full insert sequence. [AK015737]	chr3:73155511-73155452
Gm15713	14.897	7.41017	0.988462	7.49667	6.54614e-14	2.8634e-12		-	-	-	-	-	-
Gm15787	34.5776	3.28981	0.296222	11.1059	1.17402e-28	1.22664e-26		NM_013734	Mm.207432	27222	ATPase, Na+/K+ transporting, alpha 4 polypeptide	Mus musculus ATPase, Na+/K+ transporting, alpha 4 polypeptide (Atp1a4), mRNA [NM_013734]	chr1:174161382-174161323
Gm15816	155.109	7.03308	0.407697	17.2508	1.10397e-66	3.97529e-64		AK029248	0	71388	RIKEN cDNA 5530401A14 gene	Mus musculus 0 day neonate head cDNA, RIKEN full-length enriched library, clone:4831440L02 product:RIKEN cDNA 5530401A14 gene, full insert sequence. [AK029248]	chr11:81679737-81679796
Gm15880	8.48376	5.12168	0.956297	5.35575	8.5204e-08	2.18038e-06		-	-	-	-	-	-
Gm15910	14.9264	2.06009	0.475186	4.33534	1.45537e-05	0.000289899		-	-	-	-	-	-
Gm16023	98.4945	4.88285	0.253909	19.2307	2.04882e-82	1.14762e-79		-	-	-	-	-	-
Gm16062	89.8993	3.86249	0.209542	18.433	7.14209e-76	3.20045e-73		-	-	-	-	-	-
Gm16130	1.47046	4.07232	1.11739	3.64449	0.000267924	0.00433951		-	-	-	-	-	-
Gm16336	4.29099	5.60521	0.981056	5.71345	1.10711e-08	3.0582e-07		NM_177706	Mm.444821	237300	predicted gene 4922	Mus musculus predicted gene 4922 (Gm4922), mRNA [NM_177706]	chr10:18499591-18499533
Gm1653	8.91484	3.69439	0.796868	4.63614	3.54977e-06	7.67214e-05		NM_030192	Mm.325551	78809	RIKEN cDNA 4930562C15 gene	Mus musculus RIKEN cDNA 4930562C15 gene (4930562C15Rik), mRNA [NM_030192]	chr16:4850915-4851499
Gm16596	121.975	4.04617	0.183034	22.1061	2.76112e-108	3.27517e-105		BC004603	Mm.229207	52670	cleavage and polyadenylation specific factor 4-like	Mus musculus cleavage and polyadenylation specific factor 4-like, mRNA (cDNA clone IMAGE:3585190), complete cds. [BC004603]	chr11:113564522-113564463
Gm166	191.845	2.64568	0.111495	23.729	1.81006e-124	2.80768e-121		NM_008081	Mm.340702	14422	beta-1,4-N-acetyl-galactosaminyl transferase 2	Mus musculus beta-1,4-N-acetyl-galactosaminyl transferase 2 (B4galnt2), mRNA [NM_008081]	chr11:95730645-95730586
Gm16617	21.2457	7.9218	0.860011	9.21127	3.22276e-20	2.07626e-18		AK149452	Mm.158717	15494	hydroxy-delta-5-steroid dehydrogenase, 3 beta- and steroid delta-isomerase 3	Mus musculus adult male liver tumor cDNA, RIKEN full-length enriched library, clone:C730014O21 product:hypothetical protein, full insert sequence. [AK149452]	chr3:98563200-98563141
Gm16712	10.4339	2.55571	0.484042	5.27993	1.29234e-07	3.278e-06		-	-	-	-	-	-
Gm16740	176.131	4.67135	0.206795	22.5893	5.52683e-113	7.4299e-110		NR_015503	Mm.448124	74333	RIKEN cDNA A330040F15 gene	Mus musculus RIKEN cDNA A330040F15 gene (A330040F15Rik), non-coding RNA [NR_015503]	chr19:12660614-12660555
Gm16793	39.5258	2.32098	0.216112	10.7397	6.62373e-27	6.28569e-25		-	-	-	-	-	-
Gm16796	29.2244	2.14911	0.352034	6.10484	1.02905e-09	3.16806e-08		NM_026515	Mm.351273	68026	RIKEN cDNA 2810417H13 gene	Mus musculus RIKEN cDNA 2810417H13 gene (2810417H13Rik), mRNA [NM_026515]	chr9:65749677-65749736
Gm16845	60.0816	3.29671	0.226123	14.5792	3.8075e-48	9.14026e-46		-	-	-	-	-	-
Gm16853	11.5481	3.98094	0.614049	6.4831	8.98558e-11	3.07109e-09		-	-	-	-	-	-
Gm16861	61.49	3.70104	0.284464	13.0106	1.06498e-38	1.66475e-36		-	-	-	-	-	-
Gm16897	57.4992	3.53059	0.279662	12.6245	1.54749e-36	2.26124e-34		NM_030691	Mm.160384	80719	immunoglobulin superfamily, member 6	Mus musculus immunoglobulin superfamily, member 6 (Igsf6), mRNA [NM_030691]	chr7:128207814-128207755
Gm16907	68.6912	4.10017	0.355706	11.5268	9.66186e-31	1.13274e-28		-	-	-	-	-	-
Gm16973	101.83	1.05128	0.202523	5.19094	2.0924e-07	5.18344e-06		NR_028586	Mm.388018	100041311	predicted gene 11978	Mus musculus predicted gene 11978 (Gm11978), non-coding RNA [NR_028586]	chr11:6551128-6550882
Gm16982	197.955	10.1831	0.843843	12.0676	1.56702e-33	2.02557e-31		NM_031260	Mm.358791	83456	Moloney leukemia virus 10-like 1	Mus musculus Moloney leukemia virus 10-like 1 (Mov10l1), mRNA [NM_031260]	chr15:88816129-88818875
Gm17801	9.48851	3.19299	0.495383	6.4455	1.15217e-10	3.91138e-09		NM_030712	Mm.124289	80901	chemokine (C-X-C motif) receptor 6	Mus musculus chemokine (C-X-C motif) receptor 6 (Cxcr6), mRNA [NM_030712]	chr9:123720605-123720664
Gm19395	6.83598	6.28342	0.947725	6.63	3.3568e-11	1.17313e-09		NM_001099297	Mm.108582	99439	dual oxidase 1	Mus musculus dual oxidase 1 (Duox1), mRNA [NM_001099297]	chr2:122173491-122173550
Gm19434	2.35487	3.16845	0.967604	3.27453	0.00105836	0.0153318		NM_009387	Mm.2661	21877	thymidine kinase 1	Mus musculus thymidine kinase 1 (Tk1), mRNA [NM_009387]	chr11:117677164-117677105
Gm19466	8.65357	6.62201	0.996941	6.64233	3.08765e-11	1.08095e-09		NM_177039	Mm.185209	319942	RIKEN cDNA A530016L24 gene	Mus musculus RIKEN cDNA A530016L24 gene (A530016L24Rik), mRNA [NM_177039]	chr12:113737002-113737061
Gm19522	34.0157	2.1655	0.350728	6.1743	6.64559e-10	2.06167e-08		-	-	-	-	-	-
Gm19557	13.141	5.76699	0.849	6.79269	1.10061e-11	3.99887e-10		AK016892	Mm.391075	74456	RIKEN cDNA 4933424G05 gene	Mus musculus adult male testis cDNA, RIKEN full-length enriched library, clone:4933424G05 product:unclassifiable, full insert sequence. [AK016892]	chr18:15206297-15206356
Gm19710	11.4561	1.68563	0.355254	4.74484	2.08667e-06	4.69095e-05		AK006595	Mm.379232	98736	RIKEN cDNA 1700034H15 gene	Mus musculus adult male testis cDNA, RIKEN full-length enriched library, clone:1700034H15 product:unclassifiable, full insert sequence. [AK006595]	chr1:193714438-193714379
Gm1979	24.775	7.17358	0.890823	8.05276	8.09484e-16	4.03043e-14		-	-	-	-	-	-
Gm1987	5.48015	4.08656	0.972762	4.20099	2.65754e-05	0.000509403		-	-	-	-	-	-
Gm19897	166.437	9.4631	0.827148	11.4406	2.61955e-30	3.01848e-28		NM_153168	Mm.276076	102436	leucyl-tRNA synthetase, mitochondrial	Mus musculus leucyl-tRNA synthetase, mitochondrial (Lars2), nuclear gene encoding mitochondrial protein, mRNA [NM_153168]	chr9:123371116-123371175
Gm2002	16.9786	1.40699	0.312536	4.50185	6.73647e-06	0.000140477		NM_025748	Mm.331841	66757	adenosine deaminase, tRNA-specific 2, TAD2 homolog (S. cerevisiae)	Mus musculus adenosine deaminase, tRNA-specific 2, TAD2 homolog (S. cerevisiae) (Adat2), mRNA [NM_025748]	chr10:13282655-13282714
Gm20319	51.5229	8.72669	0.846422	10.3101	6.34393e-25	5.30811e-23		-	-	-	-	-	-
Gm20324	15.3343	4.06448	0.650001	6.25304	4.02549e-10	1.28035e-08		-	-	-	-	-	-
Gm20735	5.58202	5.51174	0.898833	6.13211	8.67227e-10	2.67395e-08		-	-	-	-	-	-
Gm20878	8.34918	-1.25374	0.404696	-3.09797	0.00194851	0.026388		-	-	-	-	-	-
Gm21586	8.34918	-1.25374	0.404696	-3.09797	0.00194851	0.026388		-	-	-	-	-	-
Gm21671	24.7092	8.13979	0.895726	9.08736	1.01469e-19	6.3544e-18		NM_019585	Mm.264215	56226	espin	Mus musculus espin (Espn), transcript variant 6, mRNA [NM_019585]	chr4:151502886-151502611
Gm2516	10.939	6.96341	0.94538	7.36572	1.76192e-13	7.44846e-12		NM_025687	Mm.442255	66654	testis expressed gene 12	Mus musculus testis expressed gene 12 (Tex12), mRNA [NM_025687]	chr9:50365486-50365427
Gm2518	41.7136	1.68938	0.244939	6.89716	5.3051e-12	1.9774e-10		-	-	-	-	-	-
Gm3417	2.14079	4.07261	1.10169	3.6967	0.000218423	0.00359257		NM_024444	Mm.160020	72054	cytochrome P450, family 4, subfamily f, polypeptide 18	Mus musculus cytochrome P450, family 4, subfamily f, polypeptide 18 (Cyp4f18), mRNA [NM_024444]	chr8:74513040-74512981
Gm3448	2.14079	4.07261	1.10169	3.6967	0.000218423	0.00359257		AK087762	Mm.158564	71106	RIKEN cDNA 4933413J09 gene	Mus musculus 2 days pregnant adult female ovary cDNA, RIKEN full-length enriched library, clone:E330017F02 product:hypothetical protein, full insert sequence. [AK087762]	chr14:27215828-27215887
Gm3985	8.32622	3.59334	0.602564	5.96341	2.47032e-09	7.3041e-08		NM_007543	Mm.439731	26367	carcinoembryonic antigen-related cell adhesion molecule 2	Mus musculus carcinoembryonic antigen-related cell adhesion molecule 2 (Ceacam2), transcript variant 3, mRNA [NM_007543]	chr7:26312927-26312868
Gm4432	9.23655	6.71714	0.961796	6.98396	2.86982e-12	1.08983e-10		-	-	-	-	-	-
Gm4814	2.27569	3.07088	1.02513	2.9956	0.00273906	0.0356804		NM_008954	Mm.86487	19197	persephin	Mus musculus persephin (Pspn), mRNA [NM_008954]	chr17:57138959-57138900
Gm4922	4.72298	5.75344	0.943421	6.09848	1.0708e-09	3.29156e-08		-	-	-	-	-	-
Gm4984	1.43035	4.02454	1.28666	3.1279	0.00176059	0.0241184		XM_891521	Mm.107630	74892	RIKEN cDNA 4930447A16 gene	RIKEN cDNA 4930447A16 gene Gene [Source:MGI Symbol;Acc:MGI:1922142] [ENSMUST00000022897]	chr15:37370273-37370332
Gm5088	6.51411	6.21012	0.89393	6.94699	3.73162e-12	1.40127e-10		AK086457	Mm.55591	73968	RIKEN cDNA 4930444F02 gene	Mus musculus 15 days embryo head cDNA, RIKEN full-length enriched library, clone:D930030E17 product:unclassifiable, full insert sequence. [AK086457]	chr10:18516811-18516752
Gm5415	15.4051	5.23705	0.71867	7.28714	3.16599e-13	1.31093e-11		-	-	-	-	-	-
Gm5441	6.46104	6.20098	1.11253	5.57377	2.4928e-08	6.68447e-07		NM_146189	Mm.358888	233199	myosin binding protein C, fast-type	Mus musculus myosin binding protein C, fast-type (Mybpc2), transcript variant 2, mRNA [NM_146189]	chr7:51757149-51757090
Gm5531	1.78682	4.3381	1.39809	3.10289	0.00191642	0.0260584		-	-	-	-	-	-
Gm5862	20.0338	6.86305	0.893683	7.67951	1.59697e-14	7.3355e-13		NR_003643	Mm.391486	78482	nucleoporin 50 pseudogene	Mus musculus RIKEN cDNA 1700123L14 gene (1700123L14Rik), non-coding RNA [NR_003643]	chr6:96115382-96115323
Gm5901	49.6022	9.14817	0.912581	10.0245	1.18948e-23	9.33299e-22		NM_013517	Mm.1233	14128	Fc receptor, IgE, low affinity II, alpha polypeptide	Mus musculus Fc receptor, IgE, low affinity II, alpha polypeptide (Fcer2a), mRNA [NM_013517]	chr8:3682080-3682021
Gm6225	11.0161	1.60992	0.362581	4.44017	8.98878e-06	0.000183832		-	-	-	-	-	-
Gm6297	89.6893	3.1141	0.251031	12.4052	2.44807e-35	3.40451e-33		NM_026088	Mm.478018	67317	RIKEN cDNA 1700022I11 gene	Mus musculus RIKEN cDNA 1700022I11 gene (1700022I11Rik), mRNA [NM_026088]	chr4:42983077-42983790
Gm6484	2.61483	4.89323	1.1818	4.14047	3.46589e-05	0.000652564		AK002217	Mm.439894	71661	RIKEN cDNA 0610005C13 gene	Mus musculus adult male kidney cDNA, RIKEN full-length enriched library, clone:0610005C13 product:unclassifiable, full insert sequence. [AK002217]	chr7:52823402-52823343
Gm6525	3.49407	5.31524	1.31128	4.05348	5.04622e-05	0.00092844		NM_023129	Mm.34145	18821	phospholamban	Mus musculus phospholamban (Pln), transcript variant 2, mRNA [NM_023129]	chr10:53064944-53065003
Gm6583	5.71518	4.51317	0.912517	4.94585	7.58116e-07	1.7943e-05		-	-	-	-	-	-
Gm6588	8.53531	6.60593	1.13406	5.82503	5.71008e-09	1.61719e-07		-	-	-	-	-	-
Gm6592	7.00937	6.31863	1.0539	5.9955	2.02861e-09	6.06029e-08		NM_011731	Mm.41963	22599	solute carrier family 6 (neurotransmitter transporter), member 20B	Mus musculus solute carrier family 6 (neurotransmitter transporter), member 20B (Slc6a20b), mRNA [NM_011731]	chr9:123504256-123504197
Gm6654	5.48632	3.16981	0.642915	4.93037	8.20726e-07	1.93566e-05		NM_133226	Mm.29872	170761	PDZ domain containing 3	Mus musculus PDZ domain containing 3 (Pdzd3), mRNA [NM_133226]	chr9:44055701-44055642
Gm6756	3.56081	4.82171	1.01129	4.7679	1.86159e-06	4.20841e-05		-	-	-	-	-	-
Gm6793	54.542	1.68092	0.509305	3.30043	0.000965381	0.0140657		-	-	-	-	-	-
Gm6878	2.57124	4.86542	1.2041	4.04069	5.32935e-05	0.000976079		-	-	-	-	-	-
Gm6994	13.8885	7.30914	0.922099	7.92663	2.25173e-15	1.09149e-13		NM_053083	Mm.178767	67573	lysyl oxidase-like 4	Mus musculus lysyl oxidase-like 4 (Loxl4), transcript variant 2, mRNA [NM_053083]	chr19:42672019-42669867
Gm711	10.0953	1.95772	0.467783	4.18511	2.85022e-05	0.000545301		NM_178763	Mm.11395	319530	zinc finger protein 750	Mus musculus zinc finger protein 750 (Zfp750), mRNA [NM_178763]	chr11:121372729-121372670
Gm7457	35.4921	6.80403	0.814755	8.35101	6.76792e-17	3.53563e-15		NM_009171	Mm.364956	20425	serine hydroxymethyltransferase 1 (soluble)	Mus musculus serine hydroxymethyltransferase 1 (soluble) (Shmt1), nuclear gene encoding mitochondrial protein, mRNA [NM_009171]	chr11:60603158-60603099
Gm7616	7.78644	6.46896	0.905919	7.14077	9.28078e-13	3.69126e-11		-	-	-	-	-	-
Gm8179	9.27825	6.72564	1.05909	6.35042	2.14727e-10	7.01779e-09		NM_032399	Mm.60267	84111	G protein-coupled receptor 87	Mus musculus G protein-coupled receptor 87 (Gpr87), mRNA [NM_032399]	chr3:58983625-58983566
Gm867	92.2026	7.38243	0.568799	12.979	1.61001e-38	2.49737e-36		NM_133351	Mm.5875	76560	protease, serine, 8 (prostasin)	Mus musculus protease, serine, 8 (prostasin) (Prss8), mRNA [NM_133351]	chr7:135069240-135069217
Gm9767	7.46697	3.08893	0.59974	5.15046	2.59854e-07	6.35146e-06		NM_019582	Mm.289647	54652	calcium channel, voltage-dependent, alpha 1F subunit	Mus musculus calcium channel, voltage-dependent, alpha 1F subunit (Cacna1f), mRNA [NM_019582]	chrX:7208854-7208913
Gm9839	7.20122	5.36148	0.910565	5.88808	3.90705e-09	1.13035e-07		NM_008396	Mm.5007	16398	integrin alpha 2	Mus musculus integrin alpha 2 (Itga2), mRNA [NM_008396]	chr13:115667965-115667906
Gm9920	8.46537	3.11624	0.531356	5.8647	4.49957e-09	1.29435e-07		-	-	-	-	-	-
Gm9961	1.93945	3.91882	1.09001	3.59522	0.000324116	0.00518303		NM_030028	Mm.160043	78052	transmembrane protein 190	Mus musculus transmembrane protein 190 (Tmem190), mRNA [NM_030028]	chr7:4735805-4735864
Gm9962	50.6703	2.18188	0.275984	7.90584	2.66128e-15	1.28384e-13		NM_012034	Mm.180108	26945	tryptase gamma 1	Mus musculus tryptase gamma 1 (Tpsg1), mRNA [NM_012034]	chr17:25511199-25511258
Gnat2	3.58519	3.86681	1.00786	3.83666	0.000124719	0.00213132		AK002708	Mm.443331	66503	RIKEN cDNA 1810034E14 gene	Mus musculus adult male kidney cDNA, RIKEN full-length enriched library, clone:0610030K08 product:unclassifiable, full insert sequence. [AK002708]	chr13:64368465-64368524
Gp1ba	8.05451	6.52621	0.889907	7.33358	2.24088e-13	9.39445e-12		NM_009965	Mm.22830	12957	crystallin, beta A1	Mus musculus crystallin, beta A1 (Cryba1), mRNA [NM_009965]	chr11:77533002-77532943
Gpat2	32.4174	3.65084	0.344996	10.5823	3.60188e-26	3.18561e-24		-	-	-	-	-	-
Gpha2	2.35872	3.6784	0.969765	3.79308	0.000148788	0.00250862		NM_152944	Mm.222952	214766	matrix metallopeptidase 21	Mus musculus matrix metallopeptidase 21 (Mmp21), mRNA [NM_152944]	chr7:140866272-140866213
Gpr15	6.47225	4.69709	0.984291	4.77205	1.82358e-06	4.13347e-05		NM_153079	Mm.213205	216749	neuromedin U receptor 2	Mus musculus neuromedin U receptor 2 (Nmur2), mRNA [NM_153079]	chr11:55839070-55839011
Gpr151	13.2269	2.32688	0.460109	5.05724	4.25372e-07	1.02481e-05		NM_175456	Mm.148913	223513	actin-binding Rho activating protein	Mus musculus actin-binding Rho activating protein (Abra), mRNA [NM_175456]	chr15:41697579-41697520
Gpr160	16.7703	1.2906	0.335241	3.84976	0.000118233	0.00203775		NR_033592	Mm.195603	71182	RIKEN cDNA 4933417G07 gene	Mus musculus RIKEN cDNA 4933417G07 gene (4933417G07Rik), non-coding RNA [NR_033592]	chr3:55651541-55651600
Gpr171	24.9441	6.3131	0.862027	7.32355	2.41502e-13	1.00826e-11		NM_025732	Mm.439817	66729	ankyrin repeat domain 61	Mus musculus ankyrin repeat domain 61 (Ankrd61), mRNA [NM_025732]	chr5:144651704-144651645
Gpr18	13.534	6.78026	0.953932	7.1077	1.17994e-12	4.6654e-11		-	-	-	-	-	-
Gpr183	28.951	1.59493	0.328896	4.84935	1.2387e-06	2.86121e-05		NM_027788	Mm.260918	71405	family with sequence similarity 83, member C	Mus musculus family with sequence similarity 83, member C (Fam83c), mRNA [NM_027788]	chr2:155657293-155657234
Gpr39	254.63	9.07167	0.616861	14.7062	5.88476e-49	1.44715e-46		-	-	-	-	-	-
Gpr55	3.91298	2.65621	0.696727	3.81241	0.000137616	0.0023261		-	-	-	-	-	-
Gpr82	13.0525	7.21896	0.96362	7.49149	6.8094e-14	2.97211e-12		NR_033224	Mm.34562	414115	RIKEN cDNA D330050I16 gene	Mus musculus RIKEN cDNA D330050I16 gene (D330050I16Rik), non-coding RNA [NR_033224]	chr19:5389071-5389130
Gpr87	8.137	6.53744	1.1451	5.70904	1.13616e-08	3.13416e-07		-	-	-	-	-	-
Grhl2	17.1302	5.74441	0.858078	6.69451	2.16394e-11	7.66885e-10		-	-	-	-	-	-
Grin1os	669.451	10.0511	0.544211	18.4691	3.66092e-76	1.67778e-73		NM_030055	Mm.160057	78217	transmembrane protein 210	Mus musculus transmembrane protein 210 (Tmem210), mRNA [NM_030055]	chr2:25143991-25144050
Grip1os2	4.56288	5.69482	1.12946	5.04208	4.60497e-07	1.10281e-05		-	-	-	-	-	-
Gsdmcl-ps	7.49145	6.41502	0.958956	6.68959	2.23804e-11	7.91755e-10		NM_027902	Mm.34056	71753	transmembrane serine protease 6	Mus musculus transmembrane serine protease 6 (Tmprss6), mRNA [NM_027902]	chr15:78270317-78270258
Gsg1	4.70976	4.25266	1.01161	4.20387	2.62384e-05	0.000503902		NM_019935	Mm.280225	18426	OVO homolog-like 1 (Drosophila)	Mus musculus OVO homolog-like 1 (Drosophila) (Ovol1), mRNA [NM_019935]	chr19:5549268-5549209
Gyltl1b	6.11954	1.74584	0.462095	3.7781	0.000158029	0.00265112		NM_181579	Mm.34964	69693	premature ovarian failure 1B	Mus musculus premature ovarian failure 1B (Pof1b), mRNA [NM_181579]	chrX:109752038-109752017
H2afb3	1.42587	4.01575	1.20273	3.33886	0.000841229	0.0124274		-	-	-	-	-	-
H2afy3	4.85732	3.48002	0.91276	3.81263	0.000137494	0.00232598		NM_178418	Mm.269018	241943	coiled-coil domain containing 144B	Mus musculus coiled-coil domain containing 144B (Ccdc144b), mRNA [NM_178418]	chr3:35918984-35918925
H2-M10.2	12.8993	7.20728	0.916881	7.86065	3.82158e-15	1.8218e-13		NM_027062	Mm.24596	69379	complement component 8, gamma polypeptide	Mus musculus complement component 8, gamma polypeptide (C8g), mRNA [NM_027062]	chr2:25354569-25354440
H2-T24	88.8379	1.78875	0.172676	10.359	3.80898e-25	3.21373e-23		NR_033567	Mm.406883	78547	RIKEN cDNA E130304I02 gene	Mus musculus RIKEN cDNA E130304I02 gene (E130304I02Rik), non-coding RNA [NR_033567]	chr7:36587932-36587991
Hamp2	2.83381	3.46833	0.938542	3.69545	0.000219499	0.00360733		NM_010297	Mm.215168	14657	glycine receptor, alpha 4 subunit	Mus musculus glycine receptor, alpha 4 subunit (Glra4), mRNA [NM_010297]	chrX:133307319-133301936
Has1	34.3665	2.34276	0.302869	7.73522	1.03228e-14	4.77428e-13		NM_010702	Mm.16973	16841	leukocyte cell-derived chemotaxin 2	Mus musculus leukocyte cell-derived chemotaxin 2 (Lect2), mRNA [NM_010702]	chr13:56644009-56643950
Hba-a1	1092.89	-1.18046	0.323036	-3.65426	0.000257922	0.00419436		XM_888292	Mm.317644	623796	prothymosin alpha pseudogene	PREDICTED: Mus musculus predicted gene, OTTMUSG00000007209 (OTTMUSG00000007209), mRNA [XM_888292]	chr4:44136851-44136910
Hba-a2	1092.89	-1.18046	0.323036	-3.65426	0.000257922	0.00419436		NM_011176	Mm.243926	19143	suppression of tumorigenicity 14 (colon carcinoma)	Mus musculus suppression of tumorigenicity 14 (colon carcinoma) (St14), mRNA [NM_011176]	chr9:30897308-30897249
Hbb-b1	1333.95	-1.14183	0.278519	-4.09965	4.13783e-05	0.000769026		AK014461	Mm.278920	209737	kinesin family member 15	Mus musculus 13 days embryo whole body cDNA, RIKEN full-length enriched library, clone:3930402I10 product:hypothetical P-loop containing nucleotide triphosphate hydrolases structure containing protein, full insert sequence. [AK014461]	chr9:122869947-122870006
Hbb-b2	357.279	-1.0845	0.281632	-3.85078	0.000117741	0.00203102		AK020480	Mm.402759	77358	RIKEN cDNA 9430069I07 gene	Mus musculus 12 days embryo embryonic body between diaphragm region and neck cDNA, RIKEN full-length enriched library, clone:9430069I07 product:hypothetical protein, full insert sequence. [AK020480]	chr15:34279025-34278966
Hbb-bs	1333.95	-1.14183	0.278519	-4.09965	4.13783e-05	0.000769026		-	-	-	-	-	-
Hbb-bt	357.279	-1.0845	0.281632	-3.85078	0.000117741	0.00203102		-	-	-	-	-	-
Heatr9	8.2343	6.55425	0.96333	6.80374	1.01937e-11	3.71709e-10		NM_007721	Mm.8021	12777	chemokine (C-C motif) receptor 10	Mus musculus chemokine (C-C motif) receptor 10 (Ccr10), mRNA [NM_007721]	chr11:101035465-101035406
Hipk4	139.518	7.62004	0.532402	14.3126	1.82656e-46	4.13849e-44		-	-	-	-	-	-
Hmga2-ps1	10.9346	1.24831	0.360225	3.46537	0.0005295	0.00811967		-	-	-	-	-	-
Hnf1a	10.1997	5.88408	0.870942	6.75599	1.41863e-11	5.13586e-10		-	-	-	-	-	-
Hormad1	1.14242	3.70155	1.14817	3.22386	0.00126474	0.0179729		NM_009925	Mm.443177	12813	collagen, type X, alpha 1	Mus musculus collagen, type X, alpha 1 (Col10a1), mRNA [NM_009925]	chr10:34115562-34115621
Hsd11b2	3.90625	4.44272	0.990338	4.48607	7.25499e-06	0.000150666		-	-	-	-	-	-
Hsd3b1	1.59173	4.17861	1.1464	3.64499	0.000267403	0.00433455		NM_020516	Mm.441697	57274	solute carrier family 16 (monocarboxylic acid transporters), member 8	Mus musculus solute carrier family 16 (monocarboxylic acid transporters), member 8 (Slc16a8), mRNA [NM_020516]	chr15:79082311-79081858
Hsd3b2	1.93881	4.46671	1.18803	3.75975	0.00017008	0.00284148		-	-	-	-	-	-
Hsd3b3	4.87017	5.7996	0.955703	6.06841	1.2918e-09	3.92897e-08		-	-	-	-	-	-
Hsd3b4	2.2523	4.68275	1.36986	3.41843	0.000629843	0.00952082		AK050017	Mm.447252	320155	RIKEN cDNA C730002L08 gene	Mus musculus adult male liver tumor cDNA, RIKEN full-length enriched library, clone:C730002L08 product:unclassifiable, full insert sequence. [AK050017]	chr19:20610075-20610016
Hsd3b6	1.635	4.23023	1.08812	3.88766	0.000101216	0.00178566		NM_144813	Mm.156124	214111	solute carrier family 24 (sodium/potassium/calcium exchanger), member 1	Mus musculus solute carrier family 24 (sodium/potassium/calcium exchanger), member 1 (Slc24a1), mRNA [NM_144813]	chr9:64771284-64771225
Hspa1l	47.5862	4.42854	0.307296	14.4113	4.39252e-47	1.02994e-44		NM_013748	Mm.440845	27278	cytokine-dependent hematopoietic cell linker	Mus musculus cytokine-dependent hematopoietic cell linker (Clnk), mRNA [NM_013748]	chr5:39097787-39097728
Htr2b	20.4349	5.66725	0.774702	7.3154	2.5661e-13	1.06912e-11		AK082555	Mm.246494	319405	RIKEN cDNA D430036J16 gene	Mus musculus 0 day neonate cerebellum cDNA, RIKEN full-length enriched library, clone:C230063C14 product:unclassifiable, full insert sequence. [AK082555]	chr9:81537973-81538032
Hvcn1	78.0056	2.60347	0.19362	13.4463	3.23836e-41	5.7789e-39		-	-	-	-	-	-
Icam4	4.42109	2.06904	0.655242	3.15767	0.00159033	0.0219651		-	-	-	-	-	-
Idi2	2.95211	5.07887	1.0375	4.8953	9.81551e-07	2.28556e-05		-	-	-	-	-	-
Ifi27l2a	38.7509	1.94673	0.260576	7.47087	7.96638e-14	3.45467e-12		-	-	-	-	-	-
Ifitm7	157.025	6.63179	0.340367	19.4842	1.4936e-84	9.12679e-82		-	-	-	-	-	-
Ifnk	2.59231	4.87741	1.05358	4.62936	3.66791e-06	7.91053e-05		NM_025453	Mm.46325	66261	transmembrane 4 L six family member 20	Mus musculus transmembrane 4 L six family member 20 (Tm4sf20), mRNA [NM_025453]	chr1:82753603-82753547
Igf2bp3	102.125	9.22566	0.845376	10.9131	9.98078e-28	9.81768e-26		NM_009977	Mm.12965	13011	cystatin F (leukocystatin)	Mus musculus cystatin F (leukocystatin) (Cst7), mRNA [NM_009977]	chr2:150404490-150404549
Igfn1	17.0268	3.2947	0.871804	3.77917	0.000157352	0.00264417		-	-	-	-	-	-
Igsf6	26.8782	2.09806	0.34968	5.99993	1.97404e-09	5.90601e-08		-	-	-	-	-	-
Ikbke	25.4431	1.04074	0.343598	3.02896	0.00245396	0.0324485		-	-	-	-	-	-
Il11ra2	16.9786	1.40699	0.312536	4.50185	6.73647e-06	0.000140477		-	-	-	-	-	-
Il12rb2	45.7785	5.69837	0.460012	12.3874	3.0563e-35	4.22126e-33		NM_028533	Mm.443314	73410	RIKEN cDNA 1700065D16 gene	Mus musculus RIKEN cDNA 1700065D16 gene (1700065D16Rik), mRNA [NM_028533]	chr9:95756569-95756510
Il4i1	14.8329	2.34229	0.344353	6.80201	1.03166e-11	3.75515e-10		AK006087	Mm.138009	69388	RIKEN cDNA 1700018G05 gene	Mus musculus adult male testis cDNA, RIKEN full-length enriched library, clone:1700018G05 product:unclassifiable, full insert sequence. [AK006087]	chrX:100124337-100124396
Impg1	2.26911	3.5932	1.06103	3.38652	0.00070784	0.0105966		NR_030696	Mm.230853	320469	RIKEN cDNA 9930014A18 gene	Mus musculus RIKEN cDNA 9930014A18 gene (9930014A18Rik), non-coding RNA [NR_030696]	chr15:60662750-60662809
Ino80dos	269.928	3.49809	0.138817	25.1992	4.08228e-140	7.48356e-137		-	-	-	-	-	-
Insm2	8.31036	2.97783	0.571399	5.21148	1.87344e-07	4.66395e-06		-	-	-	-	-	-
Iqcd	15.7431	1.18528	0.276778	4.28241	1.84877e-05	0.000362298		NM_146023	Mm.439665	216984	ecotropic viral integration site 2b	Mus musculus ecotropic viral integration site 2b (Evi2b), transcript variant 2, mRNA [NM_146023]	chr11:79329341-79329282
Iqcg	121.251	1.80656	0.164206	11.0018	3.74643e-28	3.79632e-26		NM_010118	Mm.290421	13654	early growth response 2	Mus musculus early growth response 2 (Egr2), mRNA [NM_010118]	chr10:67004758-67004817
Iqch	16.2975	3.4977	0.460989	7.58739	3.26421e-14	1.45304e-12		AK079280	Mm.473527	319247	RIKEN cDNA 9530080O11 gene	Mus musculus adult male urinary bladder cDNA, RIKEN full-length enriched library, clone:9530080P11 product:RIKEN cDNA A930033L17 gene, full insert sequence. [AK079280]	chr4:95634042-95633983
Iqck	259.342	4.99706	0.195438	25.5685	3.42015e-144	6.89674e-141		AK029978	Mm.477070	73422	prospero homeobox 2	prospero homeobox 2 Gene [Source:MGI Symbol;Acc:MGI:1920672] [ENSMUST00000110249]	chr12:86426943-86426884
Itga2	11.0457	2.36421	0.415175	5.6945	1.23733e-08	3.39929e-07		NM_029977	Mm.259114	77782	polymerase (DNA directed), theta	Mus musculus polymerase (DNA directed), theta (Polq), transcript variant 1, mRNA [NM_029977]	chr16:37094145-37094204
Itgax	7.01477	1.61577	0.435315	3.71173	0.000205848	0.00340798		NM_028145	Mm.153585	72184	kelch-like 35 (Drosophila)	Mus musculus kelch-like 35 (Drosophila) (Klhl35), mRNA [NM_028145]	chr7:106622379-106622438
Itgbl1	82.5427	1.75227	0.176418	9.93249	3.00646e-23	2.3228e-21		NM_020287	Mm.114886	56856	insulinoma-associated 2	Mus musculus insulinoma-associated 2 (Insm2), mRNA [NM_020287]	chr12:56701512-56701571
Jmjd8	664.073	1.79259	0.0946763	18.9339	5.99601e-80	3.10024e-77		NM_001081197	Mm.158650	71281	apolipoprotein B mRNA editing enzyme, catalytic polypeptide-like 4 (putative)	Mus musculus apolipoprotein B mRNA editing enzyme, catalytic polypeptide-like 4 (putative) (Apobec4), mRNA [NM_001081197]	chr1:154604276-154604335
Jsrp1	6.6709	1.48655	0.46056	3.22771	0.00124786	0.0177705		NM_173029	Mm.66952	271639	adenylate cyclase 10	Mus musculus adenylate cyclase 10 (Adcy10), mRNA [NM_173029]	chr1:167505771-167506673
Kank4os	5.93682	2.87574	0.60266	4.77174	1.8264e-06	4.13347e-05		-	-	-	-	-	-
Kcnd3os	13.5971	1.54177	0.470214	3.27887	0.00104225	0.0151201		-	-	-	-	-	-
Kcnj4	66.9289	2.22764	0.706282	3.15405	0.00161024	0.0221934		-	-	-	-	-	-
Kcnk7	3.29181	1.89083	0.646232	2.92594	0.00343422	0.0439411		NM_011405	Mm.142455	20540	solute carrier family 7 (cationic amino acid transporter, y+ system), member 7	Mus musculus solute carrier family 7 (cationic amino acid transporter, y+ system), member 7 (Slc7a7), mRNA [NM_011405]	chr14:54989225-54989166
Kcnmb3	1.80504	4.37091	1.09519	3.99102	6.57898e-05	0.00118557		NM_008491	Mm.9537	16819	lipocalin 2	Mus musculus lipocalin 2 (Lcn2), mRNA [NM_008491]	chr2:32241281-32241037
Kcnmb4os1	30.7785	7.00826	0.867743	8.07643	6.66902e-16	3.32873e-14		NR_030763	Mm.444718	272667	sperm motility kinase 4A	Mus musculus sperm motility kinase 4A (Smok4a), non-coding RNA [NR_030763]	chr17:13721000-13721059
Kcnq1	23.6325	2.79969	0.387602	7.22313	5.08057e-13	2.06552e-11		NM_009985	Mm.113590	13041	cathepsin W	Mus musculus cathepsin W (Ctsw), mRNA [NM_009985]	chr19:5465430-5465371
Kcnrg	20.356	1.38066	0.331406	4.16607	3.09897e-05	0.000590092		-	-	-	-	-	-
Kdelr3	16.039	1.33826	0.273306	4.89657	9.75227e-07	2.27346e-05		-	-	-	-	-	-
Kdf1	3.52822	3.35686	0.905767	3.7061	0.000210476	0.00347889		NM_153576	Mm.10545	232983	chemokine (C-X-C motif) ligand 17	Mus musculus chemokine (C-X-C motif) ligand 17 (Cxcl17), mRNA [NM_153576]	chr7:26185133-26185074
Kif15	24.3048	1.59001	0.292564	5.43473	5.48802e-08	1.43722e-06		NR_028030	Mm.478630	100040851	predicted gene 9767	Mus musculus predicted gene 9767 (Gm9767), non-coding RNA [NR_028030]	chr10:25799032-25799091
Kif20a	73.0676	3.61224	0.212666	16.9855	1.05185e-64	3.65701e-62		AK020445	Mm.370288	109242	kinesin family member 24	Mus musculus 12 days embryo embryonic body between diaphragm region and neck cDNA, RIKEN full-length enriched library, clone:9430029L23 product:kinesin family member 24, full insert sequence. [AK020445]	chr4:41401687-41401628
Kif22	41.0166	2.24471	0.267119	8.40343	4.33622e-17	2.30712e-15		-	-	-	-	-	-
Kif24	58.04	1.91989	0.37299	5.1473	2.64262e-07	6.45137e-06		NM_146936	Mm.451671	258938	olfactory receptor 1417	Mus musculus olfactory receptor 1417 (Olfr1417), mRNA [NM_146936]	chr19:11902970-11902911
Klb	5.6139	1.88268	0.623546	3.01931	0.00253352	0.0332823		-	-	-	-	-	-
Klc3	70.2172	2.76161	0.210362	13.1278	2.2804e-39	3.64954e-37		-	-	-	-	-	-
Klhdc9	121.813	1.54321	0.128563	12.0035	3.40595e-33	4.37459e-31		NM_207208	Mm.442050	99663	chloride channel calcium activated 6	Mus musculus chloride channel calcium activated 6 (Clca6), mRNA [NM_207208]	chr3:144616833-144616774
Klhl10	11.0077	2.25286	0.451756	4.9869	6.13555e-07	1.459e-05		-	-	-	-	-	-
Klhl34	122.607	6.48743	0.465248	13.944	3.4198e-44	7.10931e-42		-	-	-	-	-	-
Klhl35	13.8598	2.14898	0.411385	5.22378	1.75309e-07	4.36972e-06		-	-	-	-	-	-
Klk11	2.36408	4.22259	1.09564	3.85398	0.000116212	0.00201151		NM_025956	Mm.87439	67082	RIKEN cDNA 1700011H14 gene	Mus musculus RIKEN cDNA 1700011H14 gene (1700011H14Rik), mRNA [NM_025956]	chr14:49846125-49846066
Klk9	2.60024	3.32256	0.977377	3.39947	0.000675161	0.010145		NM_181543	Mm.186779	240239	G protein-coupled receptor 151	Mus musculus G protein-coupled receptor 151 (Gpr151), mRNA [NM_181543]	chr18:42738306-42738247
Kremen2	50.7116	2.41819	0.286534	8.43943	3.18879e-17	1.70562e-15		-	-	-	-	-	-
Krt12	20.4638	2.50545	0.574367	4.36211	1.28817e-05	0.000257698		-	-	-	-	-	-
Krt20	4.39262	4.12705	1.12697	3.66208	0.000250178	0.00408159		-	-	-	-	-	-
Krt24	1.34466	3.34768	1.10642	3.0257	0.0024806	0.032715		NM_145535	Mm.32068	228765	syndecan binding protein (syntenin) 2	Mus musculus syndecan binding protein (syntenin) 2 (Sdcbp2), mRNA [NM_145535]	chr2:151415409-151415468
Krtcap3	16.4576	1.44099	0.323133	4.45944	8.21753e-06	0.000168572		-	-	-	-	-	-
Lars2	714.608	2.22366	0.374007	5.9455	2.75618e-09	8.09001e-08		NM_025727	Mm.34168	66720	kelch-like 10 (Drosophila)	Mus musculus kelch-like 10 (Drosophila) (Klhl10), mRNA [NM_025727]	chr11:100318015-100318074
Lca5l	28.1396	1.30251	0.271783	4.79246	1.64748e-06	3.7496e-05		NM_133699	Mm.178798	68775	ATPase, H+ transporting, lysosomal V1 subunit C2	Mus musculus ATPase, H+ transporting, lysosomal V1 subunit C2 (Atp6v1c2), transcript variant 2, mRNA [NM_133699]	chr12:17291625-17291566
Lcn2	10.7037	3.07577	0.594783	5.17125	2.32533e-07	5.73322e-06		NM_153137	Mm.261259	215243	TRAF3 interacting protein 3	Mus musculus TRAF3 interacting protein 3 (Traf3ip3), mRNA [NM_153137]	chr1:195001897-195001838
Leap2	5.53406	4.48603	0.94353	4.75452	1.98923e-06	4.48689e-05		NM_001039228	Mm.389677	625424	predicted gene 6583	Mus musculus predicted gene 6583 (Gm6583), mRNA [NM_001039228]	chr5:112783007-112782948
Lect2	3.03569	5.11698	0.938496	5.45232	4.97157e-08	1.30877e-06		-	-	-	-	-	-
Lgals12	4.35551	2.50909	0.710409	3.5319	0.000412591	0.00647463		-	-	-	-	-	-
Lgals2	17.5454	3.60198	0.438284	8.21837	2.06281e-16	1.06385e-14		-	-	-	-	-	-
Lmod1	22.9198	1.18582	0.31362	3.78107	0.000156158	0.00262848		-	-	-	-	-	-
LOC100043315	3.08417	4.07114	1.01638	4.00551	6.18838e-05	0.00111918		NM_001170748	Mm.138259	142687	ankyrin repeat and SOCS box-containing 14	Mus musculus ankyrin repeat and SOCS box-containing 14 (Asb14), transcript variant 1, mRNA [NM_001170748]	chr14:27728334-27728393
LOC100503496	48.2159	2.76128	0.255237	10.8185	2.81294e-27	2.71402e-25		-	-	-	-	-	-
LOC100503676	75.33	6.07979	0.521601	11.656	2.1378e-31	2.58136e-29		NM_133681	Mm.45994	66805	tetraspanin 1	Mus musculus tetraspanin 1 (Tspan1), mRNA [NM_133681]	chr4:115835308-115835249
LOC100505025	7.10218	5.85735	0.923378	6.34339	2.24762e-10	7.33386e-09		NM_001039554	Mm.388929	654812	angiopoietin-like 7	Mus musculus angiopoietin-like 7 (Angptl7), mRNA [NM_001039554]	chr4:147870043-147869984
LOC100862268	86.0265	4.38517	0.305514	14.3534	1.01401e-46	2.32357e-44		-	-	-	-	-	-
LOC101243624	6.9493	4.02157	0.761911	5.27827	1.30408e-07	3.3036e-06		AK014999	Mm.445908	66737	RIKEN cDNA 4921534H16 gene	Mus musculus adult male testis cDNA, RIKEN full-length enriched library, clone:4921534H16 product:unclassifiable, full insert sequence. [AK014999]	chr9:97905561-97905620
LOC102632430	1.54076	4.14812	1.03192	4.01981	5.8244e-05	0.0010581		-	-	-	-	-	-
LOC102633315	67.3695	9.58933	0.86868	11.039	2.47867e-28	2.55012e-26		NM_134090	Mm.298199	105785	KDEL (Lys-Asp-Glu-Leu) endoplasmic reticulum protein retention receptor 3	Mus musculus KDEL (Lys-Asp-Glu-Leu) endoplasmic reticulum protein retention receptor 3 (Kdelr3), mRNA [NM_134090]	chr15:79357588-79357647
LOC102634101	6.99982	4.81477	0.938852	5.12836	2.92278e-07	7.1095e-06		AK029364	Mm.313743	320581	isopentenyl-diphosphate delta isomerase 2	Mus musculus 0 day neonate head cDNA, RIKEN full-length enriched library, clone:4833405L16 product:weakly similar to ISOPENTENYL PYROPHOSPHATE ISOMERASE TYPE 2 (CDNA FLJ32388 FIS, CLONE SKMUS1000129, MODERATELY SIMILAR TO ISOPENTENYL-DIPHOSPHATE DELTA-ISOMERASE) (ISOPENTENYL DIPHOSPHATE DIMETHYLALLYL DIPHOSPHATE ISOMERASE 2) (EC 5.3.3.2) [Homo sapiens], full insert sequence. [AK029364]	chr13:8959814-8959872
LOC102634401	1.74379	3.75951	1.04124	3.6106	0.000305491	0.00491637		-	-	-	-	-	-
LOC171588	9.47843	1.15576	0.365673	3.16064	0.00157423	0.0217875		NM_181729	Mm.246621	353328	mucin 6, gastric	Mus musculus mucin 6, gastric (Muc6), mRNA [NM_181729]	chr7:148822424-148822365
Loxl3	104.729	1.14326	0.133776	8.54606	1.27367e-17	6.94148e-16		NM_177775	Mm.258310	272636	extended synaptotagmin-like protein 3	Mus musculus extended synaptotagmin-like protein 3 (Esyt3), mRNA [NM_177775]	chr9:99210836-99210777
Loxl4	13.3825	2.99273	0.522347	5.72939	1.00795e-08	2.79577e-07		-	-	-	-	-	-
Lrp2bp	8.37237	2.08146	0.538652	3.8642	0.000111452	0.00194583		-	-	-	-	-	-
Lrrc14b	127.354	4.80662	0.213976	22.4634	9.47379e-112	1.19399e-108		NM_021481	Mm.45380	58866	trehalase (brush-border membrane glycoprotein)	Mus musculus trehalase (brush-border membrane glycoprotein) (Treh), mRNA [NM_021481]	chr9:44494224-44494283
Lrrc19	10.5015	6.90376	0.938093	7.35936	1.84799e-13	7.76349e-12		NM_183031	Mm.265618	321019	G protein-coupled receptor 183	Mus musculus G protein-coupled receptor 183 (Gpr183), mRNA [NM_183031]	chr14:122353158-122353099
Lrrc26	28.8281	6.91295	0.846566	8.16587	3.19122e-16	1.62093e-14		NM_008949	Mm.18344	19183	proteasome (prosome, macropain) 26S subunit, ATPase 3, interacting protein	Mus musculus proteasome (prosome, macropain) 26S subunit, ATPase 3, interacting protein (Psmc3ip), mRNA [NM_008949]	chr11:100953864-100953730
Lrrc36	14.6332	1.45076	0.320208	4.53069	5.87911e-06	0.000123364		-	-	-	-	-	-
Lrrc39	36.6135	4.5591	0.370449	12.307	8.3089e-35	1.11699e-32		-	-	-	-	-	-
Lrrc71	118.782	4.84583	0.221961	21.8319	1.15539e-105	1.10945e-102		NM_020279	Mm.143745	56838	chemokine (C-C motif) ligand 28	Mus musculus chemokine (C-C motif) ligand 28 (Ccl28), mRNA [NM_020279]	chr13_random:371070-366021
Lrtm1	29.1308	8.38148	1.20269	6.96893	3.19351e-12	1.2082e-10		AK034309	Mm.118030	442821	RIKEN cDNA 9330175M20 gene	Mus musculus adult male diencephalon cDNA, RIKEN full-length enriched library, clone:9330175M20 product:unclassifiable, full insert sequence. [AK034309]	chr1:51275700-51275641
Lsm5	22.9409	1.11831	0.349144	3.203	0.00136004	0.0191833		NM_007538	Mm.56987	12057	opsin 1 (cone pigments), short-wave-sensitive (color blindness, tritan)	Mus musculus opsin 1 (cone pigments), short-wave-sensitive (color blindness, tritan) (Opn1sw), mRNA [NM_007538]	chr6:29327092-29327033
Lsr	98.9962	1.14697	0.122693	9.3483	8.9066e-21	6.0269e-19		NM_007426	Mm.439874	11601	angiopoietin 2	Mus musculus angiopoietin 2 (Angpt2), mRNA [NM_007426]	chr8:18691517-18691458
Madcam1	1.7259	3.74935	1.06318	3.52655	0.000421015	0.00658122		AK029554	Mm.24626	385668	Leber congenital amaurosis 5-like	Mus musculus adult male testis cDNA, RIKEN full-length enriched library, clone:4921526F01 product:weakly similar to PROTEIN C21ORF13 [Homo sapiens], full insert sequence. [AK029554]	chr16:96380704-96380646
Mamdc4	62.9934	1.0214	0.215469	4.74034	2.13357e-06	4.77507e-05		AK137043	Mm.197449	320590	SV2 related protein homolog (rat)-like	Mus musculus 12 days embryo embryonic body between diaphragm region and neck cDNA, RIKEN full-length enriched library, clone:9430048O07 product:Weakly similar to organic cation transporter, full insert sequence. [AK137043]	chr6:37965337-37965278
Man2c1os	51.8778	1.86352	0.203735	9.14675	5.86714e-20	3.72047e-18		AK017124	Mm.426544	71223	G protein-coupled receptor 15	Mus musculus adult male testis cDNA, RIKEN full-length enriched library, clone:4933439K08 product:hypothetical protein, full insert sequence. [AK017124]	chr16:058716966-058716908
Map3k15	460.663	5.65244	0.17347	32.5846	6.78672e-233	3.42135e-229		-	-	-	-	-	-
Masp2	186.581	6.88765	0.363078	18.9702	3.00873e-80	1.63976e-77		-	-	-	-	-	-
Mb	9.93466	3.90756	0.611387	6.39129	1.64488e-10	5.45543e-09		-	-	-	-	-	-
Mcemp1	3.53183	2.71219	0.818411	3.31397	0.000919811	0.0135168		NM_153069	Mm.24283	259301	liver-expressed antimicrobial peptide 2	Mus musculus liver-expressed antimicrobial peptide 2 (Leap2), mRNA [NM_153069]	chr11:53235857-53235798
Meiob	3.6638	3.84664	0.908074	4.23604	2.27494e-05	0.00044025		-	-	-	-	-	-
Mettl21c	4.84046	5.79194	0.908147	6.37776	1.79693e-10	5.94017e-09		-	-	-	-	-	-
Mettl5	163.351	1.1704	0.119204	9.81847	9.37511e-23	7.02785e-21		NM_176838	Mm.183003	77411	epithelial splicing regulatory protein 2	Mus musculus epithelial splicing regulatory protein 2 (Esrp2), mRNA [NM_176838]	chr8:108655150-108655091
Mill1	1.42213	4.01271	1.17584	3.41264	0.000643374	0.00969629		NM_001161855	Mm.391427	619332	RIKEN cDNA 4933416C03 gene	Mus musculus RIKEN cDNA 4933416C03 gene (4933416C03Rik), mRNA [NM_001161855]	chr10:115549798-115549739
Milr1	9.18222	2.80403	0.520597	5.38617	7.19736e-08	1.86309e-06		NM_198611	Mm.46716	231727	UDP-GlcNAc:betaGal beta-1,3-N-acetylglucosaminyltransferase 4	Mus musculus UDP-GlcNAc:betaGal beta-1,3-N-acetylglucosaminyltransferase 4 (B3gnt4), mRNA [NM_198611]	chr5:123961746-123961805
Mip	1.48879	4.1115	1.19272	3.44716	0.000566516	0.00863476		NM_001081199	Mm.289046	381352	MAM domain containing 4	Mus musculus MAM domain containing 4 (Mamdc4), mRNA [NM_001081199]	chr2:25419742-25419225
Mir106b	2.84067	4.49777	1.08574	4.14259	3.43412e-05	0.000647186		NM_177790	Mm.480123	278304	zinc finger protein 385C	Mus musculus zinc finger protein 385C (Zfp385c), mRNA [NM_177790]	chr11:100489587-100489528
Mir1191	4.0589	2.65666	0.688226	3.86015	0.000113318	0.00197157		NM_133205	Mm.95518	170735	arrestin 3, retinal	Mus musculus arrestin 3, retinal (Arr3), mRNA [NM_133205]	chrX:97808132-97808191
Mir1198	22.7393	8.02016	0.852936	9.403	5.30283e-21	3.67462e-19		-	-	-	-	-	-
Mir126b	1.04175	3.57526	1.184	3.01964	0.00253071	0.0332671		-	-	-	-	-	-
Mir130c	6.55668	6.23266	0.88616	7.03333	2.0166e-12	7.86553e-11		NM_029163	Mm.389373	75083	ubiquitin specific peptidase 50	Mus musculus ubiquitin specific peptidase 50 (Usp50), mRNA [NM_029163]	chr2:126605713-126603832
Mir133a-1	2.41472	4.76713	1.13949	4.18357	2.86965e-05	0.000548498		-	-	-	-	-	-
Mir135a-1	1.54953	4.12897	1.18172	3.49403	0.000475787	0.0073709		NM_175223	Mm.50304	75563	dynein, axonemal, light intermediate polypeptide 1	Mus musculus dynein, axonemal, light intermediate polypeptide 1 (Dnali1), mRNA [NM_175223]	chr4:124736275-124733853
Mir1895	21.9192	3.77746	0.385664	9.79469	1.18657e-22	8.79675e-21		-	-	-	-	-	-
Mir1896	56.2961	8.85261	0.843057	10.5006	8.58267e-26	7.42788e-24		-	-	-	-	-	-
Mir1901	24.135	3.55181	0.350992	10.1193	4.53463e-24	3.62861e-22		AK007119	Mm.157049	71166	RIKEN cDNA 4933424G06 gene	Mus musculus adult male testis cDNA, RIKEN full-length enriched library, clone:1700104I15 product:unclassifiable, full insert sequence. [AK007119]	chr1:36771700-36771759
Mir1905	1.49037	3.52852	1.07549	3.28085	0.00103495	0.015025		-	-	-	-	-	-
Mir1957b	7.09507	6.34532	0.904829	7.01273	2.33718e-12	8.97698e-11		-	-	-	-	-	-
Mir199a-1	1.75268	4.3228	1.25244	3.45149	0.000557492	0.00851654		-	-	-	-	-	-
Mir1a-2	2.8033	4.99997	1.05618	4.73401	2.20131e-06	4.91033e-05		NM_022816	Mm.352763	64833	acyl-CoA thioesterase 10	Mus musculus acyl-CoA thioesterase 10 (Acot10), mRNA [NM_022816]	chr15:20596048-20595989
Mir214	4.02771	5.01082	1.03613	4.83609	1.32416e-06	3.04813e-05		NM_020264	Mm.390143	56872	prostate and testis expressed 4	Mus musculus prostate and testis expressed 4 (Pate4), mRNA [NM_020264]	chr9:35415376-35415317
Mir299b	1.98218	4.48719	1.08519	4.13494	3.55054e-05	0.000666636		NM_001033123	Mm.455970	13999	predicted gene 14288	Mus musculus predicted gene 14288 (Gm14288), mRNA [NM_001033123]	chr2:175110507-175110566
Mir3065	5.32806	5.91852	0.935837	6.32431	2.54375e-10	8.23349e-09		-	-	-	-	-	-
Mir3071	8.07056	2.04725	0.474821	4.31162	1.62064e-05	0.00032008		NM_023249	Mm.237941	106369	yippee-like 1 (Drosophila)	Mus musculus yippee-like 1 (Drosophila) (Ypel1), mRNA [NM_023249]	chr16:17084709-17084768
Mir3074-1	10.8128	4.01586	0.583101	6.88708	5.69506e-12	2.11493e-10		-	-	-	-	-	-
Mir30f	2.92932	5.07125	0.982598	5.16107	2.45546e-07	6.01632e-06		NM_008613	Mm.387671	17427	meiosis-specific nuclear structural protein 1	Mus musculus meiosis-specific nuclear structural protein 1 (Mns1), mRNA [NM_008613]	chr9:72306274-72306333
Mir3471-1	4.5595	3.09051	0.78527	3.93561	8.29867e-05	0.0014796		-	-	-	-	-	-
Mir3473	3.05449	5.10974	0.989142	5.16583	2.39372e-07	5.87934e-06		-	-	-	-	-	-
Mir3473f	5.20582	3.89154	0.992045	3.92275	8.75455e-05	0.00155812		NM_199157	Mm.386929	387510	interferon kappa	Mus musculus interferon kappa (Ifnk), mRNA [NM_199157]	chr4:35099849-35101053
Mir3544	4.29481	5.61121	1.27498	4.401	1.07753e-05	0.000218816		NM_028525	Mm.390750	73382	protease, serine, 52	Mus musculus protease, serine, 52 (Prss52), mRNA [NM_028525]	chr14:64729705-64731366
Mir374c	7.61513	6.43829	0.924708	6.96252	3.34243e-12	1.26217e-10		NM_008725	Mm.19961	230899	natriuretic peptide precursor type A	Mus musculus natriuretic peptide precursor type A (Nppa), mRNA [NM_008725]	chr4:147375047-147375209
Mir378	1.26976	3.87159	1.32518	2.92157	0.00348274	0.044449		-	-	-	-	-	-
Mir378b	7.11281	6.33625	0.951158	6.66161	2.70838e-11	9.53134e-10		NM_020519	Mm.27630	57277	secreted Ly6/Plaur domain containing 1	Mus musculus secreted Ly6/Plaur domain containing 1 (Slurp1), mRNA [NM_020519]	chr15:74557144-74557085
Mir421	34.6219	8.63135	0.848542	10.172	2.64479e-24	2.14185e-22		NM_009845	Mm.260994	12483	CD22 antigen	Mus musculus CD22 antigen (Cd22), transcript variant 2, mRNA [NM_009845]	chr7:31651649-31651590
Mir4660	1.51902	4.13171	1.14365	3.61274	0.000302982	0.00487989		NM_029305	Mm.440434	75480	RIKEN cDNA 1700003F12 gene	Mus musculus RIKEN cDNA 1700003F12 gene (1700003F12Rik), mRNA [NM_029305]	chr2:154374763-154375090
Mir466i	6.19938	4.62484	0.939531	4.9225	8.54472e-07	2.0129e-05		NM_026146	Mm.360392	67425	EPS8-like 1	Mus musculus EPS8-like 1 (Eps8l1), mRNA [NM_026146]	chr7:4430514-4430573
Mir466n	54.0339	9.27694	0.864802	10.7272	7.58207e-27	7.11128e-25		NM_178727	Mm.23214	242484	RIKEN cDNA D630039A03 gene	Mus musculus RIKEN cDNA D630039A03 gene (D630039A03Rik), mRNA [NM_178727]	chr4:57921502-57921443
Mir466p	2.30938	4.70365	1.15317	4.0789	4.525e-05	0.000837759		NM_001081314	Mm.105353	75697	C2 calcium-dependent domain containing 4B	Mus musculus C2 calcium-dependent domain containing 4B (C2cd4b), mRNA [NM_001081314]	chr9:67608565-67608624
Mir467c	1.7651	3.80071	1.08781	3.49392	0.000475983	0.0073709		NM_138655	Mm.219546	192140	transmembrane channel-like gene family 2	Mus musculus transmembrane channel-like gene family 2 (Tmc2), mRNA [NM_138655]	chr2:130090010-130090069
Mir5126	2.90306	5.06319	0.956446	5.29375	1.19832e-07	3.04334e-06		NM_028947	Mm.159203	74448	ADP-ribosylation factor-like 13A	Mus musculus ADP-ribosylation factor-like 13A (Arl13a), mRNA [NM_028947]	chrX:130742364-130742423
Mir5128	22.1504	5.77626	0.700105	8.25057	1.57641e-16	8.1718e-15		NM_177699	Mm.87724	234686	formin homology 2 domain containing 1	Mus musculus formin homology 2 domain containing 1 (Fhod1), mRNA [NM_177699]	chr8:107853373-107853314
Mir544	1.75872	3.81148	1.01152	3.76809	0.000164502	0.00275284		AB016984	Mm.76862	20834	zinc and ring finger 4	Mus musculus mRNA for Sperizin, complete cds. [AB016984]	chr17:56651050-56650988
Mir5620	2.05368	2.98324	1.00509	2.96815	0.002996	0.038752		NM_028509	Mm.391543	73344	RIKEN cDNA 1700034J05 gene	Mus musculus RIKEN cDNA 1700034J05 gene (1700034J05Rik), transcript variant 1, mRNA [NM_028509]	chr6:146900069-146900010
Mir599	1.9957	4.49092	1.06149	4.23077	2.32896e-05	0.000449411		-	-	-	-	-	-
Mir6244	16.1197	7.52686	0.859028	8.76207	1.91689e-18	1.11395e-16		NM_009436	Mm.310201	22115	testis-specific serine kinase 2	Mus musculus testis-specific serine kinase 2 (Tssk2), mRNA [NM_009436]	chr16:17900050-17900109
Mir6340	30.5496	8.45044	0.846905	9.97803	1.90201e-23	1.48085e-21		NM_053093	Mm.40085	93670	tachykinin 4	Mus musculus tachykinin 4 (Tac4), mRNA [NM_053093]	chr11:95130516-95130575
Mir6357	6.8053	5.7944	0.896804	6.46117	1.03898e-10	3.53901e-09		-	-	-	-	-	-
Mir6363	8.33665	6.57504	0.887352	7.40973	1.26555e-13	5.41821e-12		AK011897	Mm.382914	72495	RIKEN cDNA 2610206C17 gene	Mus musculus 10 days embryo whole body cDNA, RIKEN full-length enriched library, clone:2610206C17 product:hypothetical protein, full insert sequence. [AK011897]	chr7:91924469-91924528
Mir6381	7.36427	6.40478	0.882815	7.25495	4.01797e-13	1.64013e-11		-	-	-	-	-	-
Mir682	108.219	-1.65733	0.197599	-8.38734	4.97258e-17	2.62493e-15		NM_008806	Mm.1372	18587	phosphodiesterase 6B, cGMP, rod receptor, beta polypeptide	Mus musculus phosphodiesterase 6B, cGMP, rod receptor, beta polypeptide (Pde6b), mRNA [NM_008806]	chr5:108856144-108856203
Mir684-1	8.21621	1.72513	0.479551	3.59738	0.000321434	0.00514421		NM_001033371	Mm.212709	270091	leucine rich repeat containing 36	Mus musculus leucine rich repeat containing 36 (Lrrc36), transcript variant 3, mRNA [NM_001033371]	chr8:107976067-107976126
Mir6972	1.87626	3.88551	1.04262	3.72669	0.000194011	0.00321994		-	-	-	-	-	-
Mir6989	4.55014	5.69522	1.3521	4.21213	2.5297e-05	0.000486749		NM_027942	Mm.141452	71829	DDI1, DNA-damage inducible 1, homolog 1 (S. cerevisiae)	Mus musculus DDI1, DNA-damage inducible 1, homolog 1 (S. cerevisiae) (Ddi1), mRNA [NM_027942]	chr9:6265624-6265565
Mir7211	1.53437	4.11982	1.21759	3.38358	0.000715466	0.0106949		NM_138653	Mm.29808	192120	B-box and SPRY domain containing	Mus musculus B-box and SPRY domain containing (Bspry), mRNA [NM_138653]	chr4:62158249-62158308
Mir762	6.63752	6.25772	0.887653	7.04974	1.79255e-12	7.01879e-11		-	-	-	-	-	-
Mir8099-1	6.37939	6.19925	0.92078	6.7326	1.66653e-11	5.97793e-10		-	-	-	-	-	-
Mir8099-2	6.37939	6.19925	0.92078	6.7326	1.66653e-11	5.97793e-10		NM_024440	Mm.275878	70377	Der1-like domain family, member 3	Mus musculus Der1-like domain family, member 3 (Derl3), mRNA [NM_024440]	chr10:75358503-75358562
Mir8115	4.12511	3.53291	1.06488	3.31765	0.000907787	0.0133519		-	-	-	-	-	-
Mir873b	5.36734	5.9331	0.925729	6.40911	1.46374e-10	4.88682e-09		NM_008289	Mm.5079	15484	hydroxysteroid 11-beta dehydrogenase 2	Mus musculus hydroxysteroid 11-beta dehydrogenase 2 (Hsd11b2), mRNA [NM_008289]	chr8:108046785-108047002
Mir875	1.38414	3.96433	1.27228	3.11592	0.00183372	0.0250183		NM_001163483	Mm.174788	75656	RIKEN cDNA 1700020A23 gene	Mus musculus RIKEN cDNA 1700020A23 gene (1700020A23Rik), transcript variant 1, mRNA [NM_001163483]	chr2:130231735-130231794
Mir99a	13.6919	1.1241	0.325328	3.4553	0.000549684	0.00840362		AK036419	Mm.210195	320664	Cas scaffolding protein family member 4	Cas scaffolding protein family member 4 Gene [Source:MGI (curated);Acc:MGI:2444482] [ENSMUST00000109136]	chr2:172258752-172258811
Mis18bp1	13.3	1.44586	0.323184	4.47379	7.68457e-06	0.000158445		-	-	-	-	-	-
Mmp19	37.9463	1.69558	0.228806	7.41054	1.25784e-13	5.39665e-12		-	-	-	-	-	-
Mmp21	6.85454	5.28213	0.933679	5.65733	1.53746e-08	4.18394e-07		-	-	-	-	-	-
Mns1	18.3757	1.23784	0.266391	4.64671	3.37277e-06	7.32888e-05		AK016191	Mm.414845	75255	RIKEN cDNA 4930562F07 gene	Mus musculus adult male testis cDNA, RIKEN full-length enriched library, clone:4930562F07 product:hypothetical protein, full insert sequence. [AK016191]	chr1:162004951-162004892
Mov10l1	7.27259	5.86829	0.9801	5.98744	2.13175e-09	6.34959e-08		NM_146432	Mm.377493	258424	olfactory receptor 1512	Mus musculus olfactory receptor 1512 (Olfr1512), mRNA [NM_146432]	chr14:52992414-52992355
Mppe1	343.974	1.09172	0.094891	11.505	1.24536e-30	1.4516e-28		NM_027221	Mm.389609	69815	keratinocyte associated protein 3	Mus musculus keratinocyte associated protein 3 (Krtcap3), mRNA [NM_027221]	chr5:31555495-31555554
Mroh2a	22.3054	3.32357	0.371624	8.94337	3.77492e-19	2.31371e-17		-	-	-	-	-	-
Mroh4	2.85136	4.50449	0.993374	4.53453	5.77318e-06	0.000121393		-	-	-	-	-	-
Mroh8	49.9982	2.50943	0.193735	12.9529	2.26118e-38	3.45429e-36		-	-	-	-	-	-
Mrps25	899.861	1.25564	0.0803229	15.6324	4.37726e-55	1.2432e-52		NM_011302	Mm.41982	20147	retinoschisis (X-linked, juvenile) 1 (human)	Mus musculus retinoschisis (X-linked, juvenile) 1 (human) (Rs1), mRNA [NM_011302]	chrX:157236799-157236858
Msmp	50.3647	7.72598	0.832948	9.27546	1.76857e-20	1.16167e-18		-	-	-	-	-	-
Mst1	9.24656	6.22311	0.908554	6.84947	7.41259e-12	2.72764e-10		-	-	-	-	-	-
Msx1os	4.91969	5.81819	0.927971	6.26979	3.61524e-10	1.1535e-08		BC132000	Mm.278475	11556	adrenergic receptor, beta 3	Mus musculus adrenergic receptor, beta 3, mRNA (cDNA clone MGC:163631 IMAGE:40130277), complete cds. [BC132000]	chr8:28337736-28337317
Mtag2	43.2137	1.75508	0.190602	9.20807	3.32037e-20	2.13233e-18		-	-	-	-	-	-
Muc15	34.2387	4.92108	0.442133	11.1303	8.93256e-29	9.48027e-27		NM_183199	Mm.276331	327799	ubiquitin specific peptidase 44	Mus musculus ubiquitin specific peptidase 44 (Usp44), mRNA [NM_183199]	chr10:93310769-93310828
Muc5b	9.3516	6.73584	1.04841	6.42479	1.3205e-10	4.44538e-09		-	-	-	-	-	-
Muc6	11.0909	5.03649	1.03115	4.88434	1.03777e-06	2.41091e-05		-	-	-	-	-	-
Mxd3	66.7258	6.26096	0.4748	13.1865	1.04888e-39	1.73366e-37		-	-	-	-	-	-
Myb	15.5678	1.00485	0.284815	3.52809	0.000418568	0.00655821		NM_015821	Mm.334764	50788	F-box and leucine-rich repeat protein 8	Mus musculus F-box and leucine-rich repeat protein 8 (Fbxl8), mRNA [NM_015821]	chr8:107792935-107792994
Mybpc2	13.5563	2.16212	0.370338	5.83823	5.27584e-09	1.50265e-07		NM_009611	Mm.30959	11470	actin-like 7a	Mus musculus actin-like 7a (Actl7a), mRNA [NM_009611]	chr4:56757633-56757692
Mybph	256.834	8.21517	0.446657	18.3926	1.50644e-75	6.60376e-73		-	-	-	-	-	-
Mybphl	3.13994	2.20198	0.712976	3.08844	0.00201212	0.0271765		NM_028051	Mm.22983	72002	solute carrier family 39 (metal ion transporter), member 5	Mus musculus solute carrier family 39 (metal ion transporter), member 5 (Slc39a5), transcript variant 1, mRNA [NM_028051]	chr10:127834762-127834340
Myh6	34.0622	3.867	0.402919	9.59746	8.19364e-22	5.83833e-20		NM_133200	Mm.447969	140795	purinergic receptor P2Y, G-protein coupled, 14	Mus musculus purinergic receptor P2Y, G-protein coupled, 14 (P2ry14), transcript variant 1, mRNA [NM_133200]	chr3:58919072-58919013
Myo1h	97.1572	4.10948	0.199299	20.6197	1.82758e-94	1.53555e-91		NM_010661	Mm.436651	268482	keratin 12	Mus musculus keratin 12 (Krt12), mRNA [NM_010661]	chr11:99278223-99277378
Myo7b	3.08498	2.48781	0.778251	3.19667	0.00139025	0.019509		-	-	-	-	-	-
Naaladl1	5.81487	3.03244	0.617297	4.91246	8.99427e-07	2.10506e-05		XM_001473604	Mm.458273	70602	RIKEN cDNA 5730488B01 gene	PREDICTED: Mus musculus RIKEN cDNA 5730488B01 gene (5730488B01Rik), mRNA [XM_001473604]	chr4:44717795-44717854
Napsa	10.7662	4.03338	0.634086	6.36094	2.00524e-10	6.56423e-09		-	-	-	-	-	-
Narfl	447.555	1.14867	0.0864696	13.2841	2.86303e-40	4.89262e-38		NM_001033126	Mm.367714	21940	CD27 antigen	Mus musculus CD27 antigen (Cd27), transcript variant 1, mRNA [NM_001033126]	chr6:125183135-125183076
Ncapg	42.9886	3.56409	0.265226	13.4379	3.62464e-41	6.41149e-39		-	-	-	-	-	-
Nctc1	1.52856	4.11264	1.14633	3.58765	0.000333674	0.00532321		NM_199063	Mm.391220	382206	synovial sarcoma, X breakpoint 9	Mus musculus synovial sarcoma, X breakpoint 9 (Ssx9), mRNA [NM_199063]	chrX:8327115-8327785
Nell1os	2.60391	4.88125	1.04283	4.68079	2.85766e-06	6.27721e-05		NM_018816	Mm.2161	55938	apolipoprotein M	Mus musculus apolipoprotein M (Apom), mRNA [NM_018816]	chr17:35267106-35267047
Nespas	40.684	2.03442	0.306937	6.62814	3.39948e-11	1.18599e-09		-	-	-	-	-	-
Neurl2	44.5049	1.43458	0.192537	7.45095	9.26725e-14	4.01017e-12		-	-	-	-	-	-
Nme7	588.574	2.97351	0.0961707	30.9191	6.62196e-210	2.67064e-206		NR_015571	Mm.467150	74966	RIKEN cDNA 4930471G03 gene	Mus musculus RIKEN cDNA 4930471G03 gene (4930471G03Rik), non-coding RNA [NR_015571]	chr18:36269371-36269430
Nme9	11.4368	3.13407	0.456809	6.8608	6.8478e-12	2.52905e-10		-	-	-	-	-	-
Nmur2	13.2389	2.3804	0.421436	5.6483	1.62039e-08	4.40365e-07		NM_013637	Mm.42733	19118	protamine 1	Mus musculus protamine 1 (Prm1), mRNA [NM_013637]	chr16:10796509-10796450
Nox1	51.154	7.74878	0.832219	9.311	1.26639e-20	8.37268e-19		AK143967	Mm.277148	241612	solute carrier family 5 (sodium/glucose cotransporter), member 12	Mus musculus adult male kidney cDNA, RIKEN full-length enriched library, clone:F530008H01 product:hypothetical Sodium:solute symporter family profile containing protein, full insert sequence. [AK143967]	chr2:110439964-110440023
Nppa	5.67828	2.79805	0.60503	4.62465	3.75226e-06	8.07517e-05		NM_029408	Mm.425285	75732	IQ motif containing D	Mus musculus IQ motif containing D (Iqcd), mRNA [NM_029408]	chr5:121055161-121056654
Nr1d1	739.619	1.36062	0.179547	7.57807	3.50724e-14	1.55779e-12		NM_144532	Mm.379226	73660	calcium binding protein 4	Mus musculus calcium binding protein 4 (Cabp4), mRNA [NM_144532]	chr19:4136154-4135997
Nr1i3	23.4489	3.28147	0.319533	10.2696	9.66172e-25	8.01764e-23		-	-	-	-	-	-
Nr2c2ap	105.04	1.65963	0.156371	10.6134	2.58295e-26	2.3149e-24		NM_010998	Mm.246543	100038859	olfactory receptor 55	Mus musculus olfactory receptor 55 (Olfr55), mRNA [NM_010998]	chr17:33313565-33313624
Nrg3os	43.1149	8.94668	0.969121	9.23175	2.66251e-20	1.72635e-18		-	-	-	-	-	-
Nrg4	68.0355	4.09344	0.234677	17.4429	3.89958e-68	1.4562e-65		-	-	-	-	-	-
Nron	24.0285	8.1011	1.00684	8.04609	8.54786e-16	4.23508e-14		NM_021317	Mm.440590	57755	DnaJ (Hsp40) homolog, subfamily B, member 7	Mus musculus DnaJ (Hsp40) homolog, subfamily B, member 7 (Dnajb7), mRNA [NM_021317]	chr15:81238040-81237981
Nrp	82.5289	2.04079	0.218573	9.33685	9.92397e-21	6.67056e-19		-	-	-	-	-	-
Nubp1	246.17	1.29927	0.0820935	15.8267	2.03696e-56	5.8679e-54		-	-	-	-	-	-
Nudt6	36.9385	1.38502	0.206487	6.70751	1.97971e-11	7.07816e-10		-	-	-	-	-	-
Nup210l	17.9314	2.07248	0.309182	6.7031	2.04045e-11	7.25675e-10		NM_001077348	Mm.254985	66968	perilipin 5	Mus musculus perilipin 5 (Plin5), transcript variant 2, mRNA [NM_001077348]	chr17:56251160-56251101
Nup62-il4i1	33.6203	1.17207	0.195006	6.01045	1.85007e-09	5.55158e-08		-	-	-	-	-	-
Nusap1	29.1382	2.83988	0.311632	9.11294	8.01771e-20	5.03667e-18		NM_010352	Mm.272306	14840	germ cell-specific gene 1	Mus musculus germ cell-specific gene 1 (Gsg1), transcript variant 3, mRNA [NM_010352]	chr6:135191367-135191308
Nutm1	2.95603	4.55221	1.06025	4.29352	1.75865e-05	0.000345983		NM_011124	Mm.458815	18829	chemokine (C-C motif) ligand 21A (serine)	Mus musculus chemokine (C-C motif) ligand 21A (serine) (Ccl21a), mRNA [NM_011124]	chr4:42231835-42231894
Nxpe2	16.9519	2.55406	0.55646	4.58983	4.43602e-06	9.40266e-05		-	-	-	-	-	-
Oaz3	24.8275	8.14831	0.894057	9.11385	7.95057e-20	5.0101e-18		-	-	-	-	-	-
Oc90	2.66253	3.89832	1.21882	3.19844	0.00138175	0.0194033		NM_198628	Mm.330079	279029	predicted gene 711	Mus musculus predicted gene 711 (Gm711), mRNA [NM_198628]	chr2:26808308-26808531
Oip5	19.36	2.72273	0.324379	8.39366	4.71229e-17	2.50061e-15		-	-	-	-	-	-
Olfr111	1.3001	3.89619	1.09114	3.57076	0.000355944	0.00563391		-	-	-	-	-	-
Olfr1366	1.32551	3.91027	1.08509	3.60365	0.00031378	0.00502971		-	-	-	-	-	-
Olfr1417	3.44998	5.28651	1.02847	5.14015	2.74526e-07	6.68576e-06		-	-	-	-	-	-
Olfr1510	1.33892	3.92414	1.20014	3.26973	0.0010765	0.0155722		-	-	-	-	-	-
Olfr1511	2.21086	4.63976	1.12849	4.11149	3.9312e-05	0.000734007		NM_134157	Mm.220823	110935	ATPase, H+ transporting, lysosomal V1 subunit B1	Mus musculus ATPase, H+ transporting, lysosomal V1 subunit B1 (Atp6v1b1), mRNA [NM_134157]	chr6:83706880-83707858
Olfr1512	2.22822	4.65722	1.04263	4.4668	7.93985e-06	0.000163208		-	-	-	-	-	-
Olfr239	1.31024	3.90418	1.33072	2.93388	0.00334749	0.042995		-	-	-	-	-	-
Olfr456	1.92149	4.46881	1.37784	3.24335	0.00118131	0.0169545		NM_001013384	Mm.334654	244550	podocan-like 1	Mus musculus podocan-like 1 (Podnl1), mRNA [NM_001013384]	chr8:86656176-86656235
Olfr461	1.10098	3.66802	1.20519	3.04352	0.00233827	0.0311434		-	-	-	-	-	-
Olfr539	1.87379	4.41496	1.25829	3.5087	0.000450294	0.00700092		-	-	-	-	-	-
Olfr543	3.85405	5.45521	1.06598	5.11756	3.09509e-07	7.5015e-06		-	-	-	-	-	-
Olfr544	1.83855	4.38965	1.06599	4.11789	3.82355e-05	0.00071523		NM_001080940	Mm.440264	624219	predicted gene 6484	Mus musculus predicted gene 6484 (Gm6484), mRNA [NM_001080940]	chr9:21640493-21641317
Olfr55	3.1602	4.13073	0.970783	4.25505	2.09001e-05	0.000406805		-	-	-	-	-	-
Olfr689	1.64998	4.2229	1.28671	3.28194	0.00103095	0.0149885		-	-	-	-	-	-
Olfr692	6.64239	6.23537	0.971187	6.42036	1.35956e-10	4.55407e-09		NM_021369	Mm.283137	11440	cholinergic receptor, nicotinic, alpha polypeptide 6	Mus musculus cholinergic receptor, nicotinic, alpha polypeptide 6 (Chrna6), mRNA [NM_021369]	chr8:28514967-28514908
Olfr856-ps1	6.89387	6.29789	0.903653	6.96937	3.18366e-12	1.20674e-10		NM_020289	Mm.103733	257926	olfactory receptor 544	Mus musculus olfactory receptor 544 (Olfr544), mRNA [NM_020289]	chr7:109633001-109632942
Opn1sw	6.25607	3.90451	0.810421	4.81788	1.45095e-06	3.31727e-05		NM_009835	Mm.8007	12458	chemokine (C-C motif) receptor 6	Mus musculus chemokine (C-C motif) receptor 6 (Ccr6), transcript variant 1, mRNA [NM_009835]	chr17:8449719-8449778
Opn4	24.6117	3.62403	0.3887	9.32347	1.12596e-20	7.46872e-19		NM_146271	Mm.377402	258268	olfactory receptor 1511	Mus musculus olfactory receptor 1511 (Olfr1511), mRNA [NM_146271]	chr14:53010161-53010102
Orc1	18.8007	4.36366	0.501452	8.70206	3.25915e-18	1.85652e-16		NM_007389	Mm.4583	11435	cholinergic receptor, nicotinic, alpha polypeptide 1 (muscle)	Mus musculus cholinergic receptor, nicotinic, alpha polypeptide 1 (muscle) (Chrna1), mRNA [NM_007389]	chr2:73404171-73404112
Orm2	1.48145	4.08037	1.18462	3.44445	0.000572221	0.00871513		-	-	-	-	-	-
Ormdl2	139.26	1.53321	0.189055	8.10984	5.06867e-16	2.55524e-14		NM_008220	Mm.288567	15129	hemoglobin, beta adult major chain	Mus musculus hemoglobin, beta adult major chain (Hbb-b1), mRNA [NM_008220]	chr7:110962376-110962317
Ovol1	4.86807	5.79102	1.04883	5.52142	3.36275e-08	8.94588e-07		-	-	-	-	-	-
Ovol3	23.5299	8.08077	0.864582	9.34645	9.06395e-21	6.11286e-19		NM_009913	Mm.440604	12769	chemokine (C-C motif) receptor 9	Mus musculus chemokine (C-C motif) receptor 9 (Ccr9), transcript variant 2, mRNA [NM_009913]	chr9:123690334-123690393
P2ry14	59.5484	1.31362	0.300951	4.36489	1.27186e-05	0.000254941		NM_183424	Mm.185027	227717	pyroglutamylated RFamide peptide	Mus musculus pyroglutamylated RFamide peptide (Qrfp), mRNA [NM_183424]	chr2:31662280-31662221
Pate4	2.23339	4.6572	0.999422	4.65989	3.16379e-06	6.91201e-05		NM_001169153	Mm.277387	246746	CD300 antigen like family member F	Mus musculus CD300 antigen like family member F (Cd300lf), transcript variant 1, mRNA [NM_001169153]	chr11:114987474-114985682
Pcsk2os1	190.528	2.1663	0.114662	18.8929	1.30402e-79	6.57388e-77		-	-	-	-	-	-
Pcsk2os2	126.206	9.53479	0.838278	11.3743	5.61774e-30	6.4001e-28		NM_007884	Mm.148886	13516	epiphycan	Mus musculus epiphycan (Epyc), mRNA [NM_007884]	chr10:97143965-97144024
Pdcl2	1.18826	3.74001	1.20518	3.10329	0.00191383	0.0260407		-	-	-	-	-	-
Pde6b	8.37393	1.91213	0.422004	4.53106	5.86885e-06	0.000123276		-	-	-	-	-	-
Pdia2	3.91753	1.82476	0.599606	3.04327	0.00234022	0.0311489		NM_001167818	Mm.204591	67795	renalase, FAD-dependent amine oxidase	Mus musculus renalase, FAD-dependent amine oxidase (Rnls), transcript variant 1, mRNA [NM_001167818]	chr19:33242836-33212730
Pdzd3	8.66299	2.77838	0.482144	5.76255	8.2851e-09	2.31397e-07		-	-	-	-	-	-
Pdzd7	116.475	1.24754	0.137611	9.06565	1.23861e-19	7.73266e-18		-	-	-	-	-	-
Pdzd9	32.136	6.05207	0.671162	9.0173	1.92789e-19	1.19987e-17		-	-	-	-	-	-
Pdzk1	58.8281	8.42839	0.857791	9.82569	8.72709e-23	6.56648e-21		NM_001039593	Mm.33631	76925	RIKEN cDNA 1700015E13 gene	Mus musculus RIKEN cDNA 1700015E13 gene (1700015E13Rik), mRNA [NM_001039593]	chr1:172242182-172242241
Peg3os	872.574	10.6338	0.560667	18.9664	3.23601e-80	1.71721e-77		NM_010254	Mm.57149	14428	galanin receptor 2	Mus musculus galanin receptor 2 (Galr2), mRNA [NM_010254]	chr11:116144714-116144773
Perm1	32.1054	1.10288	0.247497	4.45616	8.34411e-06	0.000170995		AK050552	Mm.29094	217847	serine (or cysteine) peptidase inhibitor, clade A (alpha-1 antiproteinase, antitrypsin), member 10	Mus musculus adult pancreas islet cells cDNA, RIKEN full-length enriched library, clone:C820015H15 product:serine (or cysteine) proteinase inhibitor, clade A (alpha-1 antiproteinase, antitrypsin), member 10, full insert sequence. [AK050552]	chr12:104853339-104853280
Pgam2	15.562	2.26484	0.357705	6.33157	2.42677e-10	7.89287e-09		NM_172922	Mm.119994	244859	ankyrin repeat and kinase domain containing 1	Mus musculus ankyrin repeat and kinase domain containing 1 (Ankk1), mRNA [NM_172922]	chr9:49223418-49223359
Phtf1os	120.248	3.10481	0.172722	17.9757	3.01934e-72	1.24255e-69		-	-	-	-	-	-
Phykpl	120.621	1.23831	0.148174	8.35712	6.42705e-17	3.36627e-15		-	-	-	-	-	-
Pigf	188.681	1.38824	0.118108	11.754	6.73162e-32	8.22685e-30		NM_027630	Mm.188505	70976	coiled-coil domain containing 105	Mus musculus coiled-coil domain containing 105 (Ccdc105), mRNA [NM_027630]	chr10:78213340-78212066
Pigh	292.488	1.1845	0.107914	10.9764	4.96517e-28	4.98123e-26		AK007316	Mm.159041	100043315	hypothetical LOC100043315	Mus musculus adult male testis cDNA, RIKEN full-length enriched library, clone:1700129L04 product:hypothetical protein, full insert sequence. [AK007316]	chr15:94928096-94928037
Pigp	344.438	1.05619	0.151723	6.96131	3.3712e-12	1.27066e-10		NM_172840	Mm.129534	240675	von Willebrand factor A domain containing 2	Mus musculus von Willebrand factor A domain containing 2 (Vwa2), mRNA [NM_172840]	chr19:56985997-56986056
Pilra	17.4963	3.26945	0.374337	8.73396	2.45902e-18	1.42081e-16		NM_018731	Mm.12821	11944	ATPase, H+/K+ exchanging, gastric, alpha polypeptide	Mus musculus ATPase, H+/K+ exchanging, gastric, alpha polypeptide (Atp4a), mRNA [NM_018731]	chr7:31509268-31509327
Pitpnm2os1	9.04303	6.68952	1.01939	6.5623	5.29831e-11	1.8326e-09		XM_001475546	Mm.383358	435726	potassium large conductance calcium-activated channel, subfamily M, beta member 3	PREDICTED: Mus musculus potassium large conductance calcium-activated channel, subfamily M, beta member 3 (Kcnmb3), mRNA [XM_001475546]	chr3:32371474-32371415
Pkd1l3	98.2185	5.06666	0.284129	17.8323	3.96969e-71	1.5394e-68		NM_009203	Mm.391146	20521	solute carrier family 22 (organic anion/cation transporter), member 12	Mus musculus solute carrier family 22 (organic anion/cation transporter), member 12 (Slc22a12), mRNA [NM_009203]	chr19:6540371-6538783
Pkd2l2	174.937	5.61614	0.282492	19.8807	5.98111e-88	4.15893e-85		AK015608	Mm.59218	67360	RIKEN cDNA 1700095B10 gene	Mus musculus adult male testis cDNA, RIKEN full-length enriched library, clone:4930481L12 product:unclassifiable, full insert sequence. [AK015608]	chr5:113222558-113222617
Pklr	3.80042	3.53155	1.12348	3.14341	0.00166989	0.0229383		NM_173383	Mm.234464	213236	dead end homolog 1 (zebrafish)	Mus musculus dead end homolog 1 (zebrafish) (Dnd1), mRNA [NM_173383]	chr18:36923509-36923450
Pkmyt1	171.205	3.01995	0.155845	19.3778	1.18709e-83	7.0405e-81		-	-	-	-	-	-
Plin5	15.06	1.42482	0.337304	4.22414	2.39859e-05	0.000461964		-	-	-	-	-	-
Plk1	9.89159	1.41568	0.370321	3.82285	0.000131919	0.00224106		AK084541	Mm.35789	68760	synaptopodin 2-like	Mus musculus 13 days embryo heart cDNA, RIKEN full-length enriched library, clone:D330013K06 product:CDNA FLJ12921 FIS, CLONE NT2RP2004600 homolog [Homo sapiens], full insert sequence. [AK084541]	chr14:21478289-21478230
Pln	51.9282	1.40886	0.242569	5.80808	6.31922e-09	1.7822e-07		NM_009608	Mm.686	11464	actin, alpha, cardiac muscle 1	Mus musculus actin, alpha, cardiac muscle 1 (Actc1), mRNA [NM_009608]	chr2:113874934-113874011
Plxna4os1	10.7909	2.30197	0.495333	4.64731	3.36284e-06	7.31517e-05		-	-	-	-	-	-
Pmel	14.6017	1.01934	0.349594	2.91579	0.00354786	0.0451372		-	-	-	-	-	-
Podnl1	4.27416	4.06756	0.979545	4.1525	3.28858e-05	0.000621502		-	-	-	-	-	-
Pof1b	5.53226	4.99776	0.907348	5.5081	3.62725e-08	9.63682e-07		-	-	-	-	-	-
Pole2	10.9605	1.31808	0.341999	3.85406	0.000116177	0.00201151		NM_001044384	Mm.8245	21857	tissue inhibitor of metalloproteinase 1	Mus musculus tissue inhibitor of metalloproteinase 1 (Timp1), transcript variant 1, mRNA [NM_001044384]	chrX:20451675-20451733
Polq	68.5301	1.44854	0.277281	5.22409	1.75015e-07	4.36781e-06		NM_001033785	Mm.471848	434756	A kinase (PRKA) anchor protein 14	Mus musculus A kinase (PRKA) anchor protein 14 (Akap14), mRNA [NM_001033785]	chrX:34691854-34690863
Pomc	37.3756	1.69205	0.457342	3.69974	0.000215818	0.00355554		NM_183099	Mm.159026	73542	testis-specific serine kinase 5	Mus musculus testis-specific serine kinase 5 (Tssk5), mRNA [NM_183099]	chr15:76202833-76202685
Pou4f2	16.8687	1.03836	0.320533	3.23948	0.00119748	0.0171257		NM_001164258	Mm.440757	446101	X-ray radiation resistance associated 1	Mus musculus X-ray radiation resistance associated 1 (Xrra1), mRNA [NM_001164258]	chr7:107065534-107065593
Pp2d1	7.70465	4.5719	0.86672	5.27494	1.32797e-07	3.35991e-06		NM_013821	Mm.14435	15497	hydroxy-delta-5-steroid dehydrogenase, 3 beta- and steroid delta-isomerase 6	Mus musculus hydroxy-delta-5-steroid dehydrogenase, 3 beta- and steroid delta-isomerase 6 (Hsd3b6), mRNA [NM_013821]	chr3:98610495-98610436
Ppifos	43.3266	6.7735	0.659897	10.2645	1.01875e-24	8.41934e-23		-	-	-	-	-	-
Ppp1r27	2.70327	3.89025	0.985495	3.94751	7.8969e-05	0.00141296		-	-	-	-	-	-
Ppp1r3fos	30.4954	3.4138	0.324082	10.5338	6.03779e-26	5.27065e-24		-	-	-	-	-	-
Ppp2r2cos	49.0149	9.13256	1.11329	8.20318	2.34105e-16	1.20427e-14		-	-	-	-	-	-
Pqlc3	28.0625	1.8531	0.269971	6.86407	6.69237e-12	2.47618e-10		NM_001024841	Mm.387177	229588	predicted gene 128	Mus musculus predicted gene 128 (Gm128), mRNA [NM_001024841]	chr3:95043902-95041123
Pram1	34.6845	2.63213	0.369197	7.12934	1.00854e-12	4.00337e-11		AK053463	Mm.187879	329581	baculoviral IAP repeat-containing 7 (livin)	Mus musculus 0 day neonate eyeball cDNA, RIKEN full-length enriched library, clone:E130019N06 product:weakly similar to BA261N11.1.3 (BACULOVIRAL IAP REPEAT-CONTAINING PROTEIN 7 (LIVIN), ISOFORM 3) (FRAGMENT) [Homo sapiens], full insert sequence. [AK053463]	chr2:180665908-180665967
Prap1	6.55091	6.22376	0.910238	6.8375	8.05854e-12	2.95993e-10		NM_026278	Mm.383914	67620	Lrp2 binding protein	Mus musculus Lrp2 binding protein (Lrp2bp), mRNA [NM_026278]	chr8:47114750-47114809
Prc1	35.3291	1.86359	0.213894	8.71265	2.96856e-18	1.7006e-16		-	-	-	-	-	-
Prg4	78.7934	1.37316	0.134187	10.2332	1.40798e-24	1.15886e-22		NM_020277	Mm.286668	56843	transient receptor potential cation channel, subfamily M, member 5	Mus musculus transient receptor potential cation channel, subfamily M, member 5 (Trpm5), mRNA [NM_020277]	chr7:150257774-150257715
Prkag2os1	13.4323	7.26089	0.997187	7.28137	3.30446e-13	1.36546e-11		-	-	-	-	-	-
Prm1	2.02886	4.54997	1.05989	4.29288	1.76372e-05	0.000346641		-	-	-	-	-	-
Prorsd1	69.7208	1.07767	0.15762	6.83717	8.07707e-12	2.96135e-10		AK019675	Mm.67455	78016	coiled-coil domain containing 150	Mus musculus adult male testis cDNA, RIKEN full-length enriched library, clone:4930511H11 product:hypothetical protein, full insert sequence. [AK019675]	chr1:54335659-54335718
Prox2	43.622	1.84347	0.352805	5.22517	1.73992e-07	4.34765e-06		NM_019974	Mm.154276	56538	kallikrein related-peptidase 11	Mus musculus kallikrein related-peptidase 11 (Klk11), transcript variant 2, mRNA [NM_019974]	chr7:51031869-51032254
Proz	22.7966	7.5371	0.878865	8.57595	9.82756e-18	5.4443e-16		NM_011133	Mm.9199	18974	polymerase (DNA directed), epsilon 2 (p59 subunit)	Mus musculus polymerase (DNA directed), epsilon 2 (p59 subunit) (Pole2), mRNA [NM_011133]	chr12:70308864-70307465
Prpf39	922.66	1.08697	0.161425	6.7336	1.6551e-11	5.95985e-10		NM_016712	Mm.71935	50874	tropomodulin 4	Mus musculus tropomodulin 4 (Tmod4), mRNA [NM_016712]	chr3:94931741-94931800
Prph2	1.26438	3.24804	1.12155	2.89604	0.00377909	0.0477477		-	-	-	-	-	-
Prr15l	4.27711	3.64698	1.00339	3.63465	0.00027836	0.0044941		-	-	-	-	-	-
Prss27	2.1127	3.51189	1.11156	3.15941	0.00158087	0.0218644		NM_001134385	Mm.272019	71862	G protein-coupled receptor 160	Mus musculus G protein-coupled receptor 160 (Gpr160), transcript variant 1, mRNA [NM_001134385]	chr3:30795873-30795932
Prss37	1.36062	3.93714	1.13885	3.45711	0.000545995	0.00835355		NM_016933	Mm.329686	19265	protein tyrosine phosphatase, receptor type, C polypeptide-associated protein	Mus musculus protein tyrosine phosphatase, receptor type, C polypeptide-associated protein (Ptprcap), mRNA [NM_016933]	chr19:4156556-4156615
Prss48	8.58699	6.61321	1.02742	6.43673	1.22076e-10	4.1303e-09		AK028078	Mm.160106	78625	RIKEN cDNA 1700061G19 gene	RIKEN cDNA 1700061G19 gene Gene [Source:MGI Symbol;Acc:MGI:1925875] [ENSMUST00000025048]	chr17:57028267-57028326
Prss52	3.09847	4.6189	0.998555	4.62559	3.73539e-06	8.04745e-05		NM_028232	Mm.153202	72415	shugoshin-like 1 (S. pombe)	Mus musculus shugoshin-like 1 (S. pombe) (Sgol1), mRNA [NM_028232]	chr17:53815496-53815437
Prss53	40.0125	2.01585	0.208478	9.66935	4.06948e-22	2.97323e-20		NM_008051	Mm.56933	14343	fucosyltransferase 1	Mus musculus fucosyltransferase 1 (Fut1), mRNA [NM_008051]	chr7:52874862-52874921
Prss57	5.87373	2.7323	0.55859	4.89143	1.00107e-06	2.32832e-05		-	-	-	-	-	-
Prss8	10.2558	2.47042	0.433252	5.70204	1.18381e-08	3.26114e-07		-	-	-	-	-	-
Psmc3ip	25.0869	1.34836	0.278441	4.84254	1.28192e-06	2.95767e-05		-	-	-	-	-	-
Psme2b	75.9243	-1.18707	0.149044	-7.96456	1.65807e-15	8.13501e-14		NM_007482	Mm.154144	11846	arginase, liver	Mus musculus arginase, liver (Arg1), mRNA [NM_007482]	chr10:24636253-24636194
Pspn	4.30824	5.63395	0.96077	5.86399	4.51873e-09	1.29801e-07		NM_008141	Mm.439652	14686	guanine nucleotide binding protein, alpha transducing 2	Mus musculus guanine nucleotide binding protein, alpha transducing 2 (Gnat2), mRNA [NM_008141]	chr3:107903703-107903762
Psrc1	10.7815	1.72519	0.496974	3.47139	0.000517769	0.00795793		NM_027049	Mm.358922	69349	RIKEN cDNA 1700008O03 gene	Mus musculus RIKEN cDNA 1700008O03 gene (1700008O03Rik), mRNA [NM_027049]	chr7:51616499-51616440
Pter	187.615	2.71897	0.291413	9.33031	1.05558e-20	7.04825e-19		-	-	-	-	-	-
Ptgdr2	6.3517	2.39374	0.566202	4.22772	2.36072e-05	0.000455104		AK036852	Mm.245813	107376	RIKEN cDNA E330013P04 gene	Mus musculus adult female vagina cDNA, RIKEN full-length enriched library, clone:9930018I18 product:hypothetical protein, full insert sequence. [AK036852]	chr19:60221378-60221437
Ptger1	71.8292	4.74393	0.334048	14.2013	8.98863e-46	2.01395e-43		AK047580	Mm.19299	55961	solute carrier family 13 (sodium/sulfate symporters), member 1	Mus musculus 10 days neonate cerebellum cDNA, RIKEN full-length enriched library, clone:B930093I16 product:solute carrier family 13 (sodium/sulphate symporters), member 1, full insert sequence. [AK047580]	chr6:24055542-24055483
Ptges3l	13.3081	1.40857	0.366719	3.841	0.000122533	0.00209789		-	-	-	-	-	-
Ptplad2	60.9101	1.61413	0.215295	7.49731	6.51418e-14	2.85562e-12		NM_011121	Mm.16525	18817	polo-like kinase 1 (Drosophila)	Mus musculus polo-like kinase 1 (Drosophila) (Plk1), mRNA [NM_011121]	chr7:129313220-129313279
Ptprcap	5.39551	2.05074	0.532864	3.84853	0.000118831	0.00204631		-	-	-	-	-	-
Ptprtos	2.13128	4.05823	1.16602	3.48042	0.000500632	0.00771808		-	-	-	-	-	-
Pzp	9.64759	6.77605	0.887566	7.63442	2.26847e-14	1.02795e-12		NR_003523	Mm.4608	67552	H2A histone family, member Y3	Mus musculus H2A histone family, member Y3 (H2afy3), non-coding RNA [NR_003523]	chr15:62049224-62049165
Qrfp	3.54963	4.30223	1.05319	4.08494	4.4088e-05	0.000817127		NM_001033290	Mm.244158	227326	G protein-coupled receptor 55	Mus musculus G protein-coupled receptor 55 (Gpr55), mRNA [NM_001033290]	chr1:87837673-87837614
R74862	370.307	2.99194	0.200858	14.8958	3.51163e-50	8.85151e-48		NM_021790	Mm.281498	60411	centromere protein K	Mus musculus centromere protein K (Cenpk), transcript variant 1, mRNA [NM_021790]	chr13:105032513-105032864
Rab11fip4os1	8.51558	4.36231	0.868905	5.02047	5.15459e-07	1.22863e-05		NM_130453	Mm.379306	170458	glycoprotein hormone alpha 2	Mus musculus glycoprotein hormone alpha 2 (Gpha2), mRNA [NM_130453]	chr19:6227039-6227098
Rab11fip4os2	4.50752	5.68015	1.04865	5.41661	6.07402e-08	1.58042e-06		NM_024246	Mm.34256	71913	transmembrane protein 79	Mus musculus transmembrane protein 79 (Tmem79), mRNA [NM_024246]	chr3:88136485-88136426
Rad54l	27.5793	1.87008	0.232395	8.04701	8.48447e-16	4.21402e-14		NM_053106	Mm.180124	93689	leiomodin 1 (smooth muscle)	Mus musculus leiomodin 1 (smooth muscle) (Lmod1), mRNA [NM_053106]	chr1:137263311-137263369
Rad9a	223.315	1.77401	0.152487	11.6339	2.77275e-31	3.32813e-29		-	-	-	-	-	-
Rarres2	92.9813	1.11636	0.165463	6.74687	1.5107e-11	5.45937e-10		BC107028	Mm.119675	226438	immunoglobulin-like and fibronectin type III domain containing 1	Mus musculus immunoglobulin-like and fibronectin type III domain containing 1, mRNA (cDNA clone MGC:129491 IMAGE:40050319), complete cds. [BC107028]	chr1:137853282-137852383
Rasgrp4	79.3962	4.20853	0.23626	17.8131	5.5905e-71	2.12703e-68		NM_001162980	Mm.65181	242594	RIKEN cDNA 1700024P16 gene	Mus musculus RIKEN cDNA 1700024P16 gene (1700024P16Rik), mRNA [NM_001162980]	chr4:104688863-104688922
Rasip1	122.649	1.10851	0.14512	7.63861	2.19582e-14	9.9952e-13		AK081797	Mm.31158	228366	glycosyltransferase-like 1B	Mus musculus 16 days embryo head cDNA, RIKEN full-length enriched library, clone:C130078C02 product:glycosyltransferase-like 1B, full insert sequence. [AK081797]	chr2:92210387-92210328
Rbm3os	38.7777	4.11784	0.327338	12.5798	2.72753e-36	3.95688e-34		-	-	-	-	-	-
Rmi1	239.461	1.01771	0.120771	8.42675	3.55405e-17	1.89596e-15		NM_153193	Mm.158717	15493	hydroxy-delta-5-steroid dehydrogenase, 3 beta- and steroid delta-isomerase 2	Mus musculus hydroxy-delta-5-steroid dehydrogenase, 3 beta- and steroid delta-isomerase 2 (Hsd3b2), mRNA [NM_153193]	chr3:98516162-98516103
Rnaset2b	132.89	-1.06428	0.304916	-3.49041	0.000482273	0.00744642		NM_007689	Mm.440523	12643	chondroadherin	Mus musculus chondroadherin (Chad), mRNA [NM_007689]	chr11:94430136-94430195
Rnls	32.0855	1.01574	0.250654	4.05236	5.07029e-05	0.000931169		-	-	-	-	-	-
Rpgrip1	124.785	4.03323	0.19257	20.9442	2.11912e-97	1.85791e-94		-	-	-	-	-	-
Rpl17	1178.92	1.58307	0.186968	8.4671	2.51578e-17	1.35644e-15		-	-	-	-	-	-
Rpl7a	735.326	1.74176	0.18574	9.37739	6.76269e-21	4.63842e-19		-	-	-	-	-	-
Rps15a-ps6	24.19	-1.15179	0.241373	-4.7718	1.82585e-06	4.13347e-05		NM_181548	Mm.250895	353283	ES cell-expressed Ras	Mus musculus ES cell-expressed Ras (Eras), mRNA [NM_181548]	chrX:7502054-7501995
Rptoros	26.8337	8.26065	0.93237	8.85984	8.01282e-19	4.83768e-17		BC057200	Mm.22378	16411	integrin alpha X	Mus musculus integrin alpha X, mRNA (cDNA clone IMAGE:5315612), complete cds. [BC057200]	chr7:135277352-135277411
Rrnad1	315.115	1.07166	0.0754989	14.1944	9.92618e-46	2.19958e-43		NR_003619	Mm.445135	229613	RIKEN cDNA 6330549D23 gene	Mus musculus RIKEN cDNA 6330549D23 gene (6330549D23Rik), non-coding RNA [NR_003619]	chr3:96411075-96411016
Rs1	15.9734	1.41206	0.318723	4.43036	9.40748e-06	0.0001922		-	-	-	-	-	-
Rtl1	267.894	3.46683	0.249603	13.8894	7.34558e-44	1.48124e-41		NM_008895	Mm.277996	18976	pro-opiomelanocortin-alpha	Mus musculus pro-opiomelanocortin-alpha (Pomc), mRNA [NM_008895]	chr12:3960413-3960472
Rxfp4	1.34104	3.92676	1.21109	3.24233	0.00118555	0.0169792		-	-	-	-	-	-
S100a11	7.17415	1.36698	0.43404	3.14943	0.00163592	0.0224869		-	-	-	-	-	-
S100g	1.33514	3.91723	1.09884	3.56487	0.00036404	0.00575302		NM_183257	Mm.389860	66438	hepcidin antimicrobial peptide 2	Mus musculus hepcidin antimicrobial peptide 2 (Hamp2), mRNA [NM_183257]	chr7:31707579-31707520
Samd11	97.3771	2.84182	0.266233	10.6742	1.34438e-26	1.22667e-24		AK085325	Mm.445698	319798	RIKEN cDNA A730090N16 gene	Mus musculus 0 day neonate kidney cDNA, RIKEN full-length enriched library, clone:D630011P15 product:unclassifiable, full insert sequence. [AK085325]	chr3:65128798-65128739
Sapcd1	15.5867	3.69857	0.480223	7.70179	1.34178e-14	6.17739e-13		-	-	-	-	-	-
Sbspon	23.1874	1.56578	0.324298	4.82822	1.37758e-06	3.1675e-05		-	-	-	-	-	-
Scgb3a1	3.1944	2.59259	0.852849	3.03992	0.00236644	0.0314357		NR_028122	Mm.242917	69517	RIKEN cDNA 2310001K24 gene	Mus musculus RIKEN cDNA 2310001K24 gene (2310001K24Rik), non-coding RNA [NR_028122]	chr2:163298632-163298691
Scn9a	348.378	1.26018	0.195373	6.45013	1.11753e-10	3.80018e-09		NM_009890	Mm.30824	12642	cholesterol 25-hydroxylase	Mus musculus cholesterol 25-hydroxylase (Ch25h), mRNA [NM_009890]	chr19:34548477-34548418
Scpep1os	17.7298	7.67253	0.863019	8.89034	6.09195e-19	3.71131e-17		NM_023256	Mm.28042	66809	keratin 20	Mus musculus keratin 20 (Krt20), mRNA [NM_023256]	chr11:99289835-99289776
Sdcbp2	13.1632	2.1312	0.423084	5.03729	4.7218e-07	1.12814e-05		NR_028391	Mm.393171	100473	expressed sequence BB031773	Mus musculus expressed sequence BB031773 (BB031773), non-coding RNA [NR_028391]	chr4:102677319-102677260
Sds	11.0994	1.30949	0.423364	3.09306	0.00198106	0.0267749		NM_008218	Mm.196110	15122	hemoglobin alpha, adult chain 1	Mus musculus hemoglobin alpha, adult chain 1 (Hba-a1), mRNA [NM_008218]	chr11:32183775-32183956
Selenbp2	8.58596	1.4027	0.465931	3.01054	0.0026078	0.034147		M10466	Mm.196110	110257	hemoglobin alpha, adult chain 2	Mouse alpha-globin mRNA. [M10466]	chr11:032196744-032196803
Serhl	206.992	2.64972	0.113851	23.2736	8.21361e-120	1.18305e-116		NM_008293	Mm.140811	15492	hydroxy-delta-5-steroid dehydrogenase, 3 beta- and steroid delta-isomerase 1	Mus musculus hydroxy-delta-5-steroid dehydrogenase, 3 beta- and steroid delta-isomerase 1 (Hsd3b1), mRNA [NM_008293]	chr3:98656389-98656330
Serinc4	188.442	6.30842	0.28754	21.9393	1.09665e-106	1.22856e-103		-	-	-	-	-	-
Serpina10	2.67262	3.88748	0.96623	4.02335	5.73763e-05	0.00104422		-	-	-	-	-	-
Serpina12	3.17332	2.47788	0.800969	3.0936	0.00197745	0.026744		AK087566	Mm.342551	217138	proline rich 15-like	Mus musculus 2 days pregnant adult female oviduct cDNA, RIKEN full-length enriched library, clone:E230006A12 product:hypothetical Gram-positive cocci surface protein 'anchoring' hexapeptide containing protein, full insert sequence. [AK087566]	chr11:96798055-96798114
Serpine3	13.7338	5.83158	0.838113	6.95799	3.45165e-12	1.29856e-10		NM_009235	Mm.347499	20670	SRY-box containing gene 15	Mus musculus SRY-box containing gene 15 (Sox15), mRNA [NM_009235]	chr11:69470020-69470079
Sftpb	1.59222	3.61854	1.13251	3.19514	0.00139762	0.0195852		NM_008807	Mm.439742	56734	tubby-like protein 2	Mus musculus tubby-like protein 2 (Tulp2), transcript variant 1, mRNA [NM_008807]	chr7:52776391-52777252
Sgol1	6.35946	1.8971	0.493132	3.84704	0.000119553	0.00205523		-	-	-	-	-	-
Sh2d7	29.3526	6.54052	0.765223	8.54721	1.26101e-17	6.89113e-16		-	-	-	-	-	-
Shmt1	28.9943	1.43507	0.251083	5.71552	1.0937e-08	3.0253e-07		NM_020330	Mm.117130	56622	a disintegrin and metallopeptidase domain 21	Mus musculus a disintegrin and metallopeptidase domain 21 (Adam21), mRNA [NM_020330]	chr12:82659984-82659925
Ska3	13.5909	1.97869	0.344463	5.74428	9.23111e-09	2.57107e-07		NM_182696	Mm.389886	243897	gametogenetin	Mus musculus gametogenetin (Ggn), transcript variant 3, mRNA [NM_182696]	chr7:29958011-29958070
Sla2	139.739	7.98728	0.575151	13.8873	7.56551e-44	1.51048e-41		NM_029901	Mm.27085	77337	aldo-keto reductase family 1, member C21	Mus musculus aldo-keto reductase family 1, member C21 (Akr1c21), mRNA [NM_029901]	chr13:4583075-4585609
Slain1os	110.244	9.33582	0.839182	11.1249	9.49126e-29	1.00205e-26		NM_146283	Mm.377411	258280	olfactory receptor 1366	Mus musculus olfactory receptor 1366 (Olfr1366), mRNA [NM_146283]	chr13:21629384-21629325
Slc10a1	18.902	7.75675	0.866638	8.95039	3.5424e-19	2.17782e-17		NM_019404	Mm.383171	12000	arginine vasopressin receptor 2	Mus musculus arginine vasopressin receptor 2 (Avpr2), mRNA [NM_019404]	chrX:71139568-71139627
Slc10a5	2.41046	3.15283	0.96576	3.26461	0.00109616	0.0158225		-	-	-	-	-	-
Slc13a1	8.2896	1.85078	0.482686	3.83432	0.00012591	0.00214577		NR_033509	Mm.227592	791359	predicted gene 9961	Mus musculus predicted gene 9961 (Gm9961), non-coding RNA [NR_033509]	chr16:11930627-11930686
Slc15a3	37.9809	2.81234	0.277123	10.1484	3.36991e-24	2.70734e-22		-	-	-	-	-	-
Slc16a5	13.7578	4.20803	0.542269	7.76004	8.49037e-15	3.96315e-13		NM_175030	Mm.358914	242646	Tctex1 domain containing 4	Mus musculus Tctex1 domain containing 4 (Tctex1d4), mRNA [NM_175030]	chr4:116799605-116799664
Slc16a8	6.59074	4.73546	0.880424	5.37861	7.50645e-08	1.94061e-06		NM_213615	Mm.386456	381287	RIKEN cDNA A530032D15Rik gene	Mus musculus RIKEN cDNA A530032D15Rik gene (A530032D15Rik), mRNA [NM_213615]	chr1:85085087-85085028
Slc18a1	16.0952	1.07809	0.314661	3.42618	0.000612127	0.00928784		NM_198104	Mm.440445	21647	t-complex-associated testis expressed 3	Mus musculus t-complex-associated testis expressed 3 (Tcte3), transcript variant 2, mRNA [NM_198104]	chr17:15178265-15170464
Slc22a12	5.89049	3.25015	0.815486	3.98553	6.73283e-05	0.00121113		NM_028408	Mm.338083	72978	cornichon homolog 3 (Drosophila)	Mus musculus cornichon homolog 3 (Drosophila) (Cnih3), transcript variant 1, mRNA [NM_028408]	chr1:183389705-183389764
Slc23a1	16.8434	6.60834	0.894838	7.38495	1.52505e-13	6.50161e-12		NM_024445	Mm.386810	72236	translin-associated factor X (Tsnax) interacting protein 1	Mus musculus translin-associated factor X (Tsnax) interacting protein 1 (Tsnaxip1), mRNA [NM_024445]	chr8:108367874-108368026
Slc24a1	5.83824	5.05506	0.940312	5.37594	7.61858e-08	1.96081e-06		NM_001005485	Mm.383371	545205	olfactory receptor 111	Mus musculus olfactory receptor 111 (Olfr111), mRNA [NM_001005485]	chr17:37666993-37667052
Slc24a5	150.555	5.1988	0.237859	21.8566	6.72174e-106	7.13389e-103		NR_000004	0	27212	small nucleolar RNA, C/D box 35B	Mus musculus small nucleolar RNA, C/D box 35B (Snord35b), small nucleolar RNA [NR_000004]	chr7:52378454-52378395
Slc26a1	54.1361	1.93051	0.222753	8.66657	4.4532e-18	2.50136e-16		NM_009789	Mm.6891	12309	S100 calcium binding protein G	Mus musculus S100 calcium binding protein G (S100g), mRNA [NM_009789]	chrX:159400091-159400032
Slc2a2	5.33987	2.65165	0.802627	3.30372	0.000954122	0.0139318		-	-	-	-	-	-
Slc30a2	4.23484	2.55834	0.749161	3.41495	0.000637945	0.00962166		NM_001100454	Mm.328871	215001	WAP, FS, Ig, KU, and NTR-containing protein 1	Mus musculus WAP, FS, Ig, KU, and NTR-containing protein 1 (Wfikkn1), mRNA [NM_001100454]	chr17:26014889-26014830
Slc35g3	2.44049	4.27167	0.965966	4.42217	9.77128e-06	0.000199028		NM_019516	Mm.298242	56072	lectin, galactose binding, soluble 12	Mus musculus lectin, galactose binding, soluble 12 (Lgals12), mRNA [NM_019516]	chr19:7671482-7671423
Slc39a5	4.1913	3.28894	0.751138	4.37862	1.19435e-05	0.000240359		AK036733	Mm.23370	100740	expressed sequence AI839979	Mus musculus adult male bone cDNA, RIKEN full-length enriched library, clone:9830168M11 product:unclassifiable, full insert sequence. [AK036733]	chr5:31872871-31872812
Slc3a1	433.588	6.9827	0.2721	25.6623	3.08581e-145	6.91394e-142		NM_010848	Mm.52109	17863	myeloblastosis oncogene	Mus musculus myeloblastosis oncogene (Myb), mRNA [NM_010848]	chr10:20845022-20844963
Slc51a	3.13231	5.17614	0.968299	5.3456	9.012e-08	2.30326e-06		NM_013591	Mm.391556	17123	mucosal vascular addressin cell adhesion molecule 1	Mus musculus mucosal vascular addressin cell adhesion molecule 1 (Madcam1), mRNA [NM_013591]	chr10:79127883-79128194
Slc51b	1.41939	4.00693	1.09251	3.66762	0.00024482	0.00400389		NM_010800	Mm.386767	17341	basic helix-loop-helix family, member a15	Mus musculus basic helix-loop-helix family, member a15 (Bhlha15), mRNA [NM_010800]	chr5:144952447-144952506
Slc5a12	4.04994	4.51836	1.0526	4.29256	1.76622e-05	0.000346794		NM_009322	Mm.308525	21375	T-box brain gene 1	Mus musculus T-box brain gene 1 (Tbr1), mRNA [NM_009322]	chr2:61651674-61651733
Slc5a2	39.0689	8.80453	0.861462	10.2204	1.60596e-24	1.31643e-22		AK033341	Mm.272394	72391	cyclin-dependent kinase inhibitor 3	Mus musculus 15 days embryo male testis cDNA, RIKEN full-length enriched library, clone:8030497G14 product:weakly similar to CYCLIN-DEPENDENT KINASE INHIBITOR 3 (EC 3.1.3.48) [Sus scrofa], full insert sequence. [AK033341]	chr14:47387673-47387732
Slc6a20b	29.1303	1.90703	0.330538	5.76948	7.95187e-09	2.22708e-07		NR_028123	Mm.307159	69797	RIKEN cDNA 1600029I14 gene	Mus musculus RIKEN cDNA 1600029I14 gene (1600029I14Rik), non-coding RNA [NR_028123]	chr9:99374985-99375044
Slc6a3	471.298	-1.65416	0.155218	-10.6571	1.61639e-26	1.46164e-24		NM_146961	Mm.377773	258963	olfactory receptor 539	Mus musculus olfactory receptor 539 (Olfr539), mRNA [NM_146961]	chr7:147853994-147854053
Slc7a15	12.0307	7.09629	0.916054	7.74658	9.44038e-15	4.3863e-13		-	-	-	-	-	-
Slc7a7	30.0932	1.19817	0.231054	5.18567	2.15238e-07	5.31897e-06		-	-	-	-	-	-
Slc9b1	5.7926	2.46888	0.562002	4.39301	1.11794e-05	0.000226338		-	-	-	-	-	-
Slfn5os	7.40077	6.39837	0.929958	6.88028	5.97354e-12	2.21427e-10		NM_024228	Mm.246881	68616	glycerophosphodiester phosphodiesterase domain containing 3	Mus musculus glycerophosphodiester phosphodiesterase domain containing 3 (Gdpd3), mRNA [NM_024228]	chr7:133914520-133914693
Slurp1	2.30187	4.7071	1.01951	4.61703	3.8927e-06	8.35066e-05		NM_026611	Mm.181237	68195	ribonuclease T2B	Mus musculus ribonuclease T2B (Rnaset2b), mRNA [NM_026611]	chr17:7196129-7199022
Smim5	14.0007	1.06165	0.31303	3.39151	0.000695079	0.0104133		-	-	-	-	-	-
Smim6	6.32521	6.17035	1.04327	5.91443	3.33028e-09	9.70448e-08		AK015773	Mm.72644	67081	RIKEN cDNA 1700025F24 gene	Mus musculus adult male testis cDNA, RIKEN full-length enriched library, clone:4930512I24 product:unclassifiable, full insert sequence. [AK015773]	chr10:118852282-118852341
Smok4a	5.47903	5.45698	1.05526	5.17122	2.3257e-07	5.73322e-06		-	-	-	-	-	-
Smpd5	14.4998	2.60682	0.372524	6.99772	2.60164e-12	9.8985e-11		NM_019976	Mm.389499	56742	proline/serine-rich coiled-coil 1	Mus musculus proline/serine-rich coiled-coil 1 (Psrc1), transcript variant 2, mRNA [NM_019976]	chr3:108190530-108190589
Snord118	5.13678	5.86698	0.930099	6.30791	2.82822e-10	9.12496e-09		NM_009603	Mm.4980	11448	cholinergic receptor, nicotinic, epsilon polypeptide	Mus musculus cholinergic receptor, nicotinic, epsilon polypeptide (Chrne), mRNA [NM_009603]	chr11:70428450-70428391
Snord35b	8.38773	1.44749	0.405907	3.56606	0.000362386	0.00573139		AK033703	Mm.441435	15365	high mobility group AT-hook 2, pseudogene 1	Mus musculus adult male cecum cDNA, RIKEN full-length enriched library, clone:9130226K06 product:high mobility group AT-hook 2, pseudogene 1, full insert sequence. [AK033703]	chr1:178765785-178765726
Snord42a	7.88572	3.99835	0.684797	5.83875	5.25952e-09	1.50012e-07		NM_026317	Mm.52550	67690	protease, serine, 37	Mus musculus protease, serine, 37 (Prss37), mRNA [NM_026317]	chr6:40464912-40464853
Snord4a	9.13552	2.11009	0.427022	4.9414	7.75627e-07	1.83359e-05		-	-	-	-	-	-
Snord91a	8.29925	3.45743	0.589977	5.86027	4.62114e-09	1.32554e-07		-	-	-	-	-	-
Snx22	425.518	2.75747	0.102754	26.8357	1.24013e-158	3.1259e-155		NM_008600	Mm.31625	17339	major intrinsic protein of eye lens fiber	Mus musculus major intrinsic protein of eye lens fiber (Mip), mRNA [NM_008600]	chr10:127668747-127668806
Sorbs2os	62.0149	7.01122	0.667738	10.5	8.6424e-26	7.4476e-24		NM_011016	Mm.14173	18406	orosomucoid 2	Mus musculus orosomucoid 2 (Orm2), mRNA [NM_011016]	chr4:63024979-63025038
Sox15	3.13366	3.17233	0.873337	3.63243	0.000280769	0.00452936		-	-	-	-	-	-
Spaca5	1.27641	3.84757	1.21464	3.16765	0.00153674	0.0212979		-	-	-	-	-	-
Spag17	26.2454	2.65883	0.302068	8.80207	1.3431e-18	7.94244e-17		NM_007814	Mm.14098	13090	cytochrome P450, family 2, subfamily b, polypeptide 19	Mus musculus cytochrome P450, family 2, subfamily b, polypeptide 19 (Cyp2b19), mRNA [NM_007814]	chr7:27557410-27557469
Spata4	2.18654	4.10125	1.20342	3.40801	0.000654392	0.00984763		AK049514	Mm.19301	110877	solute carrier family 18 (vesicular monoamine), member 1	Mus musculus 7 days embryo whole body cDNA, RIKEN full-length enriched library, clone:C430018J19 product:CHROMAFFIN GRANULE AMINE TRANSPORTER (VESICULAR AMINE TRANSPORTER 1) (VAT1) homolog [Rattus norvegicus], full insert sequence. [AK049514]	chr8:71594526-71594467
Spata45	2.4494	3.77207	0.971264	3.88367	0.000102893	0.00181208		NM_178244	Mm.453236	240819	transmembrane epididymal protein 1	Mus musculus transmembrane epididymal protein 1 (Teddm1), mRNA [NM_178244]	chr1:155739121-155739180
Spata9	14.8689	3.87402	0.469354	8.25394	1.53253e-16	7.96482e-15		NM_008294	Mm.475664	15495	hydroxy-delta-5-steroid dehydrogenase, 3 beta- and steroid delta-isomerase 4	Mus musculus hydroxy-delta-5-steroid dehydrogenase, 3 beta- and steroid delta-isomerase 4 (Hsd3b4), transcript variant 2, mRNA [NM_008294]	chr3:98303131-98303072
Spdya	37.6168	1.3151	0.194963	6.74538	1.52632e-11	5.50594e-10		-	-	-	-	-	-
Speer4a	37.4784	6.28916	0.653299	9.62678	6.16306e-22	4.42271e-20		AK034221	Mm.332387	319216	RIKEN cDNA 4932441J04 gene	Mus musculus adult male diencephalon cDNA, RIKEN full-length enriched library, clone:9330164N12 product:unclassifiable, full insert sequence. [AK034221]	chr5:58108229-58108170
Speer4b	25.1233	6.32039	0.857088	7.37426	1.65255e-13	7.01552e-12		-	-	-	-	-	-
Sphk2	496.475	1.23597	0.0736604	16.7793	3.45868e-63	1.16241e-60		NM_153749	Mm.106769	266815	MHC I like leukocyte 1	Mus musculus MHC I like leukocyte 1 (Mill1), mRNA [NM_153749]	chr7:18850836-18850895
Spink7	2.51458	4.30996	1.2124	3.55491	0.000378103	0.00596126		NM_133711	Mm.45833	69281	spermatogenesis associated 4	Mus musculus spermatogenesis associated 4 (Spata4), mRNA [NM_133711]	chr8:55695323-55695382
Srrm4os	48.0782	8.62014	0.969561	8.89077	6.06879e-19	3.7084e-17		NM_028958	Mm.103259	74469	TAF7-like RNA polymerase II, TATA box binding protein (TBP)-associated factor	Mus musculus TAF7-like RNA polymerase II, TATA box binding protein (TBP)-associated factor (Taf7l), mRNA [NM_028958]	chrX:130994931-130994872
Ssx9	2.15874	4.60844	1.06335	4.33389	1.46496e-05	0.00029133		AK004807	0	101533	kallikrein related-peptidase 9	Mus musculus adult male lung cDNA, RIKEN full-length enriched library, clone:1200016C12 product:similar to KALLIKREIN 9 PRECURSOR (EC 3.4.21.-) (KALLIKREIN-LIKE PROTEIN 3) (KLK- L3) [Homo sapiens], full insert sequence. [AK004807]	0
Ssxb5	2.70139	4.93006	0.99873	4.93633	7.96074e-07	1.87972e-05		-	-	-	-	-	-
St14	20.4222	1.43165	0.263062	5.44226	5.26077e-08	1.3795e-06		NM_198415	Mm.316438	76722	creatine kinase, mitochondrial 2	Mus musculus creatine kinase, mitochondrial 2 (Ckmt2), nuclear gene encoding mitochondrial protein, mRNA [NM_198415]	chr13:91995390-91993242
St8sia3os	6.51742	2.41556	0.568725	4.24733	2.16332e-05	0.000420668		-	-	-	-	-	-
Star	87.7667	2.64113	0.191484	13.7929	2.81174e-43	5.5587e-41		NM_022016	Mm.422780	63859	interphotoreceptor matrix proteoglycan 1	Mus musculus interphotoreceptor matrix proteoglycan 1 (Impg1), mRNA [NM_022016]	chr9:80161884-80161825
Stk16	863.084	1.53757	0.0723812	21.2427	3.85315e-100	3.53176e-97		-	-	-	-	-	-
Strc	42.6677	3.89431	0.329913	11.804	3.72009e-32	4.60218e-30		-	-	-	-	-	-
Stx18	506.72	1.1189	0.128526	8.70562	3.15849e-18	1.80428e-16		NM_181490	Mm.126860	239931	claudin 17	Mus musculus claudin 17 (Cldn17), mRNA [NM_181490]	chr16:88506466-88506407
Stx19	6.21112	6.14008	0.958581	6.40539	1.49987e-10	4.99916e-09		NM_009662	Mm.41072	11689	arachidonate 5-lipoxygenase	Mus musculus arachidonate 5-lipoxygenase (Alox5), mRNA [NM_009662]	chr6:116362565-116362506
Sumo2	385.666	1.05892	0.322698	3.28145	0.00103273	0.0150036		-	-	-	-	-	-
Sun3	3.32903	2.07517	0.720456	2.88036	0.00397219	0.0498439		NM_007710	Mm.2375	12715	creatine kinase, muscle	Mus musculus creatine kinase, muscle (Ckm), mRNA [NM_007710]	chr7:20002222-20004829
Svopl	5.86749	3.48196	0.728955	4.77664	1.78248e-06	4.05228e-05		-	-	-	-	-	-
Sycp2	110.603	2.43867	0.333939	7.30274	2.81969e-13	1.16994e-11		-	-	-	-	-	-
Sycp3	84.8494	4.98044	0.295255	16.8683	7.70336e-64	2.63285e-61		-	-	-	-	-	-
Syna	9.25073	4.80735	0.795141	6.0459	1.48576e-09	4.49857e-08		-	-	-	-	-	-
Synpo2l	9.6129	1.93032	0.489299	3.94506	7.97788e-05	0.00142492		-	-	-	-	-	-
Tac4	2.88834	4.49556	0.981221	4.5816	4.61429e-06	9.75336e-05		-	-	-	-	-	-
Taf5	292.656	2.01846	0.238189	8.4742	2.36698e-17	1.27963e-15		NM_178373	Mm.10026	14311	cell death-inducing DFFA-like effector c	Mus musculus cell death-inducing DFFA-like effector c (Cidec), mRNA [NM_178373]	chr6:113374752-113374693
Taf7l	4.23213	2.99148	0.877757	3.4081	0.000654177	0.00984763		NM_031197	Mm.18443	20526	solute carrier family 2 (facilitated glucose transporter), member 2	Mus musculus solute carrier family 2 (facilitated glucose transporter), member 2 (Slc2a2), mRNA [NM_031197]	chr3:28627016-28627075
Tagap	37.3063	2.16326	0.255598	8.46355	2.5937e-17	1.39101e-15		NM_007551	Mm.476110	12145	chemochine (C-X-C motif) receptor 5	Mus musculus chemochine (C-X-C motif) receptor 5 (Cxcr5), mRNA [NM_007551]	chr9:44320130-44320071
Tas1r1	29.1692	5.92527	0.632922	9.36177	7.84087e-21	5.34159e-19		NR_033447	0	69974	RIKEN cDNA 2810405F15 gene	Mus musculus RIKEN cDNA 2810405F15 gene (2810405F15Rik), non-coding RNA [NR_033447]	chr2:115901126-115901067
Tas1r3	37.9916	2.14532	0.231876	9.25204	2.20256e-20	1.43737e-18		-	-	-	-	-	-
Tbc1d22bos	23.8187	8.08533	0.900912	8.97461	2.84354e-19	1.75889e-17		-	-	-	-	-	-
Tbr1	20.4525	2.71268	0.770331	3.52145	0.000429189	0.00669861		NM_146750	Mm.377668	258745	olfactory receptor 689	Mus musculus olfactory receptor 689 (Olfr689), mRNA [NM_146750]	chr7:112463156-112463215
Tcfl5	2.83235	2.6626	0.829214	3.21099	0.00132277	0.0186922		NM_133354	Mm.29923	170930	SMT3 suppressor of mif two 3 homolog 2 (yeast)	Mus musculus SMT3 suppressor of mif two 3 homolog 2 (yeast) (Sumo2), mRNA [NM_133354]	chr11:115384763-115384704
Tcte1	189.229	6.57968	0.301153	21.8483	8.06244e-106	8.12896e-103		-	-	-	-	-	-
Tcte3	2.03807	4.00241	1.11797	3.58008	0.000343493	0.00545396		-	-	-	-	-	-
Tctex1d4	8.00802	1.59023	0.443277	3.58744	0.000333938	0.00532322		-	-	-	-	-	-
Teddm1	1.66848	4.23357	1.23749	3.4211	0.000623692	0.0094491		NM_011927	Mm.27096	26368	carcinoembryonic antigen-related cell adhesion molecule 9	Mus musculus carcinoembryonic antigen-related cell adhesion molecule 9 (Ceacam9), mRNA [NM_011927]	chr7:17310677-17310736
Tespa1	2.8929	2.97106	0.955928	3.10804	0.00188332	0.0256429		NM_146431	Mm.377492	258423	olfactory receptor 1510	Mus musculus olfactory receptor 1510 (Olfr1510), mRNA [NM_146431]	chr14:53030043-53029984
Tex12	4.36922	5.64122	0.956774	5.89608	3.72229e-09	1.07845e-07		NM_019952	Mm.347919	56708	cardiotrophin-like cytokine factor 1	Mus musculus cardiotrophin-like cytokine factor 1 (Clcf1), mRNA [NM_019952]	chr19:4222480-4222539
Tfap2d	37.2978	2.0599	0.423212	4.8673	1.13133e-06	2.61921e-05		-	-	-	-	-	-
Tfap2e	4.14591	4.53227	1.01135	4.4814	7.41555e-06	0.000153388		-	-	-	-	-	-
Tgif2	38.6111	2.87782	0.266692	10.7908	3.80502e-27	3.63641e-25		-	-	-	-	-	-
Tgm1	3.08003	2.4329	0.758282	3.20844	0.00133457	0.0188456		NM_001008424	Mm.426664	386463	corneodesmosin	Mus musculus corneodesmosin (Cdsn), mRNA [NM_001008424]	chr17:35693832-35693891
Tgm4	21.4033	2.41757	0.301637	8.01484	1.10279e-15	5.45045e-14		NM_001011528	Mm.377865	259144	olfactory receptor 456	Mus musculus olfactory receptor 456 (Olfr456), mRNA [NM_001011528]	chr6:42436906-42436847
Th	540.189	-1.38805	0.159896	-8.68097	3.92402e-18	2.21646e-16		BC025923	Mm.440431	381933	RIKEN cDNA 6430531B16 gene	Mus musculus RIKEN cDNA 6430531B16 gene, mRNA (cDNA clone IMAGE:5036118). [BC025923]	chr7:147162427-147161848
Timp1	13.2937	1.89162	0.482773	3.91823	8.92004e-05	0.00158478		NM_181817	Mm.269130	242093	relaxin family peptide receptor 4	Mus musculus relaxin family peptide receptor 4 (Rxfp4), mRNA [NM_181817]	chr3:88456766-88456707
Tk1	12.0632	2.71526	0.455101	5.96629	2.42714e-09	7.19753e-08		NM_138944	Mm.234261	18997	POU domain, class 4, transcription factor 2	Mus musculus POU domain, class 4, transcription factor 2 (Pou4f2), mRNA [NM_138944]	chr8:80958902-80958843
Tlr9	15.0559	1.06941	0.339034	3.15427	0.00160898	0.0221922		AK015095	0	56373	carboxypeptidase B2 (plasma)	Mus musculus adult male testis cDNA, RIKEN full-length enriched library, clone:4930405E17 product:unclassifiable, full insert sequence. [AK015095]	chr14:75682637-75682578
Tm4sf20	3.97526	4.99721	0.941928	5.3053	1.12486e-07	2.86398e-06		NM_028001	Mm.45137	71912	junctional sarcoplasmic reticulum protein 1	Mus musculus junctional sarcoplasmic reticulum protein 1 (Jsrp1), mRNA [NM_028001]	chr10:80271599-80271540
Tmc2	2.94175	5.05524	1.09774	4.60516	4.12157e-06	8.78556e-05		XM_001003502	Mm.386821	75341	RIKEN cDNA 4930564C03 gene	PREDICTED: Mus musculus RIKEN cDNA 4930564C03 gene (4930564C03Rik), mRNA [XM_001003502]	chr17:45017381-45017322
Tmc3	36.9576	1.6135	0.234168	6.89037	5.56465e-12	2.07032e-10		NR_027978	Mm.158164	67640	RIKEN cDNA 4930465K10 gene	Mus musculus RIKEN cDNA 4930465K10 gene (4930465K10Rik), non-coding RNA [NR_027978]	chr18:77953891-77953950
Tmem102	7.86578	3.97813	0.685175	5.80601	6.39779e-09	1.80184e-07		NM_026489	Mm.179050	67981	HORMA domain containing 1	Mus musculus HORMA domain containing 1 (Hormad1), mRNA [NM_026489]	chr3:95384095-95384154
Tmem132cos	2.94859	5.06739	1.28118	3.95525	7.64539e-05	0.00136918		NM_178254	Mm.473700	277353	transcription factor-like 5 (basic helix-loop-helix)	Mus musculus transcription factor-like 5 (basic helix-loop-helix) (Tcfl5), mRNA [NM_178254]	chr2:180369981-180357383
Tmem150a	80.6559	1.01897	0.141997	7.176	7.17824e-13	2.88345e-11		NM_019984	Mm.41964	21816	transglutaminase 1, K polypeptide	Mus musculus transglutaminase 1, K polypeptide (Tgm1), transcript variant 2, mRNA [NM_019984]	chr14:56319091-56319032
Tmem150b	506.669	9.33078	0.477631	19.5355	5.47805e-85	3.45203e-82		NM_025520	Mm.25642	66373	LSM5 homolog, U6 small nuclear RNA associated (S. cerevisiae)	Mus musculus LSM5 homolog, U6 small nuclear RNA associated (S. cerevisiae) (Lsm5), mRNA [NM_025520]	chr6:56651279-56651220
Tmem150cos	51.8229	7.04428	0.682486	10.3215	5.63362e-25	4.73342e-23		NM_028443	Mm.296138	73121	family with sequence similarity 101, member A	Mus musculus family with sequence similarity 101, member A (Fam101a), mRNA [NM_028443]	chr5:125492785-125492844
Tmem190	5.87788	5.08035	0.894309	5.68076	1.34101e-08	3.6741e-07		NM_144526	Mm.33118	109212	family with sequence similarity 64, member A	Mus musculus family with sequence similarity 64, member A (Fam64a), mRNA [NM_144526]	chr11:71860513-71860572
Tmem206	305.414	1.27689	0.0833416	15.3212	5.52303e-53	1.46542e-50		NM_018876	Mm.290046	14344	fucosyltransferase 2	Mus musculus fucosyltransferase 2 (Fut2), mRNA [NM_018876]	chr7:52904731-52904672
Tmem210	8.91774	4.42141	0.798532	5.53692	3.07837e-08	8.2219e-07		NM_010953	Mm.41776	18256	otoconin 90	Mus musculus otoconin 90 (Oc90), mRNA [NM_010953]	chr15:65707793-65707734
Tmem239	4.33135	4.6067	0.970558	4.74645	2.07019e-06	4.65907e-05		NM_032394	Mm.440013	17922	myosin VIIB	Mus musculus myosin VIIB (Myo7b), mRNA [NM_032394]	chr18:32120949-32120890
Tmem252	18.8662	1.80371	0.354494	5.08814	3.61587e-07	8.73222e-06		NM_147779	Mm.46033	20388	surfactant associated protein B	Mus musculus surfactant associated protein B (Sftpb), mRNA [NM_147779]	chr6:72257183-72259754
Tmem253	22.6788	3.77147	0.390809	9.65042	4.89539e-22	3.53819e-20		-	-	-	-	-	-
Tmem54	37.4209	7.77647	0.883251	8.80437	1.3159e-18	7.80444e-17		NM_198621	Mm.291521	242891	chaperonin containing TCP1, subunit 8 (theta)-like 1	Mus musculus chaperonin containing TCP1, subunit 8 (theta)-like 1 (Cct8l1), mRNA [NM_198621]	chr5:25023202-25023261
Tmem79	9.35195	1.4955	0.394583	3.79008	0.000150598	0.00253701		NM_009509	Mm.471601	22349	villin 1	Mus musculus villin 1 (Vil1), mRNA [NM_009509]	chr1:74481982-74482041
Tmem88	80.3102	3.36083	0.268364	12.5234	5.5607e-36	8.0094e-34		AK017023	Mm.399572	71264	RIKEN cDNA 4933432I03 gene	Mus musculus adult male testis cDNA, RIKEN full-length enriched library, clone:4933432I03 product:unclassifiable, full insert sequence. [AK017023]	chr14:103432032-103387420
Tmod4	6.9995	2.30534	0.598155	3.85408	0.000116168	0.00201151		NM_011888	Mm.459263	24047	chemokine (C-C motif) ligand 19	Mus musculus chemokine (C-C motif) ligand 19 (Ccl19), mRNA [NM_011888]	chr4:42250352-42250411
Tmprss6	9.29918	2.80327	0.5067	5.53241	3.15857e-08	8.4138e-07		NM_026296	Mm.23355	67656	RIKEN cDNA 4930548H24 gene	Mus musculus RIKEN cDNA 4930548H24 gene (4930548H24Rik), mRNA [NM_026296]	chr5:31790444-31790503
Tmprss9	9.37876	1.77965	0.410038	4.3402	1.42352e-05	0.00028393		NM_001085393	Mm.457905	278203	sperm acrosome associated 5	Mus musculus sperm acrosome associated 5 (Spaca5), mRNA [NM_001085393]	chrX:20653789-20654771
Tnfaip2	35.0234	1.62769	0.200953	8.09986	5.50225e-16	2.76002e-14		-	-	-	-	-	-
Tnfrsf18	27.4854	7.81023	0.885475	8.82038	1.14076e-18	6.78569e-17		NM_175440	Mm.133083	213171	protease, serine, 27	Mus musculus protease, serine, 27 (Prss27), mRNA [NM_175440]	chr17:24182617-24182676
Tnk1	23.4195	5.19085	0.53809	9.64681	5.07088e-22	3.65194e-20		NM_020286	Mm.28172	27027	tetraspanin 32	Mus musculus tetraspanin 32 (Tspan32), transcript variant 2, mRNA [NM_020286]	chr7:150201490-150201549
Tnk2os	90.9747	10.0237	0.882528	11.358	6.77039e-30	7.62709e-28		NM_023892	Mm.30220	78369	intercellular adhesion molecule 4, Landsteiner-Wiener blood group	Mus musculus intercellular adhesion molecule 4, Landsteiner-Wiener blood group (Icam4), mRNA [NM_023892]	chr9:20834524-20834583
Tomm20l	7.10235	5.856	0.892874	6.5586	5.4317e-11	1.87552e-09		NM_031178	Mm.44889	81897	toll-like receptor 9	Mus musculus toll-like receptor 9 (Tlr9), mRNA [NM_031178]	chr9:106128979-106129038
Tomm6os	207.375	2.64178	0.12928	20.4346	8.23545e-93	6.64272e-90		AK006334	Mm.46094	67325	RIKEN cDNA 1700034G24 gene	Mus musculus adult male testis cDNA, RIKEN full-length enriched library, clone:1700025F05 product:RIKEN cDNA 1700034G24 gene, full insert sequence. [AK006334]	chr5:113012396-113012337
Tomt	35.8345	7.2463	0.83031	8.72723	2.60982e-18	1.49934e-16		NM_008427	Mm.140760	16520	potassium inwardly-rectifying channel, subfamily J, member 4	Mus musculus potassium inwardly-rectifying channel, subfamily J, member 4 (Kcnj4), mRNA [NM_008427]	chr15:79314157-79314133
Tpsg1	6.49095	5.21039	0.917359	5.67978	1.34869e-08	3.69015e-07		NM_016740	Mm.280038	20195	S100 calcium binding protein A11 (calgizzarin)	Mus musculus S100 calcium binding protein A11 (calgizzarin) (S100a11), mRNA [NM_016740]	chr3:93330017-93330076
Tpte	1.30687	3.33472	1.15043	2.89868	0.00374733	0.0473761		NM_013631	Mm.383180	18770	pyruvate kinase liver and red blood cell	Mus musculus pyruvate kinase liver and red blood cell (Pklr), nuclear gene encoding mitochondrial protein, transcript variant 1, mRNA [NM_013631]	chr3:88948907-88949425
Traf3ip2	101.531	2.17373	0.193599	11.228	2.97104e-29	3.2038e-27		-	-	-	-	-	-
Traf3ip3	19.1314	1.64839	0.332981	4.9504	7.40599e-07	1.7549e-05		AK038849	Mm.212543	78403	RIKEN cDNA 2900041M22 gene	Mus musculus adult male hypothalamus cDNA, RIKEN full-length enriched library, clone:A230068I05 product:unclassifiable, full insert sequence. [AK038849]	chr11:117475080-117475139
Trcg1	4.35172	5.62461	1.00765	5.58188	2.37926e-08	6.40558e-07		-	-	-	-	-	-
Treh	2.72849	4.95867	1.02152	4.85419	1.20881e-06	2.79537e-05		-	-	-	-	-	-
Trim15	12.5806	3.28916	0.464076	7.08754	1.36512e-12	5.37649e-11		-	-	-	-	-	-
Trim43a	22.5542	3.66405	0.389742	9.40121	5.39392e-21	3.72494e-19		NM_023508	Mm.143764	79455	phosducin-like 2	Mus musculus phosducin-like 2 (Pdcl2), mRNA [NM_023508]	chr5:76741460-76741401
Trim43b	1.21492	3.79745	1.10729	3.4295	0.000604684	0.00919567		-	-	-	-	-	-
Trim43c	27.1193	7.78794	0.903074	8.62381	6.47621e-18	3.59759e-16		NM_011702	Mm.98916	22353	vasoactive intestinal polypeptide	Mus musculus vasoactive intestinal polypeptide (Vip), mRNA [NM_011702]	chr10:4699297-4699238
Trim7	43.734	1.32868	0.173989	7.63657	2.23081e-14	1.01316e-12		-	-	-	-	-	-
Trim75	1.67499	4.27918	1.04956	4.07712	4.55966e-05	0.000841993		-	-	-	-	-	-
Trp53tg5	9.30969	6.73103	0.950914	7.07848	1.45741e-12	5.72878e-11		-	-	-	-	-	-
Trpc5os	3.2572	5.20957	1.10448	4.71676	2.39634e-06	5.31598e-05		NM_007504	Mm.35134	11937	ATPase, Ca++ transporting, cardiac muscle, fast twitch 1	Mus musculus ATPase, Ca++ transporting, cardiac muscle, fast twitch 1 (Atp2a1), mRNA [NM_007504]	chr7:133591762-133591703
Trpm5	3.51245	3.02071	0.782114	3.86223	0.000112355	0.0019582		NM_026535	Mm.20286	68054	serine (or cysteine) peptidase inhibitor, clade A (alpha-1 antiproteinase, antitrypsin), member 12	Mus musculus serine (or cysteine) peptidase inhibitor, clade A (alpha-1 antiproteinase, antitrypsin), member 12 (Serpina12), mRNA [NM_026535]	chr12:105267158-105267099
Trpv6	29.5778	2.28478	0.242548	9.41993	4.51387e-21	3.14956e-19		NM_145565	Mm.28685	231691	serine dehydratase	Mus musculus serine dehydratase (Sds), mRNA [NM_145565]	chr5:120933105-120933164
Tshb	8.76536	5.66301	0.908515	6.23326	4.56816e-10	1.45066e-08		NM_026831	Mm.75201	68753	myosin binding protein H-like	Mus musculus myosin binding protein H-like (Mybphl), mRNA [NM_026831]	chr3:108178294-108178353
Tsix	323.655	8.0799	0.497729	16.2336	2.92067e-59	9.34847e-57		-	-	-	-	-	-
Tsnaxip1	7.26595	1.59745	0.446999	3.57373	0.000351926	0.00557469		NM_028473	Mm.7310	73234	RIKEN cDNA 3110079O15 gene	Mus musculus RIKEN cDNA 3110079O15 gene (3110079O15Rik), mRNA [NM_028473]	chr1:89371962-89372021
Tspan1	5.04044	4.34977	0.885179	4.914	8.92383e-07	2.09243e-05		NM_146382	Mm.377468	258380	olfactory receptor 461	Mus musculus olfactory receptor 461 (Olfr461), mRNA [NM_146382]	chr6:40494498-40494439
Tspan2os	8.89263	2.01889	0.459864	4.3902	1.13246e-05	0.000229049		NM_001081070	Mm.32631	69191	protein disulfide isomerase associated 2	Mus musculus protein disulfide isomerase associated 2 (Pdia2), mRNA [NM_001081070]	chr17:26333676-26333537
Tspan32	5.15765	1.71482	0.54287	3.15879	0.00158423	0.0218958		NM_170727	Mm.22802	68662	secretoglobin, family 3A, member 1	Mus musculus secretoglobin, family 3A, member 1 (Scgb3a1), transcript variant B, mRNA [NM_170727]	chr11:49478489-49478548
Tssk2	2.62946	4.90707	1.07068	4.58312	4.58084e-06	9.69282e-05		NM_001033980	Mm.334852	436062	family with sequence similarity 92, member B	Mus musculus family with sequence similarity 92, member B (Fam92b), mRNA [NM_001033980]	chr8:122690385-122690326
Tssk5	7.22966	2.34701	0.601736	3.90039	9.60369e-05	0.00170324		NM_007989	Mm.42011	14106	forkhead box H1	Mus musculus forkhead box H1 (Foxh1), mRNA [NM_007989]	chr15:76499214-76499155
Tssk6	10.1995	3.59048	0.51737	6.93986	3.92477e-12	1.47106e-10		NM_019777	Mm.386783	56489	inhibitor of kappaB kinase epsilon	Mus musculus inhibitor of kappaB kinase epsilon (Ikbke), mRNA [NM_019777]	chr1:133151868-133151809
Ttc16	25.3286	2.22167	0.267806	8.29582	1.07835e-16	5.61886e-15		NM_009971	Mm.1238	12985	colony stimulating factor 3 (granulocyte)	Mus musculus colony stimulating factor 3 (granulocyte) (Csf3), mRNA [NM_009971]	chr11:98564614-98564673
Ttc34	29.792	1.72227	0.251908	6.83691	8.09217e-12	2.9615e-10		-	-	-	-	-	-
Tuba3b	1.44676	-3.36732	1.05476	-3.19249	0.00141052	0.0197385		NR_029458	Mm.122284	664702	RIKEN cDNA A530088E08 gene	Mus musculus RIKEN cDNA A530088E08 gene (A530088E08Rik), non-coding RNA [NR_029458]	chr17:32541401-32541460
Tubb6	59.0967	2.61356	0.212849	12.279	1.17477e-34	1.56882e-32		-	-	-	-	-	-
Tulp2	3.1535	2.87955	0.79683	3.61375	0.000301798	0.00486472		AK160473	Mm.45274	83379	klotho beta	Mus musculus adult male small intestine cDNA, RIKEN full-length enriched library, clone:2010322K03 product:unclassifiable, full insert sequence. [AK160473]	chr5:65740979-65741038
Ube2d2b	7.62986	6.43963	1.0367	6.21169	5.24163e-10	1.64895e-08		NM_019414	Mm.225405	20342	selenium binding protein 2	Mus musculus selenium binding protein 2 (Selenbp2), mRNA [NM_019414]	chr3:94508262-94508321
Uchl1os	326.61	8.31864	0.447752	18.5787	4.783e-77	2.29641e-74		NM_013521	Mm.56951	14293	formyl peptide receptor 1	Mus musculus formyl peptide receptor 1 (Fpr1), mRNA [NM_013521]	chr17:18013668-18013609
Uckl1os	74.9191	5.27811	0.324411	16.2698	1.61632e-59	5.25697e-57		BC134387	Mm.441946	218444	predicted gene 4814	Mus musculus predicted gene, EG218444, mRNA (cDNA clone IMAGE:40135500). [BC134387]	chr13:93843345-93843404
Usp44	2.19931	4.64786	1.05792	4.39339	1.11598e-05	0.000226169		NM_153784	Mm.59997	212733	coiled-coil domain containing 64B	Mus musculus coiled-coil domain containing 64B (Ccdc64b), mRNA [NM_153784]	chr17:23805258-23805317
Usp50	3.54924	4.8101	1.01726	4.72848	2.26205e-06	5.03468e-05		NM_007663	Mm.19423	12556	cadherin 16	Mus musculus cadherin 16 (Cdh16), mRNA [NM_007663]	chr8:107138160-107138101
Vil1	13.1747	1.27682	0.400339	3.18934	0.00142598	0.0199271		-	-	-	-	-	-
Vip	38.6711	1.05629	0.340649	3.10083	0.00192977	0.0262222		NM_020518	Mm.27478	57276	V-set and immunoglobulin domain containing 2	Mus musculus V-set and immunoglobulin domain containing 2 (Vsig2), mRNA [NM_020518]	chr9:37348986-37349045
Vsig2	26.7078	1.0987	0.369772	2.9713	0.00296538	0.0384052		-	-	-	-	-	-
Vwa2	2.32689	4.228	1.05905	3.99227	6.54435e-05	0.00118144		-	-	-	-	-	-
Wdr38	29.8882	5.74282	0.579832	9.90429	3.98812e-23	3.04623e-21		BC028636	Mm.210361	12501	CD3 antigen, epsilon polypeptide	Mus musculus CD3 antigen, epsilon polypeptide, mRNA (cDNA clone IMAGE:1262905), with apparent retained intron. [BC028636]	chr9:44812043-44811984
Wdr96	30.8933	1.74601	0.232343	7.51479	5.70039e-14	2.50432e-12		-	-	-	-	-	-
Wfikkn1	16.2278	1.90545	0.53763	3.54416	0.000393864	0.00620006		NM_198029	Mm.209784	241639	fermitin family homolog 1 (Drosophila)	Mus musculus fermitin family homolog 1 (Drosophila) (Fermt1), mRNA [NM_198029]	chr2:132731325-132731266
Wnt2b	57.3724	2.13436	0.293173	7.28022	3.3328e-13	1.37436e-11		NM_027094	Mm.55734	69496	DPY30 domain containing 1	Mus musculus DPY30 domain containing 1 (Dydc1), mRNA [NM_027094]	chr14:41905295-41905354
Xrra1	12.741	1.69548	0.436062	3.88817	0.000101005	0.0017835		NM_010609	Mm.440033	16530	potassium channel, subfamily K, member 7	Mus musculus potassium channel, subfamily K, member 7 (Kcnk7), mRNA [NM_010609]	chr19:5706810-5706869
Ypel1	100.731	1.07755	0.231799	4.64865	3.34111e-06	7.27575e-05		AK020948	Mm.417266	78443	RIKEN cDNA A930041C12 gene	Mus musculus adult retina cDNA, RIKEN full-length enriched library, clone:A930041C12 product:unclassifiable, full insert sequence. [AK020948]	chr5:108062697-108062638
Ywhaq	2350.88	-1.00943	0.154955	-6.51435	7.30033e-11	2.49934e-09		-	-	-	-	-	-
Zbtb32	9.64322	6.29036	0.887081	7.09108	1.33072e-12	5.25126e-11		NM_012054	Mm.314046	27052	acyloxyacyl hydrolase	Mus musculus acyloxyacyl hydrolase (Aoah), mRNA [NM_012054]	chr13:21115323-21115382
Zeb2os	83.1249	2.09086	0.167525	12.4809	9.49271e-36	1.3386e-33		NM_001159743	Mm.399726	100294583	family with sequence similarity 150, member B	Mus musculus family with sequence similarity 150, member B (Fam150b), mRNA [NM_001159743]	chr12:31578239-31578300
Zfp385c	73.2083	1.82898	0.385949	4.73891	2.14874e-06	4.80369e-05		-	-	-	-	-	-
Zfp648	5.71714	2.43411	0.582876	4.17604	2.9663e-05	0.000566434		NM_001163566	Mm.392369	241324	crumbs homolog 2 (Drosophila)	Mus musculus crumbs homolog 2 (Drosophila) (Crb2), mRNA [NM_001163566]	chr2:37654440-37654499
Zfp750	22.9878	2.16327	0.377912	5.72426	1.03888e-08	2.87761e-07		NM_199257	Mm.450553	234129	transmembrane phosphatase with tensin homology	Mus musculus transmembrane phosphatase with tensin homology (Tpte), mRNA [NM_199257]	chr8:23461945-23465946
Zfp957	2.19847	4.64752	1.11814	4.15649	3.23168e-05	0.00061247		NM_008938	Mm.291370	19133	peripherin 2	Mus musculus peripherin 2 (Prph2), mRNA [NM_008938]	chr17:47061811-47061870
Zim3	617.154	10.6168	0.657931	16.1366	1.41124e-58	4.37811e-56		NM_027708	Mm.474695	71176	F-box protein 24	Mus musculus F-box protein 24 (Fbxo24), mRNA [NM_027708]	chr5:138059709-138059650
Zmat5	299.003	1.79933	0.137607	13.0758	4.52713e-39	7.18815e-37		NM_183272	Mm.233827	68223	family with sequence similarity 24, member A	Mus musculus family with sequence similarity 24, member A (Fam24a), mRNA [NM_183272]	chr7:138479085-138480018
Znrf4	2.81167	4.47879	0.975651	4.59057	4.42039e-06	9.38285e-05		NM_177576	Mm.79210	194974	Sad1 and UNC84 domain containing 3	Mus musculus Sad1 and UNC84 domain containing 3 (Sun3), mRNA [NM_177576]	chr11:8931538-8931479
