# Supplementary material for: Preclinical studies and transcriptome analysis in a model of Parkinson’s disease with dopaminergic ZNF746 expression
Source: Mol Neurodegener. 2025 Feb 28;20:24. doi: 10.1186/s13024-025-00814-3 (PMC11871723; doi:10.1186/s13024-025-00814-3)
Supplement: Supplementary file 2 — Additional file 2. Supplementary table 1. Differentially expressed genes (DEGs) associated with functional annotation and mitochondrial dysfunction. List of mitochondrial dysfunction-associated genes for bubble plot DAVID functional annotation in PARIS Tg, related to Fig. 6D. Supplementary table 2. Differentially expressed genes (DEGs; more than 2× fold alteration) in the midbrains of PARIS Tg mice. List of 2× fold DEGs PARIS-driven transcriptomic alterations in the midbrains of Tg mice, related to Supplementary fig 5B. Supplementary table 3. Cell type proportion. Proportions of each cell type cluster, including major cell types and their subpopulation of neurons, astrocytes, and microglia. Supplementary table 4. Neuron DEG log2FC. List of DEGs in neurons. (Filtration using log2FC >|0.2|) Supplementary table 5. Neuron subpopulation gene expression level. Supplementary table 6. Neuron subpopulation DEG log2FC. List of DEGs in subpopulation of neurons. (Filtration using log2FC; glutamatergic >|0.3|, cholinergic >|0.2|, dopaminergic >|0.12|, GABAergic >|0.2|, and serotonergic >|0.11|). Supplementary table 7. Neuron subpopulation GO ontology. Supplementary table 8. Dopaminergic neuron KEGG analysis. Supplementary table 9. Astrocyte subpopulation DEG log2FC. List of DEGs in subpopulation of astrocytes. (Filtration using log2FC; a0>|0.25|, a1>|0.4|, a2>|0.4|, a3>|0.25|, a4>|0.35|, a5>|0.55|, and a6>|0.4|). Supplementary table 10. Astrocyte subpopulation GO ontology. Supplementary table 11. Microglia subpopulation DEG log2FC. List of DEGs in subpopulation of microglia. (Filtration using log2FC; m0>|0.25|, m1>|0.3|, m2>|0.25|, m3>|0.25|, m4>|0.45|, and m5>|0.85|). Supplementary table 12. Microglia subpopulation GO ontology. Supplementary table 13. Information on number of male and female mice used in each experimental group. [file 13024_2025_814_MOESM2_ESM.zip › Supplementary Table 10. Astrocyte subpopulation GO ontology.xlsx]

## Sheet: a0
Category	Term	Count	%	PValue	Genes	List Total	Pop Hits	Pop Total	Fold Enrichment	Bonferroni	Benjamini	FDR
GOTERM_CC_DIRECT	GO:0005737~cytoplasm	40	57.1429	1.14751e-08	MYCBP2, AGAP1, ECPAS, CST3, PNN, NLN, PCM1, UGP2, RPS6KA5, RSRC1, ZMIZ1, SESN1, RB1CC1, NNAT, KRIT1, NEK1, CTNNA3, CTNNA2, SRPK2, GABBR2, TIA1, ACBD5, SYT1, SCLT1, ATG10, PRRC2C, PARVA, ELP4, SORBS1, RMDN1, GPCPD1, MCC, CKAP5, DNM2, TOM1L1, DAB2, DIAPH3, DNAJC7, LRRC7, METAP2	69	7472	30060	2.33219	2.13437e-06	2.13438e-06	2.04258e-06
UP_SEQ_FEATURE	COMPBIAS:Polar residues	43	61.4286	3.97336e-08	PTPRT, TENM3, USP54, MYCBP2, AGAP1, ARID4A, ECPAS, ATAD2B, PNN, LRMDA, PCM1, RPS6KA5, ZMIZ1, RB1CC1, MVB12B, CWC22, NEK1, BBX, ZFP280C, SRPK2, TTC14, TIA1, ACBD5, GM973, SFMBT1, PRRC2C, ELP4, SORBS1, MCC, CKAP5, PIAS2, PTBP2, PARP8, DNM2, TOM1L1, ZEB2, DAB2, DIAPH3, DLG2, LRRC7, ACIN1, PHIP, ASTN1	68	6709	22187	2.09122	1.51384e-05	1.51385e-05	1.50988e-05
GOTERM_MF_DIRECT	GO:0005515~protein binding	33	47.1429	4.64947e-08	ADCYAP1R1, TENM3, MYCBP2, HSP90B1, PCM1, RPS6KA5, RSRC1, ZMIZ1, SESN1, RB1CC1, KRIT1, CTNNA3, KIFAP3, SRPK2, TTC14, GABBR2, TIA1, SYT1, SFMBT1, ATG10, PARVA, SORBS1, PIAS2, PTBP2, DNM2, TOM1L1, DAB2, DIAPH3, DLG2, MDM4, PHIP, METAP2, ASTN1	67	5504	29205	2.61347	9.29891e-06	9.29895e-06	9.15946e-06
GOTERM_CC_DIRECT	GO:0005829~cytosol	27	38.5714	2.59438e-06	MYCBP2, AGAP1, HSP90B1, NLN, PCM1, ZMIZ1, RB1CC1, MVB12B, CWC22, NEK1, KIFAP3, SRPK2, TIA1, ATG10, PRRC2C, PARVA, SORBS1, GPCPD1, MCC, DNM2, TOM1L1, ZEB2, AKR1B10, DNAJC7, LRRC7, ACIN1, METAP2	69	4529	30060	2.59718	0.00048244	0.000241278	0.0002309
UP_SEQ_FEATURE	REGION:Disordered	58	82.8571	3.53378e-06	PTPRT, TENM3, ARID4A, PNN, LRMDA, PCM1, RPS6KA5, ZMIZ1, RSRC1, RB1CC1, CWC22, NEK1, BBX, KIFAP3, ZFP280C, GM973, SFMBT1, GPCPD1, CKAP5, PTBP2, PIAS2, PARP8, DNM2, TOM1L1, LARS2, ZEB2, DNAJC7, LRRC7, PHIP, TAGLN3, ASTN1, USP54, MYCBP2, AGAP1, HSP90B1, ATAD2B, ECPAS, NNAT, MVB12B, CTNNA3, CTNNA2, TTC14, SRPK2, GABBR2, ACBD5, TIA1, SYT1, PRRC2C, PARVA, SORBS1, ELP4, MCC, DAB2, DLG2, DIAPH3, ACIN1, M…	68	13077	22187	1.44714	0.00134547	0.000673185	0.000671418
GOTERM_CC_DIRECT	GO:0005634~nucleus	33	47.1429	5.41558e-06	MYCBP2, ARID4A, ECPAS, ATAD2B, PNN, RPS6KA5, RSRC1, ZMIZ1, SESN1, RB1CC1, MVB12B, CWC22, NEK1, BBX, CTNNA2, ZFP280C, SRPK2, TIA1, SFMBT1, PARVA, ELP4, SORBS1, MCC, PIAS2, PTBP2, ZEB2, DAB2, DIAPH3, DNAJC7, ACIN1, MDM4, PHIP, TAGLN3	69	6691	30060	2.14864	0.00100679	0.000335766	0.000321325
GOTERM_CC_DIRECT	GO:0005856~cytoskeleton	14	20	1.65859e-05	MYCBP2, SCLT1, PARVA, SORBS1, RMDN1, CKAP5, ECPAS, DNM2, PCM1, DNAJC7, KRIT1, NEK1, CTNNA3, CTNNA2	69	1431	30060	4.26215	0.00308024	0.000771243	0.000738071
UP_KW_PTM	KW-0597~Phosphoprotein	50	71.4286	2.06959e-05	PTPRT, ARID4A, PNN, PCM1, RPS6KA5, RSRC1, RB1CC1, SESN1, CWC22, NEK1, BBX, KIFAP3, SFMBT1, GPCPD1, CKAP5, PTBP2, PIAS2, DNM2, TOM1L1, ZEB2, DNAJC7, LRRC7, PHIP, TAGLN3, ASTN1, ADCYAP1R1, USP54, MYCBP2, AGAP1, HSP90B1, ECPAS, UGP2, MVB12B, CTNNA3, CTNNA2, TTC14, SRPK2, GABBR2, ACBD5, SYT1, SCLT1, PRRC2C, PARVA, SORBS1, DAB2, DLG2, DIAPH3, ACIN1, MDM4, METAP2	58	7835	13016	1.43212	0.00020694	0.000227655	0.000227655
UP_KW_CELLULAR_COMPONENT	KW-0963~Cytoplasm	33	47.1429	4.49978e-05	MYCBP2, AGAP1, ECPAS, NLN, PCM1, UGP2, RSRC1, ZMIZ1, SESN1, RB1CC1, KRIT1, NEK1, CTNNA3, CTNNA2, SRPK2, TIA1, SYT1, SCLT1, ATG10, PRRC2C, PARVA, ELP4, SORBS1, RMDN1, GPCPD1, CKAP5, DNM2, TOM1L1, DAB2, DIAPH3, DNAJC7, LRRC7, METAP2	60	5382	18500	1.89056	0.00116929	0.00116994	0.00112495
GOTERM_BP_DIRECT	GO:0008380~RNA splicing	7	10	6.09741e-05	SRPK2, PNN, TIA1, RSRC1, CWC22, ACIN1, PTBP2	69	298	29878	10.1715	0.0322728	0.0328041	0.0327431
GOTERM_CC_DIRECT	GO:0005813~centrosome	9	12.8571	0.000108043	PCM1, LRRC7, SCLT1, NEK1, SORBS1, KIFAP3, CKAP5, DNM2, ECPAS	69	650	30060	6.03211	0.0198965	0.00393301	0.00376385
GOTERM_CC_DIRECT	GO:0005654~nucleoplasm	21	30	0.000126871	SRPK2, ACBD5, TIA1, SFMBT1, MYCBP2, ARID4A, ELP4, MCC, PIAS2, ECPAS, ATAD2B, ZEB2, PCM1, RPS6KA5, DNAJC7, LRRC7, ZMIZ1, SESN1, NEK1, ACIN1, MDM4	69	3681	30060	2.48538	0.0233233	0.00393301	0.00376385
GOTERM_MF_DIRECT	GO:0030276~clathrin binding	4	5.71429	0.00018854	TOM1L1, DAB2, SYT1, SCLT1	67	49	29205	35.5833	0.0370093	0.018854	0.0185712
GOTERM_BP_DIRECT	GO:0098609~cell-cell adhesion	6	8.57143	0.000196951	PNN, DLG2, LRRC7, CTNNA3, CTNNA2, ASTN1	69	234	29878	11.1029	0.100548	0.0399478	0.0398736
GOTERM_BP_DIRECT	GO:0006397~mRNA processing	7	10	0.000222757	SRPK2, PNN, TIA1, RSRC1, CWC22, ACIN1, PTBP2	69	378	29878	8.01879	0.112953	0.0399478	0.0398736
GOTERM_CC_DIRECT	GO:0070161~anchoring junction	7	10	0.000237966	PNN, KRIT1, CTNNA3, PARVA, CTNNA2, SORBS1, DNM2	69	385	30060	7.92095	0.0433014	0.00632309	0.00605113
UP_KW_CELLULAR_COMPONENT	KW-0206~Cytoskeleton	14	20	0.000275889	MYCBP2, SCLT1, PARVA, SORBS1, RMDN1, CKAP5, ECPAS, DNM2, PCM1, DNAJC7, KRIT1, NEK1, CTNNA3, CTNNA2	60	1354	18500	3.18808	0.00714844	0.00358656	0.00344862
UP_KW_BIOLOGICAL_PROCESS	KW-0508~mRNA splicing	7	10	0.000618033	SRPK2, PNN, TIA1, RSRC1, CWC22, ACIN1, PTBP2	41	300	11227	6.38935	0.0177687	0.017923	0.017923
GOTERM_BP_DIRECT	GO:0043149~stress fiber assembly	3	4.28571	0.0014802	ZEB2, SORBS1, DNM2	69	25	29878	51.9617	0.549293	0.199087	0.198717
GOTERM_MF_DIRECT	GO:0005546~phosphatidylinositol-4,5-bisphosphate binding	4	5.71429	0.00148095	DAB2, SYT1, KRIT1, DNM2	67	99	29205	17.6119	0.256518	0.0977799	0.0963132
UP_KW_CELLULAR_COMPONENT	KW-0965~Cell junction	7	10	0.00188679	PNN, KRIT1, CTNNA3, PARVA, CTNNA2, SORBS1, DNM2	60	409	18500	5.2771	0.0479168	0.0163522	0.0157233
GOTERM_BP_DIRECT	GO:0030154~cell differentiation	9	12.8571	0.00197678	SRPK2, LRMDA, DAB2, ADCYAP1R1, TENM3, SYT1, SFMBT1, ARID4A, CTNNA2	69	1005	29878	3.87774	0.655121	0.212702	0.212306
UP_KW_BIOLOGICAL_PROCESS	KW-0507~mRNA processing	7	10	0.00201078	SRPK2, PNN, TIA1, RSRC1, CWC22, ACIN1, PTBP2	41	377	11227	5.08436	0.0567003	0.0291563	0.0291563
GOTERM_MF_DIRECT	GO:0050750~low-density lipoprotein particle receptor binding	3	4.28571	0.00210042	DAB2, SYT1, HSP90B1	67	30	29205	43.5896	0.343298	0.0977799	0.0963132
UP_SEQ_FEATURE	COMPBIAS:Acidic residues	10	14.2857	0.00225101	SRPK2, PCM1, SFMBT1, CWC22, ARID4A, NEK1, ACIN1, BBX, ATAD2B, HSP90B1	68	957	22187	3.4094	0.576245	0.236004	0.235384
GOTERM_CC_DIRECT	GO:0098978~glutamatergic synapse	8	11.4286	0.00230988	PTPRT, GABBR2, DLG2, TENM3, SYT1, LRRC7, KIFAP3, DNM2	69	808	30060	4.31339	0.349579	0.0537048	0.0513949
GOTERM_MF_DIRECT	GO:0019903~protein phosphatase binding	4	5.71429	0.0024445	PTPRT, DLG2, KIFAP3, HSP90B1	67	118	29205	14.7761	0.387066	0.0977799	0.0963132
UP_SEQ_FEATURE	COMPBIAS:Basic and acidic residues	28	40	0.00247773	TENM3, USP54, MYCBP2, AGAP1, ARID4A, ATAD2B, PNN, PCM1, RSRC1, ZMIZ1, CWC22, NEK1, BBX, CTNNA3, CTNNA2, TTC14, ACBD5, GM973, PRRC2C, SORBS1, CKAP5, ZEB2, DAB2, DIAPH3, LRRC7, ACIN1, PHIP, METAP2	68	5359	22187	1.70476	0.611393	0.236004	0.235384
UP_KW_DOMAIN	KW-0677~Repeat	26	37.1429	0.00257631	PTPRT, TENM3, MYCBP2, AGAP1, ECPAS, LRMDA, RPS6KA5, KRIT1, KIFAP3, ZFP280C, TTC14, TIA1, SYT1, SFMBT1, PARVA, SORBS1, RMDN1, CKAP5, PTBP2, ZEB2, DIAPH3, DLG2, DNAJC7, LRRC7, PHIP, ASTN1	50	4573	14793	1.68213	0.0429061	0.0437973	0.0437973
GOTERM_BP_DIRECT	GO:0045807~positive regulation of endocytosis	3	4.28571	0.00289297	DAB2, CKAP5, DNM2	69	35	29878	37.1155	0.789585	0.259403	0.258921
GOTERM_MF_DIRECT	GO:0008017~microtubule binding	5	7.14286	0.00359908	DIAPH3, KRIT1, RMDN1, CKAP5, DNM2	67	277	29205	7.86815	0.51379	0.119969	0.11817
GOTERM_CC_DIRECT	GO:0016607~nuclear speck	6	8.57143	0.00360407	SRPK2, PNN, RSRC1, CWC22, ACIN1, PIAS2	69	452	30060	5.78299	0.489093	0.074484	0.0712804
KEGG_PATHWAY	mmu04520:Adherens junction	4	5.71429	0.00364777	KRIT1, CTNNA3, CTNNA2, SORBS1	34	92	9718	12.4271	0.250764	0.288174	0.288174
UP_KW_CELLULAR_COMPONENT	KW-0539~Nucleus	28	40	0.00394708	MYCBP2, ARID4A, ECPAS, PNN, RPS6KA5, RSRC1, ZMIZ1, SESN1, RB1CC1, CWC22, NEK1, BBX, CTNNA2, ZFP280C, SRPK2, TIA1, SFMBT1, ELP4, SORBS1, PIAS2, PTBP2, ZEB2, DAB2, DIAPH3, DNAJC7, ACIN1, MDM4, PHIP	60	5313	18500	1.62495	0.0977172	0.025656	0.0246693
UP_SEQ_FEATURE	CROSSLNK:Glycyl lysine isopeptide (Lys-Gly) (interchain with G-Cter in SUMO2)	10	14.2857	0.00414428	PNN, ZEB2, ZMIZ1, PRRC2C, ARID4A, ACIN1, BBX, PHIP, PIAS2, ZFP280C	68	1049	22187	3.11039	0.794488	0.315794	0.314965
GOTERM_BP_DIRECT	GO:0007098~centrosome cycle	3	4.28571	0.00453933	PCM1, CKAP5, DNM2	69	44	29878	29.5237	0.913509	0.347305	0.34666
UP_KW_BIOLOGICAL_PROCESS	KW-0221~Differentiation	9	12.8571	0.00513156	SRPK2, LRMDA, DAB2, ADCYAP1R1, TENM3, SYT1, SFMBT1, ARID4A, CTNNA2	41	771	11227	3.19645	0.138602	0.0496051	0.0496051
GOTERM_BP_DIRECT	GO:2001237~negative regulation of extrinsic apoptotic signaling pathway	3	4.28571	0.00516439	DAB2, RB1CC1, PHIP	69	47	29878	27.6392	0.93831	0.347305	0.34666
GOTERM_CC_DIRECT	GO:0005912~adherens junction	4	5.71429	0.00857386	LRRC7, CTNNA3, CTNNA2, SORBS1	69	185	30060	9.41951	0.798429	0.159474	0.152615
UP_SEQ_FEATURE	COMPBIAS:Pro residues	12	17.1429	0.00913527	SRPK2, PNN, DAB2, DIAPH3, ZMIZ1, MYCBP2, MVB12B, PRRC2C, ACIN1, SORBS1, DNM2, PARP8	68	1628	22187	2.40501	0.969698	0.580089	0.578567
GOTERM_MF_DIRECT	GO:0019901~protein kinase binding	6	8.57143	0.0103923	TOM1L1, DLG2, LRRC7, RB1CC1, SORBS1, DNM2	67	585	29205	4.47072	0.87623	0.296922	0.292469
GOTERM_BP_DIRECT	GO:2000370~positive regulation of clathrin-dependent endocytosis	2	2.85714	0.0113287	DAB2, DNM2	69	5	29878	173.206	0.997823	0.627	0.625834
GOTERM_BP_DIRECT	GO:0030030~cell projection organization	4	5.71429	0.0116543	PCM1, DIAPH3, NEK1, PARVA	69	206	29878	8.40805	0.998176	0.627	0.625834
GOTERM_CC_DIRECT	GO:0030027~lamellipodium	4	5.71429	0.0117678	CTNNA3, PARVA, CTNNA2, DNM2	69	208	30060	8.37793	0.889395	0.1846	0.17666
INTERPRO	IPR001033:Alpha_catenin	2	2.85714	0.0122314	CTNNA3, CTNNA2	69	4	22137	160.413	0.975983	1	1
GOTERM_CC_DIRECT	GO:0043005~neuron projection	5	7.14286	0.012782	GABBR2, DLG2, TENM3, SYT1, DNM2	69	399	30060	5.4593	0.908624	0.1846	0.17666
GOTERM_CC_DIRECT	GO:0030136~clathrin-coated vesicle	3	4.28571	0.0129021	DAB2, DNM2, ASTN1	69	76	30060	17.1968	0.910669	0.1846	0.17666
GOTERM_BP_DIRECT	GO:0006914~autophagy	4	5.71429	0.0144029	ACBD5, RB1CC1, ATG10, DNM2	69	223	29878	7.76708	0.999592	0.704433	0.703124
UP_SEQ_FEATURE	COMPBIAS:Basic residues	7	10	0.0153803	TTC14, PNN, RSRC1, ZMIZ1, SFMBT1, MYCBP2, ACIN1	68	668	22187	3.4191	0.997275	0.837127	0.83493
GOTERM_BP_DIRECT	GO:0043066~negative regulation of apoptotic process	6	8.57143	0.0169416	DAB2, RB1CC1, MDM4, PHIP, KIFAP3, HSP90B1	69	657	29878	3.95447	0.999898	0.747791	0.746401
GOTERM_BP_DIRECT	GO:0060271~cilium assembly	4	5.71429	0.0180693	PCM1, SCLT1, NEK1, PARVA	69	243	29878	7.12781	0.999945	0.747791	0.746401
GOTERM_MF_DIRECT	GO:0045296~cadherin binding	3	4.28571	0.0207984	PTPRT, CTNNA3, CTNNA2	67	98	29205	13.3437	0.985057	0.519959	0.51216
UP_SEQ_FEATURE	ZN_FING:SP-RING-type	2	2.85714	0.0209508	ZMIZ1, PIAS2	68	7	22187	93.2227	0.999686	0.99778	0.995162
INTERPRO	IPR004181:Znf_MIZ	2	2.85714	0.0213082	ZMIZ1, PIAS2	69	7	22137	91.6646	0.998535	1	1
INTERPRO	IPR006077:Vinculin/catenin	2	2.85714	0.0213082	CTNNA3, CTNNA2	69	7	22137	91.6646	0.998535	1	1
GOTERM_CC_DIRECT	GO:0015629~actin cytoskeleton	4	5.71429	0.0238516	LRRC7, PARVA, TAGLN3, CTNNA2	69	272	30060	6.40665	0.988781	0.316885	0.303256
INTERPRO	IPR016024:ARM-type_fold	5	7.14286	0.0243695	DIAPH3, CWC22, KIFAP3, CKAP5, ECPAS	69	358	22137	4.48081	0.999433	1	1
GOTERM_MF_DIRECT	GO:0061665~SUMO ligase activity	2	2.85714	0.0245839	ZMIZ1, PIAS2	67	11	29205	79.2537	0.993114	0.546309	0.538115
INTERPRO	IPR036723:Alpha-catenin/vinculin-like_sf	2	2.85714	0.0273136	CTNNA3, CTNNA2	69	9	22137	71.2947	0.999773	1	1
KEGG_PATHWAY	mmu05100:Bacterial invasion of epithelial cells	3	4.28571	0.0279236	CTNNA3, CTNNA2, DNM2	34	77	9718	11.136	0.893259	1	1
GOTERM_CC_DIRECT	GO:0005768~endosome	6	8.57143	0.0283764	TOM1L1, ADCYAP1R1, MVB12B, DNM2, ECPAS, ASTN1	69	757	30060	3.45299	0.995272	0.318149	0.304465
GOTERM_CC_DIRECT	GO:0000813~ESCRT I complex	2	2.85714	0.0290177	DIAPH3, MVB12B	69	13	30060	67.0234	0.995819	0.318149	0.304465
GOTERM_MF_DIRECT	GO:0008013~beta-catenin binding	3	4.28571	0.0298094	PTPRT, CTNNA3, CTNNA2	67	119	29205	10.989	0.997648	0.596189	0.587246
GOTERM_CC_DIRECT	GO:0045202~synapse	7	10	0.0303378	GABBR2, DLG2, SYT1, LRRC7, TAGLN3, SORBS1, DNM2	69	1042	30060	2.92665	0.996754	0.318149	0.304465
GOTERM_CC_DIRECT	GO:0045211~postsynaptic membrane	4	5.71429	0.032222	GABBR2, DLG2, LRRC7, DNM2	69	306	30060	5.6948	0.997739	0.318149	0.304465
GOTERM_CC_DIRECT	GO:0030424~axon	5	7.14286	0.0324991	CST3, TENM3, SYT1, MYCBP2, CTNNA2	69	532	30060	4.09448	0.997856	0.318149	0.304465
INTERPRO	IPR011989:ARM-like	4	5.71429	0.0368986	DIAPH3, KIFAP3, CKAP5, ECPAS	69	238	22137	5.39204	0.999989	1	1
GOTERM_CC_DIRECT	GO:0014069~postsynaptic density	4	5.71429	0.0369124	DLG2, LRRC7, CTNNA2, DNM2	69	323	30060	5.39507	0.999084	0.338671	0.324104
GOTERM_BP_DIRECT	GO:0060766~negative regulation of androgen receptor signaling pathway	2	2.85714	0.0380042	DAB2, PIAS2	69	17	29878	50.9429	1	1	1
GOTERM_CC_DIRECT	GO:0005886~plasma membrane	22	31.4286	0.038237	PTPRT, GABBR2, ADCYAP1R1, TENM3, SYT1, MYCBP2, ARID4A, PARVA, SORBS1, MCC, CKAP5, DNM2, CST3, NLN, DAB2, DLG2, MVB12B, KRIT1, ACIN1, CTNNA2, METAP2, ASTN1	69	6350	30060	1.50935	0.999291	0.338671	0.324104
GOTERM_CC_DIRECT	GO:0098839~postsynaptic density membrane	3	4.28571	0.0449389	PTPRT, DLG2, LRRC7	69	149	30060	8.77152	0.999807	0.379938	0.363597
GOTERM_BP_DIRECT	GO:0016043~cellular component organization	2	2.85714	0.0467374	DIAPH3, TENM3	69	21	29878	41.2395	1	1	1
GOTERM_BP_DIRECT	GO:0046785~microtubule polymerization	2	2.85714	0.0467374	DIAPH3, CKAP5	69	21	29878	41.2395	1	1	1
GOTERM_BP_DIRECT	GO:0030521~androgen receptor signaling pathway	2	2.85714	0.0489085	ZMIZ1, PIAS2	69	22	29878	39.365	1	1	1
GOTERM_BP_DIRECT	GO:0007155~cell adhesion	5	7.14286	0.0513558	TENM3, CTNNA3, PARVA, CTNNA2, ASTN1	69	614	29878	3.52618	1	1	1
UP_KW_PTM	KW-0007~Acetylation	21	30	0.0521127	ACBD5, TIA1, SCLT1, PRRC2C, AGAP1, PARVA, CKAP5, PTBP2, HSP90B1, DNM2, PNN, LARS2, NLN, ZEB2, PCM1, DAB2, UGP2, DNAJC7, ACIN1, PHIP, METAP2	58	3220	13016	1.46357	0.414446	0.28662	0.28662
GOTERM_BP_DIRECT	GO:0006468~protein phosphorylation	5	7.14286	0.0528695	SRPK2, RPS6KA5, RSRC1, RB1CC1, NEK1	69	620	29878	3.49205	1	1	1
GOTERM_CC_DIRECT	GO:0005814~centriole	3	4.28571	0.0550604	PCM1, SCLT1, DNM2	69	167	30060	7.82609	0.999973	0.426762	0.408407
GOTERM_CC_DIRECT	GO:0000242~pericentriolar material	2	2.85714	0.0550661	PCM1, NEK1	69	25	30060	34.8522	0.999973	0.426762	0.408407
GOTERM_BP_DIRECT	GO:0018105~peptidyl-serine phosphorylation	3	4.28571	0.0574296	SRPK2, RPS6KA5, PHIP	69	170	29878	7.64143	1	1	1
GOTERM_BP_DIRECT	GO:0015031~protein transport	5	7.14286	0.0586278	TOM1L1, DAB2, MVB12B, ATG10, AGAP1	69	642	29878	3.37239	1	1	1
GOTERM_MF_DIRECT	GO:0070577~lysine-acetylated histone binding	2	2.85714	0.0592833	PHIP, ATAD2B	67	27	29205	32.2886	0.999995	1	0.98995
UP_SEQ_FEATURE	REPEAT:HEAT 10	2	2.85714	0.0615636	CKAP5, ECPAS	68	21	22187	31.0742	1	1	1
GOTERM_BP_DIRECT	GO:0034063~stress granule assembly	2	2.85714	0.061833	TIA1, PRRC2C	69	28	29878	30.9296	1	1	1
GOTERM_CC_DIRECT	GO:0032991~protein-containing complex	6	8.57143	0.0619828	PCM1, KRIT1, PARVA, CKAP5, DNM2, HSP90B1	69	942	30060	2.77485	0.999993	0.438098	0.419255
GOTERM_BP_DIRECT	GO:0006915~apoptotic process	5	7.14286	0.0627402	TIA1, DAB2, RB1CC1, ACIN1, KIFAP3	69	657	29878	3.29539	1	1	1
KEGG_PATHWAY	mmu04144:Endocytosis	4	5.71429	0.0627596	DAB2, MVB12B, AGAP1, DNM2	34	270	9718	4.23442	0.994027	1	1
GOTERM_CC_DIRECT	GO:0030057~desmosome	2	2.85714	0.0635949	PNN, CTNNA3	69	29	30060	30.045	0.999995	0.438098	0.419255
GOTERM_CC_DIRECT	GO:0043194~axon initial segment	2	2.85714	0.0635949	DLG2, LRRC7	69	29	30060	30.045	0.999995	0.438098	0.419255
GOTERM_BP_DIRECT	GO:0045892~negative regulation of DNA-templated transcription	5	7.14286	0.0638622	ZEB2, RPS6KA5, SFMBT1, ARID4A, MDM4	69	661	29878	3.27545	1	1	1
UP_SEQ_FEATURE	REPEAT:TPR 2	3	4.28571	0.0645215	TTC14, DNAJC7, RMDN1	68	137	22187	7.1448	1	1	1
UP_SEQ_FEATURE	REPEAT:TPR 1	3	4.28571	0.0645215	TTC14, DNAJC7, RMDN1	68	137	22187	7.1448	1	1	1
INTERPRO	IPR003034:SAP_dom	2	2.85714	0.0654735	ACIN1, PIAS2	69	22	22137	29.166	1	1	1
UP_SEQ_FEATURE	REPEAT:HEAT 9	2	2.85714	0.0672282	CKAP5, ECPAS	68	23	22187	28.3721	1	1	1
GOTERM_BP_DIRECT	GO:0045944~positive regulation of transcription by RNA polymerase II	7	10	0.0675336	ZEB2, DAB2, RPS6KA5, ZMIZ1, ARID4A, PHIP, ATAD2B	69	1264	29878	2.39802	1	1	1
GOTERM_CC_DIRECT	GO:0042995~cell projection	7	10	0.06882	CST3, PCM1, DLG2, TENM3, MYCBP2, CTNNA2, DNM2	69	1278	30060	2.3862	0.999998	0.457161	0.437498
UP_SEQ_FEATURE	DOMAIN:SAP	2	2.85714	0.0700479	ACIN1, PIAS2	68	24	22187	27.19	1	1	1
UP_SEQ_FEATURE	REPEAT:HEAT 8	2	2.85714	0.0728592	CKAP5, ECPAS	68	25	22187	26.1024	1	1	1
GOTERM_CC_DIRECT	GO:0005681~spliceosomal complex	3	4.28571	0.073488	PNN, CWC22, PTBP2	69	197	30060	6.6343	0.999999	0.471337	0.451064
UP_SEQ_FEATURE	CROSSLNK:Glycyl lysine isopeptide (Lys-Gly) (interchain with G-Cter in SUMO2); alternate	4	5.71429	0.0736597	PNN, ZEB2, ACIN1, PHIP	68	322	22187	4.05316	1	1	1
INTERPRO	IPR036361:SAP_dom_sf	2	2.85714	0.074068	ACIN1, PIAS2	69	25	22137	25.6661	1	1	1
INTERPRO	IPR018359:Bromodomain_CS	2	2.85714	0.074068	PHIP, ATAD2B	69	25	22137	25.6661	1	1	1
GOTERM_BP_DIRECT	GO:0016925~protein sumoylation	2	2.85714	0.0745845	ZMIZ1, PIAS2	69	34	29878	25.4714	1	1	1
SMART	SM00513:SAP	2	2.85714	0.0756107	ACIN1, PIAS2	40	22	10943	24.8705	0.992362	1	1
GOTERM_CC_DIRECT	GO:0035145~exon-exon junction complex	2	2.85714	0.0762461	PNN, ACIN1	69	35	30060	24.8944	1	0.472726	0.452394
GOTERM_BP_DIRECT	GO:0000422~autophagy of mitochondrion	2	2.85714	0.0787969	RB1CC1, ATG10	69	36	29878	24.0564	1	1	1
UP_KW_DOMAIN	KW-0175~Coiled coil	14	20	0.0809272	TTC14, GABBR2, ACBD5, USP54, SCLT1, PRRC2C, MCC, PNN, PCM1, DIAPH3, RSRC1, RB1CC1, NEK1, CTNNA3	50	2621	14793	1.58033	0.761796	0.516949	0.516949
UP_SEQ_FEATURE	REPEAT:HEAT 7	2	2.85714	0.081243	CKAP5, ECPAS	68	28	22187	23.3057	1	1	1
GOTERM_BP_DIRECT	GO:0045197~establishment or maintenance of epithelial cell apical/basal polarity	2	2.85714	0.0829904	DLG2, LRRC7	69	38	29878	22.7902	1	1	1
GOTERM_MF_DIRECT	GO:0060090~molecular adaptor activity	3	4.28571	0.0845302	PCM1, RB1CC1, ECPAS	67	214	29205	6.11068	1	1	0.98995
GOTERM_CC_DIRECT	GO:0035869~ciliary transition zone	2	2.85714	0.08666	PCM1, KIFAP3	69	40	30060	21.7826	1	0.51996	0.497596
UP_KW_PTM	KW-0832~Ubl conjugation	16	22.8571	0.088575	MYCBP2, PRRC2C, ARID4A, PIAS2, ECPAS, PNN, ZEB2, PCM1, DIAPH3, RPS6KA5, ZMIZ1, BBX, ACIN1, MDM4, PHIP, ZFP280C	58	2395	13016	1.49922	0.604443	0.324775	0.324775
GOTERM_BP_DIRECT	GO:0003281~ventricular septum development	2	2.85714	0.0892454	MDM4, DNM2	69	41	29878	21.1227	1	1	1
UP_KW_BIOLOGICAL_PROCESS	KW-0130~Cell adhesion	5	7.14286	0.0895337	TENM3, CTNNA3, PARVA, CTNNA2, ASTN1	41	479	11227	2.85834	0.934135	0.64912	0.64912
UP_SEQ_FEATURE	SITE:Cleavage; by caspase-3	2	2.85714	0.0895521	SRPK2, ACIN1	68	31	22187	21.0503	1	1	1
UP_KW_CELLULAR_COMPONENT	KW-0770~Synapse	5	7.14286	0.0899847	GABBR2, DLG2, SYT1, LRRC7, DNM2	60	533	18500	2.89243	0.913848	0.46792	0.449924
GOTERM_CC_DIRECT	GO:0005876~spindle microtubule	2	2.85714	0.0907931	RMDN1, KIFAP3	69	42	30060	20.7453	1	0.523569	0.50105
UP_KW_DOMAIN	KW-0802~TPR repeat	3	4.28571	0.0912262	TTC14, DNAJC7, RMDN1	50	153	14793	5.80118	0.803325	0.516949	0.516949
GOTERM_CC_DIRECT	GO:0043204~perikaryon	3	4.28571	0.0928913	DLG2, CKAP5, ASTN1	69	226	30060	5.78299	1	0.523569	0.50105
GOTERM_BP_DIRECT	GO:1900026~positive regulation of substrate adhesion-dependent cell spreading	2	2.85714	0.0933921	DAB2, DNM2	69	43	29878	20.1402	1	1	1
UP_SEQ_FEATURE	REPEAT:HEAT 6	2	2.85714	0.0950503	CKAP5, ECPAS	68	33	22187	19.7745	1	1	1
GOTERM_MF_DIRECT	GO:0051015~actin filament binding	3	4.28571	0.099711	CTNNA3, TAGLN3, CTNNA2	67	236	29205	5.54104	1	1	0.98995

## Sheet: a1
Category	Term	Count	%	PValue	Genes	List Total	Pop Hits	Pop Total	Fold Enrichment	Bonferroni	Benjamini	FDR
GOTERM_MF_DIRECT	GO:0005515~protein binding	48	45.283	3.23023e-10	NRP1, CNTNAP2, COPA, FMR1, MPV17L, NRXN3, UBR4, TSIX, SLC1A3, UBR3, ADCY8, GPHN, CCAR1, NIPBL, GRM5, DPP6, SGCD, APBB2, DENND5A, CTNNA3, SLIT2, CKB, NEO1, MAP3K7, PAG1, CLASP1, GRIA4, MAP4K4, RAB8B, ACVR1, VAV3, SPAG9, KIRREL3, TIA1, RALBP1, KCNIP3, TET1, TSC1, NR1D2, CBFA2T2, TEF, TRAF3, PTPRA, MAPT, PTPN4, FGF12, SLC25A4, RHOQ	103	5504	29205	2.47276	1.03367e-07	1.03367e-07	1.03044e-07
GOTERM_CC_DIRECT	GO:0005737~cytoplasm	50	47.1698	2.31037e-07	NRP1, TENM4, CELF2, FMR1, MPV17L, PRKAG2, GPHN, CCAR1, GRM5, SGCD, MAP3K7, VAV3, USP46, RALBP1, CAMK1D, TSC1, MTSS2, RNF144A, TRAF3, PEAK1, PSME4, MAPT, PPP1R12B, RHOQ, DGKI, COPA, PSMD12, UBR4, UBR3, SNTG1, CLMN, APBB2, CTNNA3, CKB, SLIT2, CLASP1, MAP4K4, SPAG9, TIA1, NEBL, KCNIP3, NR1D2, NMNAT2, MEIS2, CNOT4, TBCK, TTLL3, TACC1, PTPN4, FGF12	102	7472	30060	1.97207	5.72956e-05	2.95821e-05	2.73157e-05
GOTERM_CC_DIRECT	GO:0030424~axon	13	12.2642	2.38565e-07	KIRREL3, NRP1, CNTNAP2, COPA, SLC38A1, KCNIP3, FMR1, NMNAT2, ADCY8, BCAN, ROR1, MAPT, SLIT2	102	532	30060	7.20146	5.91625e-05	2.95821e-05	2.73157e-05
GOTERM_CC_DIRECT	GO:0043025~neuronal cell body	14	13.2075	4.31678e-07	NRP1, CNTNAP2, COPA, SLC38A1, FMR1, SLC1A3, GPHN, DPP6, MAPT, CKB, SLIT2, NEO1, DGKI, GRIA4	102	674	30060	6.12149	0.00010705	3.56854e-05	3.29514e-05
GOTERM_CC_DIRECT	GO:0016020~membrane	54	50.9434	7.25603e-07	NRP1, CNTNAP2, TENM4, FMR1, MPV17L, GGTA1, GPHN, GRM5, SGCD, ADGRA1, DENND5A, MAP3K7, NEO1, WASHC2, RAB8B, ACVR1, KIRREL3, RALBP1, SLC38A1, TSC1, NAALADL2, RNF144A, COL4A5, ROR1, MAPT, SLC25A12, SLC25A4, RHOQ, DGKI, COPA, DIPK1A, AU040320, NRXN3, UBR4, SLC1A3, UBR3, CLCN3, ADCY8, DPP6, FUT8, CLMN, PDGFD, PTCHD4, CKB, PAG1, GRIA4, SPAG9, SLC10A7, KCNIP3, GABRA4, NMNAT2, TPCN1, PTPRA, PTPN4	102	8760	30060	1.81668	0.000179933	4.49874e-05	4.15408e-05
GOTERM_CC_DIRECT	GO:0098978~glutamatergic synapse	14	13.2075	3.2148e-06	USP46, NRP1, CNTNAP2, TENM4, FMR1, NRXN3, CLCN3, ADCY8, BCAN, GRM5, ADGRA1, NEO1, DGKI, GRIA4	102	808	30060	5.10629	0.000796953	0.000159454	0.000147238
GOTERM_CC_DIRECT	GO:0042995~cell projection	17	16.0377	5.50351e-06	KIRREL3, CNTNAP2, TENM4, FMR1, NRXN3, SLC1A3, TSC1, NMNAT2, ADCY8, GPHN, MTSS2, TTLL3, ROR1, MAPT, SLIT2, DGKI, GRIA4	102	1278	30060	3.92019	0.00136394	0.000227479	0.000210051
GOTERM_CC_DIRECT	GO:0045202~synapse	15	14.1509	1.02929e-05	USP46, CNTNAP2, FMR1, GABRA4, NRXN3, SLC1A3, NMNAT2, CLCN3, ADCY8, GPHN, BCAN, DPP6, FGF12, DGKI, GRIA4	102	1042	30060	4.24241	0.00254939	0.000330371	0.000305061
GOTERM_CC_DIRECT	GO:0030425~dendrite	12	11.3208	1.06571e-05	KIRREL3, BCAN, CNTNAP2, GRM5, FMR1, KCNIP3, MAPT, SLIT2, CKB, ADCY8, GPHN, GRIA4	102	641	30060	5.51711	0.00263949	0.000330371	0.000305061
GOTERM_CC_DIRECT	GO:0014069~postsynaptic density	9	8.49057	1.38448e-05	ADGRA1, FMR1, TSC1, MAPT, ADCY8, MAP3K7, GPHN, DGKI, GRIA4	102	323	30060	8.21162	0.00342764	0.0003815	0.000352272
GOTERM_BP_DIRECT	GO:0051893~regulation of focal adhesion assembly	4	3.77358	4.7705e-05	PEAK1, PTPRA, TSC1, CLASP1	102	21	29878	55.7946	0.0433969	0.0443656	0.0443179
UP_SEQ_FEATURE	COMPBIAS:Polar residues	49	46.2264	0.0001028	TENM4, CELF2, FMR1, PRKAG2, GPHN, NIPBL, GRM5, ADGRA1, CWC22, MAP3K7, NEO1, WASHC2, TET1, TSC1, CBFA2T2, THAP2, MTSS2, BCAN, PEAK1, SNHG11, COL4A5, ROR1, MAPT, PPP1R12B, DGKI, AU040320, USP54, NRXN3, UBR4, ADCY8, DPP6, CLMN, APBB2, CLASP1, MAP4K4, SPAG9, TIA1, GABRA4, NR1D2, MEIS2, TPCN1, CNOT4, TEF, TTLL3, PTPRA, KLF9, TACC1, PTPN4, FGF12	100	6709	22187	1.62045	0.0553627	0.0569513	0.0569513
GOTERM_CC_DIRECT	GO:0097060~synaptic membrane	5	4.71698	0.000121497	BCAN, CNTNAP2, PTPRA, GPHN, DGKI	102	75	30060	19.6471	0.0296836	0.00301312	0.00278228
GOTERM_BP_DIRECT	GO:0001764~neuron migration	6	5.66038	0.00015062	KIRREL3, NRP1, AU040320, APBB2, MAPT, NEO1	102	148	29878	11.8752	0.130718	0.0700384	0.069963
GOTERM_CC_DIRECT	GO:0098685~Schaffer collateral - CA1 synapse	6	5.66038	0.000187222	RALBP1, GRM5, PTPRA, FMR1, ADCY8, DGKI	102	156	30060	11.3348	0.0453737	0.004221	0.00389762
GOTERM_CC_DIRECT	GO:0005886~plasma membrane	38	35.8491	0.000247192	NRP1, AU040320, TENM4, FMR1, NRXN3, SLC1A3, CLCN3, ADCY8, GPHN, GRM5, DPP6, SGCD, ADGRA1, SLIT2, CKB, NEO1, MAP3K7, PAG1, WASHC2, GRIA4, RAB8B, ACVR1, VAV3, KIRREL3, RALBP1, SLC38A1, SLC10A7, KCNIP3, GABRA4, MTSS2, RNF144A, PTPRA, KLF9, ROR1, MAPT, PTPN4, RHOQ, DGKI	102	6350	30060	1.76359	0.0594694	0.00503543	0.00464965
GOTERM_CC_DIRECT	GO:0098982~GABA-ergic synapse	6	5.66038	0.000263954	BCAN, CNTNAP2, GABRA4, NRXN3, CLCN3, GPHN	102	168	30060	10.5252	0.0633722	0.00503543	0.00464965
GOTERM_CC_DIRECT	GO:0043005~neuron projection	8	7.54717	0.000406223	NRP1, CNTNAP2, GRM5, TENM4, FMR1, GABRA4, SLC1A3, MAPT	102	399	30060	5.90889	0.0958533	0.00719594	0.00664464
GOTERM_CC_DIRECT	GO:0043679~axon terminus	5	4.71698	0.000442421	FMR1, KCNIP3, ROR1, CLCN3, DGKI	102	105	30060	14.0336	0.103937	0.00731469	0.00675429
GOTERM_BP_DIRECT	GO:1900454~positive regulation of long-term synaptic depression	3	2.83019	0.000500228	FMR1, MAPT, ADCY8	102	10	29878	87.8765	0.372071	0.155071	0.154904
GOTERM_CC_DIRECT	GO:0030426~growth cone	6	5.66038	0.000522191	NRP1, COPA, FMR1, TSC1, MAPT, NEO1	102	195	30060	9.06787	0.121498	0.00809397	0.00747386
GOTERM_CC_DIRECT	GO:0045211~postsynaptic membrane	7	6.60377	0.000597385	NRP1, GRM5, FMR1, GABRA4, CLCN3, GPHN, GRIA4	102	306	30060	6.74164	0.137738	0.0087148	0.00804713
GOTERM_BP_DIRECT	GO:0035556~intracellular signal transduction	8	7.54717	0.000673826	VAV3, CNTNAP2, PRKAG2, ADCY8, SCG2, PAG1, DGKI, MAP4K4	102	432	29878	5.42447	0.465738	0.156665	0.156496
GOTERM_CC_DIRECT	GO:0009898~cytoplasmic side of plasma membrane	5	4.71698	0.000731617	TRAF3, MAPT, PTPN4, GPHN, MTSS2	102	120	30060	12.2794	0.165988	0.0100801	0.00930779
GOTERM_CC_DIRECT	GO:0005925~focal adhesion	6	5.66038	0.000880786	NRP1, NEBL, PEAK1, PTPRA, CLASP1, MAP4K4	102	219	30060	8.07413	0.196301	0.0113898	0.0105172
GOTERM_MF_DIRECT	GO:0005524~ATP binding	15	14.1509	0.000916525	ACVR1, RALBP1, CAMK1D, PRKAG2, NMNAT2, CLCN3, ADCY8, GPHN, TTLL3, PEAK1, ROR1, CKB, MAP3K7, DGKI, MAP4K4	103	1538	29205	2.76538	0.254293	0.084859	0.0845938
GOTERM_CC_DIRECT	GO:0005794~Golgi apparatus	14	13.2075	0.000918529	CNTNAP2, COPA, SLC10A7, AU040320, KCNIP3, NMNAT2, CLCN3, GGTA1, RNF144A, FUT8, APBB2, DENND5A, NEO1, CLASP1	102	1416	30060	2.91376	0.203796	0.0113898	0.0105172
GOTERM_MF_DIRECT	GO:0000166~nucleotide binding	16	15.0943	0.000986486	ACVR1, RALBP1, CAMK1D, PRKAG2, NMNAT2, CLCN3, ADCY8, GPHN, TTLL3, ROR1, CKB, MAP3K7, RHOQ, DGKI, MAP4K4, RAB8B	103	1732	29205	2.61934	0.270818	0.084859	0.0845938
GOTERM_CC_DIRECT	GO:0005856~cytoskeleton	14	13.2075	0.0010111	RALBP1, UBR4, GPHN, TBCK, SGCD, TTLL3, SNTG1, PEAK1, TACC1, CTNNA3, MAPT, PPP1R12B, PTPN4, CLASP1	102	1431	30060	2.88322	0.221883	0.0119406	0.0110258
GOTERM_MF_DIRECT	GO:0046872~metal ion binding	26	24.5283	0.00110342	NRP1, NRXN3, UBR4, SLC1A3, UBR3, ADCY8, GGTA1, GPHN, MAP3K7, TIMP4, ACVR1, USP46, VAV3, NEBL, KCNIP3, TET1, NR1D2, CBFA2T2, THAP2, CNOT4, RNF144A, TTLL3, TRAF3, KLF9, SLC25A12, DGKI	103	3789	29205	1.94567	0.297626	0.084859	0.0845938
GOTERM_MF_DIRECT	GO:0016740~transferase activity	16	15.0943	0.00132592	ACVR1, CAMK1D, UBR4, UBR3, NMNAT2, GGTA1, GPHN, CNOT4, RNF144A, METTL25, FUT8, TRAF3, CKB, MAP3K7, DGKI, MAP4K4	103	1784	29205	2.54299	0.345953	0.084859	0.0845938
UP_KW_CELLULAR_COMPONENT	KW-0963~Cytoplasm	41	38.6792	0.00176992	NRP1, COPA, TENM4, CELF2, FMR1, MPV17L, UBR4, GPHN, CCAR1, SGCD, CLMN, SNTG1, CTNNA3, CKB, MAP3K7, CLASP1, MAP4K4, USP46, SPAG9, TIA1, RALBP1, CAMK1D, NEBL, KCNIP3, TSC1, NR1D2, NMNAT2, MEIS2, MTSS2, CNOT4, TBCK, TTLL3, TRAF3, PEAK1, PSME4, TACC1, MAPT, PPP1R12B, PTPN4, RHOQ, DGKI	92	5382	18500	1.53188	0.0517572	0.0483597	0.0419118
KEGG_PATHWAY	mmu04724:Glutamatergic synapse	5	4.71698	0.00207063	GRM5, SLC38A1, SLC1A3, ADCY8, GRIA4	47	115	9718	8.98982	0.280769	0.329231	0.329231
UP_KW_DOMAIN	KW-0677~Repeat	38	35.8491	0.00210795	NRP1, CNTNAP2, COPA, AU040320, TENM4, CELF2, FMR1, NRXN3, PRKAG2, CLCN3, ADCY8, NIPBL, CLMN, APBB2, DENND5A, SLIT2, NEO1, CLASP1, VAV3, KIRREL3, TIA1, NEBL, KCNIP3, TPCN1, RNF144A, BCAN, DMTF1, TRAF3, PTPRA, PSME4, KLF9, COL4A5, TACC1, MAPT, PPP1R12B, SLC25A12, SLC25A4, DGKI	80	4573	14793	1.53656	0.0433461	0.0442669	0.0442669
GOTERM_BP_DIRECT	GO:0007268~chemical synaptic transmission	5	4.71698	0.00246907	CNTNAP2, GRM5, NRXN3, FGF12, GRIA4	102	166	29878	8.82294	0.899648	0.42676	0.426301
UP_SEQ_FEATURE	TOPO_DOM:Cytoplasmic	27	25.4717	0.00255098	NRP1, CNTNAP2, DIPK1A, AU040320, TENM4, MPV17L, NRXN3, SLC1A3, CLCN3, ADCY8, GGTA1, GRM5, DPP6, FUT8, SGCD, ADGRA1, NEO1, PAG1, GRIA4, ACVR1, KIRREL3, SLC38A1, SLC10A7, GABRA4, TPCN1, PTPRA, ROR1	100	3333	22187	1.79733	0.757086	0.706621	0.706621
UP_KW_CELLULAR_COMPONENT	KW-1003~Cell membrane	31	29.2453	0.00322398	NRP1, AU040320, TENM4, FMR1, NRXN3, SLC1A3, CLCN3, ADCY8, GPHN, GRM5, DPP6, SGCD, CKB, NEO1, MAP3K7, PAG1, WASHC2, GRIA4, RAB8B, KIRREL3, RALBP1, SLC38A1, SLC10A7, KCNIP3, GABRA4, RNF144A, PTPRA, MAPT, PTPN4, RHOQ, DGKI	92	3765	18500	1.6557	0.0923312	0.0483597	0.0419118
GOTERM_BP_DIRECT	GO:0048812~neuron projection morphogenesis	4	3.77358	0.00323515	KIRREL3, CNTNAP2, SLIT2, MAP4K4	102	87	29878	13.4677	0.950884	0.42676	0.426301
GOTERM_BP_DIRECT	GO:0010977~negative regulation of neuron projection development	4	3.77358	0.00367201	TSC1, DENND5A, CBFA2T2, MAP4K4	102	91	29878	12.8757	0.967329	0.42676	0.426301
GOTERM_BP_DIRECT	GO:0050808~synapse organization	4	3.77358	0.00439199	GRM5, NRXN3, TSC1, MAPT	102	97	29878	12.0792	0.98332	0.42676	0.426301
GOTERM_BP_DIRECT	GO:0051894~positive regulation of focal adhesion assembly	3	2.83019	0.00462723	NRP1, TSC1, MAP4K4	102	30	29878	29.2922	0.986611	0.42676	0.426301
GOTERM_BP_DIRECT	GO:0006468~protein phosphorylation	8	7.54717	0.00513776	ACVR1, CAMK1D, PEAK1, PTPRA, PRKAG2, ROR1, MAP3K7, MAP4K4	102	620	29878	3.77963	0.991691	0.42676	0.426301
GOTERM_BP_DIRECT	GO:0060078~regulation of postsynaptic membrane potential	3	2.83019	0.00525299	DPP6, GABRA4, GRIA4	102	32	29878	27.4614	0.99254	0.42676	0.426301
KEGG_PATHWAY	mmu04072:Phospholipase D signaling pathway	5	4.71698	0.00525547	GRM5, PDGFD, TSC1, ADCY8, DGKI	47	149	9718	6.93845	0.567349	0.41781	0.41781
GOTERM_BP_DIRECT	GO:0007411~axon guidance	5	4.71698	0.00550658	NRP1, ROR1, APBB2, SLIT2, NEO1	102	208	29878	7.04138	0.994115	0.42676	0.426301
UP_SEQ_FEATURE	TOPO_DOM:Extracellular	21	19.8113	0.00567858	ACVR1, KIRREL3, NRP1, CNTNAP2, SLC38A1, SLC10A7, AU040320, TENM4, GABRA4, NRXN3, SLC1A3, TPCN1, GRM5, DPP6, SGCD, ADGRA1, PTPRA, ROR1, NEO1, PAG1, GRIA4	100	2463	22187	1.89171	0.957357	0.879198	0.879198
GOTERM_BP_DIRECT	GO:0007229~integrin-mediated signaling pathway	4	3.77358	0.00607399	VAV3, NRP1, FUT8, PTPRA	102	109	29878	10.7494	0.996538	0.434524	0.434057
GOTERM_CC_DIRECT	GO:0043197~dendritic spine	5	4.71698	0.00625022	GRM5, FMR1, SLC1A3, DGKI, GRIA4	102	217	30060	6.79046	0.788793	0.070457	0.0650591
GOTERM_CC_DIRECT	GO:0005829~cytosol	26	24.5283	0.00725973	NRP1, FMR1, UBR4, PRKAG2, GPHN, NIPBL, CWC22, DENND5A, CKB, MAP3K7, WASHC2, USP46, SPAG9, TIA1, RALBP1, KCNIP3, TSC1, NMNAT2, CNOT4, DMTF1, PEAK1, PSME4, KLF9, TACC1, MAPT, DGKI	102	4529	30060	1.69184	0.835851	0.0782788	0.0722816
UP_KW_CELLULAR_COMPONENT	KW-0966~Cell projection	14	13.2075	0.00764627	KIRREL3, CNTNAP2, TENM4, FMR1, NRXN3, NMNAT2, ADCY8, GPHN, MTSS2, TTLL3, ROR1, MAPT, DGKI, GRIA4	92	1243	18500	2.26486	0.20568	0.0764627	0.0662676
GOTERM_BP_DIRECT	GO:0051491~positive regulation of filopodium assembly	3	2.83019	0.0081171	NRP1, FMR1, RHOQ	102	40	29878	21.9691	0.999489	0.539207	0.538627
UP_SEQ_FEATURE	DOMAIN:EGF-like 2	4	3.77358	0.00812264	CNTNAP2, TENM4, NRXN3, SLIT2	100	92	22187	9.64652	0.989093	0.879198	0.879198
KEGG_PATHWAY	mmu04727:GABAergic synapse	4	3.77358	0.00874881	SLC38A1, GABRA4, ADCY8, GPHN	47	90	9718	9.1896	0.752707	0.463687	0.463687
GOTERM_CC_DIRECT	GO:0045121~membrane raft	5	4.71698	0.00897272	MAPT, ADCY8, SLC25A4, PAG1, RHOQ	102	241	30060	6.11423	0.893037	0.0927181	0.0856147
UP_SEQ_FEATURE	CROSSLNK:Glycyl lysine isopeptide (Lys-Gly) (interchain with G-Cter in ubiquitin)	6	5.66038	0.00945251	TRAF3, TET1, TSC1, MAPT, MAP3K7, CCAR1	100	288	22187	4.62229	0.994813	0.879198	0.879198
UP_SEQ_FEATURE	DOMAIN:Laminin G	3	2.83019	0.010076	CNTNAP2, NRXN3, SLIT2	100	34	22187	19.5768	0.99634	0.879198	0.879198
GOTERM_BP_DIRECT	GO:0097396~response to interleukin-17	2	1.88679	0.0101073	CNTNAP2, FMR1	102	3	29878	195.281	0.999921	0.626655	0.625981
GOTERM_MF_DIRECT	GO:0004842~ubiquitin-protein transferase activity	5	4.71698	0.0109704	CNOT4, RNF144A, TRAF3, UBR4, UBR3	103	246	29205	5.76308	0.970693	0.554956	0.553222
GOTERM_BP_DIRECT	GO:2001237~negative regulation of extrinsic apoptotic signaling pathway	3	2.83019	0.0110784	ACVR1, NRP1, SCG2	102	47	29878	18.6971	0.999968	0.643935	0.643242
GOTERM_CC_DIRECT	GO:0060076~excitatory synapse	3	2.83019	0.0114026	CNTNAP2, ADCY8, DGKI	102	48	30060	18.4191	0.941812	0.113113	0.104447
UP_SEQ_FEATURE	REPEAT:HEAT 5	3	2.83019	0.0118587	NIPBL, PSME4, CLASP1	100	37	22187	17.9895	0.998652	0.879198	0.879198
GOTERM_BP_DIRECT	GO:0030335~positive regulation of cell migration	5	4.71698	0.0137758	SPAG9, ACVR1, PDGFD, MAP4K4, CCAR1	102	272	29878	5.38459	0.999998	0.64502	0.644326
GOTERM_MF_DIRECT	GO:0015172~acidic amino acid transmembrane transporter activity	2	1.88679	0.0138979	SLC1A3, SLC25A12	103	4	29205	141.772	0.98865	0.554956	0.553222
UP_SEQ_FEATURE	DOMAIN:EGF-like	5	4.71698	0.0139182	BCAN, CNTNAP2, TENM4, NRXN3, SLIT2	100	207	22187	5.35918	0.999576	0.879198	0.879198
GOTERM_BP_DIRECT	GO:0050804~modulation of chemical synaptic transmission	4	3.77358	0.0139382	GRM5, PTPRA, ADCY8, GRIA4	102	148	29878	7.9168	0.999998	0.64502	0.644326
UP_SEQ_FEATURE	COMPBIAS:Basic and acidic residues	35	33.0189	0.014283	TENM4, USP54, FMR1, NRXN3, UBR4, PRKAG2, GPHN, CCAR1, NIPBL, ADGRA1, CLMN, CWC22, CTNNA3, CKB, PAG1, CLASP1, WASHC2, MAP4K4, RALBP1, GABRA4, TET1, TSC1, CBFA2T2, MTSS2, BCAN, NOPCHAP1, TTLL3, DMTF1, TEF, KLF9, COL4A5, TACC1, MAPT, PPP1R12B, FGF12	100	5359	22187	1.44905	0.999654	0.879198	0.879198
UP_KW_CELLULAR_COMPONENT	KW-0206~Cytoskeleton	14	13.2075	0.0149466	RALBP1, UBR4, GPHN, TBCK, SGCD, TTLL3, SNTG1, PEAK1, TACC1, CTNNA3, MAPT, PPP1R12B, PTPN4, CLASP1	92	1354	18500	2.07919	0.363509	0.1121	0.0971532
UP_KW_PTM	KW-0654~Proteoglycan	4	3.77358	0.0164377	BCAN, NRP1, ITIH3, NRXN3	83	85	13016	7.37973	0.232939	0.150957	0.150957
UP_SEQ_FEATURE	DOMAIN:EGF-like 1	4	3.77358	0.0166142	CNTNAP2, TENM4, NRXN3, SLIT2	100	120	22187	7.39567	0.999907	0.898751	0.898751
GOTERM_BP_DIRECT	GO:0043490~malate-aspartate shuttle	2	1.88679	0.0167893	SLC1A3, SLC25A12	102	5	29878	117.169	1	0.64502	0.644326
GOTERM_BP_DIRECT	GO:0071673~positive regulation of smooth muscle cell chemotaxis	2	1.88679	0.0167893	NRP1, PDGFD	102	5	29878	117.169	1	0.64502	0.644326
GOTERM_BP_DIRECT	GO:0007399~nervous system development	6	5.66038	0.0167974	NRP1, CAMK1D, FMR1, NRXN3, TSC1, SLIT2	102	439	29878	4.00348	1	0.64502	0.644326
GOTERM_MF_DIRECT	GO:0019901~protein kinase binding	7	6.60377	0.016844	NRP1, TRAF3, FMR1, PRKAG2, MAPT, PPP1R12B, RHOQ	103	585	29205	3.39283	0.995643	0.554956	0.553222
GOTERM_BP_DIRECT	GO:0006811~monoatomic ion transport	7	6.60377	0.0169121	SLC38A1, SLC10A7, GABRA4, KCNIP3, CLCN3, GRIA4, TPCN1	102	605	29878	3.38918	1	0.64502	0.644326
INTERPRO	IPR001791:Laminin_G	3	2.83019	0.0169715	CNTNAP2, NRXN3, SLIT2	99	45	22137	14.9071	0.999385	1	1
GOTERM_MF_DIRECT	GO:0004111~creatine kinase activity	2	1.88679	0.0173424	CKB, MAP4K4	103	5	29205	113.417	0.996296	0.554956	0.553222
GOTERM_MF_DIRECT	GO:0005095~GTPase inhibitor activity	2	1.88679	0.0173424	SLIT2, DGKI	103	5	29205	113.417	0.996296	0.554956	0.553222
UP_KW_PTM	KW-0597~Phosphoprotein	60	56.6038	0.0177597	NRP1, CNTNAP2, TENM4, FMR1, PRKAG2, GPHN, CCAR1, NIPBL, GRM5, CWC22, DENND5A, MAP3K7, NEO1, WASHC2, RAB8B, VAV3, ACVR1, RALBP1, SLC38A1, CAMK1D, TET1, TSC1, CBFA2T2, MTSS2, BCAN, DMTF1, PEAK1, PSME4, ROR1, MAPT, PPP1R12B, SCG2, SLC25A4, COPA, AU040320, USP54, UBR4, SLC1A3, UBR3, ADCY8, FUT8, CLMN, APBB2, CTNNA3, CKB, PAG1, CLASP1, MAP4K4, GRIA4, SPAG9, NEBL, KCNIP3, NR1D2, CNOT4, NOPCHAP1, TEF, P…	83	7835	13016	1.20091	0.249269	0.150957	0.150957
UP_KW_MOLECULAR_FUNCTION	KW-0010~Activator	9	8.49057	0.0178052	NIPBL, DMTF1, TEF, FMR1, TET1, TACC1, NR1D2, MEIS2, CCAR1	61	683	12229	2.6417	0.570177	0.5887	0.5887
GOTERM_BP_DIRECT	GO:0001525~angiogenesis	5	4.71698	0.017813	VAV3, NRP1, NRXN3, MAP3K7, SCG2	102	294	29878	4.98166	1	0.64502	0.644326
UP_SEQ_FEATURE	REPEAT:HEAT 4	3	2.83019	0.0179575	NIPBL, PSME4, CLASP1	100	46	22187	14.4698	0.999956	0.898751	0.898751
GOTERM_CC_DIRECT	GO:0005634~nucleus	33	31.1321	0.0180965	TENM4, CELF2, FMR1, UBR4, PRKAG2, CCAR1, NIPBL, SNTG1, CWC22, APBB2, WASHC2, USP46, TIA1, RALBP1, CAMK1D, KCNIP3, TET1, TSC1, NR1D2, CBFA2T2, MEIS2, THAP2, CNOT4, TBCK, NOPCHAP1, DMTF1, TEF, PSME4, KLF9, TACC1, MAPT, FGF12, DGKI	102	6691	30060	1.45349	0.989209	0.172612	0.159388
GOTERM_BP_DIRECT	GO:0007416~synapse assembly	3	2.83019	0.0181901	KIRREL3, NRXN3, MAPT	102	61	29878	14.406	1	0.64502	0.644326
GOTERM_BP_DIRECT	GO:0007052~mitotic spindle organization	3	2.83019	0.0187555	TBCK, TACC1, CLASP1	102	62	29878	14.1736	1	0.64502	0.644326
GOTERM_BP_DIRECT	GO:1902476~chloride transmembrane transport	3	2.83019	0.0193283	GABRA4, SLC1A3, CLCN3	102	63	29878	13.9486	1	0.64502	0.644326
GOTERM_BP_DIRECT	GO:0009449~gamma-aminobutyric acid biosynthetic process	2	1.88679	0.0201135	SLC38A1, SLC1A3	102	6	29878	97.6405	1	0.64502	0.644326
GOTERM_BP_DIRECT	GO:0097106~postsynaptic density organization	2	1.88679	0.0201135	CNTNAP2, NRXN3	102	6	29878	97.6405	1	0.64502	0.644326
GOTERM_BP_DIRECT	GO:0098908~regulation of neuronal action potential	2	1.88679	0.0201135	FMR1, FGF12	102	6	29878	97.6405	1	0.64502	0.644326
GOTERM_CC_DIRECT	GO:0009986~cell surface	8	7.54717	0.0208441	BCAN, NRP1, CNTNAP2, DPP6, SLC1A3, ROR1, SLIT2, NEO1	102	821	30060	2.87168	0.994614	0.191457	0.176789
UP_SEQ_FEATURE	REPEAT:HEAT 3	3	2.83019	0.0210111	NIPBL, PSME4, CLASP1	100	50	22187	13.3122	0.999992	0.898751	0.898751
UP_SEQ_FEATURE	CARBOHYD:N-linked (GlcNAc...) asparagine	26	24.5283	0.0212635	NRP1, CNTNAP2, ITIH3, AU040320, TENM4, NRXN3, SLC1A3, CLCN3, ADCY8, GGTA1, GRM5, DPP6, SGCD, PDGFD, SLIT2, PTCHD4, NEO1, GRIA4, ACVR1, KIRREL3, SLC38A1, GABRA4, TPCN1, BCAN, PTPRA, ROR1	100	3734	22187	1.54489	0.999993	0.898751	0.898751
INTERPRO	IPR016024:ARM-type_fold	6	5.66038	0.0215225	NIPBL, PSME4, CWC22, UBR4, TSC1, CLASP1	99	358	22137	3.74759	0.999917	1	1
GOTERM_MF_DIRECT	GO:0008270~zinc ion binding	8	7.54717	0.0217804	RNF144A, TRAF3, UBR4, UBR3, TET1, NR1D2, CAR10, TIMP4	103	797	29205	2.84611	0.99913	0.565228	0.563462
GOTERM_MF_DIRECT	GO:0005216~monoatomic ion channel activity	4	3.77358	0.0225375	GABRA4, CLCN3, GRIA4, TPCN1	103	172	29205	6.59404	0.999321	0.565228	0.563462
SMART	SM00181:EGF	5	4.71698	0.0228239	BCAN, CNTNAP2, TENM4, NRXN3, SLIT2	66	182	10943	4.55503	0.883192	1	1
GOTERM_BP_DIRECT	GO:0099550~trans-synaptic signaling, modulating synaptic transmission	2	1.88679	0.0234266	NRXN3, NEO1	102	7	29878	83.6919	1	0.653859	0.653156
GOTERM_BP_DIRECT	GO:0098977~inhibitory chemical synaptic transmission	2	1.88679	0.0234266	CNTNAP2, FMR1	102	7	29878	83.6919	1	0.653859	0.653156
GOTERM_BP_DIRECT	GO:0000381~regulation of alternative mRNA splicing, via spliceosome	3	2.83019	0.0235395	TIA1, CELF2, FMR1	102	70	29878	12.5538	1	0.653859	0.653156
INTERPRO	IPR000742:EGF-like_dom	5	4.71698	0.0235563	BCAN, CNTNAP2, TENM4, NRXN3, SLIT2	99	245	22137	4.56339	0.999966	1	1
GOTERM_MF_DIRECT	GO:0044325~transmembrane transporter binding	4	3.77358	0.0235686	CNTNAP2, FMR1, KCNIP3, FGF12	103	175	29205	6.481	0.999515	0.565228	0.563462
GOTERM_CC_DIRECT	GO:0008021~synaptic vesicle	4	3.77358	0.023605	KIRREL3, CLCN3, DGKI, RAB8B	102	182	30060	6.47705	0.997326	0.209073	0.193055
GOTERM_BP_DIRECT	GO:0035176~social behavior	3	2.83019	0.0241692	CNTNAP2, FMR1, NRXN3	102	71	29878	12.377	1	0.653859	0.653156
GOTERM_BP_DIRECT	GO:0016477~cell migration	5	4.71698	0.0244019	VAV3, FUT8, PEAK1, CTNNA3, CLASP1	102	324	29878	4.52039	1	0.653859	0.653156
SMART	SM00282:LamG	3	2.83019	0.0245499	CNTNAP2, NRXN3, SLIT2	66	41	10943	12.1319	0.900901	1	1
UP_KW_MOLECULAR_FUNCTION	KW-0808~Transferase	17	16.0377	0.025051	ACVR1, CAMK1D, UBR4, UBR3, NMNAT2, GGTA1, GPHN, CNOT4, RNF144A, METTL25, FUT8, TRAF3, CKB, UGGT2, MAP3K7, DGKI, MAP4K4	61	1969	12229	1.73087	0.696507	0.5887	0.5887
GOTERM_BP_DIRECT	GO:0008344~adult locomotory behavior	3	2.83019	0.0254492	TSC1, CLCN3, FGF12	102	73	29878	12.0379	1	0.653859	0.653156
GOTERM_BP_DIRECT	GO:0010976~positive regulation of neuron projection development	4	3.77358	0.0260633	CAMK1D, ROR1, MAPT, CBFA2T2	102	188	29878	6.23237	1	0.653859	0.653156
GOTERM_MF_DIRECT	GO:0008092~cytoskeletal protein binding	3	2.83019	0.0263473	NEBL, PTPN4, GPHN	103	72	29205	11.8143	0.999805	0.565228	0.563462
GOTERM_MF_DIRECT	GO:0042802~identical protein binding	14	13.2075	0.0264951	SPAG9, TENM4, FMR1, GPHN, TPCN1, GRM5, TEF, TRAF3, PEAK1, MAPT, SLIT2, SLC25A12, MAP3K7, GRIA4	103	2053	29205	1.93357	0.999815	0.565228	0.563462
GOTERM_BP_DIRECT	GO:0032489~regulation of Cdc42 protein signal transduction	2	1.88679	0.0267286	NRP1, RALBP1	102	8	29878	73.2304	1	0.653859	0.653156
INTERPRO	IPR000719:Prot_kinase_dom	7	6.60377	0.0271558	ACVR1, TBCK, CAMK1D, PEAK1, ROR1, MAP3K7, MAP4K4	99	516	22137	3.03342	0.999993	1	1
GOTERM_BP_DIRECT	GO:0045944~positive regulation of transcription by RNA polymerase II	10	9.43396	0.0273758	ACVR1, NIPBL, DMTF1, TEF, KLF9, TET1, NR1D2, APBB2, MEIS2, RHOQ	102	1264	29878	2.31742	1	0.653859	0.653156
GOTERM_BP_DIRECT	GO:0007612~learning	3	2.83019	0.0274199	CNTNAP2, GRM5, NRXN3	102	76	29878	11.5627	1	0.653859	0.653156
GOTERM_CC_DIRECT	GO:0048787~presynaptic active zone membrane	3	2.83019	0.0277783	CNTNAP2, NRXN3, GRIA4	102	77	30060	11.482	0.999076	0.215481	0.198972
GOTERM_CC_DIRECT	GO:0008076~voltage-gated potassium channel complex	3	2.83019	0.0277783	CNTNAP2, DPP6, KCNIP3	102	77	30060	11.482	0.999076	0.215481	0.198972
GOTERM_CC_DIRECT	GO:0005769~early endosome	5	4.71698	0.0281667	NRP1, CNTNAP2, APBB2, CLCN3, WASHC2	102	341	30060	4.3212	0.999163	0.215481	0.198972
GOTERM_CC_DIRECT	GO:0010008~endosome membrane	4	3.77358	0.0281792	TRAF3, CLCN3, RAB8B, TPCN1	102	195	30060	6.04525	0.999166	0.215481	0.198972
UP_SEQ_FEATURE	REPEAT:HEAT 2	3	2.83019	0.0285991	NIPBL, PSME4, CLASP1	100	59	22187	11.2815	1	0.898751	0.898751
UP_SEQ_FEATURE	REPEAT:HEAT 1	3	2.83019	0.0285991	NIPBL, PSME4, CLASP1	100	59	22187	11.2815	1	0.898751	0.898751
GOTERM_CC_DIRECT	GO:0031410~cytoplasmic vesicle	8	7.54717	0.0286729	RNF144A, COPA, AU040320, NMNAT2, CLCN3, ADCY8, DGKI, RAB8B	102	878	30060	2.68525	0.999264	0.215481	0.198972
UP_SEQ_FEATURE	REGION:Disordered	69	65.0943	0.0291499	NRP1, TENM4, CELF2, FMR1, PRKAG2, GPHN, CCAR1, NIPBL, GRM5, ADGRA1, CWC22, MAP3K7, NEO1, WASHC2, KIRREL3, RALBP1, CAMK1D, TET1, TSC1, CBFA2T2, THAP2, MTSS2, BCAN, METTL25, DMTF1, TRAF3, PEAK1, SNHG11, PSME4, COL4A5, ROR1, MAPT, PPP1R12B, SCG2, DGKI, AU040320, USP54, NRXN3, UBR4, SLC1A3, UBR3, CLCN3, ADCY8, DPP6, CLMN, APBB2, CTNNA3, CKB, PAG1, CLASP1, MAP4K4, GRIA4, SPAG9, TIA1, NEBL, KCNIP3, GAB…	100	13077	22187	1.17068	1	0.898751	0.898751
UP_SEQ_FEATURE	DOMAIN:Protein kinase	7	6.60377	0.0292583	ACVR1, TBCK, CAMK1D, PEAK1, ROR1, MAP3K7, MAP4K4	100	521	22187	2.98098	1	0.898751	0.898751
GOTERM_BP_DIRECT	GO:0042147~retrograde transport, endosome to Golgi	3	2.83019	0.0294501	SPAG9, DENND5A, WASHC2	102	79	29878	11.1236	1	0.680931	0.680199
GOTERM_BP_DIRECT	GO:2000766~negative regulation of cytoplasmic translation	2	1.88679	0.0300195	FMR1, NMNAT2	102	9	29878	65.0937	1	0.680931	0.680199
GOTERM_CC_DIRECT	GO:0042734~presynaptic membrane	4	3.77358	0.0304381	CNTNAP2, FMR1, NRXN3, ADCY8	102	201	30060	5.86479	0.999531	0.222019	0.205009
INTERPRO	IPR003126:Znf_UBR	2	1.88679	0.0305844	UBR4, UBR3	99	7	22137	63.8874	0.999999	1	1
UP_SEQ_FEATURE	DOMAIN:UBR-type	2	1.88679	0.0308236	UBR4, UBR3	100	7	22187	63.3914	1	0.898751	0.898751
UP_SEQ_FEATURE	ZN_FING:UBR-type	2	1.88679	0.0308236	UBR4, UBR3	100	7	22187	63.3914	1	0.898751	0.898751
GOTERM_BP_DIRECT	GO:0043087~regulation of GTPase activity	3	2.83019	0.030836	VAV3, RALBP1, DGKI	102	81	29878	10.8489	1	0.682796	0.682062
KEGG_PATHWAY	mmu04020:Calcium signaling pathway	5	4.71698	0.0315411	GRM5, PDGFD, ADCY8, SLC25A4, TPCN1	47	254	9718	4.0702	0.993878	1	1
GOTERM_MF_DIRECT	GO:0004672~protein kinase activity	6	5.66038	0.0334179	ACVR1, CAMK1D, PEAK1, ROR1, MAP3K7, MAP4K4	103	510	29205	3.33581	0.999981	0.668358	0.66627
GOTERM_BP_DIRECT	GO:0007275~multicellular organism development	9	8.49057	0.0346667	NRP1, NIPBL, TENM4, PDGFD, PSME4, TET1, ROR1, SLIT2, MEIS2	102	1111	29878	2.3729	1	0.74056	0.739764
UP_SEQ_FEATURE	DOMAIN:Neurexin/syndecan/glycophorin C	2	1.88679	0.0351495	CNTNAP2, NRXN3	100	8	22187	55.4675	1	0.973641	0.973641
KEGG_PATHWAY	mmu04723:Retrograde endocannabinoid signaling	4	3.77358	0.0354838	GRM5, GABRA4, ADCY8, GRIA4	47	153	9718	5.40565	0.9968	1	1
GOTERM_BP_DIRECT	GO:0098976~excitatory chemical synaptic transmission	2	1.88679	0.0365684	CNTNAP2, FMR1	102	11	29878	53.2585	1	0.74056	0.739764
GOTERM_BP_DIRECT	GO:0048170~positive regulation of long-term neuronal synaptic plasticity	2	1.88679	0.0365684	GRM5, FMR1	102	11	29878	53.2585	1	0.74056	0.739764
GOTERM_BP_DIRECT	GO:0090630~activation of GTPase activity	3	2.83019	0.0366298	TBCK, TSC1, MTSS2	102	89	29878	9.87376	1	0.74056	0.739764
GOTERM_CC_DIRECT	GO:0015630~microtubule cytoskeleton	4	3.77358	0.0377699	TTLL3, FMR1, MAPT, CLASP1	102	219	30060	5.38276	0.999929	0.267626	0.247123
INTERPRO	IPR011009:Kinase-like_dom_sf	7	6.60377	0.0379025	ACVR1, TBCK, CAMK1D, PEAK1, ROR1, MAP3K7, MAP4K4	99	559	22137	2.80008	1	1	1
UP_KW_CELLULAR_COMPONENT	KW-0333~Golgi apparatus	10	9.43396	0.0398257	FUT8, COPA, SLC10A7, AU040320, KCNIP3, DENND5A, APBB2, NMNAT2, GGTA1, CLASP1	92	933	18500	2.15527	0.704538	0.204098	0.176885
GOTERM_BP_DIRECT	GO:0048846~axon extension involved in axon guidance	2	1.88679	0.0398264	NRP1, SLIT2	102	12	29878	48.8203	1	0.783652	0.782809
GOTERM_BP_DIRECT	GO:0021766~hippocampus development	3	2.83019	0.0404465	KIRREL3, BCAN, TSC1	102	94	29878	9.34856	1	0.783652	0.782809
SMART	SM00396:ZnF_UBR1	2	1.88679	0.0408565	UBR4, UBR3	66	7	10943	47.3723	0.979338	1	1
GOTERM_CC_DIRECT	GO:0005802~trans-Golgi network	4	3.77358	0.0426552	SLC10A7, AU040320, DENND5A, NMNAT2	102	230	30060	5.12532	0.99998	0.293847	0.271335
UP_KW_CELLULAR_COMPONENT	KW-0628~Postsynaptic cell membrane	4	3.77358	0.0430521	FMR1, GABRA4, GPHN, GRIA4	92	158	18500	5.09081	0.732915	0.204098	0.176885
GOTERM_BP_DIRECT	GO:1901029~negative regulation of mitochondrial outer membrane permeabilization involved in apoptotic signaling pathway	2	1.88679	0.0430735	MPV17L, SLC25A4	102	13	29878	45.0649	1	0.797556	0.796698
GOTERM_BP_DIRECT	GO:0034329~cell junction assembly	2	1.88679	0.0430735	CNTNAP2, NRXN3	102	13	29878	45.0649	1	0.797556	0.796698
UP_SEQ_FEATURE	LIPID:S-palmitoyl cysteine	5	4.71698	0.0432111	KCNIP3, NMNAT2, GPHN, PAG1, GRIA4	100	295	22187	3.76051	1	1	1
UP_SEQ_FEATURE	INTRAMEM:Helical; Pore-forming	2	1.88679	0.043744	GRIA4, TPCN1	100	10	22187	44.374	1	1	1
GOTERM_BP_DIRECT	GO:0098609~cell-cell adhesion	4	3.77358	0.0451744	KIRREL3, CTNNA3, SLIT2, NEO1	102	234	29878	5.00721	1	0.797556	0.796698
GOTERM_BP_DIRECT	GO:0007179~transforming growth factor beta receptor signaling pathway	3	2.83019	0.0452152	ACVR1, FUT8, MAP3K7	102	100	29878	8.78765	1	0.797556	0.796698
UP_SEQ_FEATURE	DOMAIN:EGF-like 3	3	2.83019	0.0453809	TENM4, NRXN3, SLIT2	100	76	22187	8.75803	1	1	1
UP_KW_DOMAIN	KW-0245~EGF-like domain	5	4.71698	0.0458311	BCAN, CNTNAP2, TENM4, NRXN3, SLIT2	80	252	14793	3.6689	0.626638	0.449686	0.449686
GOTERM_BP_DIRECT	GO:0007264~small GTPase-mediated signal transduction	3	2.83019	0.0460293	VAV3, RALBP1, RHOQ	102	101	29878	8.70064	1	0.797556	0.796698
GOTERM_MF_DIRECT	GO:0045296~cadherin binding	3	2.83019	0.0462281	ACVR1, CTNNA3, NEO1	103	98	29205	8.67991	1	0.809218	0.806689
GOTERM_BP_DIRECT	GO:0032793~positive regulation of CREB transcription factor activity	2	1.88679	0.0463097	CAMK1D, ADCY8	102	14	29878	41.8459	1	0.797556	0.796698
UP_KW_CELLULAR_COMPONENT	KW-0770~Synapse	7	6.60377	0.0476229	FMR1, GABRA4, NRXN3, ADCY8, GPHN, DGKI, GRIA4	92	533	18500	2.64092	0.76865	0.204098	0.176885
GOTERM_MF_DIRECT	GO:0005313~L-glutamate transmembrane transporter activity	2	1.88679	0.0478115	SLC1A3, SLC25A12	103	14	29205	40.5062	1	0.809218	0.806689
GOTERM_MF_DIRECT	GO:0003779~actin binding	5	4.71698	0.0480473	NEBL, CLMN, SNTG1, ADCY8, MTSS2	103	390	29205	3.63518	1	0.809218	0.806689
GOTERM_BP_DIRECT	GO:0006511~ubiquitin-dependent protein catabolic process	4	3.77358	0.0485551	CNOT4, RNF144A, UBR4, UBR3	102	241	29878	4.86177	1	0.821022	0.82014
GOTERM_BP_DIRECT	GO:0017148~negative regulation of translation	3	2.83019	0.0501801	TIA1, FMR1, TSC1	102	106	29878	8.29023	1	0.833348	0.832452
GOTERM_CC_DIRECT	GO:0001725~stress fiber	3	2.83019	0.050479	NEBL, ROR1, PPP1R12B	102	107	30060	8.26278	0.999997	0.338346	0.312424
GOTERM_BP_DIRECT	GO:0000165~MAPK cascade	3	2.83019	0.051877	MAP3K7, SCG2, MAP4K4	102	108	29878	8.13671	1	0.845814	0.844904
GOTERM_CC_DIRECT	GO:0016010~dystrophin-associated glycoprotein complex	2	1.88679	0.0524382	SGCD, SNTG1	102	16	30060	36.8382	0.999998	0.342228	0.316009
GOTERM_BP_DIRECT	GO:0032228~regulation of synaptic transmission, GABAergic	2	1.88679	0.0527497	USP46, SLC38A1	102	16	29878	36.6152	1	0.845814	0.844904
GOTERM_MF_DIRECT	GO:0005096~GTPase activator activity	4	3.77358	0.0546949	TBCK, NRP1, RALBP1, MTSS2	103	245	29205	4.62928	1	0.837507	0.83489
GOTERM_MF_DIRECT	GO:0003730~mRNA 3'-UTR binding	3	2.83019	0.0549614	TIA1, CELF2, FMR1	103	108	29205	7.87621	1	0.837507	0.83489
GOTERM_BP_DIRECT	GO:0031110~regulation of microtubule polymerization or depolymerization	2	1.88679	0.0559535	MAPT, CLASP1	102	17	29878	34.4614	1	0.859473	0.858549
KEGG_PATHWAY	mmu05016:Huntington disease	5	4.71698	0.0570367	PSMD12, GRM5, SLC1A3, SLC25A4, GRIA4	47	308	9718	3.35659	0.999912	1	1
GOTERM_BP_DIRECT	GO:0007417~central nervous system development	3	2.83019	0.0570887	BCAN, FMR1, GABRA4	102	114	29878	7.70846	1	0.859473	0.858549
GOTERM_BP_DIRECT	GO:0007155~cell adhesion	6	5.66038	0.0574749	KIRREL3, BCAN, CNTNAP2, NRXN3, CTNNA3, NEO1	102	614	29878	2.86243	1	0.859473	0.858549
GOTERM_BP_DIRECT	GO:0018279~protein N-linked glycosylation via asparagine	2	1.88679	0.0591466	FUT8, UGGT2	102	18	29878	32.5468	1	0.859473	0.858549
GOTERM_BP_DIRECT	GO:0050918~positive chemotaxis	2	1.88679	0.0591466	NRP1, SCG2	102	18	29878	32.5468	1	0.859473	0.858549
GOTERM_BP_DIRECT	GO:0060546~negative regulation of necroptotic process	2	1.88679	0.0591466	MAP3K7, SLC25A4	102	18	29878	32.5468	1	0.859473	0.858549
INTERPRO	IPR003585:Neurexin-like	2	1.88679	0.0602426	CNTNAP2, NRXN3	99	14	22137	31.9437	1	1	1
UP_SEQ_FEATURE	DOMAIN:Laminin G-like 4	2	1.88679	0.0607064	CNTNAP2, NRXN3	100	14	22187	31.6957	1	1	1
UP_KW_MOLECULAR_FUNCTION	KW-0678~Repressor	7	6.60377	0.0622667	CELF2, FMR1, KCNIP3, TET1, NR1D2, CBFA2T2, CCAR1	61	576	12229	2.43633	0.951278	0.975511	0.975511
KEGG_PATHWAY	mmu04540:Gap junction	3	2.83019	0.0623548	GRM5, PDGFD, ADCY8	47	86	9718	7.21277	0.999964	1	1
GOTERM_BP_DIRECT	GO:0007409~axonogenesis	3	2.83019	0.0643072	CNTNAP2, MAPT, SLIT2	102	122	29878	7.20299	1	0.895818	0.894855
GOTERM_CC_DIRECT	GO:0044297~cell body	3	2.83019	0.0645441	FMR1, MAPT, SLIT2	102	123	30060	7.18795	1	0.403723	0.372792
GOTERM_CC_DIRECT	GO:0030673~axolemma	2	1.88679	0.0651165	CNTNAP2, MAPT	102	20	30060	29.4706	1	0.403723	0.372792
GOTERM_BP_DIRECT	GO:0030031~cell projection assembly	2	1.88679	0.0655007	VAV3, MTSS2	102	20	29878	29.2922	1	0.895818	0.894855
GOTERM_BP_DIRECT	GO:0071625~vocalization behavior	2	1.88679	0.0655007	CNTNAP2, NRXN3	102	20	29878	29.2922	1	0.895818	0.894855
GOTERM_BP_DIRECT	GO:0002042~cell migration involved in sprouting angiogenesis	2	1.88679	0.0655007	NRP1, SLIT2	102	20	29878	29.2922	1	0.895818	0.894855
GOTERM_MF_DIRECT	GO:0015293~symporter activity	3	2.83019	0.0661341	SLC38A1, SLC10A7, SLC1A3	103	120	29205	7.08859	1	0.960511	0.95751
KEGG_PATHWAY	mmu04211:Longevity regulating pathway	3	2.83019	0.0675266	PRKAG2, TSC1, ADCY8	47	90	9718	6.8922	0.999985	1	1
GOTERM_BP_DIRECT	GO:0007626~locomotory behavior	3	2.83019	0.068026	CNTNAP2, GRM5, ADCY8	102	126	29878	6.97432	1	0.902506	0.901536
INTERPRO	IPR013320:ConA-like_dom_sf	4	3.77358	0.0680568	NRP1, CNTNAP2, NRXN3, SLIT2	99	212	22137	4.21898	1	1	1
GOTERM_CC_DIRECT	GO:0097386~glial cell projection	2	1.88679	0.0682598	FMR1, MAPT	102	21	30060	28.0672	1	0.409725	0.378335
GOTERM_BP_DIRECT	GO:0015813~L-glutamate transmembrane transport	2	1.88679	0.0686618	SLC1A3, SLC25A12	102	21	29878	27.8973	1	0.902506	0.901536
SMART	SM00116:CBS	2	1.88679	0.0690289	PRKAG2, CLCN3	66	12	10943	27.6338	0.998709	1	1
GOTERM_MF_DIRECT	GO:0030165~PDZ domain binding	3	2.83019	0.0690367	KIRREL3, CNTNAP2, CLCN3	103	123	29205	6.9157	1	0.960511	0.95751
UP_SEQ_FEATURE	DOMAIN:CBS	2	1.88679	0.0690756	PRKAG2, CLCN3	100	16	22187	27.7338	1	1	1
GOTERM_CC_DIRECT	GO:0048471~perinuclear region of cytoplasm	7	6.60377	0.0693889	SPAG9, FMR1, TSC1, MEIS2, DGKI, RAB8B, CCAR1	102	858	30060	2.40436	1	0.409725	0.378335
KEGG_PATHWAY	mmu04510:Focal adhesion	4	3.77358	0.070037	VAV3, PDGFD, COL4A5, PPP1R12B	47	202	9718	4.09438	0.99999	1	1
GOTERM_BP_DIRECT	GO:0071805~potassium ion transmembrane transport	3	2.83019	0.070861	DPP6, KCNIP3, SLC1A3	102	129	29878	6.81213	1	0.902506	0.901536
GOTERM_BP_DIRECT	GO:0055085~transmembrane transport	5	4.71698	0.0718082	RALBP1, CLCN3, SLC25A12, SLC25A4, TPCN1	102	462	29878	3.17015	1	0.902506	0.901536
GOTERM_BP_DIRECT	GO:0031290~retinal ganglion cell axon guidance	2	1.88679	0.0718123	NRP1, SLIT2	102	22	29878	26.6292	1	0.902506	0.901536
GOTERM_BP_DIRECT	GO:1901379~regulation of potassium ion transmembrane transport	2	1.88679	0.0718123	DPP6, KCNIP3	102	22	29878	26.6292	1	0.902506	0.901536
GOTERM_MF_DIRECT	GO:0008017~microtubule binding	4	3.77358	0.0732092	FMR1, MAPT, CLASP1, MAP4K4	103	277	29205	4.09449	1	0.976123	0.973072
UP_KW_BIOLOGICAL_PROCESS	KW-0406~Ion transport	7	6.60377	0.0732354	SLC38A1, SLC10A7, GABRA4, KCNIP3, CLCN3, GRIA4, TPCN1	54	626	11227	2.32484	0.964791	1	1
UP_KW_LIGAND	KW-0067~ATP-binding	14	13.2075	0.0734757	ACVR1, RALBP1, CAMK1D, PRKAG2, NMNAT2, CLCN3, ADCY8, GPHN, TTLL3, ROR1, CKB, MAP3K7, DGKI, MAP4K4	42	1420	6741	1.58239	0.726746	0.71644	0.71644
GOTERM_BP_DIRECT	GO:0060996~dendritic spine development	2	1.88679	0.0749523	CNTNAP2, FMR1	102	23	29878	25.4714	1	0.929408	0.928409
INTERPRO	IPR000644:CBS_dom	2	1.88679	0.0767851	PRKAG2, CLCN3	99	18	22137	24.8451	1	1	1
UP_SEQ_FEATURE	DOMAIN:CBS 1	2	1.88679	0.0773709	PRKAG2, CLCN3	100	18	22187	24.6522	1	1	1
UP_SEQ_FEATURE	DOMAIN:CBS 2	2	1.88679	0.0773709	PRKAG2, CLCN3	100	18	22187	24.6522	1	1	1
GOTERM_BP_DIRECT	GO:1904862~inhibitory synapse assembly	2	1.88679	0.0780817	CNTNAP2, GABRA4	102	24	29878	24.4101	1	0.94467	0.943654
KEGG_PATHWAY	mmu05231:Choline metabolism in cancer	3	2.83019	0.0782782	PDGFD, TSC1, DGKI	47	98	9718	6.32957	0.999998	1	1
SMART	SM00294:4.1m	2	1.88679	0.0800683	CNTNAP2, NRXN3	66	14	10943	23.6861	0.999574	1	1
INTERPRO	IPR046342:CBS_dom_sf	2	1.88679	0.0808755	PRKAG2, CLCN3	99	19	22137	23.5375	1	1	1
GOTERM_BP_DIRECT	GO:1904754~positive regulation of vascular associated smooth muscle cell migration	2	1.88679	0.0812007	NRP1, MAP3K7	102	25	29878	23.4337	1	0.94467	0.943654
UP_SEQ_FEATURE	DOMAIN:Laminin G-like 3	2	1.88679	0.0814911	CNTNAP2, NRXN3	100	19	22187	23.3547	1	1	1
GOTERM_MF_DIRECT	GO:0016301~kinase activity	6	5.66038	0.0817159	ACVR1, CAMK1D, CKB, MAP3K7, DGKI, MAP4K4	103	660	29205	2.57767	1	1	1
GOTERM_BP_DIRECT	GO:0016310~phosphorylation	6	5.66038	0.0825314	ACVR1, CAMK1D, CKB, MAP3K7, DGKI, MAP4K4	102	684	29878	2.56949	1	0.94467	0.943654
GOTERM_BP_DIRECT	GO:0008283~cell population proliferation	4	3.77358	0.0841992	TBCK, CNTNAP2, TACC1, TSC1	102	304	29878	3.85423	1	0.94467	0.943654
GOTERM_BP_DIRECT	GO:0048265~response to pain	2	1.88679	0.0843092	CNTNAP2, KCNIP3	102	26	29878	22.5324	1	0.94467	0.943654
GOTERM_BP_DIRECT	GO:0036120~cellular response to platelet-derived growth factor stimulus	2	1.88679	0.0843092	PDGFD, MTSS2	102	26	29878	22.5324	1	0.94467	0.943654
GOTERM_BP_DIRECT	GO:0001702~gastrulation with mouth forming second	2	1.88679	0.0843092	ACVR1, TENM4	102	26	29878	22.5324	1	0.94467	0.943654
GOTERM_BP_DIRECT	GO:0099645~neurotransmitter receptor localization to postsynaptic specialization membrane	2	1.88679	0.0843092	NRXN3, GPHN	102	26	29878	22.5324	1	0.94467	0.943654
GOTERM_BP_DIRECT	GO:0007165~signal transduction	9	8.49057	0.0856211	RALBP1, GRM5, TENM4, TRAF3, GABRA4, PPP1R12B, MAP3K7, RHOQ, DGKI	102	1346	29878	1.95861	1	0.947948	0.946929
GOTERM_CC_DIRECT	GO:0005622~intracellular anatomical structure	3	2.83019	0.0857113	CAMK1D, SNTG1, GPHN	102	145	30060	6.09736	1	0.490892	0.453283
GOTERM_BP_DIRECT	GO:0007205~protein kinase C-activating G protein-coupled receptor signaling pathway	2	1.88679	0.0874073	GRM5, DGKI	102	27	29878	21.6979	1	0.956339	0.955311
GOTERM_MF_DIRECT	GO:0003824~catalytic activity	4	3.77358	0.0880198	CAMK1D, CKB, NMNAT2, GPHN	103	300	29205	3.78058	1	1	1
UP_KW_BIOLOGICAL_PROCESS	KW-0813~Transport	15	14.1509	0.08935	COPA, RALBP1, SLC38A1, SLC10A7, KCNIP3, FMR1, GABRA4, SLC1A3, CLCN3, TPCN1, SLC25A12, SLC25A4, WASHC2, RAB8B, GRIA4	54	2046	11227	1.52425	0.983727	1	1
GOTERM_MF_DIRECT	GO:0031267~small GTPase binding	4	3.77358	0.0893636	RALBP1, DENND5A, DGKI, MTSS2	103	302	29205	3.75555	1	1	1
GOTERM_CC_DIRECT	GO:0098839~postsynaptic density membrane	3	2.83019	0.0897597	GRM5, NEO1, GRIA4	102	149	30060	5.93368	1	0.490892	0.453283
GOTERM_BP_DIRECT	GO:0034063~stress granule assembly	2	1.88679	0.0904951	TIA1, FMR1	102	28	29878	20.923	1	0.967361	0.966321
GOTERM_BP_DIRECT	GO:0051932~synaptic transmission, GABAergic	2	1.88679	0.0904951	GABRA4, CLCN3	102	28	29878	20.923	1	0.967361	0.966321
GOTERM_CC_DIRECT	GO:0005765~lysosomal membrane	4	3.77358	0.0913738	SPAG9, TSC1, CLCN3, TPCN1	102	317	30060	3.71869	1	0.490892	0.453283
GOTERM_CC_DIRECT	GO:0043194~axon initial segment	2	1.88679	0.093032	BCAN, CNTNAP2	102	29	30060	20.3245	1	0.490892	0.453283
GOTERM_CC_DIRECT	GO:0060077~inhibitory synapse	2	1.88679	0.093032	CLCN3, GPHN	102	29	30060	20.3245	1	0.490892	0.453283
UP_KW_CELLULAR_COMPONENT	KW-0967~Endosome	7	6.60377	0.0933096	TBCK, TRAF3, APBB2, CLCN3, WASHC2, RAB8B, TPCN1	92	636	18500	2.21322	0.947062	0.349911	0.303256
GOTERM_BP_DIRECT	GO:0048266~behavioral response to pain	2	1.88679	0.0935725	CNTNAP2, KCNIP3	102	29	29878	20.2015	1	0.97778	0.976728
GOTERM_BP_DIRECT	GO:0030517~negative regulation of axon extension	2	1.88679	0.0935725	NRP1, SLIT2	102	29	29878	20.2015	1	0.97778	0.976728
UP_SEQ_FEATURE	DOMAIN:F5/8 type C	2	1.88679	0.0937426	NRP1, CNTNAP2	100	22	22187	20.17	1	1	1
UP_KW_LIGAND	KW-0868~Chloride	3	2.83019	0.0939755	GABRA4, SLC1A3, CLCN3	42	85	6741	5.66471	0.813199	0.71644	0.71644
GOTERM_BP_DIRECT	GO:0048511~rhythmic process	3	2.83019	0.0958701	TEF, KLF9, NR1D2	102	154	29878	5.70626	1	0.987635	0.986573
GOTERM_BP_DIRECT	GO:0031643~positive regulation of myelination	2	1.88679	0.0966395	TENM4, SLC25A12	102	30	29878	19.5281	1	0.987635	0.986573
UP_KW_DOMAIN	KW-0129~CBS domain	2	1.88679	0.0967907	PRKAG2, CLCN3	80	19	14793	19.4645	0.882088	0.449686	0.449686
INTERPRO	IPR000421:FA58C	2	1.88679	0.0970584	NRP1, CNTNAP2	99	23	22137	19.444	1	1	1

## Sheet: a2
Category	Term	Count	%	PValue	Genes	List Total	Pop Hits	Pop Total	Fold Enrichment	Bonferroni	Benjamini	FDR
UP_SEQ_FEATURE	COMPBIAS:Polar residues	44	49.4382	6.33433e-06	SLC24A2, ATF2, PFKFB3, SLC4A1AP, WWC1, ZFAND6, FAM107A, HTT, RRBP1, GPATCH8, PHF21B, TTC28, CUX2, CWC22, NHS, BRD8, E2F6, CEP290, GPR158, ZFP462, RFTN2, UNC13B, MRPS28, UNC13C, USP47, RABGAP1L, RIC1, ZFP638, ARPP21, RNF25, ZBTB38, LRRC49, ACOT11, FBXO10, MEIS2, PCP4, TTLL3, LRRC7, KLF9, ABI1, PRR16, WDFY3, CCSER1, CDK12	80	6709	22187	1.81888	0.00292219	0.00292646	0.00292646
UP_SEQ_FEATURE	COMPBIAS:Basic and acidic residues	37	41.573	2.53283e-05	ATF2, PFKFB3, SLC4A1AP, WWC1, SRRT, RRBP1, GPATCH8, PHF21B, TTC28, CUX2, CWC22, NHS, BRD8, CKB, GPR158, RFTN2, UNC13B, UNC13C, USP47, SLC30A9, ZFP638, ARPP21, RNF25, ZBTB38, LRRC49, PAX3, P3H3, TMEM175, PCP4, TTLL3, SELENOS, LRRC7, KLF9, WDFY3, CCSER1, COL9A3, CDK12	80	5359	22187	1.91481	0.0116336	0.00585083	0.00585083
UP_SEQ_FEATURE	REGION:Disordered	63	70.7865	0.000194214	ATF2, SLC4A1AP, WWC1, ZFAND6, FAM107A, GPATCH8, TTC28, CWC22, SLC16A6, CEP290, MRPS28, UNC13B, UNC13C, USP47, SLC30A9, ZBTB38, LRRC49, ACOT11, PAX3, P3H3, FBXO10, TMEM175, MMP14, PCP4, SELENOS, LRRC7, PRR16, WDFY3, SLC24A2, PFKFB3, SAMD8, SRSF1, SRRT, HTT, SLC1A4, RRBP1, PHF21B, CUX2, NHS, SLC38A9, CKB, BRD8, E2F6, GPR158, ZFP462, LRRC4B, RFTN2, RABGAP1L, RIC1, ZFP638, ARPP21, RNF25, AGK, MBOAT2,…	80	13077	22187	1.33611	0.0858272	0.029909	0.029909
GOTERM_BP_DIRECT	GO:0050890~cognition	4	4.49438	0.000616806	CUX2, FAM107A, SLC1A4, GPR158	82	61	29878	23.8928	0.293019	0.346645	0.346645
UP_KW_PTM	KW-0597~Phosphoprotein	45	50.5618	0.000686244	SLC24A2, ATF2, DENND5B, WWC1, ZFAND6, SRSF1, SRRT, HTT, SLC1A4, RRBP1, ACACA, GPATCH8, TTC28, CUX2, CWC22, SLC16A6, SLC38A9, BRD8, CKB, PDK2, GPR158, ZFP462, LRRC4B, RFTN2, UNC13B, MRPS28, UNC13C, USP47, RABGAP1L, RIC1, ZFP638, ARPP21, ACOT11, PAX3, FBXO10, TMEM175, LRPPRC, MMP14, LRRC7, KLF9, ABI1, WDFY3, CDK12, PLPP3, PLEKHM3	55	7835	13016	1.35922	0.00956469	0.0102937	0.0102937
GOTERM_CC_DIRECT	GO:0005737~cytoplasm	35	39.3258	0.00147636	ATF2, WWC1, ZFAND6, SRSF1, IREB2, SRRT, FAM107A, HTT, ACACA, TTC28, CKB, CEP290, UNC13B, UNC13C, USP47, SLC30A9, RIC1, AKR1E1, ARPP21, RNF25, LRRC49, INTS2, ACOT11, FBXO10, MEIS2, LRPPRC, MMP14, PCP4, TTLL3, SELENOS, LRRC7, PXMP2, ABI1, WDFY3, PLEKHM3	86	7472	30060	1.63728	0.231247	0.262792	0.262792
GOTERM_BP_DIRECT	GO:0006629~lipid metabolic process	8	8.98876	0.0040202	UGCG, NSDHL, SAMD8, AGK, ACOT11, MBOAT2, PLPP3, ACACA	82	742	29878	3.92847	0.896056	1	1
UP_KW_DOMAIN	KW-0175~Coiled coil	22	24.7191	0.00467896	UNC13B, UNC13C, ATF2, USP47, RABGAP1L, SLC4A1AP, ARPP21, WWC1, LRRC49, FAM107A, RRBP1, P3H3, GPATCH8, PHF21B, TTC28, CUX2, ABI1, PRR16, CCSER1, BRD8, E2F6, CEP290	68	2621	14793	1.82601	0.0766334	0.0795423	0.0795423
GOTERM_MF_DIRECT	GO:0001566~non-kinase phorbol ester receptor activity	2	2.24719	0.00560769	UNC13B, UNC13C	83	2	29205	351.867	0.694728	0.623263	0.623263
GOTERM_MF_DIRECT	GO:0019900~kinase binding	4	4.49438	0.0059077	WWC1, HTT, ACACA, TTC28	83	130	29205	10.8267	0.713559	0.623263	0.623263
GOTERM_BP_DIRECT	GO:0045944~positive regulation of transcription by RNA polymerase II	10	11.236	0.00716898	ATF2, SLC30A9, ZBTB38, KLF9, PRDM5, PAX3, BRD8, CDK12, MEIS2, ZFP462	82	1264	29878	2.88264	0.982464	1	1
GOTERM_BP_DIRECT	GO:0110024~positive regulation of cardiac muscle myoblast proliferation	2	2.24719	0.00811132	ATF2, MEIS2	82	3	29878	242.911	0.989716	1	1
GOTERM_CC_DIRECT	GO:0005634~nucleus	30	33.7079	0.00814972	ATF2, WWC1, SRSF1, SRRT, PRDM5, FAM107A, HTT, GPATCH8, CUX2, CWC22, BRD8, E2F6, CEP290, GPR158, ZFP462, USP47, RABGAP1L, SLC30A9, ZFP638, RNF25, ZBTB38, INTS2, PAX3, MEIS2, LRPPRC, MMP14, KLF9, ABI1, WDFY3, CDK12	86	6691	30060	1.56719	0.766971	0.346135	0.346135
GOTERM_CC_DIRECT	GO:0098839~postsynaptic density membrane	4	4.49438	0.00876334	NSG2, LRRC7, GPR158, LRRC4B	86	149	30060	9.38349	0.791277	0.346135	0.346135
GOTERM_CC_DIRECT	GO:0016607~nuclear speck	6	6.74157	0.00922513	SLC4A1AP, ZFP638, SRSF1, CWC22, FAM107A, CDK12	86	452	30060	4.63984	0.807891	0.346135	0.346135
UP_SEQ_FEATURE	ZN_FING:Phorbol-ester/DAG-type	3	3.37079	0.0093824	UNC13B, UNC13C, PLEKHM3	80	41	22187	20.293	0.987159	1	1
GOTERM_CC_DIRECT	GO:0042995~cell projection	10	11.236	0.0100502	UNC13C, NSG2, TTLL3, WWC1, ABI1, FAM107A, WDFY3, CEP290, GPR158, LRRC4B	86	1278	30060	2.73501	0.834369	0.346135	0.346135
INTERPRO	IPR037302:Unc-13_C2B	2	2.24719	0.0105338	UNC13B, UNC13C	79	3	22137	186.81	0.958725	1	1
INTERPRO	IPR027080:Unc-13	2	2.24719	0.0105338	UNC13B, UNC13C	79	3	22137	186.81	0.958725	1	1
GOTERM_BP_DIRECT	GO:0061789~dense core granule priming	2	2.24719	0.0108006	UNC13B, UNC13C	82	4	29878	182.183	0.997764	1	1
GOTERM_CC_DIRECT	GO:0016020~membrane	36	40.4494	0.0116675	SLC24A2, ATF2, SAMD8, DENND5B, WWC1, FAM107A, CTXND1, SLC1A4, RRBP1, GPATCH8, UGCG, GM1976, NSDHL, SLC16A6, SLC38A9, CKB, GPR158, LRRC4B, RFTN2, UNC13B, UNC13C, SLC30A9, RIC1, AGK, INTS2, MBOAT2, TMEM175, LRPPRC, MMP14, NSG2, SELENOS, PXMP2, WDFY3, CNTN4, PLPP3, PLEKHM3	86	8760	30060	1.43644	0.876192	0.346135	0.346135
GOTERM_MF_DIRECT	GO:0043565~sequence-specific DNA binding	6	6.74157	0.0121596	ATF2, CUX2, PRDM5, PAX3, MEIS2, E2F6	83	488	29205	4.32624	0.924332	0.676781	0.676781
KEGG_PATHWAY	mmu00561:Glycerolipid metabolism	3	3.37079	0.0121623	AGK, MBOAT2, PLPP3	27	63	9718	17.1393	0.580554	0.863526	0.863526
UP_KW_BIOLOGICAL_PROCESS	KW-0805~Transcription regulation	15	16.8539	0.0126886	ATF2, SLC30A9, ZFP638, WWC1, SRRT, PRDM5, PAX3, MEIS2, LRPPRC, CUX2, KLF9, BRD8, E2F6, CEP290, ZFP462	44	1976	11227	1.93694	0.458251	0.297959	0.297959
GOTERM_CC_DIRECT	GO:0005654~nucleoplasm	19	21.3483	0.0136274	ATF2, PFKFB3, SLC4A1AP, ZFP638, ZBTB38, SRRT, SRSF1, PRDM5, PAX3, HTT, LRPPRC, LRRC7, KLF9, WDFY3, BRD8, CDK12, E2F6, PDK2, ZFP462	86	3681	30060	1.80417	0.913045	0.346526	0.346526
GOTERM_MF_DIRECT	GO:0003677~DNA binding	12	13.4831	0.0147584	ATF2, CUX2, ZFP638, ZFAND6, SRRT, KLF9, PRDM5, PAX3, MEIS2, E2F6, LRPPRC, ZFP462	83	1861	29205	2.26889	0.956598	0.676781	0.676781
UP_KW_BIOLOGICAL_PROCESS	KW-0804~Transcription	15	16.8539	0.0160138	ATF2, SLC30A9, ZFP638, WWC1, SRRT, PRDM5, PAX3, MEIS2, LRPPRC, CUX2, KLF9, BRD8, E2F6, CEP290, ZFP462	44	2031	11227	1.88448	0.539242	0.297959	0.297959
GOTERM_BP_DIRECT	GO:0031914~negative regulation of synaptic plasticity	2	2.24719	0.0161576	UNC13B, UNC13C	82	6	29878	121.455	0.999894	1	1
UP_KW_CELLULAR_COMPONENT	KW-0770~Synapse	7	7.86517	0.0164205	UNC13B, UNC13C, LRRC7, ABI1, FAM107A, GPR158, LRRC4B	72	533	18500	3.3745	0.32791	0.268218	0.268218
GOTERM_MF_DIRECT	GO:0046872~metal ion binding	19	21.3483	0.0165093	UNC13B, UNC13C, ATF2, ZFP638, RNF25, ZFAND6, IREB2, PRDM5, P3H3, GPATCH8, ACACA, PHF21B, MMP14, TTLL3, KLF9, SLC38A9, WDFY3, PLEKHM3, ZFP462	83	3789	29205	1.76444	0.970179	0.676781	0.676781
INTERPRO	IPR014772:Munc13_dom-2	2	2.24719	0.0174954	UNC13B, UNC13C	79	5	22137	112.086	0.995072	1	1
UP_SEQ_FEATURE	DOMAIN:MHD2	2	2.24719	0.0176785	UNC13B, UNC13C	80	5	22187	110.935	0.999736	1	1
UP_KW_BIOLOGICAL_PROCESS	KW-0443~Lipid metabolism	8	8.98876	0.0186224	UGCG, NSDHL, SAMD8, AGK, ACOT11, MBOAT2, PLPP3, ACACA	44	721	11227	2.83117	0.594366	0.297959	0.297959
GOTERM_BP_DIRECT	GO:0043484~regulation of RNA splicing	3	3.37079	0.0186257	ZFP638, SRSF1, CDK12	82	77	29878	14.1961	0.999974	1	1
GOTERM_CC_DIRECT	GO:0005739~mitochondrion	12	13.4831	0.0186433	MRPS28, ATF2, SLC30A9, AGK, ACOT11, PXMP2, IREB2, BRD8, CKB, LRPPRC, ACACA, PDK2	86	1911	30060	2.19488	0.96491	0.385331	0.385331
GOTERM_CC_DIRECT	GO:0042734~presynaptic membrane	4	4.49438	0.019483	UNC13B, UNC13C, GPR158, LRRC4B	86	201	30060	6.95592	0.969869	0.385331	0.385331
UP_KW_DOMAIN	KW-0863~Zinc-finger	14	15.7303	0.019776	UNC13B, UNC13C, ATF2, ZFP638, RNF25, ZFAND6, ZBTB38, PRDM5, GPATCH8, PHF21B, KLF9, WDFY3, PLEKHM3, ZFP462	68	1544	14793	1.97255	0.287917	0.168096	0.168096
SMART	SM01145:DUF1041	2	2.24719	0.0199468	UNC13B, UNC13C	45	5	10943	97.2711	0.718985	1	1
GOTERM_MF_DIRECT	GO:0005516~calmodulin binding	4	4.49438	0.020897	UNC13B, UNC13C, PCP4, ARPP21	83	208	29205	6.76668	0.988391	0.676781	0.676781
GOTERM_BP_DIRECT	GO:0099525~presynaptic dense core vesicle exocytosis	2	2.24719	0.021486	UNC13B, UNC13C	82	8	29878	91.0915	0.999995	1	1
GOTERM_CC_DIRECT	GO:0005783~endoplasmic reticulum	11	12.3596	0.0216981	NSDHL, SLC30A9, SAMD8, SELENOS, IREB2, TAFA1, MBOAT2, HTT, RRBP1, P3H3, PLPP3	86	1702	30060	2.25904	0.979855	0.386226	0.386226
UP_KW_CELLULAR_COMPONENT	KW-0963~Cytoplasm	30	33.7079	0.0223515	ATF2, WWC1, ZFAND6, SRSF1, IREB2, SRRT, FAM107A, HTT, ACACA, TTC28, CKB, CEP290, UNC13B, UNC13C, USP47, RIC1, AKR1E1, ARPP21, RNF25, LRRC49, ACOT11, FBXO10, MEIS2, MMP14, TTLL3, SELENOS, LRRC7, ABI1, WDFY3, PLEKHM3	72	5382	18500	1.43224	0.41872	0.268218	0.268218
GOTERM_MF_DIRECT	GO:0000978~RNA polymerase II cis-regulatory region sequence-specific DNA binding	9	10.1124	0.0224525	ATF2, CUX2, ZBTB38, KLF9, PRDM5, PAX3, MEIS2, E2F6, ZFP462	83	1234	29205	2.56629	0.9917	0.676781	0.676781
INTERPRO	IPR014770:Munc13_1	2	2.24719	0.0244087	UNC13B, UNC13C	79	7	22137	80.0615	0.999412	1	1
INTERPRO	IPR010439:MUN_dom	2	2.24719	0.0244087	UNC13B, UNC13C	79	7	22137	80.0615	0.999412	1	1
UP_SEQ_FEATURE	DOMAIN:MHD1	2	2.24719	0.0246631	UNC13B, UNC13C	80	7	22187	79.2393	0.99999	1	1
GOTERM_CC_DIRECT	GO:0005829~cytosol	21	23.5955	0.0258547	UNC13B, USP47, RIC1, SAMD8, PFKFB3, AKR1E1, RNF25, WWC1, LRRC49, ACOT11, IREB2, HTT, ACACA, MMP14, LRRC7, CWC22, KLF9, WDFY3, CKB, CEP290, PDK2	86	4529	30060	1.62072	0.990559	0.400982	0.400982
GOTERM_BP_DIRECT	GO:0016188~synaptic vesicle maturation	2	2.24719	0.0267859	UNC13B, UNC13C	82	10	29878	72.8732	1	1	1
GOTERM_CC_DIRECT	GO:0098978~glutamatergic synapse	7	7.86517	0.0270325	UNC13B, NSG2, LRRC7, ABI1, FAM107A, HTT, LRRC4B	86	808	30060	3.02815	0.992388	0.400982	0.400982
GOTERM_MF_DIRECT	GO:0019992~diacylglycerol binding	2	2.24719	0.0277295	UNC13B, UNC13C	83	10	29205	70.3735	0.997351	0.731365	0.731365
UP_KW_BIOLOGICAL_PROCESS	KW-0444~Lipid biosynthesis	4	4.49438	0.0278699	UGCG, NSDHL, MBOAT2, ACACA	44	172	11227	5.93393	0.742504	0.334439	0.334439
GOTERM_BP_DIRECT	GO:0006355~regulation of DNA-templated transcription	9	10.1124	0.028251	ATF2, CUX2, WWC1, ZBTB38, SRRT, KLF9, PAX3, MEIS2, E2F6	82	1336	29878	2.45456	1	1	1
GOTERM_BP_DIRECT	GO:0007420~brain development	4	4.49438	0.0291026	HTT, CNTN4, MEIS2, GPR158	82	245	29878	5.94883	1	1	1
GOTERM_BP_DIRECT	GO:0051028~mRNA transport	3	3.37079	0.0291735	SRSF1, HTT, LRPPRC	82	98	29878	11.1541	1	1	1
GOTERM_BP_DIRECT	GO:0014070~response to organic cyclic compound	3	3.37079	0.0302777	ATF2, MMP14, ACACA	82	100	29878	10.931	1	1	1
GOTERM_BP_DIRECT	GO:0016081~synaptic vesicle docking	2	2.24719	0.0320574	UNC13B, UNC13C	82	12	29878	60.7276	1	1	1
UP_KW_MOLECULAR_FUNCTION	KW-0010~Activator	7	7.86517	0.0343442	ATF2, ZFP638, WWC1, SRRT, PRDM5, MEIS2, CEP290	45	683	12229	2.7852	0.695238	1	1
GOTERM_MF_DIRECT	GO:0003700~DNA-binding transcription factor activity	6	6.74157	0.0344126	ATF2, ZBTB38, KLF9, PRDM5, PAX3, E2F6	83	641	29205	3.29361	0.999382	0.806784	0.806784
GOTERM_BP_DIRECT	GO:0099527~postsynapse to nucleus signaling pathway	2	2.24719	0.0373007	ABI1, HTT	82	14	29878	52.0523	1	1	1
GOTERM_BP_DIRECT	GO:0051895~negative regulation of focal adhesion assembly	2	2.24719	0.042516	MMP14, FAM107A	82	16	29878	45.5457	1	1	1
INTERPRO	IPR036236:Znf_C2H2_sf	7	7.86517	0.0433298	ATF2, ZFP638, ZBTB38, KLF9, PRDM5, GPATCH8, ZFP462	79	728	22137	2.69438	0.999998	1	1
GOTERM_BP_DIRECT	GO:0007212~G protein-coupled dopamine receptor signaling pathway	2	2.24719	0.0451131	NSG2, HTT	82	17	29878	42.8666	1	1	1
GOTERM_CC_DIRECT	GO:0005794~Golgi apparatus	9	10.1124	0.0468447	UNC13B, UGCG, RABGAP1L, NSG2, IREB2, NHS, HTT, PLPP3, PLEKHM3	86	1416	30060	2.22162	0.999805	0.641412	0.641412
GOTERM_BP_DIRECT	GO:0008380~RNA splicing	4	4.49438	0.0474566	ZFP638, SRSF1, CWC22, CDK12	82	298	29878	4.89082	1	1	1
UP_KW_CELLULAR_COMPONENT	KW-0966~Cell projection	10	11.236	0.0475424	UNC13C, NSG2, TTLL3, WWC1, ABI1, FAM107A, WDFY3, CEP290, GPR158, LRRC4B	72	1243	18500	2.06713	0.689332	0.380339	0.380339
GOTERM_MF_DIRECT	GO:0000981~DNA-binding transcription factor activity, RNA polymerase II-specific	8	8.98876	0.0486291	ATF2, CUX2, ZBTB38, KLF9, PRDM5, PAX3, E2F6, ZFP462	83	1184	29205	2.37748	0.999973	1	1
INTERPRO	IPR013087:Znf_C2H2_type	7	7.86517	0.0506617	ATF2, ZFP638, ZBTB38, KLF9, PRDM5, GPATCH8, ZFP462	79	757	22137	2.59116	1	1	1
GOTERM_CC_DIRECT	GO:0032991~protein-containing complex	7	7.86517	0.0507141	PCP4, RIC1, WWC1, SRRT, PXMP2, HTT, CEP290	86	942	30060	2.59739	0.999905	0.644794	0.644794
UP_SEQ_FEATURE	COMPBIAS:Acidic residues	8	8.98876	0.0539674	UNC13B, SLC4A1AP, TTLL3, WWC1, SRRT, CWC22, P3H3, GPATCH8	80	957	22187	2.31839	1	1	1
UP_KW_PTM	KW-0007~Acetylation	20	22.4719	0.0558969	MRPS28, ATF2, USP47, ARPP21, AGK, DENND5B, ZFAND6, SRRT, SRSF1, HTT, RRBP1, SLC1A4, LRPPRC, GPATCH8, ACACA, TTC28, UGCG, NSDHL, ABI1, BRD8	55	3220	13016	1.4699	0.553037	0.419227	0.419227
GOTERM_CC_DIRECT	GO:0098831~presynaptic active zone cytoplasmic component	2	2.24719	0.0577505	UNC13B, UNC13C	86	21	30060	33.289	0.999975	0.672538	0.672538
GOTERM_BP_DIRECT	GO:0016082~synaptic vesicle priming	2	2.24719	0.0579949	UNC13B, UNC13C	82	22	29878	33.1242	1	1	1
UP_SEQ_FEATURE	COMPBIAS:Pro residues	11	12.3596	0.0627959	CUX2, ZFP638, SRRT, ABI1, PRR16, NHS, HTT, COL9A3, P3H3, CDK12, ZFP462	80	1628	22187	1.8739	1	1	1
GOTERM_CC_DIRECT	GO:0016234~inclusion body	2	2.24719	0.0630755	HTT, WDFY3	86	23	30060	30.3943	0.999991	0.672538	0.672538
GOTERM_CC_DIRECT	GO:0030424~axon	5	5.61798	0.0642312	PCP4, IREB2, HTT, WDFY3, CNTN4	86	532	30060	3.2851	0.999993	0.672538	0.672538
UP_KW_DOMAIN	KW-0677~Repeat	28	31.4607	0.0648696	SLC24A2, DENND5B, WWC1, SRSF1, PRDM5, HTT, RRBP1, TTC28, CUX2, GPR158, ZFP462, LRRC4B, UNC13B, UNC13C, RIC1, ZFP638, LRRC49, ACOT11, P3H3, FBXO10, LRPPRC, MMP14, LRRC7, KLF9, WDFY3, COL9A3, CNTN4, PLEKHM3	68	4573	14793	1.332	0.680238	0.367595	0.367595
GOTERM_MF_DIRECT	GO:0017075~syntaxin-1 binding	2	2.24719	0.0652789	UNC13B, UNC13C	83	24	29205	29.3223	0.999999	1	1
GOTERM_BP_DIRECT	GO:0035855~megakaryocyte development	2	2.24719	0.0656414	RABGAP1L, ABI1	82	25	29878	29.1493	1	1	1
GOTERM_CC_DIRECT	GO:0005769~early endosome	4	4.49438	0.0725292	RABGAP1L, NSG2, CRYZL1, HTT	86	341	30060	4.10012	0.999998	0.700777	0.700777
GOTERM_MF_DIRECT	GO:0003676~nucleic acid binding	5	5.61798	0.0740327	ARPP21, ZFP638, SRRT, SRSF1, GPATCH8	83	563	29205	3.12493	1	1	1
GOTERM_CC_DIRECT	GO:0045202~synapse	7	7.86517	0.0748021	UNC13B, UNC13C, LRRC7, ABI1, FAM107A, GPR158, LRRC4B	86	1042	30060	2.34812	0.999999	0.700777	0.700777
GOTERM_BP_DIRECT	GO:0016079~synaptic vesicle exocytosis	2	2.24719	0.0757415	UNC13B, UNC13C	82	29	29878	25.1287	1	1	1
UP_SEQ_FEATURE	CROSSLNK:Glycyl lysine isopeptide (Lys-Gly) (interchain with G-Cter in SUMO2)	8	8.98876	0.079621	ZFP638, SRRT, SRSF1, RRBP1, BRD8, CDK12, GPATCH8, ZFP462	80	1049	22187	2.11506	1	1	1
GOTERM_MF_DIRECT	GO:0005515~protein binding	22	24.7191	0.0804187	ATF2, SLC4A1AP, RNF25, ZFAND6, SRRT, SRSF1, FAM107A, PAX3, HTT, RRBP1, P3H3, LRPPRC, GPATCH8, ACACA, SELENOS, ABI1, CKB, CEP290, PDK2, GPR158, PLEKHM3, LRRC4B	83	5504	29205	1.40645	1	1	1
UP_SEQ_FEATURE	DOMAIN:C2	3	3.37079	0.0815467	UNC13B, UNC13C, WWC1	80	133	22187	6.25573	1	1	1
GOTERM_BP_DIRECT	GO:0060586~multicellular organismal-level iron ion homeostasis	2	2.24719	0.0832457	IREB2, HTT	82	32	29878	22.7729	1	1	1
GOTERM_BP_DIRECT	GO:0006397~mRNA processing	4	4.49438	0.0834852	SRRT, SRSF1, CWC22, CDK12	82	378	29878	3.85572	1	1	1
GOTERM_CC_DIRECT	GO:0005770~late endosome	3	3.37079	0.0871277	NSG2, HTT, SLC38A9	86	174	30060	6.02646	1	0.775436	0.775436
INTERPRO	IPR000008:C2_dom	3	3.37079	0.0906149	UNC13B, UNC13C, WWC1	79	143	22137	5.87864	1	1	1
GOTERM_BP_DIRECT	GO:0046513~ceramide biosynthetic process	2	2.24719	0.0931578	SAMD8, AGK	82	36	29878	20.2425	1	1	1
GOTERM_CC_DIRECT	GO:0044305~calyx of Held	2	2.24719	0.0995271	UNC13B, UNC13C	86	37	30060	18.8938	1	0.84361	0.84361

## Sheet: a3
Category	Term	Count	%	PValue	Genes	List Total	Pop Hits	Pop Total	Fold Enrichment	Bonferroni	Benjamini	FDR
GOTERM_CC_DIRECT	GO:0045202~synapse	22	20.7547	4.90118e-11	GABRA2, UNC13C, CNTN5, KCNC2, CHRNA7, ITPR1, SLC1A3, HTR2C, SLC6A11, CACNA1C, QKI, SLC8A1, SHISA6, SYNPR, GRIN2A, SIPA1L1, LRRC7, PHACTR1, PDZRN3, DLGAP2, DSCAML1, PPFIA2	104	1042	30060	6.10254	9.50829e-09	9.50829e-09	8.23398e-09
GOTERM_CC_DIRECT	GO:0043025~neuronal cell body	18	16.9811	1.43614e-10	GABRA2, KCNC2, CHRNA7, KCNB2, KCNIP4, ITPR1, SLC1A3, CACNA1C, ZFP804A, KALRN, SLC8A1, CST3, SIPA1L1, PALLD, ERBB4, PTK2B, BMPR1B, CDON	104	674	30060	7.71913	2.78611e-08	1.39306e-08	1.20636e-08
GOTERM_CC_DIRECT	GO:0030424~axon	15	14.1509	4.06674e-09	GABRA2, CNTN5, KCNC2, CHRNA7, CACNA1C, ZFP804A, SLC8A1, CST3, PALLD, SCN9A, PTK2B, CNTN3, DSCAML1, PPFIA2, CDON	104	532	30060	8.14958	7.88948e-07	2.62983e-07	2.27738e-07
GOTERM_CC_DIRECT	GO:0005886~plasma membrane	48	45.283	2.27547e-08	NPSR1, KANK1, KCNC2, CHRNA7, ITPR1, HTR2C, SLC1A3, CACNA1C, SLC7A11, ZFP804A, SLC4A4, KALRN, ANTXR1, SLC8A1, CST3, GRIN2A, SIPA1L1, EDNRB, SGCD, ERBB4, SCN9A, LRIG1, PTK2B, SLIT3, GPC5, DLGAP2, TRPM3, KCNJ3, CDON, GABRA2, UNC13C, CNTN5, DAPK1, KCNB2, KCNIP4, SLC6A11, PHKA1, MCC, ENOX1, SHISA6, MSRA, PLCB4, GPAM, PALLD, ITGA8, CNTN3, BMPR1B, DSCAML1	104	6350	30060	2.18486	4.41441e-06	1.1036e-06	9.55698e-07
GOTERM_CC_DIRECT	GO:0042734~presynaptic membrane	10	9.43396	3.25844e-08	UNC13C, GRIN2A, CNTN5, ERBB4, KCNC2, CHRNA7, SLC6A11, CACNA1C, PPFIA2, KCNJ3	104	201	30060	14.38	6.32136e-06	1.26428e-06	1.09484e-06
GOTERM_CC_DIRECT	GO:0030425~dendrite	15	14.1509	4.19719e-08	GABRA2, KCNC2, CHRNA7, KCNB2, KCNIP4, ITPR1, HTR2C, TRP63, CACNA1C, SLC8A1, PLCB4, ERBB4, PTK2B, BMPR1B, DLGAP2	104	641	30060	6.76377	8.14252e-06	1.35709e-06	1.17521e-06
GOTERM_CC_DIRECT	GO:0043197~dendritic spine	10	9.43396	6.29055e-08	GRIN2A, SIPA1L1, LRRC7, CHRNA7, SLC1A3, PTK2B, ZFP804A, DLGAP2, SLC8A1, PPFIA2	104	217	30060	13.3197	1.22036e-05	1.74338e-06	1.50973e-06
GOTERM_CC_DIRECT	GO:0014069~postsynaptic density	11	10.3774	1.74219e-07	GRIN2A, PLCB4, SIPA1L1, LRRC7, DAPK1, ITPR1, PTK2B, CACNA1C, KALRN, SLC8A1, SHISA6	104	323	30060	9.84342	3.3798e-05	4.22482e-06	3.65861e-06
UP_SEQ_FEATURE	TOPO_DOM:Cytoplasmic	37	34.9057	1.80348e-07	NPSR1, KCNC2, CHRNA7, ITPR1, HTR2C, SLC1A3, CACNA1C, SLC7A11, SLC4A4, ANTXR1, SLC8A1, HS6ST3, SYNPR, GRIN2A, EDNRB, SGCD, CNTNAP5B, CNTNAP5A, ERBB4, MGAT5, SCN9A, LRIG1, KCNJ3, CDON, GABRA2, CHST9, KCNB2, SLC6A11, SHISA6, MGAT4C, TMEFF2, GPAM, ITGA8, BMPR1B, ST6GALNAC3, DSCAML1, ST6GALNAC5	101	3333	22187	2.43862	9.7203e-05	9.72077e-05	9.48632e-05
GOTERM_CC_DIRECT	GO:0042995~cell projection	19	17.9245	3.2574e-07	GABRA2, UNC13C, AUTS2, KCNC2, KCNB2, SLC1A3, SLC6A11, CACNA1C, SLC7A11, NDRG2, ANTXR1, SLC8A1, CST3, GRIN2A, PALLD, IFT81, SCN9A, PTK2B, PPFIA2	104	1278	30060	4.29713	6.31915e-05	7.0215e-06	6.08047e-06
KEGG_PATHWAY	mmu04020:Calcium signaling pathway	11	10.3774	3.40104e-07	GRIN2A, EDNRB, PLCB4, ERBB4, CHRNA7, ITPR1, HTR2C, PTK2B, PHKA1, CACNA1C, SLC8A1	49	254	9718	8.58894	5.50953e-05	5.50968e-05	5.03354e-05
UP_KW_CELLULAR_COMPONENT	KW-0770~Synapse	15	14.1509	3.67113e-07	GABRA2, UNC13C, KCNC2, CHRNA7, CACNA1C, SHISA6, SYNPR, GRIN2A, SIPA1L1, LRRC7, PHACTR1, PDZRN3, DLGAP2, DSCAML1, PPFIA2	93	533	18500	5.59826	8.07646e-06	8.0765e-06	6.97516e-06
GOTERM_CC_DIRECT	GO:0045211~postsynaptic membrane	10	9.43396	1.13375e-06	GABRA2, GRIN2A, LRRC7, ERBB4, KCNC2, CHRNA7, SLC6A11, CACNA1C, SLC8A1, SHISA6	104	306	30060	9.4457	0.000219924	2.19948e-05	1.9047e-05
GOTERM_BP_DIRECT	GO:0006811~monoatomic ion transport	13	12.2642	1.35438e-06	GABRA2, KCNC2, CHRNA7, KCNB2, KCNIP4, ITPR1, CACNA1C, SLC4A4, SLC8A1, GRIN2A, SCN9A, SFXN5, KCNJ3	105	605	29878	6.11435	0.00135482	0.00135573	0.00133813
UP_SEQ_FEATURE	COMPBIAS:Polar residues	54	50.9434	1.66737e-06	CELF2, TRP63, PRKAG2, ADARB2, SLC4A4, PITPNC1, ZCWPW2, NHSL1, EDNRB, SIPA1L1, TRIM2, SCN9A, CWC22, PHACTR1, DLGAP2, PPFIA2, CDON, UNC13C, BCAS3, FNDC3A, SHISA6, TMEFF2, PLCB4, PALLD, IFT81, LRRC7, TOX, PDZRN3, DSCAML1, ST6GALNAC5, KANK1, ARHGEF26, LUZP2, ITPR1, ZFP804A, NDRG2, KALRN, LRIG1, RICTOR, TRPM3, KCNJ3, TCF7L2, ZFHX3, AUTS2, KCNB2, KCNIP4, MCC, OXR1, ZFHX4, PRPF39, NFIA, CEP162, ACO2, SF…	101	6709	22187	1.76813	0.00089831	0.000449357	0.000438519
GOTERM_MF_DIRECT	GO:0005216~monoatomic ion channel activity	8	7.54717	1.66796e-06	GABRA2, GRIN2A, KCNC2, CHRNA7, KCNB2, SCN9A, ITPR1, CACNA1C	97	172	29205	14.0038	0.000495261	0.000495383	0.000488711
GOTERM_BP_DIRECT	GO:0034220~monoatomic ion transmembrane transport	10	9.43396	2.78189e-06	GABRA2, GRIN2A, KCNC2, CHRNA7, KCNB2, SCN9A, KCNIP4, ITPR1, CACNA1C, KCNJ3	105	336	29878	8.46882	0.0027808	0.00139234	0.00137426
GOTERM_CC_DIRECT	GO:0005737~cytoplasm	48	45.283	3.59173e-06	NPSR1, KANK1, NECAB1, NXN, CELF2, ITPR1, PRKAG2, TRP63, CACNA1C, AK5, ZFP804A, HDAC8, ADARB2, NDRG2, KALRN, PITPNC1, CST3, ZCWPW2, PDE11A, GRIN2A, AIFM3, SIPA1L1, SGCD, DNAJB6, PCBP3, TRIM2, NNAT, PTK2B, PHACTR1, PPFIA2, CDON, UNC13C, BCAS3, ZFHX3, AUTS2, DAPK1, DESI2, KCNIP4, FNDC3A, MCC, QKI, MSRA, PALLD, LRRC7, IFT81, CEP162, PDZRN3, DSCAML1	104	7472	30060	1.85678	0.000696554	6.33451e-05	5.48555e-05
GOTERM_CC_DIRECT	GO:0016020~membrane	53	50	4.15634e-06	KCNC2, HTR2C, SLC7A11, SLC4A4, ANTXR1, SLC8A1, PITPNC1, HS6ST3, SYNPR, EDNRB, SGCD, CNTNAP5B, CNTNAP5A, SCN9A, DLGAP2, CDON, UNC13C, CHST9, SLC6A11, PHKA1, FNDC3A, SHISA6, TMEFF2, ITGA8, ST6GALNAC3, DSCAML1, ST6GALNAC5, NPSR1, CHRNA7, ITPR1, SLC1A3, CACNA1C, GRIN2A, ERBB4, MGAT5, NNAT, LRIG1, PTK2B, GPC5, TRPM3, KCNJ3, GABRA2, ZFHX3, CNTN5, KCNB2, KCNIP4, ENOX1, MGAT4C, MSRA, GPAM, CNTN3, BMPR1B,…	104	8760	30060	1.74875	0.000806006	6.71941e-05	5.81887e-05
UP_SEQ_FEATURE	CARBOHYD:N-linked (GlcNAc...) asparagine	36	33.9623	8.30277e-06	NPSR1, LUZP2, KCNC2, CHRNA7, HTR2C, SLC1A3, CACNA1C, ANTXR1, SLC8A1, HS6ST3, SYNPR, GRIN2A, EDNRB, SGCD, CNTNAP5B, CNTNAP5A, ERBB4, MGAT5, LRIG1, SLIT3, GPC5, KCNJ3, CDON, GABRA2, CHST9, CNTN5, KCNB2, SLC6A11, SHISA6, MGAT4C, TMEFF2, ITGA8, CNTN3, ST6GALNAC3, DSCAML1, ST6GALNAC5	101	3734	22187	2.1179	0.00446521	0.00149173	0.00145575
GOTERM_CC_DIRECT	GO:0043005~neuron projection	10	9.43396	9.77383e-06	GABRA2, SYNPR, GRIN2A, SIPA1L1, CNTNAP5B, CNTNAP5A, KCNC2, CHRNA7, SLC1A3, PDZRN3	104	399	30060	7.24407	0.00189433	0.000145856	0.000126308
UP_KW_MOLECULAR_FUNCTION	KW-0407~Ion channel	11	10.3774	1.09536e-05	GABRA2, GRIN2A, KCNC2, CHRNA7, KCNB2, SCN9A, KCNIP4, ITPR1, CACNA1C, TRPM3, KCNJ3	65	345	12229	5.99862	0.000427103	0.000427191	0.000416238
GOTERM_CC_DIRECT	GO:0098839~postsynaptic density membrane	7	6.60377	1.29046e-05	GRIN2A, LRRC7, ERBB4, ITGA8, CACNA1C, PDZRN3, SHISA6	104	149	30060	13.579	0.00250038	0.000178821	0.000154856
GOTERM_BP_DIRECT	GO:0050804~modulation of chemical synaptic transmission	7	6.60377	1.35808e-05	UNC13C, SYNPR, GRIN2A, PLCB4, CHRNA7, SLC7A11, DLGAP2	105	148	29878	13.4586	0.0135025	0.00453147	0.00447262
GOTERM_CC_DIRECT	GO:0098978~glutamatergic synapse	13	12.2642	2.13981e-05	DAPK1, CACNA1C, KALRN, SHISA6, GRIN2A, PLCB4, SIPA1L1, LRRC7, ERBB4, ITGA8, PTK2B, DLGAP2, PPFIA2	104	808	30060	4.65037	0.00414267	0.000276749	0.000239659
GOTERM_BP_DIRECT	GO:0030036~actin cytoskeleton organization	8	7.54717	2.28532e-05	KANK1, SIPA1L1, AUTS2, DNAJB6, PALLD, PHACTR1, RICTOR, ANTXR1	105	242	29878	9.40669	0.0226166	0.00571901	0.00564474
UP_SEQ_FEATURE	TOPO_DOM:Extracellular	27	25.4717	2.5e-05	NPSR1, CHRNA7, HTR2C, SLC1A3, CACNA1C, SLC7A11, SLC4A4, ANTXR1, SLC8A1, GRIN2A, EDNRB, SGCD, CNTNAP5B, CNTNAP5A, ERBB4, SCN9A, LRIG1, KCNJ3, CDON, GABRA2, KCNB2, SLC6A11, SHISA6, TMEFF2, ITGA8, BMPR1B, DSCAML1	101	2463	22187	2.40811	0.0133848	0.00336876	0.00328751
GOTERM_CC_DIRECT	GO:0009986~cell surface	13	12.2642	2.50138e-05	SLC1A3, HTR2C, CACNA1C, SLC7A11, SLC4A4, ANTXR1, GRIN2A, ITGA8, GPC5, DSCAML1, PPFIA2, KCNJ3, CDON	104	821	30060	4.57674	0.00484098	0.000303292	0.000262645
INTERPRO	IPR013098:Ig_I-set	7	6.60377	3.62721e-05	CNTN5, PALLD, LRIG1, CNTN3, DSCAML1, KALRN, CDON	102	135	22137	11.2534	0.0146546	0.0147627	0.0147627
UP_SEQ_FEATURE	DOMAIN:Ig-like C2-type 3	6	5.66038	8.19564e-05	CNTN5, PALLD, LRIG1, CNTN3, DSCAML1, CDON	101	98	22187	13.4494	0.0432148	0.00748298	0.0073025
UP_SEQ_FEATURE	DOMAIN:Ig-like C2-type 5	5	4.71698	9.60186e-05	CNTN5, PALLD, CNTN3, DSCAML1, CDON	101	53	22187	20.7239	0.0504399	0.00748298	0.0073025
UP_SEQ_FEATURE	REGION:Disordered	78	73.5849	0.000109688	KCNC2, CELF2, TRP63, PRKAG2, HTR2C, ADARB2, SLC4A4, ANTXR1, PITPNC1, HS6ST3, ZCWPW2, SYNPR, AIFM3, NHSL1, EDNRB, SIPA1L1, TRIM2, SCN9A, CWC22, PHACTR1, DLGAP2, PPFIA2, CDON, UNC13C, BCAS3, RFX3, SLC6A11, FNDC3A, SHISA6, TMEFF2, PLCB4, PALLD, IFT81, LRRC7, TOX, PDZRN3, DSCAML1, ST6GALNAC5, KANK1, NECAB1, ARHGEF26, LUZP2, ITPR1, SLC1A3, CACNA1C, ZFP804A, NDRG2, KALRN, PDE11A, GRIN2A, DNAJB6, PCBP3,…	101	13077	22187	1.31028	0.0574109	0.00748298	0.0073025
UP_SEQ_FEATURE	DOMAIN:Ion transport	5	4.71698	0.000111065	KCNC2, SCN9A, ITPR1, CACNA1C, TRPM3	101	55	22187	19.9703	0.0581103	0.00748298	0.0073025
GOTERM_CC_DIRECT	GO:0034702~monoatomic ion channel complex	6	5.66038	0.000128005	KCNC2, KCNB2, SCN9A, KCNIP4, CACNA1C, KCNJ3	104	141	30060	12.2995	0.0245287	0.00146076	0.00126499
INTERPRO	IPR005821:Ion_trans_dom	6	5.66038	0.000156394	KCNC2, KCNB2, SCN9A, ITPR1, CACNA1C, TRPM3	102	111	22137	11.7313	0.0616735	0.0318262	0.0318262
UP_KW_BIOLOGICAL_PROCESS	KW-0406~Ion transport	13	12.2642	0.000157735	GABRA2, KCNC2, CHRNA7, KCNB2, KCNIP4, ITPR1, CACNA1C, SLC4A4, SLC8A1, GRIN2A, SCN9A, TRPM3, KCNJ3	64	626	11227	3.64295	0.0073867	0.00741353	0.00741353
UP_SEQ_FEATURE	DOMAIN:Ig-like C2-type 4	5	4.71698	0.000213008	CNTN5, PALLD, CNTN3, DSCAML1, CDON	101	65	22187	16.8979	0.108477	0.0127568	0.0124492
GOTERM_BP_DIRECT	GO:0055085~transmembrane transport	9	8.49057	0.00021689	KCNC2, KCNB2, SCN9A, ITPR1, CACNA1C, SLC7A11, SLC4A4, SFXN5, SLC8A1	105	462	29878	5.54323	0.195175	0.0434213	0.0428574
KEGG_PATHWAY	mmu04724:Glutamatergic synapse	6	5.66038	0.000242665	GRIN2A, PLCB4, ITPR1, SLC1A3, CACNA1C, KCNJ3	49	115	9718	10.3475	0.0385536	0.0196558	0.0179572
GOTERM_CC_DIRECT	GO:0098982~GABA-ergic synapse	6	5.66038	0.000289118	GABRA2, CNTN5, ERBB4, KCNC2, ITPR1, SLC6A11	104	168	30060	10.3228	0.0545525	0.00311605	0.00269843
GOTERM_BP_DIRECT	GO:0007268~chemical synaptic transmission	6	5.66038	0.000294168	UNC13C, GRIN2A, CHRNA7, HTR2C, CACNA1C, PDZRN3	105	166	29878	10.285	0.2551	0.049077	0.0484397
GOTERM_MF_DIRECT	GO:0098632~cell-cell adhesion mediator activity	4	3.77358	0.000335108	CNTN5, CNTN3, DSCAML1, CDON	97	41	29205	29.3739	0.0947497	0.0497635	0.0490933
GOTERM_CC_DIRECT	GO:0098794~postsynapse	8	7.54717	0.000363995	GABRA2, GRIN2A, PLCB4, SIPA1L1, ITPR1, PTK2B, ZFP804A, SLC8A1	104	384	30060	6.02163	0.0681915	0.00371658	0.00321849
GOTERM_BP_DIRECT	GO:0050808~synapse organization	5	4.71698	0.000374355	CNTN5, PALLD, CHRNA7, CDON, PPFIA2	105	97	29878	14.6676	0.312573	0.0535327	0.0528375
GOTERM_CC_DIRECT	GO:0098688~parallel fiber to Purkinje cell synapse	4	3.77358	0.00043642	UNC13C, GRIN2A, PLCB4, KCNJ3	104	43	30060	26.8873	0.0811973	0.00423327	0.00366592
UP_SEQ_FEATURE	DOMAIN:Fibronectin type-III 3	5	4.71698	0.000495397	CNTN5, CNTN3, FNDC3A, DSCAML1, CDON	101	81	22187	13.5601	0.234392	0.0243299	0.0237431
GOTERM_BP_DIRECT	GO:0010976~positive regulation of neuron projection development	6	5.66038	0.000519741	LRRC7, ITPR1, PTK2B, TOX, ZFP804A, QKI	105	188	29878	9.08146	0.405715	0.0650325	0.064188
UP_SEQ_FEATURE	DOMAIN:Ig-like C2-type 2	6	5.66038	0.000525098	CNTN5, PALLD, LRIG1, CNTN3, DSCAML1, CDON	101	146	22187	9.02767	0.246557	0.0243299	0.0237431
UP_SEQ_FEATURE	DOMAIN:Ig-like C2-type 1	6	5.66038	0.000541667	CNTN5, PALLD, LRIG1, CNTN3, DSCAML1, CDON	101	147	22187	8.96626	0.253259	0.0243299	0.0237431
GOTERM_CC_DIRECT	GO:0030426~growth cone	6	5.66038	0.000571136	AUTS2, PALLD, CHRNA7, PTK2B, NDRG2, ZFP804A	104	195	30060	8.89349	0.104911	0.00527621	0.00456909
GOTERM_BP_DIRECT	GO:0070588~calcium ion transmembrane transport	5	4.71698	0.000666704	EDNRB, ITPR1, CACNA1C, TRPM3, SLC8A1	105	113	29878	12.5908	0.487058	0.0741523	0.0731892
GOTERM_CC_DIRECT	GO:0016323~basolateral plasma membrane	7	6.60377	0.000733119	LRRC7, ERBB4, KCNC2, SLC1A3, SLC4A4, PDZRN3, SLC8A1	104	312	30060	6.48484	0.132619	0.00646478	0.00559837
UP_KW_MOLECULAR_FUNCTION	KW-0851~Voltage-gated channel	6	5.66038	0.000760646	KCNC2, KCNB2, SCN9A, KCNIP4, CACNA1C, KCNJ3	65	138	12229	8.17993	0.0292405	0.0148326	0.0144523
GOTERM_BP_DIRECT	GO:0007411~axon guidance	6	5.66038	0.000819987	CNTN5, SLIT3, CNTN3, DSCAML1, KALRN, CDON	105	208	29878	8.20824	0.560072	0.0801513	0.0791104
KEGG_PATHWAY	mmu05412:Arrhythmogenic right ventricular cardiomyopathy	5	4.71698	0.000826843	TCF7L2, SGCD, ITGA8, CACNA1C, SLC8A1	49	86	9718	11.5306	0.125413	0.0446495	0.0407909
INTERPRO	IPR003598:Ig_sub2	7	6.60377	0.00085573	CNTN5, PALLD, LRIG1, CNTN3, DSCAML1, KALRN, CDON	102	242	22137	6.27771	0.294206	0.116094	0.116094
GOTERM_BP_DIRECT	GO:0007399~nervous system development	8	7.54717	0.000880783	ERBB4, ITGA8, SLIT3, NDRG2, TOX, DSCAML1, KALRN, CDON	105	439	29878	5.18546	0.586068	0.0801513	0.0791104
UP_KW_CELLULAR_COMPONENT	KW-1003~Cell membrane	33	31.1321	0.000883244	NPSR1, KCNC2, CHRNA7, HTR2C, SLC1A3, CACNA1C, SLC7A11, SLC4A4, ANTXR1, SLC8A1, GRIN2A, EDNRB, SGCD, ERBB4, SCN9A, LRIG1, PTK2B, GPC5, DLGAP2, CDON, GABRA2, UNC13C, CNTN5, KCNB2, KCNIP4, SLC6A11, PHKA1, ENOX1, SHISA6, ITGA8, CNTN3, BMPR1B, DSCAML1	93	3765	18500	1.74356	0.0192522	0.00846099	0.00730722
GOTERM_CC_DIRECT	GO:0043204~perikaryon	6	5.66038	0.0011066	PDE11A, KCNC2, KCNB2, MGAT5, ITGA8, CACNA1C	104	226	30060	7.67359	0.193296	0.0093339	0.00808296
GOTERM_MF_DIRECT	GO:0005515~protein binding	32	30.1887	0.00114266	NXN, KCNC2, CHRNA7, ITPR1, HTR2C, SLC1A3, TRP63, CACNA1C, SLC4A4, SLC8A1, GRIN2A, EDNRB, SGCD, DNAJB6, ERBB4, TRIM2, SCN9A, PTK2B, RICTOR, PPFIA2, CDON, GABRA2, TCF7L2, AUTS2, DAPK1, RFX3, DLX6OS1, PLCB4, IFT81, CEP162, BMPR1B, PDZRN3	97	5504	29205	1.75048	0.28792	0.113124	0.1116
UP_KW_CELLULAR_COMPONENT	KW-0628~Postsynaptic cell membrane	6	5.66038	0.00115377	GABRA2, GRIN2A, KCNC2, CHRNA7, CACNA1C, SHISA6	93	158	18500	7.5541	0.0250778	0.00846099	0.00730722
KEGG_PATHWAY	mmu04713:Circadian entrainment	5	4.71698	0.00139859	GRIN2A, PLCB4, ITPR1, CACNA1C, KCNJ3	49	99	9718	10.0165	0.202864	0.0470325	0.042968
KEGG_PATHWAY	mmu05410:Hypertrophic cardiomyopathy	5	4.71698	0.00145162	SGCD, ITGA8, PRKAG2, CACNA1C, SLC8A1	49	100	9718	9.91633	0.209693	0.0470325	0.042968
SMART	SM00060:FN3	6	5.66038	0.00147194	CNTN5, CNTN3, FNDC3A, DSCAML1, KALRN, CDON	61	153	10943	7.03504	0.109853	0.0801374	0.0801374
GOTERM_BP_DIRECT	GO:0007275~multicellular organism development	12	11.3208	0.00170183	TMEFF2, NXN, IFT81, ERBB4, NNAT, ITGA8, TRP63, RFX3, SLIT3, RICTOR, NDRG2, QKI	105	1111	29878	3.07347	0.818224	0.135982	0.134216
UP_SEQ_FEATURE	DOMAIN:Fibronectin type-III	6	5.66038	0.00174471	CNTN5, CNTN3, FNDC3A, DSCAML1, KALRN, CDON	101	191	22187	6.90073	0.609848	0.0723382	0.0705935
GOTERM_BP_DIRECT	GO:0006865~amino acid transport	4	3.77358	0.00189342	SLC1A3, SLC6A11, SLC7A11, SFXN5	105	70	29878	16.2601	0.849998	0.135982	0.134216
GOTERM_BP_DIRECT	GO:0006816~calcium ion transport	5	4.71698	0.00190185	GRIN2A, CHRNA7, ITPR1, CACNA1C, SLC8A1	105	150	29878	9.48508	0.851262	0.135982	0.134216
SMART	SM00408:IGc2	7	6.60377	0.00202879	CNTN5, PALLD, LRIG1, CNTN3, DSCAML1, KALRN, CDON	61	242	10943	5.18907	0.148229	0.0801374	0.0801374
GOTERM_MF_DIRECT	GO:0016740~transferase activity	15	14.1509	0.00205058	CHST9, DAPK1, AK5, KALRN, HS6ST3, MGAT4C, GPAM, ERBB4, MGAT5, TRIM2, PTK2B, BMPR1B, ST6GALNAC3, PDZRN3, ST6GALNAC5	97	1784	29205	2.53152	0.456457	0.126762	0.125055
GOTERM_CC_DIRECT	GO:0043198~dendritic shaft	4	3.77358	0.00212285	CHRNA7, CACNA1C, ZFP804A, SLC8A1	104	74	30060	15.6237	0.337855	0.0171597	0.0148599
KEGG_PATHWAY	mmu04725:Cholinergic synapse	5	4.71698	0.00227454	PLCB4, CHRNA7, ITPR1, CACNA1C, KCNJ3	49	113	9718	8.77551	0.308502	0.0614125	0.0561052
GOTERM_BP_DIRECT	GO:0032024~positive regulation of insulin secretion	4	3.77358	0.00230648	TCF7L2, NNAT, ITPR1, CACNA1C	105	75	29878	15.1761	0.900883	0.153919	0.15192
GOTERM_MF_DIRECT	GO:0046872~metal ion binding	24	22.6415	0.00234732	UNC13C, NECAB1, ZFHX3, KCNIP4, SLC1A3, TRP63, CACNA1C, ZFP804A, HDAC8, ADARB2, ANTXR1, KALRN, ZFHX4, SLC8A1, MGAT4C, ZCWPW2, AIFM3, PDE11A, GRIN2A, TRIM2, ITGA8, ACO2, BMPR1B, PDZRN3	97	3789	29205	1.90709	0.502407	0.126762	0.125055
GOTERM_CC_DIRECT	GO:0008076~voltage-gated potassium channel complex	4	3.77358	0.00237781	KCNC2, KCNB2, KCNIP4, KCNJ3	104	77	30060	15.015	0.369879	0.0184518	0.0159789
GOTERM_BP_DIRECT	GO:0009749~response to glucose	4	3.77358	0.00248609	TCF7L2, GPAM, NNAT, PTK2B	105	77	29878	14.7819	0.917229	0.155536	0.153516
GOTERM_CC_DIRECT	GO:0015629~actin cytoskeleton	6	5.66038	0.00248866	MSRA, SIPA1L1, AUTS2, LRRC7, DAPK1, PALLD	104	272	30060	6.37585	0.383318	0.0185693	0.0160806
INTERPRO	IPR003961:FN3_dom	6	5.66038	0.00261034	CNTN5, CNTN3, FNDC3A, DSCAML1, KALRN, CDON	102	207	22137	6.29071	0.654857	0.192269	0.192269
GOTERM_BP_DIRECT	GO:0030154~cell differentiation	11	10.3774	0.00267	TCF7L2, TMEFF2, NHSL1, NXN, IFT81, ITGA8, RFX3, SLIT3, NDRG2, BMPR1B, QKI	105	1005	29878	3.1145	0.931179	0.157216	0.155174
GOTERM_MF_DIRECT	GO:0044325~transmembrane transporter binding	5	4.71698	0.00269581	KCNC2, KCNB2, ITPR1, CACNA1C, SLC8A1	97	175	29205	8.60236	0.551451	0.126762	0.125055
INTERPRO	IPR027359:Volt_channel_dom_sf	4	3.77358	0.00273849	KCNC2, KCNB2, SCN9A, CACNA1C	102	61	22137	14.2314	0.672443	0.192269	0.192269
UP_SEQ_FEATURE	COMPBIAS:Basic and acidic residues	38	35.8491	0.00274978	KANK1, ITPR1, PRKAG2, HTR2C, CACNA1C, ZFP804A, SLC4A4, KALRN, ANTXR1, PITPNC1, ZCWPW2, GRIN2A, NHSL1, SIPA1L1, CWC22, SCN9A, PHACTR1, DLGAP2, TRPM3, PPFIA2, CDON, UNC13C, BCAS3, TCF7L2, ZFHX3, AUTS2, KCNB2, FNDC3A, OXR1, ZFHX4, PRPF39, PLCB4, PALLD, LRRC7, IFT81, CEP162, TOX, PDZRN3	101	5359	22187	1.55768	0.77331	0.0880142	0.0858914
UP_SEQ_FEATURE	DOMAIN:Fibronectin type-III 4	4	3.77358	0.002771	CNTN5, CNTN3, FNDC3A, DSCAML1	101	62	22187	14.1725	0.775895	0.0880142	0.0858914
INTERPRO	IPR036116:FN3_sf	6	5.66038	0.00283443	CNTN5, CNTN3, FNDC3A, DSCAML1, KALRN, CDON	102	211	22137	6.17145	0.685022	0.192269	0.192269
UP_SEQ_FEATURE	INTRAMEM:Discontinuously helical	3	2.83019	0.00293567	GRIN2A, SLC1A3, SLC4A4	101	18	22187	36.6122	0.794981	0.0880142	0.0858914
UP_SEQ_FEATURE	DOMAIN:Fibronectin type-III 2	5	4.71698	0.00293925	CNTN5, CNTN3, FNDC3A, DSCAML1, CDON	101	131	22187	8.38448	0.795377	0.0880142	0.0858914
UP_SEQ_FEATURE	DOMAIN:Fibronectin type-III 1	5	4.71698	0.00293925	CNTN5, CNTN3, FNDC3A, DSCAML1, CDON	101	131	22187	8.38448	0.795377	0.0880142	0.0858914
UP_KW_DOMAIN	KW-1133~Transmembrane helix	44	41.5094	0.00297704	NPSR1, KCNC2, CHRNA7, ITPR1, HTR2C, SLC1A3, CACNA1C, SLC7A11, SLC4A4, ANTXR1, PITPNC1, SLC8A1, HS6ST3, SYNPR, GRIN2A, EDNRB, SGCD, CNTNAP5B, CNTNAP5A, ERBB4, MGAT5, SCN9A, NNAT, LRIG1, PTK2B, TRPM3, KCNJ3, CDON, GABRA2, CHST9, ZFHX3, KCNB2, SLC6A11, FNDC3A, SHISA6, MGAT4C, TMEFF2, GPAM, ITGA8, BMPR1B, ST6GALNAC3, DSCAML1, SFXN5, ST6GALNAC5	81	5624	14793	1.42882	0.049422	0.0464623	0.0409962
GOTERM_MF_DIRECT	GO:0005262~calcium channel activity	4	3.77358	0.00298766	GRIN2A, ITPR1, CACNA1C, TRPM3	97	87	29205	13.8429	0.588795	0.126762	0.125055
UP_KW_CELLULAR_COMPONENT	KW-0966~Cell projection	15	14.1509	0.0032336	GABRA2, UNC13C, AUTS2, KCNC2, KCNB2, CACNA1C, SLC7A11, NDRG2, ANTXR1, GRIN2A, PALLD, IFT81, SCN9A, PTK2B, PPFIA2	93	1243	18500	2.40054	0.0687751	0.0177848	0.0153596
KEGG_PATHWAY	mmu04929:GnRH secretion	4	3.77358	0.00364876	PLCB4, ITPR1, CACNA1C, KCNJ3	49	63	9718	12.5922	0.44688	0.0718284	0.065621
GOTERM_BP_DIRECT	GO:0035725~sodium ion transmembrane transport	4	3.77358	0.00398632	SCN9A, SLC6A11, SLC4A4, SLC8A1	105	91	29878	12.5078	0.981653	0.217096	0.214277
GOTERM_BP_DIRECT	GO:0007204~positive regulation of cytosolic calcium ion concentration	5	4.71698	0.0041207	EDNRB, ITPR1, PTK2B, CACNA1C, SLC8A1	105	186	29878	7.64926	0.983971	0.217096	0.214277
KEGG_PATHWAY	mmu04726:Serotonergic synapse	5	4.71698	0.00431894	PLCB4, ITPR1, HTR2C, CACNA1C, KCNJ3	49	135	9718	7.34543	0.504002	0.0718284	0.065621
KEGG_PATHWAY	mmu04720:Long-term potentiation	4	3.77358	0.00434139	GRIN2A, PLCB4, ITPR1, CACNA1C	49	67	9718	11.8404	0.50581	0.0718284	0.065621
KEGG_PATHWAY	mmu04728:Dopaminergic synapse	5	4.71698	0.00443385	GRIN2A, PLCB4, ITPR1, CACNA1C, KCNJ3	49	136	9718	7.29142	0.51319	0.0718284	0.065621
GOTERM_BP_DIRECT	GO:0045944~positive regulation of transcription by RNA polymerase II	12	11.3208	0.00456142	BCAS3, TCF7L2, ZFHX3, AUTS2, NFIA, ITGA8, TRP63, RFX3, TOX, BMPR1B, DLX6OS1, CDON	105	1264	29878	2.70145	0.989708	0.228299	0.225334
GOTERM_MF_DIRECT	GO:0005516~calmodulin binding	5	4.71698	0.00498402	UNC13C, DAPK1, PHKA1, CACNA1C, SLC8A1	97	208	29205	7.23756	0.773261	0.185032	0.18254
GOTERM_BP_DIRECT	GO:0014070~response to organic cyclic compound	4	3.77358	0.00518767	EDNRB, KCNC2, CACNA1C, SLC7A11	105	100	29878	11.3821	0.994518	0.247279	0.244067
UP_KW_DOMAIN	KW-0677~Repeat	37	34.9057	0.00546616	KANK1, NECAB1, CELF2, ITPR1, PRKAG2, CACNA1C, ADARB2, KALRN, SLC8A1, SYNPR, PDE11A, CNTNAP5B, PCBP3, CNTNAP5A, ERBB4, TRIM2, SCN9A, LRIG1, PHACTR1, SLIT3, PPFIA2, CDON, UNC13C, ZFHX3, CNTN5, DAPK1, KCNIP4, FNDC3A, ZFHX4, TMEFF2, PRPF39, PALLD, LRRC7, ITGA8, CNTN3, PDZRN3, DSCAML1	81	4573	14793	1.47765	0.0889701	0.0464623	0.0409962
GOTERM_BP_DIRECT	GO:0007155~cell adhesion	8	7.54717	0.00571696	CNTNAP5B, CNTN5, CNTNAP5A, ITGA8, PTK2B, CNTN3, DSCAML1, CDON	105	614	29878	3.70752	0.996782	0.260122	0.256744
GOTERM_CC_DIRECT	GO:0098793~presynapse	6	5.66038	0.00637944	UNC13C, CHRNA7, ITPR1, PTK2B, ZFP804A, KALRN	104	340	30060	5.10068	0.711071	0.0458374	0.0396943
UP_KW_PTM	KW-0325~Glycoprotein	38	35.8491	0.00649722	NPSR1, LUZP2, KCNC2, CHRNA7, PRKAG2, HTR2C, SLC1A3, CACNA1C, SLC4A4, ANTXR1, SLC8A1, HS6ST3, SYNPR, GRIN2A, EDNRB, SGCD, CNTNAP5B, CNTNAP5A, ERBB4, MGAT5, LRIG1, SLIT3, GPC5, KCNJ3, CDON, GABRA2, CHST9, CNTN5, KCNB2, SLC6A11, SHISA6, MGAT4C, TMEFF2, ITGA8, CNTN3, ST6GALNAC3, DSCAML1, ST6GALNAC5	83	4100	13016	1.45345	0.0872177	0.0974583	0.0974583
UP_KW_BIOLOGICAL_PROCESS	KW-0813~Transport	21	19.8113	0.00667746	GABRA2, KCNC2, CHRNA7, KCNB2, KCNIP4, ITPR1, SLC1A3, SLC6A11, CACNA1C, SLC7A11, SLC4A4, PITPNC1, QKI, SLC8A1, ENOX1, AIFM3, GRIN2A, SCN9A, TRPM3, SFXN5, KCNJ3	64	2046	11227	1.80052	0.270133	0.15692	0.15692
KEGG_PATHWAY	mmu04723:Retrograde endocannabinoid signaling	5	4.71698	0.00671502	GABRA2, PLCB4, ITPR1, CACNA1C, KCNJ3	49	153	9718	6.48126	0.664288	0.0906528	0.0828186
KEGG_PATHWAY	mmu04921:Oxytocin signaling pathway	5	4.71698	0.00671502	PLCB4, ITPR1, PRKAG2, CACNA1C, KCNJ3	49	153	9718	6.48126	0.664288	0.0906528	0.0828186
UP_KW_MOLECULAR_FUNCTION	KW-1071~Ligand-gated ion channel	4	3.77358	0.00706123	GABRA2, GRIN2A, CHRNA7, ITPR1	65	75	12229	10.0341	0.241464	0.0917959	0.0894422
GOTERM_BP_DIRECT	GO:0009791~post-embryonic development	4	3.77358	0.00727138	TCF7L2, SCN9A, ITPR1, SLC8A1	105	113	29878	10.0727	0.999328	0.316463	0.312353
GOTERM_BP_DIRECT	GO:2000463~positive regulation of excitatory postsynaptic potential	3	2.83019	0.00777454	GRIN2A, CHRNA7, PTK2B	105	38	29878	22.4647	0.999595	0.324263	0.320052
GOTERM_CC_DIRECT	GO:0005634~nucleus	35	33.0189	0.00784109	KANK1, NXN, CELF2, PRKAG2, TRP63, ZFP804A, HDAC8, ADARB2, NDRG2, PITPNC1, ZCWPW2, DNAJB6, PCBP3, ERBB4, CWC22, PTK2B, PHACTR1, BCAS3, TCF7L2, ZFHX3, AUTS2, DAPK1, RFX3, MCC, OXR1, ZFHX4, DLX6OS1, QKI, MSRA, PRPF39, PLCB4, NFIA, PALLD, CEP162, TOX	104	6691	30060	1.51193	0.78285	0.0543276	0.0470466
KEGG_PATHWAY	mmu04934:Cushing syndrome	5	4.71698	0.00819003	TCF7L2, PDE11A, PLCB4, ITPR1, CACNA1C	49	162	9718	6.12119	0.736117	0.10206	0.0932404
UP_SEQ_FEATURE	TRANSMEM:Helical; Signal-anchor for type II membrane protein	7	6.60377	0.00837182	MGAT4C, CHST9, SGCD, MGAT5, ST6GALNAC3, ST6GALNAC5, HS6ST3	101	389	22187	3.95299	0.989234	0.237495	0.231767
GOTERM_BP_DIRECT	GO:0098609~cell-cell adhesion	5	4.71698	0.0091591	LRRC7, ITGA8, FNDC3A, PDZRN3, CDON	105	234	29878	6.08018	0.9999	0.347132	0.342624
GOTERM_BP_DIRECT	GO:0007613~memory	4	3.77358	0.00916665	GRIN2A, CHRNA7, ITGA8, KALRN	105	123	29878	9.25374	0.999901	0.347132	0.342624
GOTERM_BP_DIRECT	GO:0005977~glycogen metabolic process	3	2.83019	0.00943633	TCF7L2, PRKAG2, PHKA1	105	42	29878	20.3252	0.999924	0.347132	0.342624
UP_SEQ_FEATURE	MOTIF:PDZ-binding	4	3.77358	0.00964552	GRIN2A, ERBB4, HTR2C, SHISA6	101	97	22187	9.05869	0.994615	0.259947	0.253677
KEGG_PATHWAY	mmu04912:GnRH signaling pathway	4	3.77358	0.00983712	PLCB4, ITPR1, PTK2B, CACNA1C	49	90	9718	8.81451	0.798407	0.10574	0.0966021
GOTERM_CC_DIRECT	GO:0032590~dendrite membrane	3	2.83019	0.0100156	GABRA2, GRIN2A, KCNC2	104	44	30060	19.7072	0.858126	0.0670006	0.0580212
KEGG_PATHWAY	mmu04022:cGMP-PKG signaling pathway	5	4.71698	0.010063	EDNRB, PLCB4, ITPR1, CACNA1C, SLC8A1	49	172	9718	5.76531	0.805722	0.10574	0.0966021
GOTERM_BP_DIRECT	GO:0070374~positive regulation of ERK1 and ERK2 cascade	5	4.71698	0.0104131	NPSR1, ERBB4, CHRNA7, HTR2C, PTK2B	105	243	29878	5.85499	0.999972	0.347132	0.342624
GOTERM_BP_DIRECT	GO:0071805~potassium ion transmembrane transport	4	3.77358	0.0104297	KCNC2, KCNB2, KCNIP4, SLC1A3	105	129	29878	8.82333	0.999972	0.347132	0.342624
KEGG_PATHWAY	mmu04742:Taste transduction	4	3.77358	0.0104435	GABRA2, PLCB4, SCN9A, CACNA1C	49	92	9718	8.62289	0.817451	0.10574	0.0966021
GOTERM_MF_DIRECT	GO:0005509~calcium ion binding	8	7.54717	0.0105252	UNC13C, NECAB1, PLCB4, KCNIP4, ITPR1, SLIT3, MCC, SLC8A1	97	732	29205	3.29052	0.956828	0.315306	0.31106
GOTERM_BP_DIRECT	GO:0007420~brain development	5	4.71698	0.0107061	CNTN5, NNAT, CNTN3, SLC7A11, DSCAML1	105	245	29878	5.80719	0.999979	0.347132	0.342624
GOTERM_BP_DIRECT	GO:0007528~neuromuscular junction development	3	2.83019	0.010777	UNC13C, KALRN, PDZRN3	105	45	29878	18.9702	0.999981	0.347132	0.342624
GOTERM_BP_DIRECT	GO:0045471~response to ethanol	4	3.77358	0.0110971	GRIN2A, KCNC2, CHRNA7, PTK2B	105	132	29878	8.6228	0.999986	0.347132	0.342624
UP_SEQ_FEATURE	DOMAIN:Ig-like C2-type 6	3	2.83019	0.0114681	CNTN5, CNTN3, DSCAML1	101	36	22187	18.3061	0.998005	0.294349	0.287249
GOTERM_MF_DIRECT	GO:1904315~transmitter-gated monoatomic ion channel activity involved in regulation of postsynaptic membrane potential	3	2.83019	0.0122789	GABRA2, GRIN2A, CHRNA7	97	51	29205	17.7107	0.974509	0.315306	0.31106
UP_KW_LIGAND	KW-0630~Potassium	5	4.71698	0.0123279	KCNC2, KCNB2, KCNIP4, SLC1A3, KCNJ3	44	142	6741	5.39453	0.257483	0.29587	0.29587
GOTERM_MF_DIRECT	GO:0005261~monoatomic cation channel activity	3	2.83019	0.012743	GRIN2A, SCN9A, TRPM3	97	52	29205	17.3701	0.97783	0.315306	0.31106
GOTERM_BP_DIRECT	GO:0006813~potassium ion transport	4	3.77358	0.0127489	KCNC2, KCNB2, KCNIP4, KCNJ3	105	139	29878	8.18856	0.999997	0.386716	0.381693
GOTERM_CC_DIRECT	GO:0099092~postsynaptic density, intracellular component	3	2.83019	0.012798	GRIN2A, PTK2B, DLGAP2	104	50	30060	17.3423	0.91782	0.0827607	0.0716691
GOTERM_MF_DIRECT	GO:0019901~protein kinase binding	7	6.60377	0.0128046	TCF7L2, GRIN2A, SIPA1L1, LRRC7, CHRNA7, PRKAG2, RICTOR	97	585	29205	3.6027	0.978237	0.315306	0.31106
GOTERM_BP_DIRECT	GO:0001508~action potential	3	2.83019	0.0131859	GRIN2A, KCNC2, KCNB2	105	50	29878	17.0731	0.999998	0.388209	0.383167
GOTERM_MF_DIRECT	GO:0000976~transcription cis-regulatory region binding	5	4.71698	0.0138013	TCF7L2, ZFHX3, ERBB4, TRP63, RFX3	97	280	29205	5.37647	0.983877	0.315306	0.31106
KEGG_PATHWAY	mmu05414:Dilated cardiomyopathy	4	3.77358	0.0141632	SGCD, ITGA8, CACNA1C, SLC8A1	49	103	9718	7.702	0.900822	0.130806	0.119502
UP_SEQ_FEATURE	COMPBIAS:Pro residues	15	14.1509	0.014332	ZFHX3, AUTS2, KCNC2, CELF2, CACNA1C, ANTXR1, OXR1, ZFHX4, HS6ST3, NHSL1, NFIA, DNAJB6, PALLD, PTK2B, DSCAML1	101	1628	22187	2.02402	0.999582	0.351134	0.342665
KEGG_PATHWAY	mmu04922:Glucagon signaling pathway	4	3.77358	0.014534	PLCB4, ITPR1, PRKAG2, PHKA1	49	104	9718	7.62794	0.906687	0.130806	0.119502
GOTERM_CC_DIRECT	GO:0030018~Z disc	4	3.77358	0.0155122	DNAJB6, PALLD, CACNA1C, SLC8A1	104	152	30060	7.60628	0.951826	0.0970761	0.0840659
KEGG_PATHWAY	mmu05033:Nicotine addiction	3	2.83019	0.0165373	GABRA2, GRIN2A, CHRNA7	49	40	9718	14.8745	0.932892	0.141003	0.128817
UP_KW_DOMAIN	KW-0812~Transmembrane	44	41.5094	0.0166689	NPSR1, KCNC2, CHRNA7, ITPR1, HTR2C, SLC1A3, CACNA1C, SLC7A11, SLC4A4, ANTXR1, PITPNC1, SLC8A1, HS6ST3, SYNPR, GRIN2A, EDNRB, SGCD, CNTNAP5B, CNTNAP5A, ERBB4, MGAT5, SCN9A, NNAT, LRIG1, PTK2B, TRPM3, KCNJ3, CDON, GABRA2, CHST9, ZFHX3, KCNB2, SLC6A11, FNDC3A, SHISA6, MGAT4C, TMEFF2, GPAM, ITGA8, BMPR1B, ST6GALNAC3, DSCAML1, SFXN5, ST6GALNAC5	81	6118	14793	1.31345	0.248557	0.0944573	0.0833447
GOTERM_BP_DIRECT	GO:1904717~regulation of AMPA glutamate receptor clustering	2	1.88679	0.0172845	SLC7A11, SHISA6	105	5	29878	113.821	1	0.494337	0.487917
INTERPRO	IPR001791:Laminin_G	3	2.83019	0.0179629	CNTNAP5B, CNTNAP5A, SLIT3	102	45	22137	14.4686	0.999375	1	1
UP_SEQ_FEATURE	INTRAMEM:Pore-forming	3	2.83019	0.0190579	SCN9A, CACNA1C, KCNJ3	101	47	22187	14.0217	0.999969	0.446618	0.435847
GOTERM_MF_DIRECT	GO:0001665~alpha-N-acetylgalactosaminide alpha-2,6-sialyltransferase activity	2	1.88679	0.0195629	ST6GALNAC3, ST6GALNAC5	97	6	29205	100.361	0.997171	0.415014	0.409424
UP_SEQ_FEATURE	REPEAT:LRR 15	3	2.83019	0.0206127	LRRC7, LRIG1, SLIT3	101	49	22187	13.4494	0.999987	0.462928	0.451762
GOTERM_BP_DIRECT	GO:0051209~release of sequestered calcium ion into cytosol	3	2.83019	0.0210286	PLCB4, ITPR1, HTR2C	105	64	29878	13.3384	1	0.579599	0.572071
SMART	SM00282:LamG	3	2.83019	0.0211375	CNTNAP5B, CNTNAP5A, SLIT3	61	41	10943	13.1263	0.815067	0.55662	0.55662
GOTERM_BP_DIRECT	GO:0006468~protein phosphorylation	7	6.60377	0.0214237	DAPK1, ERBB4, PRKAG2, PTK2B, BMPR1B, KALRN, CDON	105	620	29878	3.21269	1	0.579599	0.572071
GOTERM_MF_DIRECT	GO:0016301~kinase activity	7	6.60377	0.021816	DAPK1, ERBB4, PTK2B, PHKA1, AK5, BMPR1B, KALRN	97	660	29205	3.1933	0.998571	0.431958	0.42614
UP_SEQ_FEATURE	REPEAT:LRR 14	3	2.83019	0.0222187	LRRC7, LRIG1, SLIT3	101	51	22187	12.922	0.999995	0.463032	0.451864
UP_SEQ_FEATURE	DNA_BIND:Homeobox 4	2	1.88679	0.0223355	ZFHX3, ZFHX4	101	5	22187	87.8693	0.999995	0.463032	0.451864
UP_KW_PTM	KW-1015~Disulfide bond	31	29.2453	0.0245844	NPSR1, CHRNA7, ITPR1, HTR2C, CACNA1C, SLC7A11, KALRN, ANTXR1, CST3, GRIN2A, EDNRB, SGCD, CNTNAP5B, CNTNAP5A, ERBB4, MGAT5, SCN9A, LRIG1, SLIT3, CDON, GABRA2, CNTN5, MSRA, TMEFF2, PALLD, ITGA8, CNTN3, BMPR1B, ST6GALNAC3, DSCAML1, ST6GALNAC5	83	3412	13016	1.42479	0.294242	0.184383	0.184383
GOTERM_BP_DIRECT	GO:0009410~response to xenobiotic stimulus	5	4.71698	0.0247526	GRIN2A, SLC1A3, HTR2C, PTK2B, SLC6A11	105	316	29878	4.50241	1	0.652035	0.643567
UP_SEQ_FEATURE	REGION:Calmodulin-binding	3	2.83019	0.02558	DAPK1, PHKA1, CACNA1C	101	55	22187	11.9822	0.999999	0.510652	0.498336
GOTERM_MF_DIRECT	GO:0004972~NMDA glutamate receptor activity	2	1.88679	0.0259994	GRIN2A, PTK2B	97	8	29205	75.2706	0.9996	0.482614	0.476114
GOTERM_CC_DIRECT	GO:0030315~T-tubule	3	2.83019	0.0260961	CACNA1C, SLC8A1, KCNJ3	104	73	30060	11.8783	0.994083	0.158208	0.137005
GOTERM_BP_DIRECT	GO:0007156~homophilic cell adhesion via plasma membrane adhesion molecules	4	3.77358	0.0265935	CNTN5, PALLD, DSCAML1, CDON	105	184	29878	6.18592	1	0.671716	0.662993
UP_SEQ_FEATURE	REPEAT:LRR 13	3	2.83019	0.0273333	LRRC7, LRIG1, SLIT3	101	57	22187	11.5618	1	0.526165	0.513475
GOTERM_BP_DIRECT	GO:0042045~epithelial fluid transport	2	1.88679	0.0275129	EDNRB, ITPR1	105	8	29878	71.1381	1	0.671716	0.662993
GOTERM_BP_DIRECT	GO:0071447~cellular response to hydroperoxide	2	1.88679	0.0275129	DAPK1, OXR1	105	8	29878	71.1381	1	0.671716	0.662993
GOTERM_MF_DIRECT	GO:0005267~potassium channel activity	3	2.83019	0.0299541	KCNC2, KCNB2, KCNIP4	97	82	29205	11.0152	0.999881	0.523316	0.516268
GOTERM_BP_DIRECT	GO:0008542~visual learning	3	2.83019	0.0303579	GRIN2A, CACNA1C, SLC7A11	105	78	29878	10.9443	1	0.702948	0.693819
GOTERM_CC_DIRECT	GO:0017146~NMDA selective glutamate receptor complex	2	1.88679	0.030423	GRIN2A, PTK2B	104	9	30060	64.2308	0.997506	0.17885	0.154881
GOTERM_BP_DIRECT	GO:0042698~ovulation cycle	2	1.88679	0.0308988	CHRNA7, BMPR1B	105	9	29878	63.2339	1	0.702948	0.693819
GOTERM_BP_DIRECT	GO:0098712~L-glutamate import across plasma membrane	2	1.88679	0.0308988	SLC1A3, SLC7A11	105	9	29878	63.2339	1	0.702948	0.693819
UP_KW_BIOLOGICAL_PROCESS	KW-0633~Potassium transport	4	3.77358	0.0310113	KCNC2, KCNB2, KCNIP4, KCNJ3	64	122	11227	5.75154	0.772501	0.461933	0.461933
KEGG_PATHWAY	mmu04371:Apelin signaling pathway	4	3.77358	0.031022	PLCB4, ITPR1, PRKAG2, SLC8A1	49	139	9718	5.70724	0.993935	0.251278	0.229563
UP_SEQ_FEATURE	DNA_BIND:Homeobox 3	2	1.88679	0.0311307	ZFHX3, ZFHX4	101	7	22187	62.7638	1	0.578603	0.564647
GOTERM_BP_DIRECT	GO:0016310~phosphorylation	7	6.60377	0.0324943	DAPK1, ERBB4, PTK2B, PHKA1, AK5, BMPR1B, KALRN	105	684	29878	2.91209	1	0.710344	0.701119
UP_SEQ_FEATURE	MOTIF:Selectivity filter	3	2.83019	0.0328721	KCNC2, KCNB2, KCNJ3	101	63	22187	10.4606	1	0.590602	0.576358
GOTERM_MF_DIRECT	GO:0004888~transmembrane signaling receptor activity	4	3.77358	0.0333218	GABRA2, CHRNA7, BMPR1B, ANTXR1	97	213	29205	5.65413	0.999957	0.54583	0.538479
GOTERM_BP_DIRECT	GO:0035095~behavioral response to nicotine	2	1.88679	0.0342731	CHRNA7, HTR2C	105	10	29878	56.9105	1	0.710344	0.701119
GOTERM_BP_DIRECT	GO:0097061~dendritic spine organization	2	1.88679	0.0342731	GRIN2A, CHRNA7	105	10	29878	56.9105	1	0.710344	0.701119
GOTERM_BP_DIRECT	GO:0086100~endothelin receptor signaling pathway	2	1.88679	0.0342731	EDNRB, PTK2B	105	10	29878	56.9105	1	0.710344	0.701119
UP_SEQ_FEATURE	TRANSMEM:Helical	40	37.7358	0.0347289	NPSR1, KCNC2, CHRNA7, ITPR1, HTR2C, SLC1A3, CACNA1C, SLC7A11, SLC4A4, ANTXR1, PITPNC1, SLC8A1, HS6ST3, SYNPR, GRIN2A, EDNRB, SGCD, CNTNAP5B, CNTNAP5A, ERBB4, MGAT5, SCN9A, NNAT, LRIG1, PTK2B, TRPM3, KCNJ3, CDON, GABRA2, ZFHX3, SLC6A11, FNDC3A, SHISA6, MGAT4C, TMEFF2, GPAM, ITGA8, BMPR1B, DSCAML1, SFXN5	101	6670	22187	1.31738	1	0.603834	0.589271
GOTERM_BP_DIRECT	GO:0008217~regulation of blood pressure	3	2.83019	0.0347721	EDNRB, CACNA1C, SLC8A1	105	84	29878	10.1626	1	0.710344	0.701119
GOTERM_MF_DIRECT	GO:0016757~glycosyltransferase activity	4	3.77358	0.0349184	MGAT4C, MGAT5, ST6GALNAC3, ST6GALNAC5	97	217	29205	5.54991	0.999974	0.54583	0.538479
SMART	SM00365:LRR_SD22	3	2.83019	0.0352564	LRRC7, LRIG1, SLIT3	61	54	10943	9.9663	0.941313	0.696313	0.696313
UP_SEQ_FEATURE	MOTIF:Nuclear localization signal	6	5.66038	0.0360971	TCF7L2, ZFHX3, ERBB4, PHACTR1, TOX, QKI	101	404	22187	3.26247	1	0.60801	0.593346
GOTERM_BP_DIRECT	GO:0001574~ganglioside biosynthetic process	2	1.88679	0.0376358	ST6GALNAC3, ST6GALNAC5	105	11	29878	51.7368	1	0.718596	0.709264
GOTERM_BP_DIRECT	GO:0140059~dendrite arborization	2	1.88679	0.0376358	CHRNA7, PHACTR1	105	11	29878	51.7368	1	0.718596	0.709264
GOTERM_BP_DIRECT	GO:0010881~regulation of cardiac muscle contraction by regulation of the release of sequestered calcium ion	2	1.88679	0.0376358	CACNA1C, SLC8A1	105	11	29878	51.7368	1	0.718596	0.709264
GOTERM_BP_DIRECT	GO:0051649~establishment of localization in cell	4	3.77358	0.0380476	CHRNA7, NNAT, CACNA1C, SLC4A4	105	212	29878	5.36891	1	0.718596	0.709264
UP_KW_CELLULAR_COMPONENT	KW-0771~Synaptosome	3	2.83019	0.0381483	SYNPR, SIPA1L1, KCNC2	93	62	18500	9.62539	0.57501	0.167853	0.144964
GOTERM_MF_DIRECT	GO:0003676~nucleic acid binding	6	5.66038	0.038312	ZFHX3, PCBP3, CELF2, ZFHX4, QKI, ENOX1	97	563	29205	3.20869	0.999991	0.552306	0.544867
GOTERM_MF_DIRECT	GO:0003682~chromatin binding	6	5.66038	0.0390519	BCAS3, TCF7L2, AUTS2, NFIA, TRP63, HDAC8	97	566	29205	3.19169	0.999993	0.552306	0.544867
UP_KW_DOMAIN	KW-0393~Immunoglobulin domain	7	6.60377	0.0391933	CNTN5, PALLD, LRIG1, CNTN3, DSCAML1, KALRN, CDON	81	463	14793	2.76114	0.493228	0.142896	0.126085
UP_KW_BIOLOGICAL_PROCESS	KW-0029~Amino-acid transport	3	2.83019	0.0393135	SLC1A3, SLC7A11, SFXN5	64	56	11227	9.3976	0.848176	0.461933	0.461933
UP_SEQ_FEATURE	DNA_BIND:Homeobox 1	2	1.88679	0.0398477	ZFHX3, ZFHX4	101	9	22187	48.8163	1	0.629439	0.614257
UP_SEQ_FEATURE	DNA_BIND:Homeobox 2	2	1.88679	0.0398477	ZFHX3, ZFHX4	101	9	22187	48.8163	1	0.629439	0.614257
GOTERM_BP_DIRECT	GO:0051897~positive regulation of phosphatidylinositol 3-kinase/protein kinase B signal transduction	4	3.77358	0.0407813	TCF7L2, ERBB4, PTK2B, RICTOR	105	218	29878	5.22114	1	0.719786	0.710438
UP_SEQ_FEATURE	REPEAT:LRR 12	3	2.83019	0.0408726	LRRC7, LRIG1, SLIT3	101	71	22187	9.28197	1	0.629439	0.614257
GOTERM_BP_DIRECT	GO:0060013~righting reflex	2	1.88679	0.0409868	NPSR1, AUTS2	105	12	29878	47.4254	1	0.719786	0.710438
GOTERM_BP_DIRECT	GO:0010656~negative regulation of muscle cell apoptotic process	2	1.88679	0.0409868	ERBB4, PTK2B	105	12	29878	47.4254	1	0.719786	0.710438
GOTERM_BP_DIRECT	GO:0098815~modulation of excitatory postsynaptic potential	2	1.88679	0.0409868	GRIN2A, CHRNA7	105	12	29878	47.4254	1	0.719786	0.710438
UP_KW_DOMAIN	KW-0735~Signal-anchor	7	6.60377	0.0420282	MGAT4C, CHST9, SGCD, MGAT5, ST6GALNAC3, ST6GALNAC5, HS6ST3	81	471	14793	2.71424	0.518057	0.142896	0.126085
KEGG_PATHWAY	mmu04080:Neuroactive ligand-receptor interaction	6	5.66038	0.0422942	NPSR1, GABRA2, GRIN2A, EDNRB, CHRNA7, HTR2C	49	390	9718	3.05118	0.999089	0.326269	0.298073
GOTERM_CC_DIRECT	GO:0043195~terminal bouton	3	2.83019	0.0430523	UNC13C, GRIN2A, KCNC2	104	96	30060	9.03245	0.999804	0.245652	0.212729
UP_KW_MOLECULAR_FUNCTION	KW-9996~Developmental protein	11	10.3774	0.0431594	NXN, IFT81, ERBB4, NNAT, ITGA8, TRP63, RFX3, SLIT3, RICTOR, NDRG2, QKI	65	1042	12229	1.98611	0.821045	0.244196	0.237935
UP_KW_MOLECULAR_FUNCTION	KW-0217~Developmental protein	11	10.3774	0.0431594	NXN, IFT81, ERBB4, NNAT, ITGA8, TRP63, RFX3, SLIT3, RICTOR, NDRG2, QKI	65	1042	12229	1.98611	0.821045	0.244196	0.237935
GOTERM_BP_DIRECT	GO:0006397~mRNA processing	5	4.71698	0.0432943	PRPF39, CELF2, CWC22, ADARB2, QKI	105	378	29878	3.76392	1	0.7472	0.737496
UP_KW_MOLECULAR_FUNCTION	KW-0112~Calmodulin-binding	4	3.77358	0.0437897	DAPK1, PHKA1, CACNA1C, SLC8A1	65	150	12229	5.01703	0.825585	0.244196	0.237935
UP_KW_MOLECULAR_FUNCTION	KW-0808~Transferase	17	16.0377	0.0438301	CHST9, DAPK1, PHKA1, AK5, KALRN, HS6ST3, MGAT4C, GPAM, ERBB4, MGAT5, TRIM2, PTK2B, BMPR1B, ST6GALNAC3, PDZRN3, DSCAML1, ST6GALNAC5	65	1969	12229	1.62435	0.825872	0.244196	0.237935
GOTERM_MF_DIRECT	GO:0016595~glutamate binding	2	1.88679	0.0450589	GRIN2A, SLC1A3	97	14	29205	43.0118	0.999999	0.608295	0.600102
GOTERM_BP_DIRECT	GO:0032956~regulation of actin cytoskeleton organization	3	2.83019	0.0459563	BCAS3, PTK2B, RICTOR	105	98	29878	8.71079	1	0.759673	0.749807
GOTERM_BP_DIRECT	GO:0043267~negative regulation of potassium ion transport	2	1.88679	0.0476543	PLCB4, PTK2B	105	14	29878	40.6503	1	0.759673	0.749807
GOTERM_BP_DIRECT	GO:0060402~calcium ion transport into cytosol	2	1.88679	0.0476543	CACNA1C, SLC8A1	105	14	29878	40.6503	1	0.759673	0.749807
GOTERM_BP_DIRECT	GO:0043065~positive regulation of apoptotic process	5	4.71698	0.0486962	TCF7L2, GRIN2A, DAPK1, ITPR1, TRP63	105	393	29878	3.62026	1	0.759673	0.749807
KEGG_PATHWAY	mmu04927:Cortisol synthesis and secretion	3	2.83019	0.0490651	PLCB4, ITPR1, CACNA1C	49	72	9718	8.26361	0.999711	0.361297	0.330074
GOTERM_BP_DIRECT	GO:0030509~BMP signaling pathway	3	2.83019	0.0493644	TCF7L2, NFIA, BMPR1B	105	102	29878	8.36919	1	0.759673	0.749807
GOTERM_CC_DIRECT	GO:0099572~postsynaptic specialization	2	1.88679	0.050194	DLGAP2, PPFIA2	104	15	30060	38.5385	0.999954	0.272078	0.235614
GOTERM_BP_DIRECT	GO:0036376~sodium ion export across plasma membrane	2	1.88679	0.0509708	SLC4A4, SLC8A1	105	15	29878	37.9403	1	0.759673	0.749807
GOTERM_BP_DIRECT	GO:0009311~oligosaccharide metabolic process	2	1.88679	0.0509708	ST6GALNAC3, ST6GALNAC5	105	15	29878	37.9403	1	0.759673	0.749807
GOTERM_CC_DIRECT	GO:0000139~Golgi membrane	6	5.66038	0.0509749	MGAT4C, CHST9, MGAT5, FNDC3A, ST6GALNAC3, ST6GALNAC5	104	585	30060	2.9645	0.999961	0.272078	0.235614
GOTERM_BP_DIRECT	GO:0016055~Wnt signaling pathway	4	3.77358	0.0511062	TCF7L2, NXN, NDRG2, SHISA6	105	239	29878	4.76238	1	0.759673	0.749807
GOTERM_CC_DIRECT	GO:0009897~external side of plasma membrane	6	5.66038	0.0518912	CHRNA7, ITGA8, HTR2C, ANTXR1, ENOX1, KCNJ3	104	588	30060	2.94937	0.999968	0.272078	0.235614
GOTERM_BP_DIRECT	GO:0007200~phospholipase C-activating G protein-coupled receptor signaling pathway	3	2.83019	0.0519788	EDNRB, ITPR1, HTR2C	105	105	29878	8.13007	1	0.759673	0.749807
GOTERM_BP_DIRECT	GO:0034599~cellular response to oxidative stress	3	2.83019	0.0519788	CST3, MSRA, SLC7A11	105	105	29878	8.13007	1	0.759673	0.749807
GOTERM_MF_DIRECT	GO:0035091~phosphatidylinositol binding	3	2.83019	0.0526468	BCAS3, ITPR1, PITPNC1	97	112	29205	8.06471	1	0.673816	0.664741
GOTERM_BP_DIRECT	GO:0017148~negative regulation of translation	3	2.83019	0.0528611	DAPK1, TRIM2, QKI	105	106	29878	8.05337	1	0.759673	0.749807
INTERPRO	IPR005331:Sulfotransferase	2	1.88679	0.0534097	CHST9, HS6ST3	102	12	22137	36.1716	1	1	1
GOTERM_CC_DIRECT	GO:0071944~cell periphery	3	2.83019	0.0540163	BCAS3, SLC1A3, SLC8A1	104	109	30060	7.95519	0.999979	0.275767	0.238809
KEGG_PATHWAY	mmu04924:Renin secretion	3	2.83019	0.0540375	PLCB4, ITPR1, CACNA1C	49	76	9718	7.82868	0.999877	0.373327	0.341064
GOTERM_BP_DIRECT	GO:0035235~ionotropic glutamate receptor signaling pathway	2	1.88679	0.0542758	GRIN2A, PTK2B	105	16	29878	35.569	1	0.759673	0.749807
GOTERM_BP_DIRECT	GO:2000114~regulation of establishment of cell polarity	2	1.88679	0.0542758	KANK1, RICTOR	105	16	29878	35.569	1	0.759673	0.749807
GOTERM_MF_DIRECT	GO:0099508~voltage-gated monoatomic ion channel activity involved in regulation of presynaptic membrane potential	2	1.88679	0.0544498	KCNC2, KCNJ3	97	17	29205	35.4215	1	0.673816	0.664741
GOTERM_BP_DIRECT	GO:0042391~regulation of membrane potential	3	2.83019	0.0546418	GRIN2A, CHRNA7, SLC4A4	105	108	29878	7.90423	1	0.759673	0.749807
KEGG_PATHWAY	mmu04721:Synaptic vesicle cycle	3	2.83019	0.0553077	UNC13C, SLC1A3, SLC6A11	49	77	9718	7.72701	0.999901	0.373327	0.341064
UP_KW_MOLECULAR_FUNCTION	KW-0631~Potassium channel	3	2.83019	0.0558917	KCNC2, KCNB2, KCNIP4	65	73	12229	7.73172	0.893867	0.272472	0.265485
UP_SEQ_FEATURE	REPEAT:LRR 11	3	2.83019	0.0564041	LRRC7, LRIG1, SLIT3	101	85	22187	7.75317	1	0.67781	0.661462
UP_SEQ_FEATURE	ZN_FING:C2H2-type 20	2	1.88679	0.0570493	ZFHX3, ZFHX4	101	13	22187	33.7959	1	0.67781	0.661462
GOTERM_MF_DIRECT	GO:0035254~glutamate receptor binding	2	1.88679	0.0575597	GRIN2A, PTK2B	97	18	29205	33.4536	1	0.679347	0.670198
GOTERM_BP_DIRECT	GO:0022008~neurogenesis	3	2.83019	0.0582659	GRIN2A, NFIA, ERBB4	105	112	29878	7.62194	1	0.798961	0.788585
GOTERM_MF_DIRECT	GO:0015293~symporter activity	3	2.83019	0.0594715	SLC1A3, SLC6A11, SLC4A4	97	120	29205	7.52706	1	0.679347	0.670198
GOTERM_CC_DIRECT	GO:0032591~dendritic spine membrane	2	1.88679	0.0599292	ITGA8, SHISA6	104	18	30060	32.1154	0.999994	0.298109	0.258156
INTERPRO	IPR003599:Ig_sub	7	6.60377	0.0601685	CNTN5, PALLD, LRIG1, CNTN3, DSCAML1, KALRN, CDON	102	609	22137	2.49459	1	1	1
UP_KW_LIGAND	KW-0915~Sodium	4	3.77358	0.0602521	SCN9A, SLC1A3, SLC4A4, SLC8A1	44	141	6741	4.34623	0.774953	0.687782	0.687782
GOTERM_BP_DIRECT	GO:0098962~regulation of postsynaptic neurotransmitter receptor activity	2	1.88679	0.0608518	DLGAP2, SHISA6	105	18	29878	31.6169	1	0.812169	0.801621
GOTERM_BP_DIRECT	GO:0070593~dendrite self-avoidance	2	1.88679	0.0608518	CNTN5, DSCAML1	105	18	29878	31.6169	1	0.812169	0.801621
UP_SEQ_FEATURE	DOMAIN:Laminin G-like 4	2	1.88679	0.0613018	CNTNAP5B, CNTNAP5A	101	14	22187	31.3819	1	0.67781	0.661462
GOTERM_BP_DIRECT	GO:0009611~response to wounding	3	2.83019	0.0629098	GRIN2A, NFIA, SLC1A3	105	117	29878	7.29621	1	0.812492	0.801941
GOTERM_BP_DIRECT	GO:0006874~intracellular calcium ion homeostasis	3	2.83019	0.0629098	HTR2C, CACNA1C, SLC8A1	105	117	29878	7.29621	1	0.812492	0.801941
GOTERM_MF_DIRECT	GO:0008373~sialyltransferase activity	2	1.88679	0.0637492	ST6GALNAC3, ST6GALNAC5	97	20	29205	30.1082	1	0.684071	0.674858
GOTERM_BP_DIRECT	GO:0010867~positive regulation of triglyceride biosynthetic process	2	1.88679	0.0641228	TCF7L2, GPAM	105	19	29878	29.9529	1	0.812492	0.801941
GOTERM_BP_DIRECT	GO:0042325~regulation of phosphorylation	2	1.88679	0.0641228	PHACTR1, RICTOR	105	19	29878	29.9529	1	0.812492	0.801941
UP_SEQ_FEATURE	DOMAIN:EGF-like 2	3	2.83019	0.0648252	CNTNAP5B, CNTNAP5A, SLIT3	101	92	22187	7.16326	1	0.67781	0.661462
GOTERM_CC_DIRECT	GO:0031594~neuromuscular junction	3	2.83019	0.0649085	UNC13C, ERBB4, PDZRN3	104	121	30060	7.16624	0.999998	0.314017	0.271932
GOTERM_CC_DIRECT	GO:0030673~axolemma	2	1.88679	0.0663644	KCNC2, CHRNA7	104	20	30060	28.9038	0.999998	0.314017	0.271932
KEGG_PATHWAY	mmu04540:Gap junction	3	2.83019	0.0671999	PLCB4, ITPR1, HTR2C	49	86	9718	6.91837	0.999987	0.42083	0.384462
GOTERM_BP_DIRECT	GO:0030166~proteoglycan biosynthetic process	2	1.88679	0.0673825	CHST9, BMPR1B	105	20	29878	28.4552	1	0.843123	0.832174
KEGG_PATHWAY	mmu04970:Salivary secretion	3	2.83019	0.0685701	CST3, PLCB4, ITPR1	49	87	9718	6.83885	0.99999	0.42083	0.384462
UP_SEQ_FEATURE	TRANSMEM:Helical; Name=S4 of repeat III	2	1.88679	0.0697499	SCN9A, CACNA1C	101	16	22187	27.4592	1	0.67781	0.661462
UP_SEQ_FEATURE	TRANSMEM:Helical; Name=S4 of repeat IV	2	1.88679	0.0697499	SCN9A, CACNA1C	101	16	22187	27.4592	1	0.67781	0.661462
GOTERM_BP_DIRECT	GO:0015813~L-glutamate transmembrane transport	2	1.88679	0.0706309	SLC1A3, SLC7A11	105	21	29878	27.1002	1	0.862214	0.851017
GOTERM_BP_DIRECT	GO:0060074~synapse maturation	2	1.88679	0.0706309	NFIA, ERBB4	105	21	29878	27.1002	1	0.862214	0.851017
UP_SEQ_FEATURE	TOPO_DOM:Lumenal	7	6.60377	0.0710585	MGAT4C, CHST9, MGAT5, ITPR1, ST6GALNAC3, ST6GALNAC5, HS6ST3	101	644	22187	2.38775	1	0.67781	0.661462
KEGG_PATHWAY	mmu00604:Glycosphingolipid biosynthesis - ganglio series	2	1.88679	0.0716315	ST6GALNAC3, ST6GALNAC5	49	15	9718	26.4435	0.999994	0.42083	0.384462
UP_KW_BIOLOGICAL_PROCESS	KW-0524~Neurogenesis	5	4.71698	0.0719174	ITGA8, SLIT3, NDRG2, TOX, DSCAML1	64	280	11227	3.13253	0.970038	0.676023	0.676023
KEGG_PATHWAY	mmu04727:GABAergic synapse	3	2.83019	0.072736	GABRA2, SLC6A11, CACNA1C	49	90	9718	6.61088	0.999995	0.42083	0.384462
GOTERM_MF_DIRECT	GO:0004550~nucleoside diphosphate kinase activity	2	1.88679	0.0729582	AK5, DSCAML1	97	23	29205	26.1811	1	0.684071	0.674858
GOTERM_MF_DIRECT	GO:0004683~calmodulin-dependent protein kinase activity	2	1.88679	0.0729582	DAPK1, PTK2B	97	23	29205	26.1811	1	0.684071	0.674858
GOTERM_MF_DIRECT	GO:0008375~acetylglucosaminyltransferase activity	2	1.88679	0.0729582	MGAT4C, MGAT5	97	23	29205	26.1811	1	0.684071	0.674858
UP_SEQ_FEATURE	TRANSMEM:Helical; Name=8	3	2.83019	0.0749267	SLC1A3, SLC6A11, SLC4A4	101	100	22187	6.5902	1	0.67781	0.661462
KEGG_PATHWAY	mmu05032:Morphine addiction	3	2.83019	0.0755582	GABRA2, PDE11A, KCNJ3	49	92	9718	6.46717	0.999997	0.422084	0.385608
GOTERM_MF_DIRECT	GO:0008046~axon guidance receptor activity	2	1.88679	0.0760079	PALLD, CDON	97	24	29205	25.0902	1	0.684071	0.674858
GOTERM_MF_DIRECT	GO:0099507~ligand-gated monoatomic ion channel activity involved in regulation of presynaptic membrane potential	2	1.88679	0.0760079	GABRA2, GRIN2A	97	24	29205	25.0902	1	0.684071	0.674858
GOTERM_MF_DIRECT	GO:0017075~syntaxin-1 binding	2	1.88679	0.0760079	UNC13C, DAPK1	97	24	29205	25.0902	1	0.684071	0.674858
GOTERM_BP_DIRECT	GO:0014009~glial cell proliferation	2	1.88679	0.0770942	NFIA, PTK2B	105	23	29878	24.7437	1	0.913229	0.901369
GOTERM_BP_DIRECT	GO:0099151~regulation of postsynaptic density assembly	2	1.88679	0.0770942	SIPA1L1, PTK2B	105	23	29878	24.7437	1	0.913229	0.901369
GOTERM_BP_DIRECT	GO:0006814~sodium ion transport	3	2.83019	0.0775469	SCN9A, SLC4A4, SLC8A1	105	132	29878	6.4671	1	0.913229	0.901369
UP_SEQ_FEATURE	TRANSMEM:Helical; Name=S4 of repeat I	2	1.88679	0.0781228	SCN9A, CACNA1C	101	18	22187	24.4081	1	0.67781	0.661462
UP_SEQ_FEATURE	TRANSMEM:Helical; Name=S4 of repeat II	2	1.88679	0.0781228	SCN9A, CACNA1C	101	18	22187	24.4081	1	0.67781	0.661462
GOTERM_BP_DIRECT	GO:0043066~negative regulation of apoptotic process	6	5.66038	0.0796679	EDNRB, DAPK1, ERBB4, ITPR1, PTK2B, RICTOR	105	657	29878	2.59865	1	0.913517	0.901653
GOTERM_BP_DIRECT	GO:0061001~regulation of dendritic spine morphogenesis	2	1.88679	0.0803092	SIPA1L1, PPFIA2	105	24	29878	23.7127	1	0.913517	0.901653
GOTERM_BP_DIRECT	GO:0098703~calcium ion import across plasma membrane	2	1.88679	0.0803092	CACNA1C, SLC8A1	105	24	29878	23.7127	1	0.913517	0.901653
GOTERM_MF_DIRECT	GO:0005251~delayed rectifier potassium channel activity	2	1.88679	0.0820775	KCNC2, KCNB2	97	26	29205	23.1602	1	0.716971	0.707315
UP_SEQ_FEATURE	TRANSMEM:Helical; Name=S1 of repeat IV	2	1.88679	0.0822812	SCN9A, CACNA1C	101	19	22187	23.1235	1	0.67781	0.661462
UP_SEQ_FEATURE	REPEAT:II	2	1.88679	0.0822812	SCN9A, CACNA1C	101	19	22187	23.1235	1	0.67781	0.661462
UP_SEQ_FEATURE	REPEAT:III	2	1.88679	0.0822812	SCN9A, CACNA1C	101	19	22187	23.1235	1	0.67781	0.661462
UP_SEQ_FEATURE	ZN_FING:C2H2-type 18	2	1.88679	0.0822812	ZFHX3, ZFHX4	101	19	22187	23.1235	1	0.67781	0.661462
UP_SEQ_FEATURE	TRANSMEM:Helical; Name=S3 of repeat IV	2	1.88679	0.0822812	SCN9A, CACNA1C	101	19	22187	23.1235	1	0.67781	0.661462
UP_SEQ_FEATURE	TRANSMEM:Helical; Name=S2 of repeat IV	2	1.88679	0.0822812	SCN9A, CACNA1C	101	19	22187	23.1235	1	0.67781	0.661462
UP_SEQ_FEATURE	TRANSMEM:Helical; Name=S5 of repeat III	2	1.88679	0.0822812	SCN9A, CACNA1C	101	19	22187	23.1235	1	0.67781	0.661462
UP_SEQ_FEATURE	REPEAT:I	2	1.88679	0.0822812	SCN9A, CACNA1C	101	19	22187	23.1235	1	0.67781	0.661462
UP_SEQ_FEATURE	TRANSMEM:Helical; Name=S6 of repeat III	2	1.88679	0.0822812	SCN9A, CACNA1C	101	19	22187	23.1235	1	0.67781	0.661462
UP_SEQ_FEATURE	DOMAIN:Laminin G-like 3	2	1.88679	0.0822812	CNTNAP5B, CNTNAP5A	101	19	22187	23.1235	1	0.67781	0.661462
UP_SEQ_FEATURE	TRANSMEM:Helical; Name=S2 of repeat III	2	1.88679	0.0822812	SCN9A, CACNA1C	101	19	22187	23.1235	1	0.67781	0.661462
UP_SEQ_FEATURE	TRANSMEM:Helical; Name=S6 of repeat IV	2	1.88679	0.0822812	SCN9A, CACNA1C	101	19	22187	23.1235	1	0.67781	0.661462
UP_SEQ_FEATURE	REPEAT:IV	2	1.88679	0.0822812	SCN9A, CACNA1C	101	19	22187	23.1235	1	0.67781	0.661462
UP_SEQ_FEATURE	TRANSMEM:Helical; Name=S3 of repeat III	2	1.88679	0.0822812	SCN9A, CACNA1C	101	19	22187	23.1235	1	0.67781	0.661462
UP_SEQ_FEATURE	TRANSMEM:Helical; Name=S5 of repeat IV	2	1.88679	0.0822812	SCN9A, CACNA1C	101	19	22187	23.1235	1	0.67781	0.661462
UP_SEQ_FEATURE	TRANSMEM:Helical; Name=S1 of repeat III	2	1.88679	0.0822812	SCN9A, CACNA1C	101	19	22187	23.1235	1	0.67781	0.661462
GOTERM_BP_DIRECT	GO:0019934~cGMP-mediated signaling	2	1.88679	0.083513	EDNRB, HTR2C	105	25	29878	22.7642	1	0.918643	0.906713
GOTERM_BP_DIRECT	GO:0043149~stress fiber assembly	2	1.88679	0.083513	PTK2B, PHACTR1	105	25	29878	22.7642	1	0.918643	0.906713
GOTERM_BP_DIRECT	GO:0070509~calcium ion import	2	1.88679	0.083513	CACNA1C, SLC8A1	105	25	29878	22.7642	1	0.918643	0.906713
UP_SEQ_FEATURE	REPEAT:LRR 10	3	2.83019	0.085492	LRRC7, LRIG1, SLIT3	101	108	22187	6.10204	1	0.67781	0.661462
GOTERM_BP_DIRECT	GO:0099645~neurotransmitter receptor localization to postsynaptic specialization membrane	2	1.88679	0.0867058	ERBB4, KALRN	105	26	29878	21.8886	1	0.933253	0.921133
GOTERM_BP_DIRECT	GO:0051247~positive regulation of protein metabolic process	2	1.88679	0.0867058	CHRNA7, PTK2B	105	26	29878	21.8886	1	0.933253	0.921133
KEGG_PATHWAY	mmu04916:Melanogenesis	3	2.83019	0.0871867	TCF7L2, EDNRB, PLCB4	49	100	9718	5.9498	1	0.470808	0.430121
INTERPRO	IPR038578:GT29-like_sf	2	1.88679	0.087437	ST6GALNAC3, ST6GALNAC5	102	20	22137	21.7029	1	1	1
INTERPRO	IPR001675:Glyco_trans_29	2	1.88679	0.087437	ST6GALNAC3, ST6GALNAC5	102	20	22137	21.7029	1	1	1
GOTERM_MF_DIRECT	GO:0004672~protein kinase activity	5	4.71698	0.0876521	DAPK1, ERBB4, PTK2B, BMPR1B, KALRN	97	510	29205	2.95179	1	0.743791	0.733773
GOTERM_CC_DIRECT	GO:0005829~cytosol	22	20.7547	0.0882699	TCF7L2, NECAB1, DAPK1, NXN, KCNIP4, PRKAG2, FNDC3A, AK5, MCC, KALRN, PITPNC1, QKI, MSRA, AIFM3, PDE11A, DNAJB6, LRRC7, PALLD, CWC22, CEP162, PHACTR1, ACO2	104	4529	30060	1.40403	1	0.407723	0.35308
UP_SEQ_FEATURE	TRANSMEM:Helical; Name=S6 of repeat I	2	1.88679	0.0905423	SCN9A, CACNA1C	101	21	22187	20.9213	1	0.67781	0.661462
UP_SEQ_FEATURE	TRANSMEM:Helical; Name=S1 of repeat II	2	1.88679	0.0905423	SCN9A, CACNA1C	101	21	22187	20.9213	1	0.67781	0.661462
UP_SEQ_FEATURE	TRANSMEM:Helical; Name=S5 of repeat I	2	1.88679	0.0905423	SCN9A, CACNA1C	101	21	22187	20.9213	1	0.67781	0.661462
UP_SEQ_FEATURE	TRANSMEM:Helical; Name=S6 of repeat II	2	1.88679	0.0905423	SCN9A, CACNA1C	101	21	22187	20.9213	1	0.67781	0.661462
UP_SEQ_FEATURE	TRANSMEM:Helical; Name=S3 of repeat I	2	1.88679	0.0905423	SCN9A, CACNA1C	101	21	22187	20.9213	1	0.67781	0.661462
UP_SEQ_FEATURE	TRANSMEM:Helical; Name=S5 of repeat II	2	1.88679	0.0905423	SCN9A, CACNA1C	101	21	22187	20.9213	1	0.67781	0.661462
UP_SEQ_FEATURE	TRANSMEM:Helical; Name=S2 of repeat II	2	1.88679	0.0905423	SCN9A, CACNA1C	101	21	22187	20.9213	1	0.67781	0.661462
UP_SEQ_FEATURE	TRANSMEM:Helical; Name=S1 of repeat I	2	1.88679	0.0905423	SCN9A, CACNA1C	101	21	22187	20.9213	1	0.67781	0.661462
UP_SEQ_FEATURE	TRANSMEM:Helical; Name=S2 of repeat I	2	1.88679	0.0905423	SCN9A, CACNA1C	101	21	22187	20.9213	1	0.67781	0.661462
UP_SEQ_FEATURE	TRANSMEM:Helical; Name=S3 of repeat II	2	1.88679	0.0905423	SCN9A, CACNA1C	101	21	22187	20.9213	1	0.67781	0.661462
GOTERM_CC_DIRECT	GO:0042383~sarcolemma	3	2.83019	0.0906918	SGCD, CACNA1C, SLC8A1	104	147	30060	5.89874	1	0.409168	0.354331
KEGG_PATHWAY	mmu04925:Aldosterone synthesis and secretion	3	2.83019	0.0916793	PLCB4, ITPR1, CACNA1C	49	103	9718	5.7765	1	0.479098	0.437695
UP_KW_BIOLOGICAL_PROCESS	KW-0879~Wnt signaling pathway	4	3.77358	0.0918696	TCF7L2, NXN, NDRG2, SHISA6	64	191	11227	3.67376	0.989211	0.68743	0.68743
GOTERM_BP_DIRECT	GO:0090090~negative regulation of canonical Wnt signaling pathway	3	2.83019	0.0920658	TCF7L2, MCC, SHISA6	105	146	29878	5.84697	1	0.980403	0.967671
UP_SEQ_FEATURE	ZN_FING:C2H2-type 17	2	1.88679	0.0946453	ZFHX3, ZFHX4	101	22	22187	19.9703	1	0.689376	0.672749
UP_SEQ_FEATURE	DOMAIN:F5/8 type C	2	1.88679	0.0946453	CNTNAP5B, CNTNAP5A	101	22	22187	19.9703	1	0.689376	0.672749
GOTERM_CC_DIRECT	GO:0060077~inhibitory synapse	2	1.88679	0.094787	GABRA2, ERBB4	104	29	30060	19.9337	1	0.413646	0.358209
UP_KW_CELLULAR_COMPONENT	KW-0963~Cytoplasm	34	32.0755	0.0951171	NECAB1, NXN, CELF2, ITPR1, TRP63, AK5, HDAC8, NDRG2, KALRN, PITPNC1, ZCWPW2, PDE11A, SIPA1L1, SGCD, DNAJB6, PCBP3, TRIM2, PTK2B, PHACTR1, PPFIA2, UNC13C, BCAS3, ZFHX3, AUTS2, DESI2, KCNIP4, QKI, MSRA, PALLD, LRRC7, IFT81, CEP162, PDZRN3, DSCAML1	93	5382	18500	1.25668	0.889074	0.348763	0.301204
GOTERM_CC_DIRECT	GO:0098552~side of membrane	3	2.83019	0.0959488	CNTN5, CNTN3, GPC5	104	152	30060	5.70471	1	0.413646	0.358209
GOTERM_BP_DIRECT	GO:0051262~protein tetramerization	2	1.88679	0.0962183	TRP63, TRPM3	105	29	29878	19.6243	1	1	0.988
GOTERM_BP_DIRECT	GO:0006883~intracellular sodium ion homeostasis	2	1.88679	0.0962183	SLC1A3, SLC8A1	105	29	29878	19.6243	1	1	0.988
GOTERM_BP_DIRECT	GO:0007165~signal transduction	9	8.49057	0.0973855	NPSR1, GABRA2, PDE11A, EDNRB, DAPK1, ERBB4, HTR2C, NDRG2, PITPNC1	105	1346	29878	1.90265	1	1	0.988
GOTERM_MF_DIRECT	GO:0019904~protein domain specific binding	4	3.77358	0.0978096	ITPR1, TRP63, CACNA1C, DLGAP2	97	334	29205	3.60578	1	0.803109	0.792293
GOTERM_CC_DIRECT	GO:0030672~synaptic vesicle membrane	3	2.83019	0.0991443	GABRA2, UNC13C, SYNPR	104	155	30060	5.59429	1	0.41813	0.362092
GOTERM_BP_DIRECT	GO:0006885~regulation of pH	2	1.88679	0.0993673	EDNRB, SLC4A4	105	30	29878	18.9702	1	1	0.988
INTERPRO	IPR000421:FA58C	2	1.88679	0.0998825	CNTNAP5B, CNTNAP5A	102	23	22137	18.8721	1	1	1

## Sheet: a4
Category	Term	Count	%	PValue	Genes	List Total	Pop Hits	Pop Total	Fold Enrichment	Bonferroni	Benjamini	FDR
GOTERM_MF_DIRECT	GO:0005515~protein binding	48	42.1053	9.69661e-09	SPAG16, RTN3, PID1, SCHIP1, HTR2C, CACNA1C, EFNA5, CBL, LRP6, CDC42, SENP7, SGCD, CHL1, DENND5A, FLNB, SLIT2, SLC12A6, CCDC141, GPRASP1, PRKG1, KDM6A, PLS1, TLE4, MEF2C, ADGRV1, TLE1, SMARCC2, HEG1, PDE4D, CPLANE1, TRAPPC9, PROX1, GAPVD1, SORCS3, SGCZ, MID1, SOX10, PBX1, SYTL2, PAKAP, ENAH, CACNB2, AGBL4, ELF2, RFX4, PRKCQ, APBA2, BCL2L1	112	5504	29205	2.27406	2.99625e-06	2.99625e-06	2.99625e-06
GOTERM_CC_DIRECT	GO:0005737~cytoplasm	55	48.2456	7.4587e-08	PID1, SCHIP1, OTUD7A, PRKAG2, ARHGAP6, CDC14A, TTC28, HID1, SENP7, SGCD, FTH1, ARIH1, PTGDS, GPRASP1, PRKG1, RSPRY1, PLS1, MEF2C, ADGRV1, TLE1, DESI2, PDE4D, PROX1, EML1, MID1, SOX10, SYTL2, ENAH, PSME4, ALDH1A1, PRKCQ, NUFIP2, CACNA1C, CBL, FHIT, ECPAS, CDC42, TNKS2, NNAT, FAM120A, FLNB, ASCC3, SLIT2, CCDC141, HPS4, TRAPPC9, LARP4, TUBB4A, SGCZ, PBX1, SLC8A3, AGBL4, TACC1, APBA2, BCL2L1	113	7472	30060	1.95811	1.87212e-05	1.87213e-05	1.79009e-05
GOTERM_BP_DIRECT	GO:0007399~nervous system development	11	9.64912	4.94336e-06	ALK, ENAH, CDC42, MEF2C, ADGRV1, SMARCC2, CHL1, NRG2, SLIT2, EFNA5, LRP6	110	439	29878	6.80592	0.00517218	0.00518559	0.00516087
GOTERM_CC_DIRECT	GO:0005829~cytosol	36	31.5789	1.1801e-05	NUFIP2, PRKAG2, CBL, ARHGAP6, FHIT, CDC14A, HID1, CDC42, FTH1, CWC22, FAM120A, DENND5A, FLNB, ASCC3, GPRASP1, PLS1, JAZF1, MEF2C, TLE1, PDE4D, P3H2, PROX1, GAPVD1, LARP4, EML1, MID1, DNAH7B, ENAH, AGBL4, ELF2, ADCY9, PSME4, ALDH1A1, USP40, TACC1, BCL2L1	113	4529	30060	2.11451	0.00295769	0.00148103	0.00141612
KEGG_PATHWAY	mmu05410:Hypertrophic cardiomyopathy	7	6.14035	1.4174e-05	SLC8A3, CACNB2, SGCD, CACNA2D3, PRKAG2, CACNA1C, SGCZ	53	100	9718	12.8351	0.00232185	0.0013772	0.00135201
KEGG_PATHWAY	mmu05414:Dilated cardiomyopathy	7	6.14035	1.67952e-05	SLC8A3, CACNB2, SGCD, ADCY9, CACNA2D3, CACNA1C, SGCZ	53	103	9718	12.4613	0.00275064	0.0013772	0.00135201
GOTERM_CC_DIRECT	GO:0042383~sarcolemma	7	6.14035	1.92846e-05	SLC8A3, CACNB2, SGCD, PRKCQ, CACNA1C, SGCZ, PRKG1	113	147	30060	12.6675	0.00482877	0.00161347	0.00154276
UP_SEQ_FEATURE	COMPBIAS:Polar residues	54	47.3684	3.02703e-05	MAML2, SCHIP1, OTUD7A, CHD6, PRKAG2, ARHGAP6, CDC14A, TTC28, HID1, SENP7, CWC22, SLC12A6, GPRASP1, KDM6A, RSPRY1, TLE4, MEF2C, ADGRV1, TLE1, SMARCC2, HEG1, PDE4D, PROX1, NRG2, GAPVD1, EML1, MID1, SOX10, SYTL2, PAKAP, ENAH, CACNB2, TOM1L2, VCAN, ELF2, ADCY9, PRR16, RTN3, ZFP704, NUFIP2, CBL, PHF21A, ECPAS, FAM120A, CCDC141, JAZF1, HPS4, CPLANE1, LARP4, PBX1, PRPF39, TACC1, APBA2, BCL2L1	109	6709	22187	1.63836	0.0217369	0.0157892	0.0157892
GOTERM_CC_DIRECT	GO:0030424~axon	11	9.64912	3.12373e-05	ALK, SLC8A3, AGBL4, SLC38A1, ADCY9, CHL1, ALDH1A1, CACNA1C, SLIT2, CBL, SLC12A6	113	532	30060	5.50037	0.00781003	0.00196014	0.00187424
UP_SEQ_FEATURE	COMPBIAS:Basic and acidic residues	46	40.3509	4.34963e-05	SPAG16, RTN3, PID1, ZFP704, NUFIP2, SCHIP1, OTUD7A, CHD6, PRKAG2, HTR2C, CACNA1C, PHF21A, TTC28, SENP7, CHL1, CWC22, SLC12A6, GPRASP1, KDM6A, TLE4, MEF2C, TLE1, SMARCC2, PDE4D, COL23A1, CPLANE1, NRG2, PROX1, GAPVD1, 6330403K07RIK, LARP4, SORCS3, MID1, SOX10, SYTL2, DNAH7B, PAKAP, ENAH, CACNB2, TOM1L2, VCAN, PRPF39, ELF2, TACC1, APBA2, BCL2L1	109	5359	22187	1.74721	0.0310856	0.0157892	0.0157892
GOTERM_BP_DIRECT	GO:0007275~multicellular organism development	15	13.1579	5.32938e-05	ALK, MEF2C, ADGRV1, HEG1, PROX1, EFNA5, PBX1, FSTL4, LRP6, ENAH, CHL1, PSME4, NNAT, SLIT2, PLPP3	110	1111	29878	3.66721	0.0543726	0.0279526	0.0278194
GOTERM_CC_DIRECT	GO:0005856~cytoskeleton	17	14.9123	8.13226e-05	SPAG16, PDE4D, EML1, MID1, TUBB4A, SGCZ, CDC14A, ECPAS, TTC28, ENAH, CDC42, AGBL4, SGCD, TACC1, FLNB, CCDC141, BCL2L1	113	1431	30060	3.16024	0.0202059	0.00408239	0.00390348
GOTERM_MF_DIRECT	GO:0042802~identical protein binding	21	18.4211	8.67099e-05	ALK, TLE1, SCHIP1, COL23A1, HTR2C, MID1, FHIT, SOX10, LRP6, CDC42, CACNB2, GJC3, FTH1, ALDH1A1, FLNB, RPRD1A, SLIT2, APBA2, PRKG1, BCL2L1, KDM6A	112	2053	29205	2.66729	0.0264387	0.0133967	0.0133967
KEGG_PATHWAY	mmu05412:Arrhythmogenic right ventricular cardiomyopathy	6	5.26316	9.04669e-05	SLC8A3, CACNB2, SGCD, CACNA2D3, CACNA1C, SGCZ	53	86	9718	12.7925	0.0147277	0.00436761	0.00428772
KEGG_PATHWAY	mmu04260:Cardiac muscle contraction	6	5.26316	0.000106527	SLC8A3, CACNB2, CACNA2D3, MT-CO2, MT-CYTB, CACNA1C	53	89	9718	12.3612	0.0173196	0.00436761	0.00428772
GOTERM_CC_DIRECT	GO:0005891~voltage-gated calcium channel complex	4	3.50877	0.000109083	CACNB2, PDE4D, CACNA2D3, CACNA1C	113	25	30060	42.5628	0.02701	0.00456332	0.00436334
UP_SEQ_FEATURE	REGION:Disordered	83	72.807	0.000156673	ALK, SPAG16, PID1, MAML2, SCHIP1, OTUD7A, CHD6, PRKAG2, HTR2C, ARHGAP6, CDC14A, TTC28, HID1, SENP7, CHL1, SNAPC3, CWC22, ARIH1, SLC12A6, GPRASP1, PRKG1, KDM6A, RSPRY1, TLE4, TOP3B, MEF2C, ADGRV1, TLE1, SMARCC2, HEG1, PDE4D, COL23A1, P3H2, PROX1, NRG2, GAPVD1, SORCS3, EML1, MID1, SOX10, SYTL2, DNAH7B, PAKAP, ENAH, CACNB2, TOM1L2, VCAN, ELF2, ADCY9, RFX4, PSME4, PRR16, USP40, PRKCQ, LRRC58, RTN3, Z…	109	13077	22187	1.29194	0.107522	0.0379149	0.0379149
UP_KW_PTM	KW-0597~Phosphoprotein	71	62.2807	0.000164844	ALK, SPAG16, PID1, OTUD7A, CHD6, PRKAG2, ARHGAP6, CDC14A, TTC28, HID1, SENP7, CHL1, SNAPC3, CWC22, DENND5A, SLC12A6, GPRASP1, PRKG1, KDM6A, RSPRY1, PLS1, TLE4, ST6GAL1, MEF2C, SLC38A1, TLE1, SMARCC2, HEG1, PDE4D, CACNA2D3, PROX1, GAPVD1, MID1, SOX10, PAKAP, ENAH, CACNB2, TOM1L2, VCAN, ELF2, ADCY9, PSME4, ALDH1A1, MT-CO2, PRKCQ, PLPP3, LRRC58, RTN3, ZFP704, NUFIP2, CACNA1C, CBL, FHIT, PHF21A, LRP6…	90	7835	13016	1.31055	0.0024698	0.0026375	0.0026375
UP_KW_CELLULAR_COMPONENT	KW-0206~Cytoskeleton	19	16.6667	0.000275246	SPAG16, DNAH11, PDE4D, EML1, MID1, TUBB4A, SGCZ, CDC14A, ECPAS, TTC28, DNAH7B, ENAH, CDC42, AGBL4, SGCD, TACC1, FLNB, CCDC141, BCL2L1	100	1354	18500	2.59601	0.0082245	0.00588786	0.00588786
GOTERM_BP_DIRECT	GO:0007420~brain development	7	6.14035	0.000286311	ALK, RTN3, CHL1, NNAT, CCDC141, EML1, PBX1	110	245	29878	7.76052	0.259466	0.0958472	0.0953904
GOTERM_CC_DIRECT	GO:0042995~cell projection	15	13.1579	0.000289157	SPAG16, ADGRV1, CPLANE1, CACNA1C, CBL, TUBB4A, CDC14A, ENAH, SLC8A3, CDC42, AGBL4, VCAN, ALDH1A1, SLIT2, PLS1	113	1278	30060	3.12227	0.0700169	0.0103683	0.00991394
GOTERM_BP_DIRECT	GO:0007268~chemical synaptic transmission	6	5.26316	0.00036548	CACNB2, HTR2C, CACNA1C, SLC12A6, APBA2, LRP6	110	166	29878	9.81752	0.3185	0.0958472	0.0953904
UP_KW_CELLULAR_COMPONENT	KW-0963~Cytoplasm	46	40.3509	0.000392524	SPAG16, PID1, NUFIP2, OTUD7A, CBL, ARHGAP6, FHIT, CDC14A, TTC28, HID1, ECPAS, CDC42, SENP7, SGCD, TNKS2, FTH1, FAM120A, FLNB, ASCC3, ARIH1, PTGDS, CCDC141, GPRASP1, PRKG1, PLS1, DNAH11, MEF2C, TLE1, DESI2, PDE4D, TRAPPC9, LARP4, TUBB4A, SGCZ, EML1, MID1, SOX10, DNAH7B, ENAH, SLC8A3, AGBL4, PSME4, ALDH1A1, PRKCQ, TACC1, BCL2L1	100	5382	18500	1.5812	0.0117089	0.00588786	0.00588786
GOTERM_CC_DIRECT	GO:0016020~membrane	50	43.8596	0.000696214	ALK, OTUD7A, HTR2C, HID1, SGCD, CHL1, FTH1, DENND5A, PTGDS, TLE4, ST6GAL1, SLC38A1, ADGRV1, HEG1, PDE4D, COL23A1, CACNA2D3, NRG2, GAPVD1, SORCS3, SOX10, SYTL2, DNAH7B, PAKAP, CACNB2, TOM1L2, ADCY9, MT-CO2, PRKCQ, PLPP3, RTN3, UGT8A, CACNA1C, EFNA5, CBL, LRP6, ENOX2, CDC42, GJC3, TNKS2, NNAT, FAM120A, HPS4, CPLANE1, 6330403K07RIK, SGCZ, VMP1, SLC8A3, MT-CYTB, BCL2L1	113	8760	30060	1.51837	0.160384	0.0218437	0.0208864
GOTERM_BP_DIRECT	GO:0007411~axon guidance	6	5.26316	0.00101296	ENAH, MEF2C, CHL1, SLIT2, EFNA5, CCDC141	110	208	29878	7.83514	0.654629	0.168823	0.168018
GOTERM_BP_DIRECT	GO:0007507~heart development	7	6.14035	0.00106823	DNAH11, VCAN, MEF2C, HEG1, CPLANE1, CACNA1C, KDM6A	110	315	29878	6.03596	0.674102	0.168823	0.168018
GOTERM_BP_DIRECT	GO:0030154~cell differentiation	12	10.5263	0.00112656	ENAH, CDC42, MEF2C, ELF2, CHL1, PSME4, SLIT2, TRAPPC9, EFNA5, SOX10, PBX1, FSTL4	110	1005	29878	3.2432	0.693466	0.168823	0.168018
KEGG_PATHWAY	mmu04921:Oxytocin signaling pathway	6	5.26316	0.00129747	CACNB2, MEF2C, ADCY9, CACNA2D3, PRKAG2, CACNA1C	53	153	9718	7.19053	0.191782	0.042557	0.0417785
UP_KW_DOMAIN	KW-0677~Repeat	40	35.0877	0.00150368	ALK, SPAG16, LRRC58, CHD6, PRKAG2, CACNA1C, CBL, FSTL4, LRP6, TTC28, ECPAS, TNKS2, CHL1, DENND5A, FLNB, SLIT2, ASCC3, ARIH1, KDM6A, PLS1, JAZF1, TLE4, ADGRV1, TLE1, HEG1, COL23A1, P3H2, SORCS3, EML1, MID1, SYTL2, ENAH, SLC8A3, VCAN, PRPF39, ADCY9, PSME4, PRKCQ, TACC1, APBA2	84	4573	14793	1.54041	0.0281866	0.02857	0.02857
GOTERM_BP_DIRECT	GO:0098609~cell-cell adhesion	6	5.26316	0.00170347	VMP1, CDC42, ADGRV1, SLIT2, PLPP3, LRP6	110	234	29878	6.96457	0.832783	0.221832	0.220775
GOTERM_CC_DIRECT	GO:0072686~mitotic spindle	5	4.38596	0.00184818	CDC42, EML1, TUBB4A, CDC14A, TTC28	113	139	30060	9.56898	0.371439	0.0515436	0.0492847
GOTERM_BP_DIRECT	GO:0001701~in utero embryonic development	7	6.14035	0.00190323	ADCY9, HEG1, SLIT2, APBA2, SOX10, BCL2L1, KDM6A	110	353	29878	5.3862	0.864447	0.221832	0.220775
GOTERM_CC_DIRECT	GO:0005634~nucleus	39	34.2105	0.00305366	ZFP704, NUFIP2, MAML2, OTUD7A, CHD6, PRKAG2, FHIT, CDC14A, ECPAS, SENP7, TNKS2, SNAPC3, CWC22, FAM120A, RPRD1A, ASCC3, ARIH1, PTGDS, GPRASP1, KDM6A, JAZF1, TLE4, TOP3B, MEF2C, TLE1, SMARCC2, PDE4D, PROX1, SOX10, PBX1, PAKAP, PRPF39, ELF2, RFX4, PSME4, USP40, PRKCQ, TACC1, BCL2L1	113	6691	30060	1.55054	0.535893	0.0766467	0.0732877
GOTERM_BP_DIRECT	GO:0043087~regulation of GTPase activity	4	3.50877	0.00327753	GAPVD1, EFNA5, ARHGAP6, PRKG1	110	81	29878	13.4132	0.968056	0.280624	0.279286
GOTERM_BP_DIRECT	GO:0035264~multicellular organism growth	5	4.38596	0.00332169	TNKS2, PDE4D, HEG1, APBA2, KDM6A	110	167	29878	8.13228	0.969507	0.280624	0.279286
GOTERM_BP_DIRECT	GO:0030318~melanocyte differentiation	3	2.63158	0.0034538	MEF2C, HPS4, SOX10	110	24	29878	33.9523	0.973465	0.280624	0.279286
GOTERM_BP_DIRECT	GO:0060021~roof of mouth development	4	3.50877	0.00363151	MEF2C, SCHIP1, CPLANE1, LRP6	110	84	29878	12.9342	0.977993	0.280624	0.279286
GOTERM_BP_DIRECT	GO:0060047~heart contraction	3	2.63158	0.00374522	CDC42, SGCD, SGCZ	110	25	29878	32.5942	0.980476	0.280624	0.279286
GOTERM_CC_DIRECT	GO:0043025~neuronal cell body	9	7.89474	0.00378432	SLC8A3, CDC42, SLC38A1, CHL1, FLNB, CACNA1C, SLIT2, TUBB4A, LRP6	113	674	30060	3.55217	0.613903	0.0863514	0.0825671
GOTERM_MF_DIRECT	GO:0046872~metal ion binding	26	22.807	0.00379793	ZFP704, OTUD7A, CACNA1C, CBL, PHF21A, FSTL4, TNKS2, SNAPC3, FTH1, ARIH1, SLC12A6, KDM6A, RSPRY1, PLS1, JAZF1, PDE4D, CACNA2D3, P3H2, TUBB4A, MID1, SLC8A3, AGBL4, ADCY9, PRKCQ, MT-CO2, MT-CYTB	112	3789	29205	1.78932	0.691426	0.303152	0.303152
GOTERM_CC_DIRECT	GO:0005886~plasma membrane	37	32.4561	0.00425913	ALK, SCHIP1, HTR2C, CACNA1C, EFNA5, CBL, FHIT, LRP6, ENOX2, CDC42, GJC3, SGCD, CHL1, FAM120A, FLNB, SLIT2, SLC12A6, PRKG1, PLS1, SLC38A1, ADGRV1, HEG1, PDE4D, COL23A1, NRG2, GAPVD1, SGCZ, SYTL2, PAKAP, VMP1, ENAH, SLC8A3, CACNB2, ADCY9, PRKCQ, PLPP3, APBA2	113	6350	30060	1.55002	0.657445	0.0890867	0.0851825
UP_KW_CELLULAR_COMPONENT	KW-0966~Cell projection	15	13.1579	0.00631318	SPAG16, DNAH11, ADGRV1, CPLANE1, CACNA1C, CBL, CDC14A, DNAH7B, ENAH, SLC8A3, CDC42, AGBL4, VCAN, ALDH1A1, PLS1	100	1243	18500	2.2325	0.173037	0.0631318	0.0631318
GOTERM_CC_DIRECT	GO:0005794~Golgi apparatus	13	11.4035	0.00655619	RTN3, ST6GAL1, P3H2, CBL, MID1, LRP6, HID1, AGBL4, TNKS2, DENND5A, PLPP3, PTGDS, PRKG1	113	1416	30060	2.44225	0.808146	0.126585	0.121037
UP_KW_BIOLOGICAL_PROCESS	KW-0524~Neurogenesis	7	6.14035	0.00684506	ENAH, CDC42, MEF2C, SMARCC2, CHL1, SLIT2, EFNA5	69	280	11227	4.06775	0.342286	0.417549	0.417549
UP_SEQ_FEATURE	ACT_SITE:Nucleophile	7	6.14035	0.00687304	SENP7, ALDH1A1, OTUD7A, USP40, PLPP3, PTGDS, PLA2G7	109	345	22187	4.13001	0.993309	1	1
GOTERM_MF_DIRECT	GO:0005509~calcium ion binding	9	7.89474	0.00690316	VCAN, ADGRV1, HEG1, SLIT2, CBL, TUBB4A, FSTL4, DNAH7B, PLS1	112	732	29205	3.20605	0.882401	0.303152	0.303152
GOTERM_MF_DIRECT	GO:0019901~protein kinase binding	8	7.01754	0.00707839	SPAG16, CDC42, CACNB2, TOM1L2, PRKAG2, CBL, SLC12A6, BCL2L1	112	585	29205	3.56593	0.888641	0.303152	0.303152
GOTERM_MF_DIRECT	GO:0140297~DNA-binding transcription factor binding	5	4.38596	0.0074834	TLE4, MEF2C, TLE1, SOX10, PBX1	112	202	29205	6.45443	0.901831	0.303152	0.303152
GOTERM_MF_DIRECT	GO:0086007~voltage-gated calcium channel activity involved in cardiac muscle cell action potential	2	1.75439	0.00758712	CACNB2, CACNA1C	112	2	29205	260.759	0.904951	0.303152	0.303152
GOTERM_MF_DIRECT	GO:0005246~calcium channel regulator activity	3	2.63158	0.00784859	CACNB2, PDE4D, PRKG1	112	35	29205	22.3508	0.912383	0.303152	0.303152
GOTERM_BP_DIRECT	GO:0070588~calcium ion transmembrane transport	4	3.50877	0.00826946	SLC8A3, CACNB2, CACNA2D3, CACNA1C	110	113	29878	9.6148	0.999835	0.557929	0.55527
GOTERM_BP_DIRECT	GO:0007154~cell communication	3	2.63158	0.00850988	SLC8A3, GJC3, ADGRV1	110	38	29878	21.4435	0.999872	0.557929	0.55527
KEGG_PATHWAY	mmu04714:Thermogenesis	6	5.26316	0.00860676	ADCY9, SMARCC2, PRKAG2, MT-CO2, MT-CYTB, PRKG1	53	238	9718	4.62248	0.757709	0.215312	0.211373
KEGG_PATHWAY	mmu04261:Adrenergic signaling in cardiomyocytes	5	4.38596	0.00951628	SLC8A3, CACNB2, ADCY9, CACNA2D3, CACNA1C	53	156	9718	5.87687	0.791568	0.215312	0.211373
GOTERM_MF_DIRECT	GO:0005245~voltage-gated calcium channel activity	3	2.63158	0.0096785	CACNB2, CACNA2D3, CACNA1C	112	39	29205	20.0584	0.950472	0.332295	0.332295
GOTERM_CC_DIRECT	GO:0005576~extracellular region	15	13.1579	0.0104616	SPAG16, DNAH11, ST6GAL1, ADGRV1, COL23A1, NRG2, PLA2G7, FSTL4, ENOX2, VCAN, CHL1, FTH1, SLIT2, PTGDS, RSPRY1	113	1887	30060	2.11461	0.928616	0.184353	0.176274
KEGG_PATHWAY	mmu04540:Gap junction	4	3.50877	0.0108239	ADCY9, HTR2C, TUBB4A, PRKG1	53	86	9718	8.5283	0.832168	0.215312	0.211373
GOTERM_BP_DIRECT	GO:0098912~membrane depolarization during atrial cardiac muscle cell action potential	2	1.75439	0.010905	CACNB2, CACNA1C	110	3	29878	181.079	0.99999	0.672902	0.669695
GOTERM_CC_DIRECT	GO:0005813~centrosome	8	7.01754	0.0110171	CDC42, PDE4D, TACC1, CCDC141, CDC14A, TTC28, BCL2L1, ECPAS	113	650	30060	3.27406	0.938002	0.184353	0.176274
GOTERM_MF_DIRECT	GO:0086056~voltage-gated calcium channel activity involved in AV node cell action potential	2	1.75439	0.0113593	CACNB2, CACNA1C	112	3	29205	173.839	0.970698	0.351001	0.351001
GOTERM_CC_DIRECT	GO:0005874~microtubule	6	5.26316	0.012234	SLC8A3, DNAH11, EML1, MID1, TUBB4A, DNAH7B	113	367	30060	4.34906	0.954483	0.191921	0.18351
GOTERM_BP_DIRECT	GO:0045471~response to ethanol	4	3.50877	0.0125914	ST6GAL1, ALDH1A1, MT-CYTB, CBL	110	132	29878	8.23085	0.999998	0.7338	0.730302
KEGG_PATHWAY	mmu04022:cGMP-PKG signaling pathway	5	4.38596	0.0132605	SLC8A3, MEF2C, ADCY9, CACNA1C, PRKG1	53	172	9718	5.33019	0.888001	0.215312	0.211373
GOTERM_BP_DIRECT	GO:0060412~ventricular septum morphogenesis	3	2.63158	0.0133356	SLIT2, PROX1, LRP6	110	48	29878	16.9761	0.999999	0.736265	0.732755
KEGG_PATHWAY	mmu05022:Pathways of neurodegeneration - multiple diseases	8	7.01754	0.0135143	DNAH11, MT-CO2, MT-CYTB, CACNA1C, TUBB4A, BCL2L1, DNAH7B, LRP6	53	481	9718	3.04962	0.892629	0.215312	0.211373
KEGG_PATHWAY	mmu05014:Amyotrophic lateral sclerosis	7	6.14035	0.0144417	DNAH11, MT-CO2, MT-CYTB, NRG2, TUBB4A, BCL2L1, DNAH7B	53	375	9718	3.42269	0.907975	0.215312	0.211373
UP_KW_MOLECULAR_FUNCTION	KW-0217~Developmental protein	13	11.4035	0.0144443	MEF2C, ADGRV1, HEG1, PROX1, EFNA5, PBX1, LRP6, ENAH, CHL1, PSME4, NNAT, SLIT2, PLPP3	71	1042	12229	2.14886	0.441213	0.288887	0.288887
UP_KW_MOLECULAR_FUNCTION	KW-9996~Developmental protein	13	11.4035	0.0144443	MEF2C, ADGRV1, HEG1, PROX1, EFNA5, PBX1, LRP6, ENAH, CHL1, PSME4, NNAT, SLIT2, PLPP3	71	1042	12229	2.14886	0.441213	0.288887	0.288887
INTERPRO	IPR039972:Sarcoglycan_gamma/delta/zeta	2	1.75439	0.0145655	SGCD, SGCZ	109	3	22137	135.394	0.999152	1	1
GOTERM_CC_DIRECT	GO:0045202~synapse	10	8.77193	0.0160059	ENAH, SLC8A3, RTN3, VCAN, ALDH1A1, HTR2C, CACNA1C, SLC12A6, BCL2L1, LRP6	113	1042	30060	2.55295	0.982577	0.236322	0.225965
GOTERM_BP_DIRECT	GO:0090090~negative regulation of canonical Wnt signaling pathway	4	3.50877	0.0164634	TLE4, TLE1, TNKS2, SOX10	110	146	29878	7.44159	1	0.759872	0.75625
GOTERM_BP_DIRECT	GO:0006816~calcium ion transport	4	3.50877	0.0176788	SLC8A3, CACNB2, CACNA2D3, CACNA1C	110	150	29878	7.24315	1	0.759872	0.75625
GOTERM_BP_DIRECT	GO:0007405~neuroblast proliferation	3	2.63158	0.0178662	PROX1, EML1, SOX10	110	56	29878	14.551	1	0.759872	0.75625
GOTERM_BP_DIRECT	GO:1904879~positive regulation of calcium ion transmembrane transport via high voltage-gated calcium channel	2	1.75439	0.0181094	CACNB2, CACNA1C	110	5	29878	108.647	1	0.759872	0.75625
GOTERM_BP_DIRECT	GO:0086045~membrane depolarization during AV node cell action potential	2	1.75439	0.0181094	CACNB2, CACNA1C	110	5	29878	108.647	1	0.759872	0.75625
GOTERM_BP_DIRECT	GO:0032946~positive regulation of mononuclear cell proliferation	2	1.75439	0.0181094	ST6GAL1, BCL2L1	110	5	29878	108.647	1	0.759872	0.75625
GOTERM_MF_DIRECT	GO:1990837~sequence-specific double-stranded DNA binding	7	6.14035	0.0181174	MEF2C, ELF2, ZFP704, RFX4, PROX1, SOX10, PBX1	112	546	29205	3.34306	0.996481	0.491841	0.491841
UP_SEQ_FEATURE	DOMAIN:EGF-like	5	4.38596	0.0185828	VCAN, HEG1, NRG2, SLIT2, LRP6	109	207	22187	4.91668	0.999999	1	1
UP_SEQ_FEATURE	REGION:CcN domain	2	1.75439	0.0193305	TLE4, TLE1	109	4	22187	101.775	0.999999	1	1
UP_SEQ_FEATURE	REGION:Q domain	2	1.75439	0.0193305	TLE4, TLE1	109	4	22187	101.775	0.999999	1	1
UP_SEQ_FEATURE	REGION:SP domain	2	1.75439	0.0193305	TLE4, TLE1	109	4	22187	101.775	0.999999	1	1
UP_SEQ_FEATURE	REGION:GP domain	2	1.75439	0.0193305	TLE4, TLE1	109	4	22187	101.775	0.999999	1	1
INTERPRO	IPR006875:Sarcoglycan	2	1.75439	0.0193738	SGCD, SGCZ	109	4	22137	101.546	0.99992	1	1
INTERPRO	IPR013320:ConA-like_dom_sf	5	4.38596	0.0202355	ALK, ADGRV1, SLIT2, MID1, RSPRY1	109	212	22137	4.7899	0.999947	1	1
UP_SEQ_FEATURE	DOMAIN:EGF-like 1	4	3.50877	0.0208855	VCAN, HEG1, SLIT2, LRP6	109	120	22187	6.78502	1	1	1
GOTERM_MF_DIRECT	GO:0016787~hydrolase activity	13	11.4035	0.0209424	ADGRV1, PDE4D, OTUD7A, CHD6, FHIT, PLA2G7, CDC14A, CDC42, SENP7, AGBL4, USP40, ASCC3, PLPP3	112	1628	29205	2.08223	0.998555	0.491841	0.491841
GOTERM_MF_DIRECT	GO:0003682~chromatin binding	7	6.14035	0.0211917	TLE4, MEF2C, TLE1, SMARCC2, CHD6, SOX10, PHF21A	112	566	29205	3.22493	0.998665	0.491841	0.491841
KEGG_PATHWAY	mmu04010:MAPK signaling pathway	6	5.26316	0.0212986	CDC42, CACNB2, MEF2C, CACNA2D3, CACNA1C, EFNA5	53	299	9718	3.67943	0.970716	0.291081	0.285756
GOTERM_BP_DIRECT	GO:0009449~gamma-aminobutyric acid biosynthetic process	2	1.75439	0.0216921	SLC38A1, ALDH1A1	110	6	29878	90.5394	1	0.875195	0.871023
GOTERM_CC_DIRECT	GO:0016012~sarcoglycan complex	2	1.75439	0.0221499	SGCD, SGCZ	113	6	30060	88.6726	0.996383	0.308868	0.295332
GOTERM_MF_DIRECT	GO:0000976~transcription cis-regulatory region binding	5	4.38596	0.0222841	MEF2C, PROX1, SOX10, PBX1, PAKAP	112	280	29205	4.65641	0.999054	0.491841	0.491841
UP_KW_BIOLOGICAL_PROCESS	KW-0109~Calcium transport	4	3.50877	0.0232319	SLC8A3, CACNB2, CACNA2D3, CACNA1C	69	101	11227	6.44397	0.761615	0.708573	0.708573
GOTERM_BP_DIRECT	GO:0007015~actin filament organization	4	3.50877	0.0237542	ENAH, CDC42, ARHGAP6, PAKAP	110	168	29878	6.4671	1	0.913784	0.909428
KEGG_PATHWAY	mmu04928:Parathyroid hormone synthesis, secretion and action	4	3.50877	0.0239753	MEF2C, ADCY9, PDE4D, LRP6	53	116	9718	6.32271	0.981312	0.302458	0.296925
UP_SEQ_FEATURE	DOMAIN:Groucho/TLE N-terminal Q-rich	2	1.75439	0.0241049	TLE4, TLE1	109	5	22187	81.4202	1	1	1
INTERPRO	IPR005617:Groucho/TLE_N	2	1.75439	0.0241589	TLE4, TLE1	109	5	22137	81.2367	0.999992	1	1
INTERPRO	IPR036388:WH-like_DNA-bd_sf	5	4.38596	0.0252281	ELF2, SMARCC2, RFX4, ASCC3, LARP4	109	227	22137	4.47339	0.999996	1	1
GOTERM_BP_DIRECT	GO:0060059~embryonic retina morphogenesis in camera-type eye	2	1.75439	0.0252619	PROX1, LRP6	110	7	29878	77.6052	1	0.913784	0.909428
GOTERM_BP_DIRECT	GO:1900452~regulation of long-term synaptic depression	2	1.75439	0.0252619	SORCS3, BCL2L1	110	7	29878	77.6052	1	0.913784	0.909428
GOTERM_BP_DIRECT	GO:0000226~microtubule cytoskeleton organization	4	3.50877	0.0263852	TACC1, EML1, TUBB4A, CDC14A	110	175	29878	6.20842	1	0.922602	0.918205
UP_SEQ_FEATURE	COMPBIAS:Pro residues	15	13.1579	0.0264228	TLE1, SMARCC2, MAML2, ZFP704, PDE4D, COL23A1, HPS4, CACNA1C, NRG2, CBL, ARHGAP6, PHF21A, ENAH, PRR16, KDM6A	109	1628	22187	1.87546	1	1	1
KEGG_PATHWAY	mmu00565:Ether lipid metabolism	3	2.63158	0.0270816	UGT8A, PLPP3, PLA2G7	53	48	9718	11.4599	0.98892	0.317241	0.311438
UP_KW_CELLULAR_COMPONENT	KW-0333~Golgi apparatus	11	9.64912	0.0275516	AGBL4, RTN3, ST6GAL1, TNKS2, P3H2, DENND5A, TRAPPC9, CBL, PLPP3, PTGDS, HID1	100	933	18500	2.18114	0.567489	0.206637	0.206637
GOTERM_MF_DIRECT	GO:0016491~oxidoreductase activity	7	6.14035	0.0277777	ENOX2, FTH1, ALDH1A1, P3H2, MT-CO2, MT-CYTB, KDM6A	112	603	29205	3.02705	0.999834	0.572221	0.572221
UP_SEQ_FEATURE	DOMAIN:Calx-beta	2	1.75439	0.0288564	SLC8A3, ADGRV1	109	6	22187	67.8502	1	1	1
GOTERM_BP_DIRECT	GO:0001822~kidney development	4	3.50877	0.0295756	SCHIP1, CPLANE1, SLIT2, PROX1	110	183	29878	5.93701	1	0.972334	0.967699
GOTERM_BP_DIRECT	GO:0000122~negative regulation of transcription by RNA polymerase II	9	7.89474	0.0296613	TLE4, MEF2C, TLE1, SMARCC2, PROX1, SOX10, PHF21A, KDM6A, JAZF1	110	997	29878	2.45192	1	0.972334	0.967699
INTERPRO	IPR015943:WD40/YVTN_repeat-like_dom_sf	6	5.26316	0.0298052	TLE4, SPAG16, TLE1, SORCS3, EML1, FSTL4	109	354	22137	3.44223	1	1	1
GOTERM_CC_DIRECT	GO:0005654~nucleoplasm	22	19.2982	0.0302137	TLE4, MEF2C, TLE1, SMARCC2, MAML2, NUFIP2, P3H2, CHD6, PRKAG2, PROX1, SOX10, PBX1, CDC14A, ECPAS, ELF2, SNAPC3, PSME4, ARIH1, PTGDS, PRKG1, KDM6A, JAZF1	113	3681	30060	1.58989	0.999547	0.399139	0.381647
INTERPRO	IPR000742:EGF-like_dom	5	4.38596	0.0321218	VCAN, HEG1, NRG2, SLIT2, LRP6	109	245	22137	4.14473	1	1	1
GOTERM_BP_DIRECT	GO:0048664~neuron fate determination	2	1.75439	0.0323627	CDC42, PROX1	110	9	29878	60.3596	1	0.998485	0.993726
GOTERM_BP_DIRECT	GO:0060603~mammary gland duct morphogenesis	2	1.75439	0.0323627	SLIT2, LRP6	110	9	29878	60.3596	1	0.998485	0.993726
GOTERM_CC_DIRECT	GO:0000138~Golgi trans cisterna	2	1.75439	0.0330418	ST6GAL1, HID1	113	9	30060	59.115	0.999783	0.407885	0.39001
UP_SEQ_FEATURE	DOMAIN:Calx-beta 2	2	1.75439	0.0335849	SLC8A3, ADGRV1	109	7	22187	58.1573	1	1	1
UP_SEQ_FEATURE	DOMAIN:Calx-beta 1	2	1.75439	0.0335849	SLC8A3, ADGRV1	109	7	22187	58.1573	1	1	1
INTERPRO	IPR009146:Groucho_enhance	2	1.75439	0.0336597	TLE4, TLE1	109	7	22137	58.0262	1	1	1
GOTERM_CC_DIRECT	GO:0009986~cell surface	8	7.01754	0.0341259	VCAN, ADGRV1, HEG1, COL23A1, HTR2C, CACNA1C, SLIT2, LRP6	113	821	30060	2.59213	0.999836	0.407885	0.39001
GOTERM_MF_DIRECT	GO:0003700~DNA-binding transcription factor activity	7	6.14035	0.0358283	MEF2C, ELF2, ZFP704, RFX4, PROX1, SOX10, PBX1	112	641	29205	2.8476	0.999987	0.691934	0.691934
GOTERM_BP_DIRECT	GO:0048845~venous blood vessel morphogenesis	2	1.75439	0.0358939	HEG1, PROX1	110	10	29878	54.3236	1	1	0.996183
KEGG_PATHWAY	mmu04371:Apelin signaling pathway	4	3.50877	0.03805	SLC8A3, MEF2C, ADCY9, PRKAG2	53	139	9718	5.2765	0.998274	0.416013	0.408403
GOTERM_BP_DIRECT	GO:0003015~heart process	2	1.75439	0.0394123	CDC42, SGCD	110	11	29878	49.3851	1	1	0.996183
GOTERM_BP_DIRECT	GO:0007611~learning or memory	3	2.63158	0.0395232	SLC8A3, DNAH11, MEF2C	110	86	29878	9.47505	1	1	0.996183
KEGG_PATHWAY	mmu04270:Vascular smooth muscle contraction	4	3.50877	0.0415639	ADCY9, PRKCQ, CACNA1C, PRKG1	53	144	9718	5.09329	0.999053	0.42603	0.418236
GOTERM_BP_DIRECT	GO:0045944~positive regulation of transcription by RNA polymerase II	10	8.77193	0.0416851	MEF2C, PID1, MAML2, RFX4, CHD6, PROX1, SOX10, PBX1, KDM6A, LRP6	110	1264	29878	2.14888	1	1	0.996183
GOTERM_BP_DIRECT	GO:0051649~establishment of localization in cell	4	3.50877	0.0427639	CDC42, ADGRV1, NNAT, CACNA1C	110	212	29878	5.12487	1	1	0.996183
GOTERM_BP_DIRECT	GO:0071901~negative regulation of protein serine/threonine kinase activity	2	1.75439	0.042918	SLC8A3, LRP6	110	12	29878	45.2697	1	1	0.996183
INTERPRO	IPR003644:Calx_beta	2	1.75439	0.0430688	SLC8A3, ADGRV1	109	9	22137	45.1315	1	1	1
INTERPRO	IPR038081:CalX-like_sf	2	1.75439	0.0430688	SLC8A3, ADGRV1	109	9	22137	45.1315	1	1	1
GOTERM_MF_DIRECT	GO:0005262~calcium channel activity	3	2.63158	0.043447	CACNB2, CACNA2D3, CACNA1C	112	87	29205	8.99169	0.999999	0.766928	0.766928
GOTERM_CC_DIRECT	GO:1990454~L-type voltage-gated calcium channel complex	2	1.75439	0.0438135	CACNB2, CACNA1C	113	12	30060	44.3363	0.999987	0.49549	0.473776
KEGG_PATHWAY	mmu04330:Notch signaling pathway	3	2.63158	0.0445772	TLE4, TLE1, MAML2	53	63	9718	8.73136	0.999435	0.430039	0.422172
GOTERM_MF_DIRECT	GO:0008331~high voltage-gated calcium channel activity	2	1.75439	0.0446754	CACNB2, CACNA1C	112	12	29205	43.4598	0.999999	0.766928	0.766928
GOTERM_BP_DIRECT	GO:0021987~cerebral cortex development	3	2.63158	0.045511	TACC1, TRAPPC9, LRP6	110	93	29878	8.76188	1	1	0.996183
GOTERM_BP_DIRECT	GO:0042552~myelination	3	2.63158	0.045511	SLC8A3, GJC3, UGT8A	110	93	29878	8.76188	1	1	0.996183
GOTERM_CC_DIRECT	GO:0016604~nuclear body	5	4.38596	0.0463412	ELF2, NUFIP2, SNAPC3, ARIH1, CDC14A	113	361	30060	3.68446	0.999993	0.49549	0.473776
GOTERM_BP_DIRECT	GO:0022900~electron transport chain	2	1.75439	0.046411	ENOX2, MT-CO2	110	13	29878	41.7874	1	1	0.996183
GOTERM_BP_DIRECT	GO:0051093~negative regulation of developmental process	2	1.75439	0.046411	BCL2L1, LRP6	110	13	29878	41.7874	1	1	0.996183
GOTERM_BP_DIRECT	GO:0034329~cell junction assembly	2	1.75439	0.046411	VMP1, CDC42	110	13	29878	41.7874	1	1	0.996183
GOTERM_CC_DIRECT	GO:1990907~beta-catenin-TCF complex	2	1.75439	0.0473776	TLE4, TLE1	113	13	30060	40.9258	0.999995	0.49549	0.473776
SMART	SM00237:Calx_beta	2	1.75439	0.0493593	SLC8A3, ADGRV1	70	8	10943	39.0821	0.993338	1	1
GOTERM_BP_DIRECT	GO:0060402~calcium ion transport into cytosol	2	1.75439	0.0498913	SLC8A3, CACNA1C	110	14	29878	38.8026	1	1	0.996183
GOTERM_MF_DIRECT	GO:0004843~cysteine-type deubiquitinase activity	3	2.63158	0.0499086	DESI2, OTUD7A, USP40	112	94	29205	8.32209	1	0.811671	0.811671
GOTERM_CC_DIRECT	GO:1990391~DNA repair complex	2	1.75439	0.0509284	ASCC3, PHF21A	113	14	30060	38.0025	0.999998	0.511322	0.488913
UP_SEQ_FEATURE	TOPO_DOM:Extracellular	19	16.6667	0.0511589	ALK, SLC38A1, ADGRV1, HEG1, COL23A1, CACNA2D3, HTR2C, CACNA1C, NRG2, SGCZ, LRP6, VMP1, SLC8A3, GJC3, SGCD, ADCY9, CHL1, SLC12A6, PLPP3	109	2463	22187	1.57022	1	1	1
UP_KW_DOMAIN	KW-0175~Coiled coil	22	19.2982	0.0520002	TLE4, SPAG16, DNAH11, TLE1, SMARCC2, MAML2, DESI2, SCHIP1, EML1, MID1, PHF21A, TTC28, DNAH7B, PAKAP, ENAH, ENOX2, PRR16, TACC1, RPRD1A, ASCC3, CCDC141, PRKG1	84	2621	14793	1.4782	0.637459	0.337149	0.337149
UP_KW_DOMAIN	KW-0245~EGF-like domain	5	4.38596	0.0532341	VCAN, HEG1, NRG2, SLIT2, LRP6	84	252	14793	3.49419	0.64632	0.337149	0.337149
GOTERM_BP_DIRECT	GO:1904753~negative regulation of vascular associated smooth muscle cell migration	2	1.75439	0.0533591	MEF2C, PRKG1	110	15	29878	36.2158	1	1	0.996183
GOTERM_BP_DIRECT	GO:0001945~lymph vessel development	2	1.75439	0.0533591	HEG1, PROX1	110	15	29878	36.2158	1	1	0.996183
GOTERM_BP_DIRECT	GO:2000811~negative regulation of anoikis	2	1.75439	0.0533591	TLE1, BCL2L1	110	15	29878	36.2158	1	1	0.996183
GOTERM_BP_DIRECT	GO:0014033~neural crest cell differentiation	2	1.75439	0.0533591	MEF2C, LRP6	110	15	29878	36.2158	1	1	0.996183
GOTERM_CC_DIRECT	GO:1990023~mitotic spindle midzone	2	1.75439	0.0544662	EML1, TTC28	113	15	30060	35.469	0.999999	0.525809	0.502765
GOTERM_BP_DIRECT	GO:0001843~neural tube closure	3	2.63158	0.0545986	ENAH, KDM6A, LRP6	110	103	29878	7.91121	1	1	0.996183
GOTERM_BP_DIRECT	GO:0006629~lipid metabolic process	7	6.14035	0.0546281	UGT8A, ALDH1A1, PRKAG2, PLPP3, PTGDS, PLA2G7, JAZF1	110	742	29878	2.56244	1	1	0.996183
KEGG_PATHWAY	mmu04932:Non-alcoholic fatty liver disease	4	3.50877	0.0555167	CDC42, PRKAG2, MT-CO2, MT-CYTB	53	162	9718	4.52737	0.999915	0.464166	0.455676
GOTERM_BP_DIRECT	GO:0001933~negative regulation of protein phosphorylation	3	2.63158	0.0555401	PID1, SLIT2, PLPP3	110	104	29878	7.83514	1	1	0.996183
GOTERM_BP_DIRECT	GO:0006355~regulation of DNA-templated transcription	10	8.77193	0.0555472	TLE4, MEF2C, ELF2, TLE1, RFX4, PRKCQ, PROX1, SOX10, PBX1, LRP6	110	1336	29878	2.03307	1	1	0.996183
UP_SEQ_FEATURE	CARBOHYD:N-linked (GlcNAc...) asparagine	26	22.807	0.0557324	ALK, UGT8A, HTR2C, CACNA1C, EFNA5, PLA2G7, FSTL4, LRP6, SGCD, CHL1, SLIT2, SLC12A6, PTGDS, RSPRY1, ST6GAL1, SLC38A1, HEG1, CACNA2D3, P3H2, NRG2, SORCS3, SGCZ, SLC8A3, VCAN, ADCY9, PLPP3	109	3734	22187	1.41733	1	1	1
KEGG_PATHWAY	mmu05010:Alzheimer disease	6	5.26316	0.0559813	RTN3, MT-CO2, MT-CYTB, CACNA1C, TUBB4A, LRP6	53	389	9718	2.82815	0.999921	0.464166	0.455676
GOTERM_BP_DIRECT	GO:0008285~negative regulation of cell population proliferation	5	4.38596	0.0564742	AGBL4, FTH1, P3H2, SLIT2, PROX1	110	394	29878	3.44693	1	1	0.996183
KEGG_PATHWAY	mmu04927:Cortisol synthesis and secretion	3	2.63158	0.0566057	ADCY9, CACNA1C, PBX1	53	72	9718	7.63994	0.999929	0.464166	0.455676
GOTERM_BP_DIRECT	GO:0016055~Wnt signaling pathway	4	3.50877	0.057262	TLE4, TLE1, TNKS2, LRP6	110	239	29878	4.54591	1	1	0.996183
UP_KW_MOLECULAR_FUNCTION	KW-0107~Calcium channel	3	2.63158	0.0577721	CACNB2, CACNA2D3, CACNA1C	71	68	12229	7.5988	0.907479	0.770295	0.770295
GOTERM_MF_DIRECT	GO:0005085~guanyl-nucleotide exchange factor activity	4	3.50877	0.0588253	HPS4, DENND5A, GAPVD1, CCDC141	112	232	29205	4.49584	1	0.908851	0.908851
UP_KW_CELLULAR_COMPONENT	KW-1003~Cell membrane	28	24.5614	0.0595367	ALK, HTR2C, CACNA1C, EFNA5, CBL, LRP6, ENOX2, CDC42, GJC3, SGCD, CHL1, FAM120A, SLC12A6, SLC38A1, ADGRV1, HEG1, PDE4D, COL23A1, NRG2, SGCZ, SYTL2, PAKAP, VMP1, SLC8A3, CACNB2, ADCY9, PRKCQ, PLPP3	100	3765	18500	1.37583	0.841418	0.320798	0.320798
GOTERM_BP_DIRECT	GO:0060271~cilium assembly	4	3.50877	0.0595849	SPAG16, RFX4, CPLANE1, CDC14A	110	243	29878	4.47108	1	1	0.996183
GOTERM_BP_DIRECT	GO:0048668~collateral sprouting	2	1.75439	0.0602571	EFNA5, PRKG1	110	17	29878	31.9551	1	1	0.996183
GOTERM_BP_DIRECT	GO:1904355~positive regulation of telomere capping	2	1.75439	0.0602571	TNKS2, PRKCQ	110	17	29878	31.9551	1	1	0.996183
GOTERM_BP_DIRECT	GO:0071372~cellular response to follicle-stimulating hormone stimulus	2	1.75439	0.0602571	PDE4D, EFNA5	110	17	29878	31.9551	1	1	0.996183
GOTERM_BP_DIRECT	GO:2001171~positive regulation of ATP biosynthetic process	2	1.75439	0.0602571	PID1, BCL2L1	110	17	29878	31.9551	1	1	0.996183
UP_SEQ_FEATURE	REPEAT:WD 6	4	3.50877	0.06174	TLE4, SPAG16, TLE1, EML1	109	185	22187	4.40109	1	1	1
GOTERM_CC_DIRECT	GO:0071944~cell periphery	3	2.63158	0.062606	CDC42, ADGRV1, EFNA5	113	109	30060	7.32159	1	0.582004	0.556498
UP_KW_CELLULAR_COMPONENT	KW-0493~Microtubule	5	4.38596	0.0641596	DNAH11, EML1, MID1, TUBB4A, DNAH7B	100	281	18500	3.29181	0.86321	0.320798	0.320798
GOTERM_BP_DIRECT	GO:0045793~positive regulation of cell size	2	1.75439	0.0671053	PRR16, KDM6A	110	19	29878	28.5914	1	1	0.996183
GOTERM_CC_DIRECT	GO:0000139~Golgi membrane	6	5.26316	0.0680463	CDC42, RTN3, ST6GAL1, TNKS2, DENND5A, PLPP3	113	585	30060	2.72839	1	0.609987	0.583254
GOTERM_BP_DIRECT	GO:0006874~intracellular calcium ion homeostasis	3	2.63158	0.0682805	SLC8A3, HTR2C, CACNA1C	110	117	29878	6.96457	1	1	0.996183
INTERPRO	IPR041589:DNAH3_AAA_lid_1	2	1.75439	0.0707551	DNAH11, DNAH7B	109	15	22137	27.0789	1	1	1
GOTERM_BP_DIRECT	GO:0006811~monoatomic ion transport	6	5.26316	0.0709156	SLC8A3, CACNB2, SLC38A1, CACNA2D3, CACNA1C, SLC12A6	110	605	29878	2.69373	1	1	0.996183
INTERPRO	IPR000152:EGF-type_Asp/Asn_hydroxyl_site	3	2.63158	0.0716117	VCAN, HEG1, SLIT2	109	90	22137	6.76972	1	1	1
KEGG_PATHWAY	mmu04360:Axon guidance	4	3.50877	0.0723654	ENAH, CDC42, SLIT2, EFNA5	53	181	9718	4.05212	0.999996	0.565139	0.554801
UP_SEQ_FEATURE	REPEAT:TPR 4	3	2.63158	0.0727115	P3H2, TTC28, KDM6A	109	91	22187	6.71045	1	1	1
GOTERM_CC_DIRECT	GO:0005604~basement membrane	3	2.63158	0.072934	COL23A1, P3H2, EFNA5	113	119	30060	6.70633	1	0.631257	0.603592
GOTERM_MF_DIRECT	GO:0008569~minus-end-directed microtubule motor activity	2	1.75439	0.0733543	DNAH11, DNAH7B	112	20	29205	26.0759	1	1	1
GOTERM_BP_DIRECT	GO:0007613~memory	3	2.63158	0.0744556	SLC8A3, PDE4D, SORCS3	110	123	29878	6.62483	1	1	0.996183
INTERPRO	IPR035706:AAA_9	2	1.75439	0.0752917	DNAH11, DNAH7B	109	16	22137	25.3865	1	1	1
GOTERM_BP_DIRECT	GO:0006468~protein phosphorylation	6	5.26316	0.0769184	ALK, CDC42, PRKAG2, PRKCQ, CBL, PRKG1	110	620	29878	2.62856	1	1	0.996183
GOTERM_BP_DIRECT	GO:0031290~retinal ganglion cell axon guidance	2	1.75439	0.0772849	SLIT2, EFNA5	110	22	29878	24.6926	1	1	0.996183
INTERPRO	IPR024743:Dynein_HC_stalk	2	1.75439	0.0798064	DNAH11, DNAH7B	109	17	22137	23.8931	1	1	1
INTERPRO	IPR042219:AAA_lid_11_sf	2	1.75439	0.0798064	DNAH11, DNAH7B	109	17	22137	23.8931	1	1	1
INTERPRO	IPR041658:AAA_lid_11	2	1.75439	0.0798064	DNAH11, DNAH7B	109	17	22137	23.8931	1	1	1
INTERPRO	IPR043157:Dynein_AAA1S	2	1.75439	0.0798064	DNAH11, DNAH7B	109	17	22137	23.8931	1	1	1
INTERPRO	IPR041466:Dynein_AAA5_ext	2	1.75439	0.0798064	DNAH11, DNAH7B	109	17	22137	23.8931	1	1	1
INTERPRO	IPR036390:WH_DNA-bd_sf	4	3.50877	0.0799101	ELF2, RFX4, ASCC3, LARP4	109	206	22137	3.94353	1	1	1
INTERPRO	IPR018097:EGF_Ca-bd_CS	3	2.63158	0.0814724	VCAN, HEG1, SLIT2	109	97	22137	6.28119	1	1	1
KEGG_PATHWAY	mmu05016:Huntington disease	5	4.38596	0.0819012	DNAH11, MT-CO2, MT-CYTB, TUBB4A, DNAH7B	53	308	9718	2.9766	0.999999	0.570756	0.560316
GOTERM_CC_DIRECT	GO:0005797~Golgi medial cisterna	2	1.75439	0.0823019	ST6GAL1, HID1	113	23	30060	23.132	1	0.688593	0.658415
KEGG_PATHWAY	mmu04912:GnRH signaling pathway	3	2.63158	0.0835253	CDC42, ADCY9, CACNA1C	53	90	9718	6.11195	0.999999	0.570756	0.560316
KEGG_PATHWAY	mmu04727:GABAergic synapse	3	2.63158	0.0835253	SLC38A1, ADCY9, CACNA1C	53	90	9718	6.11195	0.999999	0.570756	0.560316
GOTERM_MF_DIRECT	GO:0070628~proteasome binding	2	1.75439	0.0838875	PSME4, ECPAS	112	23	29205	22.6747	1	1	1
GOTERM_BP_DIRECT	GO:0006939~smooth muscle contraction	2	1.75439	0.0840102	PDE4D, CACNA1C	110	24	29878	22.6348	1	1	0.996183
GOTERM_BP_DIRECT	GO:0098703~calcium ion import across plasma membrane	2	1.75439	0.0840102	SLC8A3, CACNA1C	110	24	29878	22.6348	1	1	0.996183
INTERPRO	IPR004273:Dynein_heavy_D6_P-loop	2	1.75439	0.0842992	DNAH11, DNAH7B	109	18	22137	22.5657	1	1	1
INTERPRO	IPR024317:Dynein_heavy_chain_D4_dom	2	1.75439	0.0842992	DNAH11, DNAH7B	109	18	22137	22.5657	1	1	1
INTERPRO	IPR042228:Dynein_linker_3	2	1.75439	0.0842992	DNAH11, DNAH7B	109	18	22137	22.5657	1	1	1
INTERPRO	IPR026983:DHC_fam	2	1.75439	0.0842992	DNAH11, DNAH7B	109	18	22137	22.5657	1	1	1
INTERPRO	IPR042222:Dynein_2_N	2	1.75439	0.0842992	DNAH11, DNAH7B	109	18	22137	22.5657	1	1	1
INTERPRO	IPR035699:AAA_6	2	1.75439	0.0842992	DNAH11, DNAH7B	109	18	22137	22.5657	1	1	1
INTERPRO	IPR013602:Dynein_heavy_linker	2	1.75439	0.0842992	DNAH11, DNAH7B	109	18	22137	22.5657	1	1	1
INTERPRO	IPR043160:Dynein_C_barrel	2	1.75439	0.0842992	DNAH11, DNAH7B	109	18	22137	22.5657	1	1	1
INTERPRO	IPR041228:Dynein_C	2	1.75439	0.0842992	DNAH11, DNAH7B	109	18	22137	22.5657	1	1	1
GOTERM_BP_DIRECT	GO:0006508~proteolysis	6	5.26316	0.0866421	AGBL4, SENP7, DESI2, SNAPC3, OTUD7A, USP40	110	643	29878	2.53454	1	1	0.996183
GOTERM_BP_DIRECT	GO:0019934~cGMP-mediated signaling	2	1.75439	0.0873545	HTR2C, PRKG1	110	25	29878	21.7295	1	1	0.996183
GOTERM_BP_DIRECT	GO:0070509~calcium ion import	2	1.75439	0.0873545	CACNB2, CACNA1C	110	25	29878	21.7295	1	1	0.996183
GOTERM_CC_DIRECT	GO:0016607~nuclear speck	5	4.38596	0.0889809	MEF2C, MAML2, PSME4, CWC22, ASCC3	113	452	30060	2.94267	1	0.697086	0.666536
GOTERM_MF_DIRECT	GO:0017124~SH3 domain binding	3	2.63158	0.0900828	ENAH, CBL, ARHGAP6	112	132	29205	5.92634	1	1	1
UP_KW_LIGAND	KW-0106~Calcium	10	8.77193	0.0903779	SLC8A3, CACNB2, VCAN, ADGRV1, HEG1, CACNA2D3, CACNA1C, CBL, FSTL4, PLS1	42	906	6741	1.77152	0.875565	1	1
GOTERM_BP_DIRECT	GO:0001702~gastrulation with mouth forming second	2	1.75439	0.0906868	PLPP3, LRP6	110	26	29878	20.8937	1	1	0.996183
GOTERM_CC_DIRECT	GO:0030425~dendrite	6	5.26316	0.0918587	SLC8A3, ADCY9, CHL1, HTR2C, CACNA1C, SLIT2	113	641	30060	2.49003	1	0.697086	0.666536
GOTERM_CC_DIRECT	GO:0005930~axoneme	3	2.63158	0.0927611	SPAG16, DNAH11, TUBB4A	113	137	30060	5.82521	1	0.697086	0.666536
INTERPRO	IPR011990:TPR-like_helical_dom_sf	4	3.50877	0.0929033	PRPF39, P3H2, TTC28, KDM6A	109	220	22137	3.69258	1	1	1
UP_KW_BIOLOGICAL_PROCESS	KW-0221~Differentiation	9	7.89474	0.0930715	ENAH, CDC42, MEF2C, CHL1, PSME4, SLIT2, TRAPPC9, EFNA5, PBX1	69	771	11227	1.89934	0.997418	1	1
INTERPRO	IPR008972:Cupredoxin	2	1.75439	0.0932197	MT-CO2, EFNA5	109	20	22137	20.3092	1	1	1
GOTERM_BP_DIRECT	GO:0022409~positive regulation of cell-cell adhesion	2	1.75439	0.094007	PDE4D, PLPP3	110	27	29878	20.1199	1	1	0.996183
GOTERM_BP_DIRECT	GO:1903077~negative regulation of protein localization to plasma membrane	2	1.75439	0.094007	PID1, BCL2L1	110	27	29878	20.1199	1	1	0.996183
GOTERM_BP_DIRECT	GO:0045892~negative regulation of DNA-templated transcription	6	5.26316	0.0946834	TLE4, ELF2, TLE1, SMARCC2, PROX1, SOX10	110	661	29878	2.46552	1	1	0.996183
GOTERM_CC_DIRECT	GO:0016528~sarcoplasm	2	1.75439	0.0959136	SLC8A3, MEF2C	113	27	30060	19.705	1	0.697086	0.666536
GOTERM_BP_DIRECT	GO:0071456~cellular response to hypoxia	3	2.63158	0.0962203	SLC8A3, CBL, KDM6A	110	143	29878	5.69828	1	1	0.996183
GOTERM_MF_DIRECT	GO:0003677~DNA binding	12	10.5263	0.0963079	TOP3B, MEF2C, ELF2, ZFP704, RFX4, SNAPC3, OTUD7A, CHD6, PROX1, SOX10, PBX1, PHF21A	112	1861	29205	1.68141	1	1	1
UP_SEQ_FEATURE	REPEAT:WD 5	4	3.50877	0.0972494	TLE4, SPAG16, TLE1, EML1	109	225	22187	3.61867	1	1	1
GOTERM_BP_DIRECT	GO:0060294~cilium movement involved in cell motility	2	1.75439	0.0973152	DNAH11, DNAH7B	110	28	29878	19.4013	1	1	0.996183
GOTERM_CC_DIRECT	GO:0034702~monoatomic ion channel complex	3	2.63158	0.0973599	CACNB2, CACNA2D3, CACNA1C	113	141	30060	5.65995	1	0.697086	0.666536
KEGG_PATHWAY	mmu04713:Circadian entrainment	3	2.63158	0.098192	ADCY9, CACNA1C, PRKG1	53	99	9718	5.55632	1	0.644139	0.632356
INTERPRO	IPR016024:ARM-type_fold	5	4.38596	0.0982108	PSME4, CWC22, GPRASP1, ECPAS, RSPRY1	109	358	22137	2.83648	1	1	1
GOTERM_MF_DIRECT	GO:0008234~cysteine-type peptidase activity	3	2.63158	0.0994555	SENP7, OTUD7A, USP40	112	140	29205	5.58769	1	1	1

## Sheet: a5
Category	Term	Count	%	PValue	Genes	List Total	Pop Hits	Pop Total	Fold Enrichment	Bonferroni	Benjamini	FDR
GOTERM_CC_DIRECT	GO:0016020~membrane	48	48.9796	2.33251e-05	GRIA1, COLEC12, NDUFA12, ARHGEF28, TRF, BZW2, ADCY8, PITPNC1, GRM3, ADGRA1, ERBB4, GRM8, PLCE1, ITGB8, VPS54, PTCHD4, STXBP6, PTGDS, SRGAP2, GPC6, CSMD1, RGS6, SLC30A9, OSBPL6, MYOC, MYO10, PTCH1, SHROOM3, MTHFS, LHFPL3, IL17RD, MERTK, VMP1, GNAO1, TMEM117, CNTN1, PIGK, CSPG5, ACSBG1, CHPT1, KIFC3, CNTN4, TMCC1, PALS2, ASTN2, MGLL, ST6GALNAC5, ATG2B	96	8760	30060	1.71575	0.00472385	0.00335618	0.00324045
GOTERM_CC_DIRECT	GO:0042734~presynaptic membrane	7	7.14286	4.39675e-05	GRM3, GNAO1, GRIA1, ERBB4, GRM8, CNTN1, ADCY8	96	201	30060	10.9049	0.00888589	0.00335618	0.00324045
GOTERM_CC_DIRECT	GO:0098978~glutamatergic synapse	12	12.2449	4.95988e-05	GRM3, GNAO1, GRIA1, HNRNPM, ADGRA1, ERBB4, GRM8, CNTN1, CSPG5, ADCY8, SRGAP2, GPC6	96	808	30060	4.65037	0.0100183	0.00335618	0.00324045
GOTERM_MF_DIRECT	GO:0005515~protein binding	34	34.6939	0.000113373	GRIA1, RIF1, CCNT1, ARHGEF28, TSHZ2, TRF, ADCY8, ANAPC10, TIAL1, ERBB4, PLCE1, CTNNA3, A2M, SRGAP2, MTA3, SRGAP1, RGS6, MAP4K4, MYOC, MYO10, PTCH1, CBFA2T2, GNAO1, DYNC1LI2, CNTN1, RAPGEF1, KIFC3, PALS2, ASTN2, PPIB, TAF3, GPLD1, ATG2B, SKAP2	94	5504	29205	1.91924	0.0261818	0.0265292	0.0265292
UP_SEQ_FEATURE	COMPBIAS:Polar residues	44	44.898	0.000185147	ZFP148, RIF1, CCNT1, FAM13C, ARHGEF28, TSHZ2, ADCY8, IWS1, PITPNC1, DOCK11, NADK2, NHSL1, FGD6, ABLIM2, ADGRA1, PLCE1, VPS54, KMT5B, SRGAP2, GPC6, SRGAP1, MAP4K4, OSBPL6, MYOC, ESCO1, MYO10, PTCH1, SHROOM3, IL17RD, CBFA2T2, DYNC1LI2, STAG1, GAREM1, RAPGEF1, CSPG5, CCDC190, ACSBG1, KIFC3, TMCC1, ASTN2, TAF3, CDH18, ST6GALNAC5, ATG2B	89	6709	22187	1.63495	0.0710455	0.0736887	0.0736887
GOTERM_CC_DIRECT	GO:0005737~cytoplasm	40	40.8163	0.0003752	RIF1, CARNMT1, ARHGEF28, AKAP8L, BZW2, ANAPC10, PITPNC1, TIAL1, NWD1, SEC14L1, FGD6, ABLIM2, PLCE1, VPS54, CTNNA3, STXBP6, PTGDS, SRGAP2, MTA3, SRGAP1, RGS6, MAP4K4, SLC30A9, OSBPL6, MYO10, SHROOM3, MTHFS, BBIP1, MERTK, GNAO1, HNRNPM, DYNC1LI2, RAPGEF1, ACSBG1, KIFC3, ASTN2, PPIB, MGLL, GPLD1, SKAP2	96	7472	30060	1.67626	0.0733504	0.0174989	0.0168955
GOTERM_CC_DIRECT	GO:0045211~postsynaptic membrane	7	7.14286	0.000431008	GRM3, GNAO1, GRIA1, ERBB4, CNTN1, CSPG5, SRGAP2	96	306	30060	7.16299	0.0837935	0.0174989	0.0168955
GOTERM_BP_DIRECT	GO:0016477~cell migration	7	7.14286	0.000567836	ERBB4, ITGB8, CTNNA3, MERTK, GPC6, SRGAP1, CDH18	95	324	29878	6.79487	0.304774	0.249664	0.249664
GOTERM_BP_DIRECT	GO:0035249~synaptic transmission, glutamatergic	4	4.08163	0.0007802	GRM3, GRIA1, GRM8, VPS54	95	57	29878	22.0705	0.39318	0.249664	0.249664
UP_SEQ_FEATURE	REGION:Disordered	67	68.3673	0.00119006	RIF1, CCNT1, FAM13C, AKAP8L, BZW2, PITPNC1, TIAL1, NADK2, DOCK11, NHSL1, ADGRA1, PLCE1, KMT5B, RGS6, SLC30A9, MYOC, ESCO1, SHROOM3, IL17RD, CBFA2T2, DYNC1LI2, GAREM1, RAPGEF1, CCDC190, ACSBG1, TAGLN3, KIFC3, ASTN2, MGLL, ST6GALNAC5, CDH18, SKAP2, GRIA1, COLEC12, ZFP148, CARNMT1, ARHGEF28, TSHZ2, ADCY8, IWS1, NWD1, SEC14L1, FGD6, ABLIM2, ERBB4, VPS54, CTNNA3, SRGAP2, MTA3, GPC6, SRGAP1, MAP4K4, OS…	89	13077	22187	1.27725	0.377447	0.231761	0.231761
GOTERM_BP_DIRECT	GO:0043547~positive regulation of GTPase activity	5	5.10204	0.0012791	DOCK11, RAPGEF1, SRGAP2, RGS6, MAP4K4	95	149	29878	10.5539	0.559193	0.272875	0.272875
GOTERM_MF_DIRECT	GO:0046872~metal ion binding	24	24.4898	0.00150277	COLEC12, ZFP148, METAP1D, MYOC, ESCO1, ARHGEF28, TSHZ2, AKAP8L, TRF, MTHFS, CBFA2T2, ADCY8, GNAO1, FGD6, ABLIM2, MAT2A, PHYHD1, PLCE1, ITGB8, KMT5B, CHPT1, ASTN2, MTA3, TAF3	94	3789	29205	1.96796	0.296658	0.175824	0.175824
GOTERM_CC_DIRECT	GO:0005794~Golgi apparatus	13	13.2653	0.00167855	ZFP148, MYOC, PTCH1, IL17RD, SEC14L1, PLCE1, CSPG5, VPS54, GSAP, CHPT1, KIFC3, PTGDS, ST6GALNAC5	96	1416	30060	2.87474	0.288963	0.0567908	0.0548325
UP_SEQ_FEATURE	COMPBIAS:Basic and acidic residues	35	35.7143	0.00174694	ZFP148, RIF1, CCNT1, FAM13C, ARHGEF28, TSHZ2, AKAP8L, IWS1, PITPNC1, NADK2, NHSL1, FGD6, ADGRA1, PLCE1, CTNNA3, KMT5B, SRGAP2, SRGAP1, RGS6, MAP4K4, SLC30A9, ESCO1, MYO10, PTCH1, SHROOM3, CBFA2T2, HNRNPM, STAG1, TMEM117, KIFC3, TMCC1, ASTN2, TAF3, ATG2B, SKAP2	89	5359	22187	1.62814	0.50137	0.231761	0.231761
KEGG_PATHWAY	mmu04724:Glutamatergic synapse	5	5.10204	0.00242467	GRM3, GNAO1, GRIA1, GRM8, ADCY8	49	115	9718	8.62289	0.295014	0.349153	0.349153
GOTERM_CC_DIRECT	GO:0005886~plasma membrane	33	33.6735	0.00305249	GRIA1, RIF1, ARHGEF28, TRF, ADCY8, GRM3, ADGRA1, ERBB4, GRM8, PLCE1, ITGB8, STXBP6, SRGAP2, GPC6, RGS6, OSBPL6, MYO10, PTCH1, SHROOM3, LHFPL3, IL17RD, MERTK, VMP1, GNAO1, TMEM117, CNTN1, RAPGEF1, CSPG5, ACSBG1, CNTN4, PALS2, PPIB, SKAP2	96	6350	30060	1.62726	0.46238	0.0885221	0.0854696
GOTERM_CC_DIRECT	GO:0014069~postsynaptic density	6	6.12245	0.00365802	GRM3, GRIA1, HNRNPM, ADGRA1, ADCY8, SRGAP2	96	323	30060	5.81656	0.524762	0.0928223	0.0896216
UP_SEQ_FEATURE	DOMAIN:PH	6	6.12245	0.00416243	DOCK11, OSBPL6, FGD6, MYO10, ARHGEF28, SKAP2	89	266	22187	5.62313	0.809881	0.414162	0.414162
INTERPRO	IPR001849:PH_domain	6	6.12245	0.00483981	DOCK11, OSBPL6, FGD6, MYO10, ARHGEF28, SKAP2	93	263	22137	5.43039	0.85428	1	1
SMART	SM00233:PH	6	6.12245	0.00546021	DOCK11, OSBPL6, FGD6, MYO10, ARHGEF28, SKAP2	50	255	10943	5.14965	0.336773	0.409515	0.409515
GOTERM_CC_DIRECT	GO:0005791~rough endoplasmic reticulum	3	3.06122	0.00549445	MYOC, TMCC1, PTGDS	96	35	30060	26.8393	0.673213	0.116276	0.112266
GOTERM_CC_DIRECT	GO:0045202~synapse	10	10.2041	0.00572787	GRIA1, HNRNPM, CNTN1, CSPG5, VPS54, TAGLN3, ADCY8, SRGAP2, GPC6, MGLL	96	1042	30060	3.00504	0.688421	0.116276	0.112266
GOTERM_BP_DIRECT	GO:0098609~cell-cell adhesion	5	5.10204	0.00645209	VMP1, RAPGEF1, CNTN1, ITGB8, CTNNA3	95	234	29878	6.7202	0.98412	1	1
GOTERM_MF_DIRECT	GO:0005085~guanyl-nucleotide exchange factor activity	5	5.10204	0.00652668	DOCK11, FGD6, ARHGEF28, RAPGEF1, PLCE1	94	232	29205	6.69594	0.783951	0.377364	0.377364
KEGG_PATHWAY	mmu04723:Retrograde endocannabinoid signaling	5	5.10204	0.00671502	GNAO1, GRIA1, NDUFA12, ADCY8, MGLL	49	153	9718	6.48126	0.621002	0.483482	0.483482
GOTERM_MF_DIRECT	GO:0051015~actin filament binding	5	5.10204	0.00692498	ABLIM2, MYO10, SHROOM3, CTNNA3, TAGLN3	94	236	29205	6.58245	0.803302	0.377364	0.377364
GOTERM_CC_DIRECT	GO:0005783~endoplasmic reticulum	13	13.2653	0.0073334	GRIA1, SLC30A9, OSBPL6, MYOC, VMP1, TMEM117, PIGK, CSPG5, ACSBG1, TMCC1, PTGDS, PPIB, ATG2B	96	1702	30060	2.39167	0.775564	0.135335	0.130668
GOTERM_MF_DIRECT	GO:0000166~nucleotide binding	13	13.2653	0.00881849	MYO10, MTHFS, MERTK, ADCY8, GNAO1, NADK2, DYNC1LI2, NWD1, MAT2A, ERBB4, ACSBG1, KIFC3, MAP4K4	94	1732	29205	2.33198	0.874152	0.377364	0.377364
GOTERM_MF_DIRECT	GO:0005524~ATP binding	12	12.2449	0.009676	NADK2, DYNC1LI2, NWD1, MAT2A, MYO10, ERBB4, ACSBG1, MTHFS, KIFC3, MERTK, ADCY8, MAP4K4	94	1538	29205	2.42412	0.897225	0.377364	0.377364
GOTERM_BP_DIRECT	GO:0007165~signal transduction	11	11.2245	0.00976845	GRM3, GNAO1, MYO10, MYOC, ERBB4, PTCH1, GRM8, PLCE1, SRGAP2, SRGAP1, PITPNC1	95	1346	29878	2.57025	0.998131	1	1
KEGG_PATHWAY	mmu01100:Metabolic pathways	16	16.3265	0.010382	CARNMT1, NDUFA12, MTHFS, ADCY8, ETNPPL, NADK2, MAT2A, PIGK, PLCE1, KMT5B, ACSBG1, CHPT1, PTGDS, GPLD1, MGLL, ST6GALNAC5	49	1642	9718	1.93254	0.777498	0.498335	0.498335
GOTERM_BP_DIRECT	GO:0050804~modulation of chemical synaptic transmission	4	4.08163	0.0114947	GRM3, GRIA1, CSPG5, ADCY8	95	148	29878	8.50014	0.999388	1	1
INTERPRO	IPR035648:srGAP1/2/3_SH3	2	2.04082	0.0124166	SRGAP2, SRGAP1	93	3	22137	158.688	0.992989	1	1
GOTERM_MF_DIRECT	GO:0031267~small GTPase binding	5	5.10204	0.015951	GRIA1, DOCK11, PLCE1, SRGAP2, SRGAP1	94	302	29205	5.1439	0.976777	0.533218	0.533218
GOTERM_CC_DIRECT	GO:0098982~GABA-ergic synapse	4	4.08163	0.0163113	GNAO1, ERBB4, GRM8, CSPG5	96	168	30060	7.45536	0.96451	0.275933	0.266418
GOTERM_BP_DIRECT	GO:0051384~response to glucocorticoid	3	3.06122	0.0163846	ACSBG1, A2M, PTGDS	95	62	29878	15.218	0.999974	1	1
UP_KW_CELLULAR_COMPONENT	KW-0333~Golgi apparatus	10	10.2041	0.0177197	SEC14L1, MYOC, CSPG5, PLCE1, VPS54, GSAP, CHPT1, IL17RD, PTGDS, ST6GALNAC5	80	933	18500	2.47856	0.415125	0.227586	0.227586
UP_SEQ_FEATURE	CARBOHYD:N-linked (GlcNAc...) asparagine	24	24.4898	0.0178351	GRIA1, COLEC12, ITIH3, MYOC, PTCH1, TRF, IL17RD, MERTK, ADCY8, GRM3, ERBB4, TMEM117, GRM8, CNTN1, ITGB8, CSPG5, PTCHD4, CNTN4, ASTN2, PTGDS, A2M, CSMD1, GPLD1, ST6GALNAC5	89	3734	22187	1.60231	0.999225	1	1
GOTERM_BP_DIRECT	GO:0006869~lipid transport	4	4.08163	0.0184883	VMP1, OSBPL6, PITPNC1, ATG2B	95	177	29878	7.10746	0.999993	1	1
GOTERM_CC_DIRECT	GO:0031410~cytoplasmic vesicle	8	8.16327	0.0213452	SLC30A9, MYOC, TRF, ACSBG1, KIFC3, ADCY8, SRGAP2, ASTN2	96	878	30060	2.85308	0.987474	0.333313	0.32182
UP_KW_CELLULAR_COMPONENT	KW-1003~Cell membrane	25	25.5102	0.0224451	GRIA1, ARHGEF28, ADCY8, GRM3, ERBB4, GRM8, PLCE1, ITGB8, SRGAP2, GPC6, RGS6, OSBPL6, MYO10, PTCH1, SHROOM3, IL17RD, MERTK, VMP1, GNAO1, TMEM117, CNTN1, CSPG5, ACSBG1, CNTN4, CDH18	80	3765	18500	1.53552	0.493902	0.227586	0.227586
UP_KW_CELLULAR_COMPONENT	KW-0256~Endoplasmic reticulum	12	12.2449	0.0227586	VMP1, GRIA1, SLC30A9, OSBPL6, MYOC, PIGK, CSPG5, ACSBG1, TMCC1, PPIB, PTGDS, ATG2B	80	1308	18500	2.12156	0.498748	0.227586	0.227586
GOTERM_BP_DIRECT	GO:0010467~gene expression	5	5.10204	0.0227964	GRM3, CNTN1, VPS54, BBIP1, PTGDS	95	341	29878	4.61151	1	1	1
UP_SEQ_FEATURE	CROSSLNK:Glycyl lysine isopeptide (Lys-Gly) (interchain with G-Cter in SUMO2)	10	10.2041	0.0231413	HNRNPM, ZFP148, STAG1, MAT2A, CCNT1, ESCO1, TSHZ2, KMT5B, CBFA2T2, TAF3	89	1049	22187	2.37647	0.99991	1	1
GOTERM_CC_DIRECT	GO:0062023~collagen-containing extracellular matrix	5	5.10204	0.024468	COLEC12, HNRNPM, ITIH3, MYOC, GPC6	96	347	30060	4.51189	0.993453	0.354786	0.342552
GOTERM_BP_DIRECT	GO:0010793~regulation of mRNA export from nucleus	2	2.04082	0.0248965	AKAP8L, IWS1	95	8	29878	78.6263	1	1	1
GOTERM_MF_DIRECT	GO:1990050~phosphatidic acid transfer activity	2	2.04082	0.0251959	SEC14L1, PITPNC1	94	8	29205	77.6729	0.997449	0.736981	0.736981
UP_KW_DOMAIN	KW-0175~Coiled coil	20	20.4082	0.0283663	COLEC12, OSBPL6, MYOC, CCNT1, MYO10, FAM13C, ARHGEF28, TSHZ2, SHROOM3, CBFA2T2, STAG1, VPS54, CCDC190, CTNNA3, TMCC1, KIFC3, STXBP6, SRGAP2, SRGAP1, MAP4K4	70	2621	14793	1.61258	0.386883	0.482227	0.482227
GOTERM_CC_DIRECT	GO:0030027~lamellipodium	4	4.08163	0.0284009	MYO10, PLCE1, CTNNA3, SRGAP2	96	208	30060	6.02163	0.997117	0.384359	0.371105
GOTERM_BP_DIRECT	GO:0006629~lipid metabolic process	7	7.14286	0.0297752	PLCE1, ACSBG1, CHPT1, PTGDS, GPLD1, MGLL, ST6GALNAC5	95	742	29878	2.96703	1	1	1
UP_SEQ_FEATURE	LIPID:GPI-anchor amidated serine	3	3.06122	0.029917	CNTN1, CNTN4, GPC6	89	68	22187	10.9982	0.999994	1	1
GOTERM_BP_DIRECT	GO:0048812~neuron projection morphogenesis	3	3.06122	0.0308177	VPS54, SRGAP2, MAP4K4	95	87	29878	10.845	1	1	1
INTERPRO	IPR011993:PH-like_dom_sf	6	6.12245	0.0319301	DOCK11, OSBPL6, FGD6, MYO10, ARHGEF28, SKAP2	93	424	22137	3.36838	0.999997	1	1
INTERPRO	IPR000162:GPCR_3_mtglu_rcpt	2	2.04082	0.032773	GRM3, GRM8	93	8	22137	59.5081	0.999998	1	1
UP_KW_BIOLOGICAL_PROCESS	KW-0445~Lipid transport	4	4.08163	0.0331788	VMP1, OSBPL6, PITPNC1, ATG2B	52	155	11227	5.57171	0.814942	1	1
GOTERM_BP_DIRECT	GO:0060052~neurofilament cytoskeleton organization	2	2.04082	0.0340737	ARHGEF28, VPS54	95	11	29878	57.1828	1	1	1
GOTERM_BP_DIRECT	GO:0150076~neuroinflammatory response	2	2.04082	0.0340737	VPS54, ADCY8	95	11	29878	57.1828	1	1	1
UP_KW_MOLECULAR_FUNCTION	KW-0344~Guanine-nucleotide releasing factor	4	4.08163	0.0356315	DOCK11, FGD6, ARHGEF28, PLCE1	54	167	12229	5.42426	0.789888	1	1
GOTERM_BP_DIRECT	GO:0008285~negative regulation of cell population proliferation	5	5.10204	0.0359787	TIAL1, ERBB4, PTCH1, GPLD1, SKAP2	95	394	29878	3.99118	1	1	1
INTERPRO	IPR003392:Ptc/Disp	2	2.04082	0.0367942	PTCH1, PTCHD4	93	9	22137	52.8961	1	1	1
GOTERM_CC_DIRECT	GO:0005901~caveola	3	3.06122	0.0386138	ERBB4, PTCH1, ADCY8	96	98	30060	9.58546	0.999662	0.489912	0.473018
GOTERM_BP_DIRECT	GO:0060644~mammary gland epithelial cell differentiation	2	2.04082	0.0431655	ERBB4, PTCH1	95	14	29878	44.9293	1	1	1
GOTERM_BP_DIRECT	GO:0045830~positive regulation of isotype switching	2	2.04082	0.0431655	RIF1, KMT5B	95	14	29878	44.9293	1	1	1
GOTERM_BP_DIRECT	GO:0007216~G protein-coupled glutamate receptor signaling pathway	2	2.04082	0.0461772	GRM3, GRM8	95	15	29878	41.934	1	1	1
UP_SEQ_FEATURE	DOMAIN:SSD	2	2.04082	0.0465821	PTCH1, PTCHD4	89	12	22187	41.5487	1	1	1
GOTERM_BP_DIRECT	GO:0007399~nervous system development	5	5.10204	0.0500188	ERBB4, CSPG5, CNTN4, MERTK, SRGAP2	95	439	29878	3.58206	1	1	1
GOTERM_BP_DIRECT	GO:2001034~positive regulation of double-strand break repair via nonhomologous end joining	2	2.04082	0.0521726	RIF1, KMT5B	95	17	29878	37.0006	1	1	1
UP_SEQ_FEATURE	DOMAIN:SH3	4	4.08163	0.052273	PALS2, SRGAP2, SRGAP1, SKAP2	89	212	22187	4.70363	1	1	1
INTERPRO	IPR000731:SSD	2	2.04082	0.0527142	PTCH1, PTCHD4	93	13	22137	36.6203	1	1	1
INTERPRO	IPR003961:FN3_dom	4	4.08163	0.0552645	CNTN1, CNTN4, MERTK, ASTN2	93	207	22137	4.59966	1	1	1
GOTERM_CC_DIRECT	GO:0031965~nuclear membrane	4	4.08163	0.0557681	OSBPL6, RIF1, PTGDS, TAF3	96	273	30060	4.58791	0.999991	0.665937	0.642974
INTERPRO	IPR036116:FN3_sf	4	4.08163	0.05787	CNTN1, CNTN4, MERTK, ASTN2	93	211	22137	4.51246	1	1	1
GOTERM_BP_DIRECT	GO:0046328~regulation of JNK cascade	2	2.04082	0.0581307	RAPGEF1, MAP4K4	95	19	29878	33.1058	1	1	1
INTERPRO	IPR036028:SH3-like_dom_sf	4	4.08163	0.0591944	PALS2, SRGAP2, SRGAP1, SKAP2	93	213	22137	4.47009	1	1	1
SMART	SM00326:SH3	4	4.08163	0.0593211	PALS2, SRGAP2, SRGAP1, SKAP2	50	199	10943	4.3992	0.989812	1	1
KEGG_PATHWAY	mmu04360:Axon guidance	4	4.08163	0.0597153	ABLIM2, PTCH1, SRGAP2, SRGAP1	49	181	9718	4.38291	0.999859	1	1
GOTERM_BP_DIRECT	GO:0007626~locomotory behavior	3	3.06122	0.0599959	GNAO1, CNTN1, ADCY8	95	126	29878	7.48822	1	1	1
GOTERM_BP_DIRECT	GO:0051930~regulation of sensory perception of pain	2	2.04082	0.0610958	GRM3, MGLL	95	20	29878	31.4505	1	1	1
UP_SEQ_FEATURE	TOPO_DOM:Cytoplasmic	20	20.4082	0.0621426	GRIA1, COLEC12, PTCH1, IL17RD, MERTK, ADCY8, GRM3, VMP1, ADGRA1, ERBB4, TMEM117, GRM8, PIGK, ITGB8, CSPG5, CHPT1, TMCC1, ASTN2, CSMD1, ST6GALNAC5	89	3333	22187	1.4959	1	1	1
INTERPRO	IPR001452:SH3_domain	4	4.08163	0.064634	PALS2, SRGAP2, SRGAP1, SKAP2	93	221	22137	4.30828	1	1	1
UP_KW_BIOLOGICAL_PROCESS	KW-0130~Cell adhesion	6	6.12245	0.0652469	VMP1, CNTN1, ITGB8, CTNNA3, CNTN4, CDH18	52	479	11227	2.70443	0.965735	1	1
UP_KW_BIOLOGICAL_PROCESS	KW-0813~Transport	15	15.3061	0.0681823	GRIA1, SLC30A9, OSBPL6, MYO10, NDUFA12, TRF, IWS1, PITPNC1, VMP1, DYNC1LI2, VPS54, TMCC1, ASTN2, PTGDS, ATG2B	52	2046	11227	1.58287	0.970722	1	1
GOTERM_CC_DIRECT	GO:0016363~nuclear matrix	3	3.06122	0.0691007	HNRNPM, STAG1, AKAP8L	96	136	30060	6.90717	1	0.752013	0.726081
GOTERM_BP_DIRECT	GO:0060292~long-term synaptic depression	2	2.04082	0.0699359	GRIA1, MGLL	95	23	29878	27.3483	1	1	1
GOTERM_BP_DIRECT	GO:0000902~cell morphogenesis	3	3.06122	0.0703177	ARHGEF28, SHROOM3, CDH18	95	138	29878	6.83707	1	1	1
GOTERM_CC_DIRECT	GO:0005829~cytosol	21	21.4286	0.072543	METAP1D, OSBPL6, CCNT1, MYO10, CARNMT1, NDUFA12, MTHFS, PITPNC1, TIAL1, NWD1, SEC14L1, MAT2A, RAPGEF1, PLCE1, VPS54, TMCC1, PPIB, SRGAP2, MGLL, RGS6, SKAP2	96	4529	30060	1.45189	1	0.752013	0.726081
GOTERM_BP_DIRECT	GO:0040008~regulation of growth	2	2.04082	0.0728642	PTCH1, VPS54	95	24	29878	26.2088	1	1	1
GOTERM_MF_DIRECT	GO:0070063~RNA polymerase binding	2	2.04082	0.0737188	CCNT1, PPIB	94	24	29205	25.891	1	1	1
UP_KW_DOMAIN	KW-0728~SH3 domain	4	4.08163	0.0756533	PALS2, SRGAP2, SRGAP1, SKAP2	70	211	14793	4.00623	0.737461	0.643053	0.643053
GOTERM_BP_DIRECT	GO:0071397~cellular response to cholesterol	2	2.04082	0.0757835	PTCH1, GPLD1	95	25	29878	25.1604	1	1	1
GOTERM_BP_DIRECT	GO:0009410~response to xenobiotic stimulus	4	4.08163	0.0779596	GRIA1, MAT2A, CCNT1, PTCH1	95	316	29878	3.98108	1	1	1
UP_KW_CELLULAR_COMPONENT	KW-0472~Membrane	47	47.9592	0.0827297	GRIA1, COLEC12, NDUFA12, ARHGEF28, ADCY8, PITPNC1, GRM3, ADGRA1, ERBB4, GRM8, PLCE1, ITGB8, VPS54, PTCHD4, STXBP6, PTGDS, SRGAP2, GPC6, CSMD1, RGS6, SLC30A9, OSBPL6, MYOC, MYO10, PTCH1, SHROOM3, MTHFS, LHFPL3, IL17RD, MERTK, VMP1, GNAO1, TMEM117, CNTN1, PIGK, CSPG5, ACSBG1, CHPT1, KIFC3, CNTN4, TMCC1, PALS2, ASTN2, MGLL, CDH18, ST6GALNAC5, ATG2B	80	9216	18500	1.17933	0.925024	0.620472	0.620472
GOTERM_CC_DIRECT	GO:0098552~side of membrane	3	3.06122	0.0836712	CNTN1, CNTN4, GPC6	96	152	30060	6.1801	1	0.752013	0.726081
KEGG_PATHWAY	mmu04713:Circadian entrainment	3	3.06122	0.0857046	GNAO1, GRIA1, ADCY8	49	99	9718	6.00989	0.999998	1	1
INTERPRO	IPR001060:FCH_dom	2	2.04082	0.087589	SRGAP2, SRGAP1	93	22	22137	21.6393	1	1	1
GOTERM_CC_DIRECT	GO:0030424~axon	5	5.10204	0.0883585	GRM3, CNTN1, CNTN4, ADCY8, MGLL	96	532	30060	2.9429	1	0.752013	0.726081
KEGG_PATHWAY	mmu04015:Rap1 signaling pathway	4	4.08163	0.0885614	GNAO1, RAPGEF1, PLCE1, ADCY8	49	214	9718	3.70704	0.999998	1	1
SMART	SM00055:FCH	2	2.04082	0.0900179	SRGAP2, SRGAP1	50	21	10943	20.8438	0.999154	1	1
GOTERM_BP_DIRECT	GO:0051894~positive regulation of focal adhesion assembly	2	2.04082	0.0902438	MYOC, MAP4K4	95	30	29878	20.967	1	1	1
UP_SEQ_FEATURE	DOMAIN:F-BAR	2	2.04082	0.0910178	SRGAP2, SRGAP1	89	24	22187	20.7743	1	1	1
UP_KW_PTM	KW-0654~Proteoglycan	3	3.06122	0.092106	ITIH3, CSPG5, GPC6	79	85	13016	5.81504	0.806537	1	1
GOTERM_CC_DIRECT	GO:0000407~phagophore assembly site	2	2.04082	0.0935097	VMP1, ATG2B	96	31	30060	20.2016	1	0.752013	0.726081
GOTERM_CC_DIRECT	GO:0005769~early endosome	4	4.08163	0.093793	GRIA1, RAPGEF1, TRF, ASTN2	96	341	30060	3.67302	1	0.752013	0.726081
GOTERM_BP_DIRECT	GO:0000122~negative regulation of transcription by RNA polymerase II	7	7.14286	0.0945035	ZFP148, RIF1, PTCH1, TAGLN3, CBFA2T2, TAF3, MTA3	95	997	29878	2.20816	1	1	1
INTERPRO	IPR031160:F_BAR	2	2.04082	0.0951648	SRGAP2, SRGAP1	93	24	22137	19.836	1	1	1
UP_SEQ_FEATURE	DOMAIN:Fibronectin type-III 2	3	3.06122	0.0954588	CNTN1, CNTN4, MERTK	89	131	22187	5.70898	1	1	1
UP_SEQ_FEATURE	DOMAIN:Fibronectin type-III 1	3	3.06122	0.0954588	CNTN1, CNTN4, MERTK	89	131	22187	5.70898	1	1	1
GOTERM_BP_DIRECT	GO:0042593~glucose homeostasis	3	3.06122	0.0963767	PTCH1, ADCY8, CSMD1	95	166	29878	5.68383	1	1	1
KEGG_PATHWAY	mmu04024:cAMP signaling pathway	4	4.08163	0.0982861	GRIA1, PTCH1, PLCE1, ADCY8	49	224	9718	3.54155	1	1	1
GOTERM_BP_DIRECT	GO:0007015~actin filament organization	3	3.06122	0.0983314	SHROOM3, TRF, TAGLN3	95	168	29878	5.61617	1	1	1
GOTERM_BP_DIRECT	GO:0051966~regulation of synaptic transmission, glutamatergic	2	2.04082	0.0988123	GRM3, GRM8	95	33	29878	19.0609	1	1	1
GOTERM_BP_DIRECT	GO:0099170~postsynaptic modulation of chemical synaptic transmission	2	2.04082	0.0988123	GRM3, GNAO1	95	33	29878	19.0609	1	1	1

## Sheet: a6
Category	Term	Count	%	PValue	Genes	List Total	Pop Hits	Pop Total	Fold Enrichment	Bonferroni	Benjamini	FDR
GOTERM_CC_DIRECT	GO:0098978~glutamatergic synapse	20	19.802	1.1434e-11	YWHAE, ACTR3, LGI1, PRKN, GABBR1, TENM2, HOMER1, CPNE4, ARPC5L, SLC1A2, GRIK1, AP2B1, KALRN, CDH9, EPS8, GRM7, IL1RAPL2, GRM8, ELMO1, SPARCL1	98	808	30060	7.59244	2.66411e-09	2.66412e-09	2.50404e-09
GOTERM_CC_DIRECT	GO:0043025~neuronal cell body	14	13.8614	2.67594e-07	PRKN, GABBR1, HOMER1, KCND3, GRIK1, KALRN, CST3, RELN, GRM7, GRM8, CPE, CNTN2, IL6ST, BMPR1B	98	674	30060	6.37134	6.23474e-05	3.11747e-05	2.93015e-05
GOTERM_CC_DIRECT	GO:0030425~dendrite	13	12.8713	1.09149e-06	LGI1, TENM2, EPHA6, HOMER1, KCND3, GRIK1, HNRNPR, CDH9, RELN, GRM7, CPE, IL6ST, BMPR1B	98	641	30060	6.22083	0.000254286	7.1796e-05	6.7482e-05
GOTERM_CC_DIRECT	GO:0045202~synapse	16	15.8416	1.23255e-06	YWHAE, LGI1, PRKN, GABBR1, TENM2, HOMER1, CPNE4, ARPC5L, SLC1A2, GRIK1, AP2B1, CDH9, EPS8, GRM7, ATP6V1B2, CNTN2	98	1042	30060	4.70994	0.000287143	7.1796e-05	6.7482e-05
GOTERM_BP_DIRECT	GO:0007399~nervous system development	11	10.8911	1.87424e-06	SETX, NELL1, RBFOX1, SLC1A2, CHD5, SLIT3, GRIK1, MERTK, HDAC9, KALRN, BEND6	99	439	29878	7.56214	0.0016723	0.00167369	0.00167369
UP_SEQ_FEATURE	CARBOHYD:N-linked (GlcNAc...) asparagine	32	31.6832	2.30303e-05	TMEM87A, TENM2, FLT1, COL11A1, SLC1A2, PTPRM, GRIK1, CDH9, TRHDE, PCSK5, TXNDC16, RELN, GRM7, NDST4, GRM8, LRIG1, SLIT3, GPC5, LGI1, NXPE4, GABBR1, EPHA6, KCNH8, KCNK13, CACNA2D2, MERTK, NELL1, IL1RAPL2, CPE, SPARCL1, CNTN2, IL6ST	89	3734	22187	2.13641	0.0109938	0.0110546	0.0108703
GOTERM_CC_DIRECT	GO:0005886~plasma membrane	39	38.6139	3.88148e-05	YWHAE, TMEM87A, TENM2, FLT1, CPNE4, FHL1, SLC1A2, PTPRM, GRIK1, KALRN, CDH9, FHIT, CST3, EPS8, PREX2, NKAIN3, RELN, GRM7, GRM8, LRIG1, SLIT3, GPC5, TRPM3, GABBR1, EPHA6, HOMER1, KCND3, KCNH8, KCNK13, CACNA2D2, AP2B1, MERTK, MSRA, RAB14, ELMO1, ATP6V1B2, CNTN2, IL6ST, BMPR1B	98	6350	30060	1.88388	0.00900325	0.00180877	0.00170009
GOTERM_CC_DIRECT	GO:0030424~axon	10	9.90099	5.72497e-05	SETX, CST3, YWHAE, PRKN, RELN, GRM7, HOMER1, SLC1A2, CNTN2, CDH9	98	532	30060	5.76569	0.013251	0.0022232	0.00208961
GOTERM_BP_DIRECT	GO:0007411~axon guidance	7	6.93069	6.54525e-05	LGI1, TENM2, EPHA6, RELN, CNTN2, SLIT3, KALRN	99	208	29878	10.1567	0.0567756	0.0292246	0.0292246
GOTERM_MF_DIRECT	GO:0005515~protein binding	34	33.6634	0.000225638	YWHAE, PRKN, TENM2, FLT1, CPNE4, FHL1, PTPRM, CHD5, SELENOF, GRIK1, LPP, HDAC9, EPS8, RELN, CFAP69, HIVEP1, PCNT, ACTR3, LGI1, GABBR1, HOMER1, KCND3, HSPA4, RFX3, AP2B1, SETX, RAB14, ETL4, BCL2, ELMO1, CPE, CNTN2, IL6ST, BMPR1B	97	5504	29205	1.85988	0.0561329	0.0577634	0.0577634
GOTERM_CC_DIRECT	GO:0045211~postsynaptic membrane	7	6.93069	0.000481827	GABBR1, TENM2, GRM7, KCND3, CNTN2, GRIK1, CDH9	98	306	30060	7.01681	0.106218	0.0130608	0.012276
GOTERM_CC_DIRECT	GO:0042734~presynaptic membrane	6	5.94059	0.000497972	GABBR1, GRM7, GRM8, SLC1A2, GRIK1, CDH9	98	201	30060	9.15626	0.109575	0.0130608	0.012276
GOTERM_CC_DIRECT	GO:0016020~membrane	45	44.5545	0.000504494	AGPAT5, PRKN, TMEM87A, TENM2, FLT1, SLC1A2, PTPRM, GRIK1, LYST, CDH9, TRHDE, PCSK5, A330008L17RIK, EPS8, PREX2, NKAIN3, SPTLC2, GRM7, NDST4, GRM8, LRIG1, RGS20, GPC5, TRPM3, GABBR1, EPHA6, HOMER1, KCND3, KCNH8, KCNK13, CACNA2D2, AP2B1, MERTK, MSRA, RAB14, TBC1D5, IL1RAPL2, GPD2, BCL2, ELMO1, ATP6V1B2, CPE, CNTN2, IL6ST, BMPR1B	98	8760	30060	1.57569	0.110928	0.0130608	0.012276
GOTERM_BP_DIRECT	GO:0016477~cell migration	7	6.93069	0.000708087	RELN, FLT1, ARPC5L, BCL2, GPC5, MERTK, CDH9	99	324	29878	6.52033	0.468762	0.210774	0.210774
GOTERM_CC_DIRECT	GO:0043235~receptor complex	6	5.94059	0.000779843	FLT1, GRM7, GRIK1, IL6ST, BMPR1B, MERTK	98	222	30060	8.29013	0.16621	0.0181703	0.0170786
SMART	SM00060:FN3	6	5.94059	0.00107656	EPHA6, CNTN2, PTPRM, IL6ST, MERTK, KALRN	57	153	10943	7.52872	0.0874906	0.0915076	0.0915076
GOTERM_BP_DIRECT	GO:0007216~G protein-coupled glutamate receptor signaling pathway	3	2.9703	0.00108745	GRM7, HOMER1, GRM8	99	15	29878	60.3596	0.621531	0.242773	0.242773
KEGG_PATHWAY	mmu04724:Glutamatergic synapse	5	4.9505	0.0012245	GRM7, HOMER1, GRM8, SLC1A2, GRIK1	41	115	9718	10.3054	0.132491	0.142042	0.142042
INTERPRO	IPR003961:FN3_dom	6	5.94059	0.00157289	EPHA6, CNTN2, PTPRM, IL6ST, MERTK, KALRN	91	207	22137	7.05112	0.474716	0.307275	0.307275
INTERPRO	IPR036116:FN3_sf	6	5.94059	0.00171065	EPHA6, CNTN2, PTPRM, IL6ST, MERTK, KALRN	91	211	22137	6.91745	0.503542	0.307275	0.307275
GOTERM_CC_DIRECT	GO:0043198~dendritic shaft	4	3.9604	0.00178857	GABBR1, GRM7, HOMER1, SLC1A2	98	74	30060	16.5803	0.341051	0.0378851	0.0356088
GOTERM_BP_DIRECT	GO:0008344~adult locomotory behavior	4	3.9604	0.00180206	EPS8, PRKN, PREX2, KALRN	99	73	29878	16.5369	0.80025	0.321848	0.321848
UP_SEQ_FEATURE	DOMAIN:Fibronectin type-III 1	5	4.9505	0.00184542	EPHA6, CNTN2, PTPRM, IL6ST, MERTK	89	131	22187	9.51497	0.587953	0.23452	0.230611
UP_SEQ_FEATURE	DOMAIN:Fibronectin type-III 2	5	4.9505	0.00184542	EPHA6, CNTN2, PTPRM, IL6ST, MERTK	89	131	22187	9.51497	0.587953	0.23452	0.230611
GOTERM_CC_DIRECT	GO:0098982~GABA-ergic synapse	5	4.9505	0.00217796	GABBR1, GRM7, KCND3, GRM8, CACNA2D2	98	168	30060	9.12901	0.398313	0.0422888	0.0397478
INTERPRO	IPR013098:Ig_I-set	5	4.9505	0.00225385	FLT1, IL1RAPL2, LRIG1, CNTN2, KALRN	91	135	22137	9.00977	0.602621	0.307275	0.307275
GOTERM_MF_DIRECT	GO:0046872~metal ion binding	24	23.7624	0.00234732	PRKN, FLT1, CPNE4, KCND3, COL11A1, FHL1, PRDM5, CTDSPL, SLC1A2, CACNA2D2, CHD5, KALRN, LPP, TRHDE, HDAC9, CDH9, NELL1, RELN, GPD2, HIVEP1, SPARCL1, CPE, BMPR1B, PDZRN4	97	3789	29205	1.90709	0.452077	0.217091	0.217091
GOTERM_CC_DIRECT	GO:0005615~extracellular space	16	15.8416	0.00238863	LGI1, GABBR1, FLT1, COL11A1, MERTK, TRHDE, PCSK5, CST3, NELL1, RELN, TAFA1, LRIG1, SPARCL1, CPE, SLIT3, IL6ST	98	2055	30060	2.3882	0.427198	0.0428115	0.0402392
UP_KW_PTM	KW-0325~Glycoprotein	34	33.6634	0.00243667	TMEM87A, TENM2, FLT1, COL11A1, SLC1A2, PTPRM, GRIK1, CDH9, TRHDE, PCSK5, TXNDC16, RELN, GRM7, NDST4, GRM8, LRIG1, RGS20, SLIT3, GPC5, LGI1, NXPE4, GABBR1, EPHA6, KCNH8, KCNK13, CACNA2D2, MERTK, NELL1, IL1RAPL2, ETL4, CPE, SPARCL1, CNTN2, IL6ST	69	4100	13016	1.56431	0.0406257	0.0438601	0.0438601
UP_SEQ_FEATURE	DOMAIN:Ig-like C2-type 2	5	4.9505	0.0027352	FLT1, IL1RAPL2, LRIG1, CNTN2, MERTK	89	146	22187	8.5374	0.731444	0.23452	0.230611
UP_SEQ_FEATURE	DOMAIN:Ig-like C2-type 1	5	4.9505	0.00280331	FLT1, IL1RAPL2, LRIG1, CNTN2, MERTK	89	147	22187	8.47932	0.740106	0.23452	0.230611
GOTERM_MF_DIRECT	GO:0042802~identical protein binding	16	15.8416	0.00281112	YWHAE, PRKN, TENM2, FLT1, HOMER1, PTPRM, GRIK1, MSI2, CDH9, FHIT, SETX, CST3, NELL1, GRM7, BCL2, IL6ST	97	2053	29205	2.34648	0.51357	0.217091	0.217091
GOTERM_CC_DIRECT	GO:0005576~extracellular region	15	14.8515	0.00290496	LGI1, NXPE4, GABBR1, COL11A1, RFX3, PCSK5, TXNDC16, CST3, NELL1, RELN, TAFA1, SPARCL1, CPE, GPC5, SLIT3	98	1887	30060	2.43827	0.492288	0.0483469	0.0454419
GOTERM_MF_DIRECT	GO:0097110~scaffold protein binding	4	3.9604	0.00339205	YWHAE, HOMER1, GRIK1, IL6ST	97	91	29205	13.2344	0.580982	0.217091	0.217091
UP_SEQ_FEATURE	DOMAIN:EGF-like 3	4	3.9604	0.00343959	NELL1, TENM2, RELN, SLIT3	89	76	22187	13.1206	0.808688	0.23452	0.230611
UP_SEQ_FEATURE	COMPBIAS:Polar residues	40	39.604	0.0035927	PRKN, TENM2, FLT1, ICE1, MAML2, CHD5, HNRNPR, MSI2, E130308A19RIK, KALRN, LYST, LPP, RLF, TRHDE, HDAC9, CABIN1, AFF2, EPS8, NHSL1, LRIG1, HIVEP1, PCNT, TRPM3, BEND6, GABBR1, RBFOX1, EPHA6, HOMER1, KCND3, ZBTB38, KCNH8, AP2B1, SETX, NFIA, TBC1D5, ETL4, SPARCL1, IL6ST, PDZRN4, 4732471J01RIK	89	6709	22187	1.48631	0.82229	0.23452	0.230611
UP_SEQ_FEATURE	DOMAIN:EGF-like 8	3	2.9703	0.00405588	TENM2, RELN, SLIT3	89	24	22187	31.1615	0.857837	0.23452	0.230611
UP_SEQ_FEATURE	DOMAIN:EGF-like 7	3	2.9703	0.00439725	TENM2, RELN, SLIT3	89	25	22187	29.9151	0.879407	0.23452	0.230611
GOTERM_BP_DIRECT	GO:0061003~positive regulation of dendritic spine morphogenesis	3	2.9703	0.00465421	ACTR3, RELN, KALRN	99	31	29878	29.2063	0.984484	0.517182	0.517182
GOTERM_BP_DIRECT	GO:0034599~cellular response to oxidative stress	4	3.9604	0.0050364	SETX, CST3, PRKN, MSRA	99	105	29878	11.4971	0.988989	0.517182	0.517182
GOTERM_BP_DIRECT	GO:0051966~regulation of synaptic transmission, glutamatergic	3	2.9703	0.00526233	GRM7, HOMER1, GRM8	99	33	29878	27.4362	0.99101	0.517182	0.517182
GOTERM_CC_DIRECT	GO:0043197~dendritic spine	5	4.9505	0.00542341	GABBR1, TENM2, HOMER1, KCND3, SLC1A2	98	217	30060	7.06762	0.718351	0.0842437	0.0791818
UP_SEQ_FEATURE	DOMAIN:Laminin G-like	3	2.9703	0.00549799	NELL1, COL11A1, SLIT3	89	28	22187	26.7099	0.929088	0.263903	0.259505
GOTERM_BP_DIRECT	GO:0035108~limb morphogenesis	3	2.9703	0.00557934	NFIA, PCNT, PCSK5	99	34	29878	26.6292	0.993237	0.517182	0.517182
GOTERM_BP_DIRECT	GO:0030154~cell differentiation	10	9.90099	0.00579151	SETX, NELL1, NHSL1, FLT1, FHL1, CFAP69, RFX3, CHD5, SLIT3, BMPR1B	99	1005	29878	3.00296	0.99441	0.517182	0.517182
UP_KW_DOMAIN	KW-0393~Immunoglobulin domain	8	7.92079	0.00616396	FLT1, IL1RAPL2, LRIG1, CNTN2, PTPRM, IL6ST, MERTK, KALRN	71	463	14793	3.60004	0.11084	0.112794	0.112794
GOTERM_BP_DIRECT	GO:0048753~pigment granule organization	2	1.9802	0.00654936	BCL2, LYST	99	2	29878	301.798	0.997171	0.529966	0.529966
UP_SEQ_FEATURE	DOMAIN:Ig-like C2-type 3	4	3.9604	0.00699113	FLT1, IL1RAPL2, LRIG1, CNTN2	89	98	22187	10.1752	0.965525	0.282942	0.278226
UP_SEQ_FEATURE	DOMAIN:Fibronectin type-III	5	4.9505	0.00707354	EPHA6, CNTN2, PTPRM, IL6ST, KALRN	89	191	22187	6.52597	0.966872	0.282942	0.278226
GOTERM_BP_DIRECT	GO:0098609~cell-cell adhesion	5	4.9505	0.00746044	TENM2, BCL2, CNTN2, CDH9, LPP	99	234	29878	6.44867	0.998753	0.529966	0.529966
UP_SEQ_FEATURE	DOMAIN:Laminin G	3	2.9703	0.00803505	NELL1, COL11A1, SLIT3	89	34	22187	21.9964	0.979192	0.296679	0.291734
GOTERM_CC_DIRECT	GO:0042995~cell projection	11	10.8911	0.00824014	SETX, CST3, EPS8, ACTR3, PRKN, TMEM87A, GABBR1, TENM2, HOMER1, KCND3, CFAP69	98	1278	30060	2.64013	0.854548	0.119997	0.112787
GOTERM_BP_DIRECT	GO:2000134~negative regulation of G1/S transition of mitotic cell cycle	3	2.9703	0.00881048	FHL1, BCL2, CTDSPL	99	43	29878	21.0557	0.99963	0.529966	0.529966
GOTERM_BP_DIRECT	GO:0071805~potassium ion transmembrane transport	4	3.9604	0.00887499	KCND3, KCNH8, KCNK13, GRIK1	99	129	29878	9.35808	0.999651	0.529966	0.529966
GOTERM_BP_DIRECT	GO:0099072~regulation of postsynaptic membrane neurotransmitter receptor levels	3	2.9703	0.00921045	YWHAE, EPS8, PRKN	99	44	29878	20.5771	0.999742	0.529966	0.529966
GOTERM_CC_DIRECT	GO:0043005~neuron projection	6	5.94059	0.00956482	EPS8, PRKN, TENM2, RELN, HOMER1, CNTN2	98	399	30060	4.61255	0.89347	0.131094	0.123217
GOTERM_BP_DIRECT	GO:0030534~adult behavior	3	2.9703	0.00961841	GRM7, SLC1A2, GRIK1	99	45	29878	20.1199	0.999821	0.529966	0.529966
UP_SEQ_FEATURE	TOPO_DOM:Cytoplasmic	23	22.7723	0.00966917	TMEM87A, GABBR1, TENM2, FLT1, EPHA6, KCND3, KCNH8, KCNK13, SLC1A2, CACNA2D2, PTPRM, GRIK1, MERTK, TRHDE, CDH9, PCSK5, GRM7, NDST4, IL1RAPL2, GRM8, LRIG1, IL6ST, BMPR1B	89	3333	22187	1.72029	0.990569	0.33004	0.32454
UP_KW_CELLULAR_COMPONENT	KW-0770~Synapse	8	7.92079	0.00998773	EPS8, LGI1, PRKN, GABBR1, TENM2, HOMER1, ATP6V1B2, GRIK1	84	533	18500	3.30564	0.221938	0.249693	0.249693
GOTERM_BP_DIRECT	GO:0000902~cell morphogenesis	4	3.9604	0.0106547	RELN, NFIA, BCL2, CDH9	99	138	29878	8.74777	0.99993	0.529966	0.529966
GOTERM_CC_DIRECT	GO:0034702~monoatomic ion channel complex	4	3.9604	0.0108047	KCND3, KCNH8, KCNK13, CACNA2D2	98	141	30060	8.70169	0.920437	0.139861	0.131458
UP_SEQ_FEATURE	DOMAIN:EGF-like 5	3	2.9703	0.0110013	TENM2, RELN, SLIT3	89	40	22187	18.6969	0.995058	0.33004	0.32454
UP_SEQ_FEATURE	DOMAIN:EGF-like 6	3	2.9703	0.0110013	TENM2, RELN, SLIT3	89	40	22187	18.6969	0.995058	0.33004	0.32454
GOTERM_BP_DIRECT	GO:0035094~response to nicotine	3	2.9703	0.011329	GABBR1, HOMER1, BCL2	99	49	29878	18.4774	0.999962	0.529966	0.529966
GOTERM_MF_DIRECT	GO:0042826~histone deacetylase binding	4	3.9604	0.011789	YWHAE, PRKN, CHD5, HDAC9	97	143	29205	8.42189	0.951969	0.483279	0.483279
UP_KW_DOMAIN	KW-0732~Signal	33	32.6733	0.0118731	TMEM87A, FLT1, COL11A1, FHL1, PTPRM, SELENOF, GRIK1, HNRNPR, CDH9, PCSK5, TXNDC16, CST3, RELN, GRM7, GRM8, LRIG1, SLIT3, GPC5, LGI1, NXPE4, GABBR1, EPHA6, KCND3, CACNA2D2, MERTK, NELL1, IL1RAPL2, TAFA1, CPE, SPARCL1, CNTN2, IL6ST, BMPR1B	71	4753	14793	1.44659	0.20303	0.112794	0.112794
GOTERM_BP_DIRECT	GO:0007193~adenylate cyclase-inhibiting G protein-coupled receptor signaling pathway	3	2.9703	0.0122308	GABBR1, GRM7, GRM8	99	51	29878	17.7528	0.999983	0.529966	0.529966
GOTERM_BP_DIRECT	GO:0001764~neuron migration	4	3.9604	0.0128578	YWHAE, RELN, CNTN2, PCNT	99	148	29878	8.1567	0.99999	0.529966	0.529966
GOTERM_BP_DIRECT	GO:0007165~signal transduction	11	10.8911	0.0128974	YWHAE, GABBR1, TENM2, GRM7, IL1RAPL2, GRM8, SPARCL1, PTPRM, IL6ST, PCNT, CABIN1	99	1346	29878	2.4664	0.999991	0.529966	0.529966
GOTERM_BP_DIRECT	GO:0007196~adenylate cyclase-inhibiting G protein-coupled glutamate receptor signaling pathway	2	1.9802	0.0130563	GRM7, GRM8	99	4	29878	150.899	0.999992	0.529966	0.529966
GOTERM_MF_DIRECT	GO:0001642~group III metabotropic glutamate receptor activity	2	1.9802	0.0130844	GRM7, GRM8	97	4	29205	150.541	0.965669	0.483279	0.483279
GOTERM_MF_DIRECT	GO:0004714~transmembrane receptor protein tyrosine kinase activity	3	2.9703	0.0132147	EPHA6, FLT1, MERTK	97	53	29205	17.0424	0.96681	0.483279	0.483279
SMART	SM00181:EGF	5	4.9505	0.0138832	NELL1, TENM2, RELN, SLIT3, PCSK5	57	182	10943	5.27424	0.695273	0.52599	0.52599
INTERPRO	IPR001791:Laminin_G	3	2.9703	0.0144478	NELL1, COL11A1, SLIT3	91	45	22137	16.2176	0.9974	0.978415	0.978415
GOTERM_BP_DIRECT	GO:0035249~synaptic transmission, glutamatergic	3	2.9703	0.0151168	PRKN, GRM8, GRIK1	99	57	29878	15.8841	0.999999	0.586925	0.586925
UP_SEQ_FEATURE	TOPO_DOM:Extracellular	18	17.8218	0.0158252	GABBR1, TENM2, FLT1, EPHA6, KCNH8, CACNA2D2, PTPRM, GRIK1, MERTK, TRHDE, CDH9, PCSK5, GRM7, IL1RAPL2, GRM8, LRIG1, IL6ST, BMPR1B	89	2463	22187	1.82187	0.999527	0.44683	0.439383
GOTERM_CC_DIRECT	GO:0005794~Golgi apparatus	11	10.8911	0.016029	CST3, LGI1, PRKN, TMEM87A, TENM2, RAB14, TBC1D5, NDST4, CPE, RGS20, PCSK5	98	1416	30060	2.38283	0.976833	0.196566	0.184755
GOTERM_BP_DIRECT	GO:0099171~presynaptic modulation of chemical synaptic transmission	3	2.9703	0.0161376	GRM7, GRM8, GRIK1	99	59	29878	15.3457	1	0.600453	0.600453
INTERPRO	IPR009030:Growth_fac_rcpt_cys_sf	4	3.9604	0.0170408	NELL1, EPHA6, SLIT3, PCSK5	91	133	22137	7.3162	0.999115	0.978415	0.978415
INTERPRO	IPR003598:Ig_sub2	5	4.9505	0.0171227	FLT1, IL1RAPL2, LRIG1, CNTN2, KALRN	91	242	22137	5.02611	0.999145	0.978415	0.978415
GOTERM_CC_DIRECT	GO:0005634~nucleus	32	31.6832	0.0174506	AGPAT5, YWHAE, PRKN, TENM2, FLT1, ICE1, MAML2, FHL1, PRDM5, CHD5, HNRNPR, LPP, RLF, HDAC9, FHIT, CABIN1, AFF2, HIVEP1, RGS20, BEND6, ACTR3, RBFOX1, HSPA4, ZBTB38, CTDSPL, RFX3, SETX, NELL1, MSRA, NFIA, BCL2, XIST	98	6691	30060	1.46697	0.983458	0.203299	0.191084
INTERPRO	IPR000742:EGF-like_dom	5	4.9505	0.0178301	NELL1, TENM2, RELN, SLIT3, PCSK5	91	245	22137	4.96457	0.999363	0.978415	0.978415
GOTERM_MF_DIRECT	GO:0016787~hydrolase activity	12	11.8812	0.0178591	SETX, RELN, NDST4, IL1RAPL2, CTDSPL, PTPRM, CPE, CHD5, TRHDE, HDAC9, FHIT, PCSK5	97	1628	29205	2.21928	0.99008	0.57149	0.57149
SMART	SM00282:LamG	3	2.9703	0.0185643	NELL1, COL11A1, SLIT3	57	41	10943	14.0475	0.796645	0.52599	0.52599
INTERPRO	IPR001245:Ser-Thr/Tyr_kinase_cat_dom	4	3.9604	0.0191377	EPHA6, FLT1, BMPR1B, MERTK	91	139	22137	7.0004	0.99963	0.978415	0.978415
GOTERM_MF_DIRECT	GO:0044325~transmembrane transporter binding	4	3.9604	0.020126	YWHAE, HOMER1, KCND3, FHL1	97	175	29205	6.88189	0.99451	0.572474	0.572474
GOTERM_CC_DIRECT	GO:0014069~postsynaptic density	5	4.9505	0.020783	EPS8, PRKN, HOMER1, GRIK1, KALRN	98	323	30060	4.74822	0.992505	0.22403	0.210569
GOTERM_CC_DIRECT	GO:0048471~perinuclear region of cytoplasm	8	7.92079	0.0211531	CST3, ACTR3, PRKN, NELL1, RAB14, BCL2, PTPRM, KALRN	98	858	30060	2.86	0.993137	0.22403	0.210569
UP_KW_MOLECULAR_FUNCTION	KW-0407~Ion channel	6	5.94059	0.0219427	KCND3, KCNH8, KCNK13, CACNA2D2, GRIK1, TRPM3	58	345	12229	3.66687	0.597342	0.541668	0.541668
GOTERM_BP_DIRECT	GO:0001822~kidney development	4	3.9604	0.022489	BCL2, AP2B1, PCNT, PCSK5	99	183	29878	6.59668	1	0.734712	0.734712
GOTERM_BP_DIRECT	GO:1901016~regulation of potassium ion transmembrane transporter activity	2	1.9802	0.0227376	YWHAE, FHL1	99	7	29878	86.228	1	0.734712	0.734712
GOTERM_BP_DIRECT	GO:1905477~positive regulation of protein localization to membrane	2	1.9802	0.0227376	PRKN, AP2B1	99	7	29878	86.228	1	0.734712	0.734712
UP_SEQ_FEATURE	DOMAIN:EGF-like 4	3	2.9703	0.0229903	TENM2, RELN, SLIT3	89	59	22187	12.6759	0.999986	0.613075	0.602857
GOTERM_BP_DIRECT	GO:0045944~positive regulation of transcription by RNA polymerase II	10	9.90099	0.0230369	SETX, ACTR3, PRKN, MAML2, NFIA, ZBTB38, PRDM5, HIVEP1, RFX3, BMPR1B	99	1264	29878	2.38764	1	0.734712	0.734712
GOTERM_BP_DIRECT	GO:0034220~monoatomic ion transmembrane transport	5	4.9505	0.0248752	KCND3, KCNH8, KCNK13, CACNA2D2, GRIK1	99	336	29878	4.49104	1	0.765985	0.765985
UP_SEQ_FEATURE	DOMAIN:Fibronectin type-III 4	3	2.9703	0.0252158	CNTN2, PTPRM, IL6ST	89	62	22187	12.0625	0.999995	0.637031	0.626414
GOTERM_CC_DIRECT	GO:0030426~growth cone	4	3.9604	0.0253999	SETX, EPS8, TENM2, HNRNPR	98	195	30060	6.29199	0.997508	0.243842	0.229191
GOTERM_CC_DIRECT	GO:0048787~presynaptic active zone membrane	3	2.9703	0.0257791	GRM7, GRM8, CACNA2D2	98	77	30060	11.9507	0.997724	0.243842	0.229191
GOTERM_MF_DIRECT	GO:0044877~protein-containing complex binding	7	6.93069	0.0259069	YWHAE, PRKN, HOMER1, HSPA4, TBC1D5, BCL2, AP2B1	97	687	29205	3.0678	0.998793	0.589866	0.589866
GOTERM_BP_DIRECT	GO:0007612~learning	3	2.9703	0.0259332	PRKN, RELN, CNTN2	99	76	29878	11.9131	1	0.771946	0.771946
GOTERM_CC_DIRECT	GO:0062023~collagen-containing extracellular matrix	5	4.9505	0.0261633	CST3, RELN, COL11A1, SPARCL1, GPC5	98	347	30060	4.41981	0.997924	0.243842	0.229191
UP_KW_MOLECULAR_FUNCTION	KW-0851~Voltage-gated channel	4	3.9604	0.0264228	KCND3, KCNH8, KCNK13, CACNA2D2	58	138	12229	6.11144	0.666431	0.541668	0.541668
GOTERM_MF_DIRECT	GO:0000166~nucleotide binding	12	11.8812	0.0267436	SETX, ACTR3, EPHA6, FLT1, RAB14, HSPA4, ATP6V1B2, CHD5, BMPR1B, MERTK, FHIT, KALRN	97	1732	29205	2.08602	0.999031	0.589866	0.589866
GOTERM_BP_DIRECT	GO:0045669~positive regulation of osteoblast differentiation	3	2.9703	0.0278587	NELL1, IL6ST, BMPR1B	99	79	29878	11.4607	1	0.802511	0.802511
UP_SEQ_FEATURE	REGION:Disordered	62	61.3861	0.0289783	YWHAE, TENM2, FLT1, MAML2, ICE1, CHD5, PTPRM, HNRNPR, MSI2, E130308A19RIK, LYST, A330008L17RIK, CABIN1, AFF2, EPS8, PREX2, NHSL1, GRM7, RBFOX1, EPHA6, KCND3, ZBTB38, KCNH8, CTDSPL, RFX3, CACNA2D2, TBC1D5, SPARCL1, IL6ST, PDZRN4, PRKN, TMEM87A, COL11A1, SLC1A2, KALRN, LPP, RLF, TRHDE, HDAC9, RELN, 5730522E02RIK, HIVEP1, CFAP69, LRIG1, RGS20, GPC5, PCNT, TRPM3, BEND6, GABBR1, HOMER1, HSPA4, AP2B1, …	89	13077	22187	1.18193	0.999999	0.69548	0.683888
GOTERM_MF_DIRECT	GO:0140297~DNA-binding transcription factor binding	4	3.9604	0.0291339	NFIA, PRDM5, BCL2, HDAC9	97	202	29205	5.96203	0.999484	0.589866	0.589866
GOTERM_BP_DIRECT	GO:0043524~negative regulation of neuron apoptotic process	4	3.9604	0.0293517	PRKN, GRM7, BCL2, IL6ST	99	203	29878	5.94676	1	0.819097	0.819097
INTERPRO	IPR011993:PH-like_dom_sf	6	5.94059	0.0294183	EPS8, PREX2, HOMER1, ELMO1, KALRN, LYST	91	424	22137	3.44241	0.999995	1	1
GOTERM_CC_DIRECT	GO:0016604~nuclear body	5	4.9505	0.0296547	SETX, ICE1, PRDM5, HIVEP1, XIST	98	361	30060	4.2484	0.999101	0.265751	0.249783
GOTERM_MF_DIRECT	GO:0005267~potassium channel activity	3	2.9703	0.0299541	KCND3, KCNH8, KCNK13	97	82	29205	11.0152	0.999584	0.589866	0.589866
GOTERM_BP_DIRECT	GO:0043010~camera-type eye development	3	2.9703	0.0305126	GPD2, BMPR1B, PCNT	99	83	29878	10.9084	1	0.825689	0.825689
UP_SEQ_FEATURE	CROSSLNK:Glycyl lysine isopeptide (Lys-Gly) (interchain with G-Cter in SUMO1)	3	2.9703	0.030732	SETX, GRM8, LPP	89	69	22187	10.8388	1	0.702445	0.690737
INTERPRO	IPR001828:ANF_lig-bd_rcpt	4	3.9604	0.0316758	GABBR1, GRM7, GRM8, GRIK1	91	169	22137	5.75772	0.999998	1	1
GOTERM_BP_DIRECT	GO:0006909~phagocytosis	3	2.9703	0.0318758	ELMO1, MERTK, LYST	99	85	29878	10.6517	1	0.835895	0.835895
INTERPRO	IPR000162:GPCR_3_mtglu_rcpt	2	1.9802	0.0320707	GRM7, GRM8	91	8	22137	60.8159	0.999998	1	1
INTERPRO	IPR028082:Peripla_BP_I	4	3.9604	0.032633	GABBR1, GRM7, GRM8, GRIK1	91	171	22137	5.69038	0.999999	1	1
GOTERM_BP_DIRECT	GO:0051649~establishment of localization in cell	4	3.9604	0.0327618	BCL2, CNTN2, GRIK1, MERTK	99	212	29878	5.6943	1	0.835895	0.835895
GOTERM_MF_DIRECT	GO:0005509~calcium ion binding	7	6.93069	0.0338103	NELL1, TENM2, GRM7, GPD2, SPARCL1, SLIT3, CDH9	97	732	29205	2.8792	0.99985	0.618246	0.618246
GOTERM_CC_DIRECT	GO:0005885~Arp2/3 protein complex	2	1.9802	0.0349342	ACTR3, ARPC5L	98	11	30060	55.7699	0.999748	0.299279	0.281296
SMART	SM00408:IGc2	5	4.9505	0.0349861	FLT1, IL1RAPL2, LRIG1, CNTN2, KALRN	57	242	10943	3.96658	0.951544	0.743456	0.743456
UP_KW_PTM	KW-1015~Disulfide bond	26	25.7426	0.0356868	TMEM87A, TENM2, FLT1, COL11A1, PTPRM, KALRN, TRHDE, TXNDC16, CST3, RELN, GRM7, NDST4, GRM8, LRIG1, SLIT3, GABBR1, CACNA2D2, MERTK, HS3ST4, NELL1, MSRA, IL1RAPL2, SPARCL1, CNTN2, IL6ST, BMPR1B	69	3412	13016	1.43745	0.460852	0.321181	0.321181
GOTERM_CC_DIRECT	GO:0098794~postsynapse	5	4.9505	0.0359648	ACTR3, PRKN, HOMER1, ELMO1, AP2B1	98	384	30060	3.99394	0.999803	0.299279	0.281296
UP_KW_BIOLOGICAL_PROCESS	KW-0221~Differentiation	8	7.92079	0.036023	SETX, NELL1, FLT1, FHL1, CFAP69, RFX3, CHD5, SLIT3	47	771	11227	2.47857	0.769502	0.601826	0.601826
UP_SEQ_FEATURE	DOMAIN:Receptor ligand binding region	3	2.9703	0.0366779	GABBR1, GRM7, GRM8	89	76	22187	9.84048	1	0.800245	0.786908
INTERPRO	IPR000483:Cys-rich_flank_reg_C	3	2.9703	0.0374507	LGI1, LRIG1, SLIT3	91	75	22137	9.73055	1	1	1
INTERPRO	IPR013151:Immunoglobulin	3	2.9703	0.0374507	FLT1, PTPRM, MERTK	91	75	22137	9.73055	1	1	1
INTERPRO	IPR003599:Ig_sub	7	6.93069	0.0378238	FLT1, IL1RAPL2, LRIG1, CNTN2, PTPRM, MERTK, KALRN	91	609	22137	2.79613	1	1	1
GOTERM_CC_DIRECT	GO:0005802~trans-Golgi network	4	3.9604	0.0385738	RBFOX1, RAB14, RGS20, PCSK5	98	230	30060	5.33452	0.999895	0.299711	0.281703
GOTERM_CC_DIRECT	GO:0043195~terminal bouton	3	2.9703	0.0386288	PRKN, GRM7, GRIK1	98	96	30060	9.58546	0.999897	0.299711	0.281703
GOTERM_BP_DIRECT	GO:0048864~stem cell development	2	1.9802	0.0386647	BCL2, MSI2	99	12	29878	50.2997	1	0.95743	0.95743
UP_SEQ_FEATURE	ACT_SITE:For sulfotransferase activity	2	1.9802	0.0389702	NDST4, HS3ST4	89	10	22187	49.8584	1	0.81329	0.799735
KEGG_PATHWAY	mmu05100:Bacterial invasion of epithelial cells	3	2.9703	0.0398161	ACTR3, ARPC5L, ELMO1	41	77	9718	9.23472	0.991023	1	1
KEGG_PATHWAY	mmu04721:Synaptic vesicle cycle	3	2.9703	0.0398161	ATP6V1B2, SLC1A2, AP2B1	41	77	9718	9.23472	0.991023	1	1
UP_KW_DOMAIN	KW-0677~Repeat	30	29.703	0.0400537	PRKN, TENM2, FLT1, CPNE4, COL11A1, FHL1, PRDM5, PTPRM, CHD5, MSI2, KALRN, LYST, LPP, RLF, CDH9, PCSK5, PREX2, RELN, LRIG1, HIVEP1, SLIT3, LGI1, GABBR1, EPHA6, MERTK, NELL1, IL1RAPL2, GPD2, CNTN2, IL6ST	71	4573	14793	1.36684	0.54007	0.253674	0.253674
GOTERM_CC_DIRECT	GO:0030122~AP-2 adaptor complex	2	1.9802	0.0411548	TBC1D5, AP2B1	98	13	30060	47.19	0.999944	0.299711	0.281703
GOTERM_CC_DIRECT	GO:0000139~Golgi membrane	6	5.94059	0.0411621	ACTR3, PRKN, TMEM87A, RAB14, NDST4, PCSK5	98	585	30060	3.146	0.999944	0.299711	0.281703
UP_SEQ_FEATURE	DOMAIN:Fibronectin type-III 3	3	2.9703	0.0411731	CNTN2, PTPRM, IL6ST	89	81	22187	9.23304	1	0.823461	0.809737
UP_KW_BIOLOGICAL_PROCESS	KW-0406~Ion transport	7	6.93069	0.0412244	KCND3, KCNH8, KCNK13, ATP6V1B2, CACNA2D2, GRIK1, TRPM3	47	626	11227	2.6711	0.814357	0.601826	0.601826
GOTERM_BP_DIRECT	GO:0051216~cartilage development	3	2.9703	0.0412973	NFIA, COL11A1, BMPR1B	99	98	29878	9.23871	1	0.95743	0.95743
GOTERM_BP_DIRECT	GO:0033689~negative regulation of osteoblast proliferation	2	1.9802	0.0418192	NELL1, BCL2	99	13	29878	46.4305	1	0.95743	0.95743
GOTERM_MF_DIRECT	GO:0008066~glutamate receptor activity	2	1.9802	0.0419081	GRM7, GRM8	97	13	29205	46.3204	0.999983	0.678534	0.678534
INTERPRO	IPR037359:NST/OST	2	1.9802	0.0438331	NDST4, HS3ST4	91	11	22137	44.2298	1	1	1
INTERPRO	IPR020635:Tyr_kinase_cat_dom	3	2.9703	0.0440135	EPHA6, FLT1, MERTK	91	82	22137	8.89989	1	1	1
GOTERM_CC_DIRECT	GO:0005737~cytoplasm	33	32.6733	0.044058	YWHAE, PRKN, FHL1, ARPC5L, PTPRM, HNRNPR, MSI2, KALRN, LYST, LPP, TRHDE, HDAC9, FHIT, CST3, EPS8, RELN, CFAP69, RGS20, PCNT, ACTR3, LGI1, GABBR1, RBFOX1, HOMER1, HSPA4, MERTK, SETX, NELL1, MSRA, ETL4, BCL2, ELMO1, ATP6V1B2	98	7472	30060	1.35469	0.999972	0.311076	0.292385
GOTERM_BP_DIRECT	GO:0030509~BMP signaling pathway	3	2.9703	0.0443825	NFIA, HIVEP1, BMPR1B	99	102	29878	8.87641	1	0.95743	0.95743
GOTERM_MF_DIRECT	GO:0005313~L-glutamate transmembrane transporter activity	2	1.9802	0.0450589	SLC1A2, GRIK1	97	14	29205	43.0118	0.999993	0.678534	0.678534
GOTERM_MF_DIRECT	GO:0016595~glutamate binding	2	1.9802	0.0450589	GRM7, GRIK1	97	14	29205	43.0118	0.999993	0.678534	0.678534
UP_KW_BIOLOGICAL_PROCESS	KW-0130~Cell adhesion	6	5.94059	0.0451369	TENM2, RELN, CNTN2, PTPRM, CDH9, LPP	47	479	11227	2.99214	0.842368	0.601826	0.601826
UP_KW_LIGAND	KW-0630~Potassium	4	3.9604	0.0451585	KCND3, KCNH8, KCNK13, SLC1A2	39	142	6741	4.86891	0.52258	0.722536	0.722536
GOTERM_BP_DIRECT	GO:0016485~protein processing	3	2.9703	0.0451668	CNTN2, CPE, PCSK5	99	103	29878	8.79023	1	0.95743	0.95743
UP_KW_MOLECULAR_FUNCTION	KW-0631~Potassium channel	3	2.9703	0.0454339	KCND3, KCNH8, KCNK13	58	73	12229	8.66486	0.851391	0.62093	0.62093
GOTERM_BP_DIRECT	GO:0001933~negative regulation of protein phosphorylation	3	2.9703	0.0459563	PRKN, HSPA4, CTDSPL	99	104	29878	8.70571	1	0.95743	0.95743
GOTERM_BP_DIRECT	GO:0060041~retina development in camera-type eye	3	2.9703	0.0467508	NFIA, BMPR1B, MERTK	99	105	29878	8.6228	1	0.95743	0.95743
INTERPRO	IPR008969:CarboxyPept-like_regulatory	2	1.9802	0.0477224	TENM2, CPE	91	12	22137	40.544	1	1	1
GOTERM_BP_DIRECT	GO:0051967~negative regulation of synaptic transmission, glutamatergic	2	1.9802	0.0480974	PRKN, GRIK1	99	15	29878	40.2397	1	0.95743	0.95743
GOTERM_BP_DIRECT	GO:0048711~positive regulation of astrocyte differentiation	2	1.9802	0.0480974	ACTR3, IL6ST	99	15	29878	40.2397	1	0.95743	0.95743
GOTERM_BP_DIRECT	GO:0006811~monoatomic ion transport	6	5.94059	0.0491357	KCND3, KCNH8, KCNK13, ATP6V1B2, CACNA2D2, GRIK1	99	605	29878	2.99304	1	0.95743	0.95743
GOTERM_BP_DIRECT	GO:0050896~response to stimulus	4	3.9604	0.0493189	GRM7, GRM8, CFAP69, HDAC9	99	250	29878	4.82877	1	0.95743	0.95743
UP_SEQ_FEATURE	DOMAIN:EGF-like	4	3.9604	0.049324	NELL1, TENM2, RELN, SLIT3	89	207	22187	4.81724	1	0.947021	0.931237
GOTERM_CC_DIRECT	GO:0001726~ruffle	3	2.9703	0.0493434	ACTR3, TMEM87A, ATP6V1B2	98	110	30060	8.36549	0.999992	0.338147	0.317829
GOTERM_BP_DIRECT	GO:0007169~cell surface receptor protein tyrosine kinase signaling pathway	3	2.9703	0.0507986	EPHA6, FLT1, MERTK	99	110	29878	8.23085	1	0.962509	0.962509
GOTERM_BP_DIRECT	GO:0007155~cell adhesion	6	5.94059	0.0517362	TENM2, RELN, CNTN2, PTPRM, CDH9, LPP	99	614	29878	2.94917	1	0.962509	0.962509
UP_SEQ_FEATURE	DOMAIN:EGF-like 2	3	2.9703	0.0517388	TENM2, RELN, SLIT3	89	92	22187	8.12909	1	0.955178	0.939258
UP_KW_CELLULAR_COMPONENT	KW-0964~Secreted	14	13.8614	0.0537739	LGI1, NXPE4, GABBR1, COL11A1, PCSK5, TXNDC16, CST3, NELL1, RELN, TAFA1, SPARCL1, CPE, GPC5, SLIT3	84	1783	18500	1.7293	0.748885	0.672173	0.672173
GOTERM_BP_DIRECT	GO:0010458~exit from mitosis	2	1.9802	0.0543348	EPS8, NFIA	99	17	29878	35.5056	1	0.972712	0.972712
INTERPRO	IPR013320:ConA-like_dom_sf	4	3.9604	0.0555061	NELL1, COL11A1, PTPRM, SLIT3	91	212	22137	4.58988	1	1	1
GOTERM_CC_DIRECT	GO:0005788~endoplasmic reticulum lumen	3	2.9703	0.0558922	SELENOF, PCSK5, TXNDC16	98	118	30060	7.79834	0.999998	0.372082	0.349725
SMART	SM00082:LRRCT	3	2.9703	0.0562891	LGI1, LRIG1, SLIT3	57	75	10943	7.6793	0.992734	0.933151	0.933151
UP_SEQ_FEATURE	COMPBIAS:Pro residues	12	11.8812	0.0568252	EPS8, GABBR1, NHSL1, MAML2, NFIA, HSPA4, KCND3, COL11A1, ETL4, CACNA2D2, HS3ST4, LPP	89	1628	22187	1.83753	1	0.974203	0.957966
UP_SEQ_FEATURE	DOMAIN:LRRNT	3	2.9703	0.0568285	LGI1, LRIG1, SLIT3	89	97	22187	7.71007	1	0.974203	0.957966
GOTERM_BP_DIRECT	GO:0034314~Arp2/3 complex-mediated actin nucleation	2	1.9802	0.0574384	ACTR3, ARPC5L	99	18	29878	33.5331	1	0.972712	0.972712
GOTERM_BP_DIRECT	GO:0010468~regulation of gene expression	5	4.9505	0.0585877	NELL1, RELN, PRDM5, BCL2, AFF2	99	444	29878	3.39863	1	0.972712	0.972712
GOTERM_BP_DIRECT	GO:0003279~cardiac septum development	2	1.9802	0.0605319	AP2B1, PCSK5	99	19	29878	31.7682	1	0.972712	0.972712
GOTERM_BP_DIRECT	GO:0043171~peptide catabolic process	2	1.9802	0.0605319	CPE, TRHDE	99	19	29878	31.7682	1	0.972712	0.972712
GOTERM_BP_DIRECT	GO:0035418~protein localization to synapse	2	1.9802	0.0605319	RELN, HOMER1	99	19	29878	31.7682	1	0.972712	0.972712
GOTERM_BP_DIRECT	GO:0035092~sperm DNA condensation	2	1.9802	0.0605319	SELENOF, CHD5	99	19	29878	31.7682	1	0.972712	0.972712
GOTERM_BP_DIRECT	GO:0007409~axonogenesis	3	2.9703	0.0609987	BCL2, CNTN2, KALRN	99	122	29878	7.42126	1	0.972712	0.972712
KEGG_PATHWAY	mmu00564:Glycerophospholipid metabolism	3	2.9703	0.0613015	AGPAT5, GPD2, ETNPPL	41	98	9718	7.25585	0.99935	1	1
GOTERM_CC_DIRECT	GO:0030673~axolemma	2	1.9802	0.0626161	GABBR1, SLC1A2	98	20	30060	30.6735	1	0.405266	0.380915
INTERPRO	IPR008266:Tyr_kinase_AS	3	2.9703	0.0626242	EPHA6, FLT1, MERTK	91	100	22137	7.29791	1	1	1
SMART	SM00219:TyrKc	3	2.9703	0.0658695	EPHA6, FLT1, MERTK	57	82	10943	7.02375	0.996948	0.933151	0.933151
GOTERM_MF_DIRECT	GO:0005524~ATP binding	10	9.90099	0.0661035	SETX, ACTR3, EPHA6, FLT1, HSPA4, ATP6V1B2, CHD5, BMPR1B, MERTK, KALRN	97	1538	29205	1.95762	1	0.875553	0.875553
GOTERM_MF_DIRECT	GO:0016740~transferase activity	11	10.8911	0.0682496	PRKN, AGPAT5, EPHA6, FLT1, SPTLC2, NDST4, PRDM5, BMPR1B, MERTK, FHIT, KALRN	97	1784	29205	1.85645	1	0.875553	0.875553
GOTERM_MF_DIRECT	GO:0004713~protein tyrosine kinase activity	3	2.9703	0.0684025	EPHA6, FLT1, MERTK	97	130	29205	6.94806	1	0.875553	0.875553
UP_SEQ_FEATURE	DOMAIN:Ig-like C2-type	3	2.9703	0.0686026	PTPRM, IL6ST, KALRN	89	108	22187	6.92478	1	1	0.985386
GOTERM_BP_DIRECT	GO:0030308~negative regulation of cell growth	3	2.9703	0.069067	FHL1, BCL2, SLIT3	99	131	29878	6.9114	1	1	1
GOTERM_BP_DIRECT	GO:0031290~retinal ganglion cell axon guidance	2	1.9802	0.0697521	PTPRM, BMPR1B	99	22	29878	27.4362	1	1	1
GOTERM_BP_DIRECT	GO:0001502~cartilage condensation	2	1.9802	0.0697521	COL11A1, BMPR1B	99	22	29878	27.4362	1	1	1
GOTERM_BP_DIRECT	GO:0002063~chondrocyte development	2	1.9802	0.0728056	COL11A1, BMPR1B	99	23	29878	26.2433	1	1	1
GOTERM_BP_DIRECT	GO:0007275~multicellular organism development	8	7.92079	0.0728418	RELN, FLT1, FHL1, ETL4, RFX3, SLIT3, MERTK, CDH9	99	1111	29878	2.17316	1	1	1
INTERPRO	IPR005821:Ion_trans_dom	3	2.9703	0.0750844	KCND3, KCNH8, TRPM3	91	111	22137	6.5747	1	1	1
INTERPRO	IPR017441:Protein_kinase_ATP_BS	5	4.9505	0.0763784	EPHA6, FLT1, BMPR1B, MERTK, KALRN	91	393	22137	3.09496	1	1	1
GOTERM_BP_DIRECT	GO:0006813~potassium ion transport	3	2.9703	0.0765154	KCND3, KCNH8, KCNK13	99	139	29878	6.51363	1	1	1
GOTERM_BP_DIRECT	GO:0098696~regulation of neurotransmitter receptor localization to postsynaptic specialization membrane	2	1.9802	0.0788828	CACNA2D2, KALRN	99	25	29878	24.1438	1	1	1
GOTERM_BP_DIRECT	GO:0099645~neurotransmitter receptor localization to postsynaptic specialization membrane	2	1.9802	0.0819066	LGI1, KALRN	99	26	29878	23.2152	1	1	1
UP_SEQ_FEATURE	DOMAIN:EGF-like 1	3	2.9703	0.0822679	TENM2, RELN, SLIT3	89	120	22187	6.2323	1	1	0.985386
INTERPRO	IPR013783:Ig-like_fold	10	9.90099	0.0828123	NXPE4, EPHA6, FLT1, IL1RAPL2, LRIG1, CNTN2, PTPRM, IL6ST, MERTK, KALRN	91	1304	22137	1.86552	1	1	1
KEGG_PATHWAY	mmu05132:Salmonella infection	4	3.9604	0.0844553	ACTR3, ARPC5L, ELMO1, BCL2	41	252	9718	3.76229	0.999964	1	1
GOTERM_BP_DIRECT	GO:0046928~regulation of neurotransmitter secretion	2	1.9802	0.0849205	PRKN, GRM8	99	27	29878	22.3554	1	1	1
GOTERM_BP_DIRECT	GO:0016601~Rac protein signal transduction	2	1.9802	0.0849205	EPS8, ELMO1	99	27	29878	22.3554	1	1	1
GOTERM_BP_DIRECT	GO:0050804~modulation of chemical synaptic transmission	3	2.9703	0.0851827	PRKN, RELN, GRIK1	99	148	29878	6.11753	1	1	1
INTERPRO	IPR048287:TSPN-like_N	2	1.9802	0.0857653	NELL1, COL11A1	91	22	22137	22.1149	1	1	1
GOTERM_BP_DIRECT	GO:0009410~response to xenobiotic stimulus	4	3.9604	0.0858483	BCL2, SLC1A2, PTPRM, LYST	99	316	29878	3.82023	1	1	1
UP_SEQ_FEATURE	INTRAMEM:Pore-forming; Name=Segment H5	2	1.9802	0.0873944	KCND3, KCNH8	89	23	22187	21.6776	1	1	0.985386
GOTERM_MF_DIRECT	GO:0004672~protein kinase activity	5	4.9505	0.0876521	EPHA6, FLT1, BMPR1B, MERTK, KALRN	97	510	29205	2.95179	1	1	1
GOTERM_BP_DIRECT	GO:0051932~synaptic transmission, GABAergic	2	1.9802	0.0879247	GABBR1, GRIK1	99	28	29878	21.557	1	1	1
GOTERM_BP_DIRECT	GO:0048699~generation of neurons	2	1.9802	0.0879247	NELL1, NFIA	99	28	29878	21.557	1	1	1
GOTERM_BP_DIRECT	GO:0090316~positive regulation of intracellular protein transport	2	1.9802	0.0879247	ICE1, PCNT	99	28	29878	21.557	1	1	1
GOTERM_CC_DIRECT	GO:0005739~mitochondrion	11	10.8911	0.0885716	YWHAE, PRKN, AGPAT5, MSRA, SPTLC2, HSPA4, GPD2, HIVEP1, BCL2, FHIT, ETNPPL	98	1911	30060	1.76561	1	0.53538	0.503211
UP_KW_BIOLOGICAL_PROCESS	KW-0633~Potassium transport	3	2.9703	0.0890088	KCND3, KCNH8, KCNK13	47	122	11227	5.87391	0.97598	0.71082	0.71082
GOTERM_CC_DIRECT	GO:0043194~axon initial segment	2	1.9802	0.089512	LGI1, CNTN2	98	29	30060	21.1541	1	0.53538	0.503211
GOTERM_CC_DIRECT	GO:0030672~synaptic vesicle membrane	3	2.9703	0.0896129	PRKN, RAB14, ATP6V1B2	98	155	30060	5.9368	1	0.53538	0.503211
SMART	SM00409:IG	7	6.93069	0.0896852	FLT1, IL1RAPL2, LRIG1, CNTN2, PTPRM, MERTK, KALRN	57	609	10943	2.20669	0.99966	1	1
GOTERM_BP_DIRECT	GO:2000378~negative regulation of reactive oxygen species metabolic process	2	1.9802	0.0909191	PRKN, BCL2	99	29	29878	20.8137	1	1	1
GOTERM_BP_DIRECT	GO:0051262~protein tetramerization	2	1.9802	0.0909191	HOMER1, TRPM3	99	29	29878	20.8137	1	1	1
INTERPRO	IPR001881:EGF-like_Ca-bd_dom	3	2.9703	0.0932074	NELL1, TENM2, SLIT3	91	126	22137	5.79199	1	1	1
UP_KW_BIOLOGICAL_PROCESS	KW-0581~Phagocytosis	2	1.9802	0.093929	ELMO1, LYST	47	24	11227	19.906	0.980659	0.71082	0.71082
UP_KW_MOLECULAR_FUNCTION	KW-0829~Tyrosine-protein kinase	3	2.9703	0.0959195	EPHA6, FLT1, MERTK	58	112	12229	5.64763	0.983986	0.983175	0.983175
GOTERM_CC_DIRECT	GO:0098793~presynapse	4	3.9604	0.0976747	PRKN, GABBR1, AP2B1, KALRN	98	340	30060	3.60864	1	0.559318	0.525711
UP_SEQ_FEATURE	DOMAIN:LIM zinc-binding 3	2	1.9802	0.098222	FHL1, LPP	89	26	22187	19.1763	1	1	0.985386
UP_KW_DISEASE	KW-0225~Disease variant	4	3.9604	0.0982531	COL11A1, CACNA2D2, CPE, LYST	6	98	398	2.70748	0.266747	0.294759	0.294759
GOTERM_CC_DIRECT	GO:0005783~endoplasmic reticulum	10	9.90099	0.0984208	YWHAE, LGI1, PRKN, AGPAT5, TENM2, SPTLC2, TAFA1, BCL2, SELENOF, TXNDC16	98	1702	30060	1.8022	1	0.559318	0.525711
GOTERM_BP_DIRECT	GO:0071773~cellular response to BMP stimulus	2	1.9802	0.0998441	KCND3, BMPR1B	99	32	29878	18.8624	1	1	1
