# Supplementary material for: Preclinical studies and transcriptome analysis in a model of Parkinson’s disease with dopaminergic ZNF746 expression
Source: Mol Neurodegener. 2025 Feb 28;20:24. doi: 10.1186/s13024-025-00814-3 (PMC11871723; doi:10.1186/s13024-025-00814-3)
Supplement: Supplementary file 2 — Additional file 2. Supplementary table 1. Differentially expressed genes (DEGs) associated with functional annotation and mitochondrial dysfunction. List of mitochondrial dysfunction-associated genes for bubble plot DAVID functional annotation in PARIS Tg, related to Fig. 6D. Supplementary table 2. Differentially expressed genes (DEGs; more than 2× fold alteration) in the midbrains of PARIS Tg mice. List of 2× fold DEGs PARIS-driven transcriptomic alterations in the midbrains of Tg mice, related to Supplementary fig 5B. Supplementary table 3. Cell type proportion. Proportions of each cell type cluster, including major cell types and their subpopulation of neurons, astrocytes, and microglia. Supplementary table 4. Neuron DEG log2FC. List of DEGs in neurons. (Filtration using log2FC >|0.2|) Supplementary table 5. Neuron subpopulation gene expression level. Supplementary table 6. Neuron subpopulation DEG log2FC. List of DEGs in subpopulation of neurons. (Filtration using log2FC; glutamatergic >|0.3|, cholinergic >|0.2|, dopaminergic >|0.12|, GABAergic >|0.2|, and serotonergic >|0.11|). Supplementary table 7. Neuron subpopulation GO ontology. Supplementary table 8. Dopaminergic neuron KEGG analysis. Supplementary table 9. Astrocyte subpopulation DEG log2FC. List of DEGs in subpopulation of astrocytes. (Filtration using log2FC; a0>|0.25|, a1>|0.4|, a2>|0.4|, a3>|0.25|, a4>|0.35|, a5>|0.55|, and a6>|0.4|). Supplementary table 10. Astrocyte subpopulation GO ontology. Supplementary table 11. Microglia subpopulation DEG log2FC. List of DEGs in subpopulation of microglia. (Filtration using log2FC; m0>|0.25|, m1>|0.3|, m2>|0.25|, m3>|0.25|, m4>|0.45|, and m5>|0.85|). Supplementary table 12. Microglia subpopulation GO ontology. Supplementary table 13. Information on number of male and female mice used in each experimental group. [file 13024_2025_814_MOESM2_ESM.zip › Supplementary Table 11. Microglia subpopulation DEG log2FC.xlsx]

## Sheet: m0
	p_val	avg_log2FC	pct.1	pct.2	p_val_adj
9630013A20Rik	1.72912e-25	-0.296496	0.886	0.124	5.06027e-21
Sema3d	1.14829e-12	0.308008	0.964	0.371	3.36047e-08
Ipo8	1.09291e-10	-0.333458	0.516	0.517	3.1984e-06
Stradb	9.69503e-10	-0.258693	0.448	0.292	2.83725e-05
Arfgap1	1.0113e-09	-0.270008	0.503	0.438	2.95956e-05
Pou6f2	1.97012e-09	-0.285703	0.438	0.326	5.76557e-05
Mobp	2.80006e-09	-0.462512	0.89	0.927	8.19438e-05
Mbp	1.68243e-08	-0.331779	1	1	0.000492364
Psen1	1.75721e-07	-0.263296	0.61	0.584	0.00514248
Prr5l	1.86709e-07	-0.324441	0.997	0.994	0.00546403
D7Ertd443e	2.02075e-07	-0.329911	0.906	0.921	0.00591371
Septin7	4.40568e-07	-0.323845	0.981	0.983	0.0128932
St18	1.53076e-06	-0.280054	0.99	1	0.0447976
Hecw2	3.06534e-06	-0.252768	0.987	0.983	0.0897071
Megf10	3.08025e-06	-0.293416	0.721	0.702	0.0901435
Plp1	3.15659e-06	-0.294656	1	1	0.0923777
Cdh19	3.16698e-06	-0.322175	0.838	0.82	0.0926818
Atp9a	3.91239e-06	-0.25049	0.656	0.657	0.114496
Vmp1	4.74192e-06	-0.307075	0.961	0.961	0.138772
Phldb1	6.29948e-06	-0.31416	0.828	0.831	0.184354
Scaf4	8.82951e-06	-0.272088	0.734	0.702	0.258396
Nr6a1	9.17475e-06	-0.305033	0.812	0.77	0.268499
Ints3	9.82537e-06	-0.250227	0.617	0.511	0.287539
Fbxw7	1.03388e-05	0.271655	0.997	0.657	0.302565
Ppm1b	1.58879e-05	-0.25845	0.646	0.64	0.464959
Zc3h7a	1.71182e-05	-0.25147	0.695	0.669	0.500965
Josd2	2.17456e-05	-0.257972	0.653	0.584	0.636384
Igf1r	2.17473e-05	-0.302388	0.886	0.899	0.636434
Slc20a2	2.33485e-05	-0.261092	0.692	0.674	0.683295
Car2	2.71916e-05	-0.333291	0.974	0.933	0.795762
Ppfibp2	2.91011e-05	-0.323764	0.864	0.809	0.851643
Aatk	3.03683e-05	-0.333464	0.789	0.713	0.888729
Syn3	3.25864e-05	-0.32056	0.88	0.843	0.953641
Nrbp2	3.48136e-05	-0.291105	0.737	0.702	1
Abtb3	4.05792e-05	0.282436	0.994	0.652	1
Tmtc2	5.46199e-05	-0.28396	0.893	0.916	1
Fam184a	5.52704e-05	-0.385573	0.747	0.764	1
Gbf1	6.54634e-05	-0.261412	0.864	0.865	1
Mpzl1	6.76217e-05	-0.270358	0.711	0.657	1
Ankrd28	7.62742e-05	-0.266245	0.938	0.916	1
Kif13b	0.000107077	-0.258439	0.958	0.972	1
Mag	0.000110443	-0.331003	0.916	0.826	1
Gjc3	0.000118847	-0.272677	0.938	0.972	1
Atad2b	0.000119779	-0.266756	0.903	0.899	1
Ogdh	0.000132803	-0.255281	0.763	0.713	1
Synj2	0.000193991	-0.257795	0.786	0.742	1
Ccp110	0.000215481	-0.25829	0.873	0.826	1
C030029H02Rik	0.00026674	-0.317133	0.815	0.781	1
Rbm28	0.000266922	-0.269109	0.769	0.713	1
Cwc22	0.000285466	-0.282622	1	0.865	1
Fign	0.000373562	-0.253108	0.867	0.815	1
C130073E24Rik	0.000383855	-0.31199	0.844	0.792	1
Jam3	0.000421824	-0.280385	0.812	0.685	1
Sec14l5	0.000472475	-0.315995	0.909	0.798	1
Mog	0.000605916	-0.268214	0.903	0.882	1
Bbs9	0.000742462	-0.271987	0.89	0.86	1
Nell2	0.000924921	0.374203	0.88	0.607	1
Gm20754	0.00100857	0.295564	0.893	0.629	1
Mgat4c	0.00107319	-0.334408	0.951	0.961	1
Cadps2	0.00180894	-0.380508	0.688	0.567	1
Ptgds	0.00232914	-0.437355	0.987	0.927	1
Col11a1	0.00412124	0.312311	0.756	0.376	1
9330111N05Rik	0.00414318	-0.399779	0.695	0.489	1
Inpp5d	0.00457674	0.286424	0.974	0.798	1
Celf2	0.00459463	0.264272	1	0.989	1
Pbx3	0.00462692	-0.303	0.883	0.815	1
Dpp10	0.00644549	-0.30128	0.968	0.989	1
Hs6st3	0.00861097	-0.251473	0.938	0.876	1
Usp29	0.0113906	-0.274119	0.968	0.933	1
Apod	0.0115042	-0.259933	0.994	0.792	1
Hs3st4	0.0121597	0.350346	0.877	0.691	1
Sdk1	0.0128698	-0.255203	0.854	0.803	1
Fstl5	0.0134355	-0.259028	0.831	0.792	1
Kcnq5	0.0307107	-0.270502	0.841	0.803	1
Opalin	0.0334773	-0.254491	0.792	0.624	1
Col25a1	0.0396569	-0.278709	0.821	0.691	1
Pcsk5	0.0932819	0.278537	0.727	0.421	1
Grip1	0.206931	-0.310073	0.984	0.972	1
Reln	0.497081	0.322759	0.656	0.303	1
Gpc5	0.571668	-0.333674	0.948	0.803	1
Adarb2	0.640061	-0.288034	0.948	0.938	1
Slit3	0.781223	0.29124	0.701	0.579	1

## Sheet: m1
	p_val	avg_log2FC	pct.1	pct.2	p_val_adj
Slc36a4	6.40564e-41	0.309357	0.924	0.098	1.87461e-36
Col23a1	1.07841e-26	0.306159	0.838	0.087	3.15597e-22
Tsix	1.34158e-21	0.343357	0.265	0.008	3.92614e-17
Bpgm	4.32324e-14	-0.324196	0.389	0.306	1.2652e-09
Slc7a11	1.42089e-13	-0.478794	0.849	0.192	4.15823e-09
Sned1	3.21216e-11	0.368452	0.881	0.306	9.40038e-07
Hs3st4	1.16676e-10	-0.371816	0.941	0.321	3.41452e-06
Rc3h2	1.73673e-10	0.390523	0.962	0.449	5.08254e-06
Itga9	1.82723e-09	0.514103	0.951	0.509	5.34738e-05
Hs3st5	3.81828e-09	-0.617842	0.481	0.381	0.000111742
Mrc1	5.95036e-08	-0.316501	0.416	0.174	0.00174137
Gm3764	6.31441e-08	0.341109	0.903	0.43	0.00184791
Colec12	8.50651e-08	-0.393162	0.416	0.14	0.00248943
Entrep2	3.74181e-07	-0.370072	0.519	0.396	0.0109504
Peli2	9.06984e-07	0.362104	0.951	0.551	0.0265429
Evi5	1.24335e-06	-0.377786	0.573	0.487	0.0363867
Trit1	2.17362e-06	-0.320261	0.459	0.204	0.063611
Grm8	1.07466e-05	-0.359945	0.519	0.37	0.314501
Xist	1.53194e-05	0.440263	0.611	0.008	0.448324
Asap2	3.50518e-05	0.306827	0.849	0.453	1
Slit3	5.78873e-05	-0.459055	0.508	0.283	1
Cwc27	6.89695e-05	-0.326137	0.659	0.551	1
Gbf1	7.71787e-05	-0.449141	0.746	0.63	1
Tafa1	8.49891e-05	0.443619	0.93	0.574	1
Fermt2	0.000136152	-0.310409	0.676	0.562	1
Enpp6	0.000148788	-0.311714	0.562	0.358	1
Snhg11	0.000159003	-0.400665	0.962	0.917	1
Shisa6	0.000195022	-0.330754	0.524	0.294	1
Tial1	0.000202736	-0.321625	0.659	0.558	1
Gm32647	0.000214192	-0.593515	0.865	0.336	1
Camk1d	0.000344572	-0.325302	0.978	0.902	1
Mark2	0.000385979	-0.339638	0.654	0.543	1
Smad7	0.00040664	-0.301009	0.622	0.468	1
ENSMUSG00000095041	0.000409224	-0.378743	0.692	0.577	1
Eps8	0.000532503	-0.484618	0.578	0.355	1
Cntnap2	0.000605182	-0.5588	0.897	0.842	1
Rian	0.00062223	-0.425998	0.768	0.709	1
Mat2a	0.000664345	-0.361314	0.735	0.623	1
Psma7	0.00137801	-0.313113	0.541	0.268	1
Acaca	0.00138302	-0.311648	0.859	0.789	1
Lrrc49	0.00142835	-0.332505	0.643	0.464	1
Cacna2d1	0.00152169	-0.388157	0.643	0.521	1
Trim9	0.00176901	-0.32401	0.654	0.502	1
Clstn2	0.0018821	-0.422616	0.6	0.4	1
Meg3	0.00303893	-0.327626	0.989	0.97	1
Car10	0.00311815	-0.363896	0.795	0.766	1
Fndc3b	0.00479681	-0.303941	0.676	0.513	1
Cers6	0.0049695	-0.330715	0.6	0.374	1
Frmpd4	0.00542559	-0.353052	0.751	0.619	1
Syn3	0.00560482	-0.383125	0.708	0.555	1
Zfhx3	0.00576451	-0.302845	0.962	0.883	1
Meis1	0.00730864	-0.379591	0.746	0.558	1
Htr2c	0.0079994	-0.572006	0.659	0.438	1
Lamp2	0.00840494	-0.300739	0.751	0.585	1
Grm5	0.00850879	-0.335605	0.919	0.838	1
Bod1l	0.00944593	-0.309302	0.778	0.645	1
Prnp	0.0127067	-0.335324	0.649	0.419	1
Kdm5d	0.0132871	-0.339024	0.859	0.377	1
Scn2a	0.0191648	-0.440543	0.789	0.596	1
Hs6st3	0.0248703	-0.324172	0.665	0.472	1
Cdh12	0.0253449	-0.360019	0.649	0.449	1
Mctp1	0.0262592	-0.3228	0.773	0.63	1
Galntl6	0.0282366	-0.37089	0.8	0.728	1
Elavl2	0.0298844	-0.384751	0.643	0.4	1
Ncoa5	0.0329778	-0.30312	0.616	0.332	1
Nkain3	0.0447309	-0.397228	0.714	0.517	1
Cntn5	0.0447737	0.333347	0.827	0.623	1
Atp1b1	0.0509391	-0.3977	0.768	0.57	1
Usp29	0.0556017	-0.380063	0.822	0.642	1
Zfp804b	0.0886819	-0.324218	0.643	0.468	1
Celf4	0.092654	-0.303034	0.805	0.604	1
Tenm4	0.0946013	-0.32484	0.827	0.649	1
Eefsec	0.0949791	-0.330315	0.708	0.457	1
Pgap1	0.104017	-0.34321	0.724	0.46	1
Grik1	0.151411	-0.311671	0.838	0.702	1
Lingo2	0.164285	-0.332724	0.897	0.728	1
Thra	0.176637	-0.33295	0.876	0.623	1
Fstl5	0.185746	-0.318673	0.659	0.385	1
Sv2a	0.21408	-0.304887	0.676	0.366	1
Nrg1	0.319078	-0.476632	0.919	0.781	1
Chrm3	0.524194	-0.358505	0.735	0.442	1
Dpp10	0.604333	-0.306992	0.924	0.826	1
Adcy2	0.780976	-0.300091	0.714	0.377	1
Sgcz	0.887485	-0.315916	0.946	0.86	1
Vwc2l	0.934693	-0.355332	0.638	0.238	1
Epha6	0.937217	-0.427012	0.854	0.562	1

## Sheet: m2
	p_val	avg_log2FC	pct.1	pct.2	p_val_adj
Calb1	4.13559e-12	-0.315097	0.398	0.271	1.21028e-07
Glis3	1.663e-10	0.268357	0.811	0.22	4.86678e-06
Secisbp2	7.91298e-10	-0.27072	0.49	0.411	2.31573e-05
Pdgfd	7.5388e-09	0.264864	0.66	0.038	0.000220623
Rnf103	8.31606e-08	-0.318923	0.534	0.424	0.0024337
Per3	1.86897e-07	-0.291702	0.558	0.483	0.00546955
Cep112	2.57625e-07	-0.560867	0.888	0.894	0.00753939
Plxdc2	2.65557e-07	-0.41711	1	0.983	0.00777152
Prkaa2	1.57526e-06	-0.317332	0.592	0.513	0.0461001
4930500G05Rik	8.21187e-06	0.259273	0.84	0.364	0.24032
Ccz1	1.01816e-05	-0.257313	0.578	0.466	0.297966
Slc4a4	1.1881e-05	0.304268	0.84	0.407	0.347697
Nav2	1.34802e-05	-0.339312	1	0.996	0.394498
9530026P05Rik	1.44126e-05	-0.476002	0.592	0.462	0.421786
Nebl	1.47012e-05	0.315799	0.976	0.801	0.43023
Pde1a	6.57112e-05	-0.343856	0.738	0.695	1
Ipo8	7.00818e-05	-0.25581	0.592	0.458	1
Tmcc3	0.000138815	-0.340522	0.976	0.953	1
Sdk1	0.00014452	-0.445376	0.888	0.809	1
Rock2	0.000182685	-0.280221	0.942	0.903	1
Tgfbr1	0.000234483	-0.384017	0.961	0.877	1
Pdzrn4	0.000238338	-0.423013	0.956	0.856	1
Maml3	0.000241489	-0.332079	0.932	0.881	1
Ptprt	0.00028459	-0.448648	0.898	0.797	1
Fndc3a	0.000331661	-0.268894	0.893	0.864	1
Nrg1	0.000341196	-0.311127	1	0.979	1
Med13l	0.000466697	-0.259145	0.845	0.771	1
Cop1	0.000564759	-0.274966	0.971	0.831	1
Sppl2a	0.000572507	-0.307031	0.675	0.542	1
Fli1	0.000856261	-0.378629	0.694	0.551	1
Foxp1	0.000893121	-0.26145	0.961	0.919	1
Cfap36	0.00128539	-0.256816	0.68	0.525	1
Zfp148	0.00132039	-0.298251	0.859	0.86	1
Dleu2	0.0015071	-0.347018	0.917	0.797	1
Siglech	0.00154228	-0.34943	0.694	0.496	1
Tox	0.00154292	-0.272917	0.82	0.742	1
Kcnh7	0.0016854	-0.261838	0.951	0.949	1
Slc12a6	0.00171755	-0.253268	0.908	0.775	1
Nprl3	0.00188867	-0.251163	0.592	0.364	1
Kdm7a	0.0020239	0.25563	0.859	0.521	1
Flrt2	0.00224024	-0.281739	0.723	0.644	1
Cntn5	0.0023782	0.288913	0.995	0.966	1
Unc5d	0.00241078	-0.324258	0.917	0.881	1
Wsb1	0.0024993	-0.264245	0.922	0.856	1
Hs3st4	0.00252709	-0.441325	0.82	0.725	1
Tgfbr2	0.00261313	-0.269663	0.617	0.415	1
Pde4b	0.00289468	-0.275602	0.985	0.966	1
Col25a1	0.00305001	-0.381334	0.816	0.674	1
Apbb1ip	0.00356141	-0.366807	0.869	0.742	1
Xist	0.00362489	0.402063	0.578	0.008	1
Vezt	0.00403796	-0.254664	0.883	0.775	1
Tcerg1l	0.00433782	-0.26419	0.699	0.517	1
Ubac2	0.00462865	-0.252362	0.864	0.695	1
Rab10	0.00467583	-0.259177	0.796	0.699	1
Garre1	0.00505889	-0.313182	0.748	0.61	1
Epb41l2	0.0076974	-0.285946	0.903	0.758	1
Sorbs2	0.00783196	-0.250235	0.99	0.962	1
Gkap1	0.00804292	-0.261777	0.757	0.581	1
Ptchd4	0.0104737	-0.288159	0.854	0.78	1
Dpp10	0.0107419	-0.416351	0.995	0.979	1
Fign	0.0107959	-0.311254	0.748	0.585	1
Cdh13	0.0109526	-0.336071	0.864	0.805	1
Htr1f	0.0153376	0.286047	0.752	0.377	1
Mertk	0.0202536	-0.252796	0.786	0.623	1
Grik1	0.0221537	-0.31936	0.859	0.822	1
Tafa1	0.0281777	-0.262093	0.85	0.767	1
Ahcyl2	0.0331452	0.25549	0.981	0.873	1
Synpr	0.0368089	0.26942	0.777	0.466	1
Chst9	0.0402155	0.345679	0.631	0.182	1
Fam184a	0.0470829	-0.262967	0.82	0.682	1
Nfib	0.0567106	-0.282235	0.748	0.602	1
Sfmbt1	0.0569874	-0.255213	0.811	0.648	1
Fstl5	0.0578619	-0.261451	0.937	0.801	1
Nxph1	0.07911	-0.279149	0.932	0.835	1
Mtmr2	0.0806097	-0.262577	0.733	0.487	1
Gm2629	0.0824504	-0.388081	0.772	0.517	1
Sox6	0.0915383	-0.382899	0.675	0.403	1
Mtus1	0.0934176	-0.25903	0.772	0.547	1
Rmst	0.109198	-0.252324	0.966	0.864	1
St6galnac5	0.110078	-0.298559	0.791	0.648	1
Prr5l	0.111919	-0.384935	0.917	0.665	1
St18	0.112508	-0.313054	0.883	0.695	1
Gpc5	0.141327	-0.315135	0.864	0.729	1
Cntnap4	0.199424	-0.264054	0.913	0.771	1
Gulp1	0.202121	-0.284449	0.665	0.394	1
Ebf1	0.244453	-0.255151	0.874	0.517	1
Pdzd2	0.323501	-0.284313	0.806	0.568	1
9630013A20Rik	0.546063	0.393969	0.539	0.047	1
Inpp5d	0.568297	-0.327202	0.927	0.686	1
Meis1	0.61699	-0.263876	0.782	0.411	1
Lair1	0.653331	-0.300406	0.879	0.487	1
Gm16168	0.674209	-0.251232	0.937	0.661	1
Skap2	0.863015	-0.250413	0.835	0.547	1
Cwc22	0.952549	-0.422958	0.995	0.669	1

## Sheet: m3
	p_val	avg_log2FC	pct.1	pct.2	p_val_adj
Ptprr	2.71684e-27	0.464088	0.803	0.036	7.95085e-23
Dach1	5.13757e-27	-0.594541	0.197	0.104	1.50351e-22
Adamts12	2.92385e-21	0.516744	0.69	0.057	8.55664e-17
Snta1	3.30774e-21	0.470329	0.845	0.088	9.6801e-17
Hmcn1	3.88365e-19	-0.473569	0.775	0.093	1.13655e-14
Katnbl1	1.2421e-18	0.601176	0.859	0.14	3.63499e-14
Ybx1	1.32318e-17	0.465732	0.852	0.14	3.8723e-13
Vtn	5.96039e-17	-0.687781	0.225	0.119	1.74431e-12
2610307P16Rik	1.14563e-15	0.484188	0.761	0.13	3.35269e-11
Slco1c1	2.39696e-15	-0.729952	0.746	0.124	7.01472e-11
Adgrl4	2.57395e-14	-0.498192	0.627	0.093	7.53266e-10
Unk	4.02603e-14	0.589538	0.845	0.171	1.17822e-09
Bin2	1.23914e-13	0.465116	0.768	0.192	3.62634e-09
Flt1	3.07834e-13	-0.964313	0.746	0.145	9.00875e-09
Abcb1a	1.58692e-12	-0.537203	0.641	0.104	4.64411e-08
9630013A20Rik	3.59344e-12	2.01963	0.669	0.041	1.05162e-07
Ccni	4.69513e-11	0.554109	0.845	0.223	1.37403e-06
Adam12	8.12916e-11	0.458527	0.796	0.155	2.379e-06
Zfp366	1.24607e-10	-0.552452	0.521	0.073	3.64664e-06
Lef1	1.31015e-10	-0.504001	0.761	0.104	3.83414e-06
Lhfpl3	3.22529e-10	-0.479459	0.373	0.202	9.43881e-06
mt-Atp6	3.31695e-10	0.549096	0.331	0.052	9.70707e-06
Fbxo44	4.35578e-10	-0.474031	0.366	0.166	1.27472e-05
Igfbp7	2.80294e-09	-0.574146	0.739	0.14	8.2028e-05
Ccdc141	5.92527e-09	-0.802466	0.838	0.233	0.000173403
Iigp1	9.01549e-09	0.453098	0.599	0.026	0.000263838
Anks1	1.04975e-08	-0.515448	0.437	0.311	0.000307209
Crebrf	1.16961e-08	0.455142	0.908	0.383	0.000342286
Bsg	2.6669e-08	-0.458078	0.852	0.233	0.000780469
Cacna1c	3.16514e-08	-0.517043	0.451	0.373	0.000926279
Yeats2	3.96983e-08	-0.505422	0.458	0.352	0.00116177
Ywhae	4.73727e-08	0.468509	0.88	0.321	0.00138636
Gpr158	9.18268e-08	-0.497149	0.401	0.176	0.00268731
Polk	1.03127e-07	-0.501034	0.408	0.228	0.00301801
Itga1	1.41431e-07	-0.454299	0.704	0.135	0.00413897
Atp13a5	1.57748e-07	-0.752807	0.57	0.135	0.00461649
Arhgap20	6.46943e-07	0.47144	0.366	0.052	0.0189328
Ets1	6.4865e-07	-0.515192	0.824	0.233	0.0189827
Mllt3	1.23961e-06	0.654745	0.915	0.472	0.0362771
Fbn2	1.40452e-06	-0.531692	0.465	0.301	0.0411033
Xpo6	1.85693e-06	-0.510416	0.5	0.373	0.0543432
Tubgcp5	2.18021e-06	-0.526412	0.472	0.332	0.0638038
Ly86	2.79226e-06	0.526166	0.81	0.425	0.0817155
Ikzf1	3.62712e-06	0.610724	0.824	0.446	0.106148
Inpp5d	4.19866e-06	0.621476	0.824	0.477	0.122874
Phf14	1.26521e-05	0.478433	0.965	0.585	0.370264
Acer3	1.73634e-05	0.532531	0.796	0.295	0.508141
Arhgap15	1.92292e-05	-0.561126	0.472	0.285	0.562742
Papola	2.81692e-05	0.451706	0.88	0.44	0.824372
Nsmaf	2.88583e-05	0.467477	0.739	0.197	0.844538
Mga	3.992e-05	-0.46331	0.507	0.347	1
D430041D05Rik	4.66805e-05	0.895767	0.366	0.01	1
Cntn1	8.31335e-05	0.532441	0.81	0.301	1
Etfdh	0.000109834	0.452447	0.648	0.067	1
Efcab14	0.000143864	-0.452653	0.528	0.358	1
Noc3l	0.000169913	-0.484208	0.451	0.15	1
Fry	0.000232331	-0.578307	0.655	0.585	1
Tmod1	0.000300165	-0.471847	0.585	0.425	1
Car13	0.000597025	0.461073	0.218	0.041	1
Pde8b	0.000609852	-0.557109	0.472	0.192	1
8030442B05Rik	0.000718153	0.605296	0.655	0.244	1
Inpp4a	0.000777413	0.484816	0.444	0.124	1
Slit2	0.000894299	-0.508572	0.669	0.119	1
Sncaip	0.00111072	0.501844	0.69	0.207	1
Pitpnc1	0.00126704	-0.459281	0.592	0.472	1
Rnf216	0.00130275	-0.464821	0.732	0.601	1
Slc1a3	0.0015041	0.531537	0.81	0.404	1
Grk5	0.00380765	-0.516488	0.81	0.301	1
Gpc5	0.00396283	-0.497403	0.732	0.218	1
mt-Nd4	0.00431685	0.458203	0.62	0.067	1
Gm35438.1	0.00804307	-0.466252	0.768	0.275	1
Tmtc2	0.00833062	-0.507186	0.824	0.705	1
A830008E24Rik	0.00878492	0.563699	0.613	0.171	1
Cacnb2	0.0161291	0.45832	0.725	0.301	1
Cpe	0.0163948	-0.554398	0.739	0.244	1
Prex2	0.0229087	-0.553187	0.69	0.197	1
Slc39a10	0.0275096	-0.689444	0.57	0.269	1
Nnat	0.0437368	-0.785341	0.641	0.14	1
Gpm6a	0.0609276	-0.570136	0.739	0.259	1
Nckap5	0.0781643	0.477018	0.732	0.295	1
Ptprc	0.0835817	0.585935	0.606	0.29	1
Ebf1	0.0900499	-1.12616	0.746	0.301	1
Cnksr3	0.12602	0.519243	0.514	0.135	1
Rras2	0.154095	0.662887	0.599	0.114	1
Xist	0.220842	0.829397	0.535	0	1
Cxcl12	0.303062	-0.53284	0.486	0.073	1
Mecom	0.363776	-0.732149	0.423	0.093	1
Nkd1	0.564717	-0.454261	0.563	0.166	1
ENSMUSG00000121513	0.694363	-0.913244	0.648	0.295	1
mt-Co3	0.706709	0.630104	0.577	0.176	1
Arhgap6	0.839676	-0.531657	0.585	0.192	1
Gm30613	0.916575	0.521983	0.345	0.036	1

## Sheet: m4
	p_val	avg_log2FC	pct.1	pct.2	p_val_adj
Rpl28	1.65145e-11	1.01043	0.931	0	4.83297e-07
Mthfd1	2.26339e-11	-0.96433	1	0.071	6.6238e-07
Frmd5	4.62422e-11	1.75028	0.944	0.036	1.35328e-06
Cd83	2.96344e-10	-0.959405	0.972	0.071	8.6725e-06
Rtn4rl1	2.9913e-10	1.055	0.903	0	8.75405e-06
Marchf3	4.31168e-10	-0.98222	0.111	0.143	1.26181e-05
Sv2a	8.26849e-10	-1.15325	1	0.107	2.41977e-05
Als2	8.68093e-10	-1.16242	1	0.107	2.54047e-05
Uba3	8.68093e-10	-1.00542	1	0.107	2.54047e-05
Elavl4	9.11342e-10	-1.19178	1	0.107	2.66704e-05
Areg	9.11342e-10	-1.92639	1	0.107	2.66704e-05
Tmem143	9.11342e-10	-1.04502	1	0.107	2.66704e-05
Bahcc1	9.11342e-10	-0.973237	1	0.107	2.66704e-05
Rcl1	1.17356e-09	-0.993656	0.958	0.071	3.43442e-05
St3gal5	1.18781e-09	1.09457	0.111	0	3.47614e-05
Coro1a	1.18781e-09	1.00699	0.111	0	3.47614e-05
2210408I21Rik	1.18781e-09	1.0956	0.111	0	3.47614e-05
Rxylt1	1.18781e-09	0.950505	0.111	0	3.47614e-05
Akap6	1.18781e-09	1.02674	0.111	0	3.47614e-05
Mif4gd	2.87622e-09	-0.966104	0.986	0.107	8.41725e-05
Tpm4	4.50402e-09	1.10046	0.125	0	0.00013181
Mindy3	4.50402e-09	1.18122	0.125	0	0.00013181
Rpl18	4.50402e-09	1.39663	0.125	0	0.00013181
Srr	4.50402e-09	1.08929	0.125	0	0.00013181
Adam12	6.01831e-09	-0.952961	0.806	0.036	0.000176126
Mal	6.20183e-09	0.998914	0.903	0.036	0.000181497
Ccnk	9.61767e-09	-1.09897	0.972	0.107	0.000281461
St18	1.63098e-08	1.49833	0.139	0	0.000477307
Cpsf3	1.63098e-08	1.05267	0.139	0	0.000477307
Tnip1	1.63098e-08	1.20194	0.139	0	0.000477307
Rab11fip2	1.63098e-08	0.955581	0.139	0	0.000477307
Arfip1	2.13511e-08	-1.1057	1	0.143	0.00062484
Smpdl3b	2.33404e-08	-1.12526	1	0.143	0.000683056
Nlrp1a	2.66655e-08	-1.12922	1	0.143	0.000780367
Chst15	2.66655e-08	-0.981252	1	0.143	0.000780367
Dhx33	2.66655e-08	-0.973338	1	0.143	0.000780367
Apbb1	2.66655e-08	-1.11183	1	0.143	0.000780367
Rnf128	2.83006e-08	-1.06065	0.958	0.107	0.000828216
Bcl10	2.95807e-08	-0.991607	0.958	0.107	0.00086568
Aff3	4.12122e-08	1.10125	0.153	0.036	0.00120608
Gm15987	5.35636e-08	1.08522	0.153	0.036	0.00156754
Chordc1	5.59442e-08	0.964143	0.153	0.036	0.00163721
Grin2b	5.64064e-08	1.07123	0.153	0	0.00165073
Pros1	5.64064e-08	0.9748	0.153	0	0.00165073
Cep85l	5.64064e-08	1.03879	0.153	0	0.00165073
Phka2	5.64064e-08	1.13458	0.153	0	0.00165073
Rpl13a	5.64064e-08	1.20982	0.153	0	0.00165073
Sumo2	5.64064e-08	1.06311	0.153	0	0.00165073
Secisbp2	5.64064e-08	0.99563	0.153	0	0.00165073
Rars2	5.64064e-08	1.04885	0.153	0	0.00165073
Gstcd	6.96932e-08	-1.39255	0.986	0.143	0.00203957
Hs3st1	8.77293e-08	-0.964006	0.944	0.107	0.0025674
Rbm18	8.77293e-08	-1.09718	0.944	0.107	0.0025674
Tmeff2	1.29676e-07	0.962399	1	0.179	0.00379496
Gon4l	1.54312e-07	1.02534	0.167	0.071	0.00451593
Spock3	1.68656e-07	1.09778	0.736	0	0.00493572
Pank2	1.84607e-07	1.18168	0.167	0.036	0.00540251
Sytl2	1.86327e-07	1.07838	0.167	0	0.00545286
Eid1	1.86327e-07	1.19895	0.167	0	0.00545286
Eif3c	1.86327e-07	1.24663	0.167	0	0.00545286
Ptprm	4.47428e-07	-1.54129	1	0.179	0.013094
Rnf157	4.65868e-07	-1.00953	1	0.179	0.0136336
Plekha8	4.93994e-07	-1.10712	0.958	0.143	0.0144567
Tsc22d2	5.41541e-07	-0.962571	0.222	0.321	0.0158482
Tiam1	5.8794e-07	1.06566	0.181	0	0.0172061
Wwc2	5.8794e-07	0.983677	0.181	0	0.0172061
Cdr1os	5.8794e-07	1.09633	0.181	0	0.0172061
Ptma	5.8794e-07	1.07773	0.181	0	0.0172061
Rab24	5.8794e-07	0.98716	0.819	0	0.0172061
Tpt1	5.8794e-07	1.07553	0.181	0	0.0172061
Wdr7	5.8794e-07	0.963435	0.181	0	0.0172061
Atg4c	5.8794e-07	1.02427	0.181	0	0.0172061
Gm48065	6.80432e-07	-1.33374	0.819	0.107	0.0199128
Arhgap6	9.95328e-07	0.971818	0.181	0	0.0291283
Gm30054	1.06273e-06	-1.01362	0.806	0.107	0.0311007
Lyz2	1.13711e-06	1.54936	0.194	0.143	0.0332776
Dym	1.68649e-06	1.22952	0.194	0.036	0.0493551
Tmem127	1.77234e-06	1.12623	0.194	0	0.0518674
Gsap	1.84005e-06	-1.06892	0.25	0.25	0.0538492
Hspbap1	1.84086e-06	-1.08522	0.903	0.107	0.0538728
Tm2d3	1.84535e-06	-0.977061	0.972	0.179	0.0540041
Rpn1	1.92706e-06	0.954897	0.125	0	0.0563955
Il21r	2.36008e-06	1.09708	0.153	0	0.0690679
Ppard	2.7017e-06	-1.01994	0.972	0.179	0.0790653
Opa3	2.95105e-06	-0.970605	0.861	0.071	0.0863623
Map3k7	3.85182e-06	-0.975344	0.25	0.214	0.112724
Mia3	4.03764e-06	0.979441	0.208	0.036	0.118162
Prkx	4.72332e-06	-1.17214	0.889	0.107	0.138228
Lars2	5.86633e-06	1.08973	0.986	0.25	0.171678
Pak5	6.2267e-06	1.04306	0.153	0	0.182224
Lyzl4	6.57782e-06	-0.97893	0.958	0.179	0.1925
Ccl5	7.32916e-06	-1.32886	0.778	0.107	0.214488
Ocrl	7.4539e-06	-0.999597	1	0.214	0.218138
Irgm1	7.60491e-06	-1.11313	0.958	0.179	0.222558
Bcl11b	1.06706e-05	-0.957103	0.986	0.214	0.312276
Gbp4	1.21637e-05	-1.00638	0.778	0.107	0.35597
Rbl1	1.60463e-05	-0.991663	0.944	0.179	0.469594
Fmnl3	1.81501e-05	-0.98643	0.903	0.143	0.531161
Rhbdd1	1.87919e-05	-0.960288	0.903	0.143	0.549946
Rab28	1.94206e-05	-1.01651	0.833	0.071	0.568344
Adgre4	2.23818e-05	0.999813	0.222	0	0.655004
Plxdc2	2.39293e-05	1.18735	0.875	0.143	0.70029
Slc24a2	2.43445e-05	1.1793	0.847	0.107	0.712443
Ap3s2	2.69783e-05	-1.02453	0.861	0.107	0.789519
Btrc	3.08556e-05	-1.092	0.931	0.179	0.902988
Xist	3.6954e-05	1.51954	0.236	0	1
Zc3h15	3.6954e-05	1.32433	0.236	0	1
Limch1	3.6954e-05	1.09657	0.236	0	1
Cadm2	4.32761e-05	1.08004	0.25	0.107	1
Itga9	5.40136e-05	-1.02698	1	0.25	1
Magi2	5.92293e-05	1.39299	0.25	0.071	1
Ube4a	6.75143e-05	1.09144	0.806	0.071	1
Erc2	6.85092e-05	1.16254	0.25	0.036	1
Slc16a6	7.24385e-05	-0.999058	1	0.25	1
Bmt2	9.29117e-05	1.10184	0.25	0	1
Kcnip4	9.63187e-05	1.22856	0.264	0.071	1
Heatr3	0.000105993	-0.995523	0.806	0.071	1
Cd74	0.000107452	1.52089	0.278	0.286	1
Sphkap	0.000109416	-1.03625	0.806	0.071	1
Cdk19	0.000183255	0.953063	0.264	0.036	1
Hsph1	0.000223334	0.968656	0.264	0	1
Usp14	0.000223334	1.01132	0.736	0	1
Kif5c	0.000297728	-1.21999	0.819	0.107	1
Plekhm3	0.000316405	1.04827	0.278	0.036	1
Ebf1	0.000328315	1.5255	0.458	0.036	1
Rps24	0.000345936	1.03817	0.278	0.036	1
Mrpl3	0.000429596	-0.957154	0.847	0.143	1
Parp11	0.000476787	0.98615	0.292	0.107	1
Ncoa7	0.000492733	-1.07006	0.917	0.214	1
Sh3d19	0.000513341	0.986683	0.722	0	1
Nrg1	0.000513341	1.59713	0.278	0	1
Rpl8	0.000513341	1.37656	0.278	0	1
Nfkbiz	0.000607487	-1.12178	0.944	0.25	1
Slc16a10	0.000811055	-1.05452	0.986	0.286	1
Eml4	0.00100694	-1.23558	0.444	0.429	1
Knl1	0.00109626	-0.988144	0.764	0.071	1
Cd86	0.001101	-1.25611	0.861	0.179	1
Gatm	0.00112855	1.13351	0.292	0	1
Vim	0.00112855	1.15326	0.292	0	1
Sesn3	0.00112855	1.04262	0.292	0	1
Kdm3b	0.00145419	-1.01383	0.889	0.214	1
Rev3l	0.00171108	1.30749	0.306	0.036	1
Lrrtm4	0.00195154	1.19956	0.722	0.036	1
Cpq	0.00198235	-0.966339	1	0.321	1
Hmgxb3	0.00308055	-0.976761	0.347	0.107	1
Nrp2	0.00349026	-1.05037	0.347	0.107	1
Apoe	0.00363681	2.09616	0.347	0.179	1
Ppfibp2	0.00372765	-1.07161	0.833	0.179	1
Septin8	0.00372765	-1.12189	0.833	0.179	1
Cadm1	0.00389512	-1.45392	0.944	0.286	1
Srpr	0.00401257	-1.01456	0.986	0.321	1
Paip2	0.00477772	0.950929	0.319	0	1
Srebf2	0.00545128	-0.960859	0.792	0.143	1
Fyb	0.00603555	-0.970564	0.569	0.643	1
Pdcd6ip	0.0063256	-0.992096	0.819	0.179	1
Zc3h13	0.00756101	1.4852	0.333	0.036	1
Foxj3	0.00810498	-1.00646	0.778	0.143	1
Adam23	0.00823335	-1.32247	0.75	0.107	1
Vps26a	0.00908038	-1.16916	0.778	0.143	1
mt-Atp6	0.00920615	1.10491	0.333	0	1
Gpm6b	0.00920615	1.04087	0.333	0	1
Mapk8	0.00920615	1.02646	0.333	0	1
Fgfr2	0.013531	1.15906	0.347	0.036	1
Eml6	0.0169886	1.14819	0.347	0	1
Tia1	0.018354	0.980845	0.361	0.071	1
Yme1l1	0.0230292	-1.15355	0.819	0.214	1
Dse	0.0356983	-0.984287	0.486	0.286	1
Arhgap22	0.0464484	-1.42789	0.917	0.321	1
Creb1	0.0471743	-0.953355	0.5	0.286	1
Gm16168	0.0640895	1.22558	0.111	0	1
Sash1	0.0745363	-1.08806	0.889	0.321	1
Aoah	0.122985	-1.0049	0.625	0.429	1
Rnf38	0.124342	-0.967056	0.861	0.321	1
Asph	0.146009	1.10349	0.417	0.036	1
Tspan5	0.199423	0.951766	0.431	0.036	1
Ywhaz	0.210503	1.26359	0.431	0.036	1
Samd5	0.210992	-0.981434	0.625	0.071	1
Tspan14	0.210992	0.978577	0.444	0.071	1
Acadm	0.25008	-0.993387	0.458	0.071	1
Rps8	0.275994	1.23081	0.444	0.036	1
Auts2	0.279427	1.003	0.444	0.036	1
St6galnac3	0.293963	1.08523	0.458	0.071	1
Grm3	0.386757	1.17051	0.444	0	1
Ccar1	0.402005	-1.01157	0.542	0.179	1
Smad2	0.411096	-0.961307	0.694	0.214	1
Zfp36l1	0.41223	-1.2373	0.833	0.357	1
Hexb	0.436795	1.10163	0.597	0.107	1
Ephb1	0.489278	1.03281	0.375	0	1
Plek	0.505198	-1.16027	0.653	0.321	1
Psma3	0.51861	-1.0184	0.625	0.143	1
Erp44	0.760294	-1.28065	0.583	0.179	1
Ddhd1	0.795827	-1.1831	0.625	0.179	1
Tgfbr2	0.808603	-1.1489	0.889	0.464	1
Tcf4	0.905123	-1.01985	0.875	0.464	1
Ddx23	0.947654	-1.11074	0.611	0.179	1
Stx16	0.953902	-1.01536	0.681	0.286	1

## Sheet: m5
	p_val	avg_log2FC	pct.1	pct.2	p_val_adj
Atg4c	2.38705e-15	-1.13357	0.045	0.128	6.9857e-11
Smim19	1.23688e-14	0.867305	0.977	0.043	3.61972e-10
Gpc5	2.91729e-14	-0.946301	1	0.064	8.53745e-10
Cux2	2.91729e-14	-1.24228	1	0.064	8.53745e-10
Upp2	4.54217e-14	-0.868984	0.068	0.128	1.32926e-09
Hgs	2.93071e-13	-0.935712	0.955	0.064	8.57673e-09
Cnp	6.00383e-13	-0.879045	1	0.085	1.75702e-08
Lipo3	6.00383e-13	-0.876632	1	0.085	1.75702e-08
Hba-a1	8.53462e-12	0.892426	0.114	0	2.49766e-07
Map7d2	1.02009e-11	-0.918399	1	0.106	2.9853e-07
Cotl1	1.15084e-11	0.903496	1	0.128	3.36795e-07
Eps8	4.72502e-11	-1.27563	0.136	0.149	1.38278e-06
Ryr3	8.93281e-11	-0.908444	0.909	0.043	2.61419e-06
Lbh	9.99349e-11	-0.993832	0.136	0.043	2.9246e-06
Abcd3	1.22408e-10	-0.881494	1	0.128	3.58228e-06
Ifi204	1.29891e-10	1.14349	0.136	0	3.80126e-06
Mtpn	1.29891e-10	1.1178	0.136	0	3.80126e-06
Hbb-bs	1.43175e-10	1.19614	0.136	0.021	4.19001e-06
Apod	1.44265e-10	-0.92609	1	0.128	4.2219e-06
Pikfyve	1.44265e-10	-0.850055	1	0.128	4.2219e-06
Exoc1	1.25598e-09	-0.936511	1	0.149	3.67563e-05
Mdga2	1.25598e-09	-0.912075	1	0.149	3.67563e-05
Adarb2	1.46634e-09	-0.917965	1	0.149	4.29125e-05
Bri3	1.62526e-09	-0.972086	1	0.149	4.75633e-05
Sft2d3	1.68769e-09	0.905564	0.159	0	4.93903e-05
Slc1a2	1.7109e-09	-1.05578	1	0.149	5.00694e-05
Prr5l	1.92534e-09	0.867772	0.159	0.021	5.6345e-05
St13	2.31661e-09	-0.881519	0.182	0.213	6.77956e-05
Hdac8	2.85149e-09	-0.856507	0.182	0.319	8.34488e-05
Ehd4	4.22931e-09	-1.4771	0.205	0.319	0.000123771
Alg8	7.05099e-09	-0.945689	0.182	0.085	0.000206347
Mrtfb	1.15577e-08	1.02084	0.841	0.021	0.000338236
Ahdc1	1.26271e-08	-1.11904	0.977	0.149	0.000369532
Tusc3	1.35891e-08	-0.860485	0.205	0.191	0.000397685
Dpy19l1	1.41288e-08	-0.89368	1	0.17	0.00041348
Stx2	1.48276e-08	-0.93934	1	0.17	0.00043393
Srsf4	1.63273e-08	-0.945324	1	0.17	0.00047782
Naa60	1.87287e-08	0.996776	0.182	0	0.000548095
St8sia4	7.70274e-08	-1.10886	0.977	0.17	0.00225421
Dhx29	1.06861e-07	1.19892	0.818	0.021	0.00312727
Ccdc82	1.45742e-07	-0.960183	1	0.191	0.00426515
Bach1	1.47959e-07	0.952812	0.205	0.021	0.00433002
Mgme1	1.47959e-07	0.887531	0.205	0.021	0.00433002
Kcnip4	2.44817e-07	-1.03463	0.25	0.234	0.00716457
Dmd	3.01364e-07	-0.932365	0.227	0.106	0.00881942
Abca3	3.01364e-07	-0.850336	0.227	0.106	0.00881942
Foxo3	3.09853e-07	-0.991036	0.273	0.34	0.00906786
Txndc16	5.4458e-07	-1.05013	0.955	0.17	0.0159371
Cdc73	6.95981e-07	-0.935793	1	0.213	0.0203679
Arfgef2	7.90034e-07	-0.937544	1	0.213	0.0231203
Desi2	8.24022e-07	-0.857457	1	0.213	0.024115
Kcnd2	1.01619e-06	-1.53294	1	0.213	0.0297389
Lrrc7	1.83015e-06	-0.930835	0.25	0.106	0.0535593
Mier1	1.88728e-06	-0.960516	0.273	0.213	0.0552314
Aak1	4.84811e-06	-1.01063	0.295	0.234	0.14188
Mkln1	6.49526e-06	-0.866664	0.318	0.34	0.190084
Ptprz1	6.68943e-06	-1.13669	0.273	0.128	0.195766
Stxbp4	8.38472e-06	1.06478	0.25	0.021	0.245379
Mtrex	9.98805e-06	1.00989	0.25	0	0.2923
Dnm1l	1.55253e-05	-1.0995	0.955	0.213	0.454348
Zfp740	1.61901e-05	-0.989892	0.818	0.085	0.473805
Atp6v1c1	2.42598e-05	-1.10297	0.295	0.149	0.709963
Cwc22	2.77625e-05	-1.03785	1	0.255	0.81247
Tmco1	4.65799e-05	1.15093	0.273	0.021	1
Myo5a	4.73334e-05	-0.883674	0.977	0.255	1
Xist	5.93304e-05	1.35394	0.273	0	1
Dzip3	0.000128946	-1.05823	0.318	0.128	1
Fndc3a	0.000184495	-0.870497	0.386	0.319	1
Eif2ak2	0.000356684	1.30045	0.727	0.043	1
Gphn	0.000395702	-1.26322	0.5	0.511	1
Hspbap1	0.000739128	-0.929008	0.341	0.106	1
Cdk19	0.00117855	-0.881589	0.432	0.319	1
Plcb1	0.00124384	-1.02646	0.75	0.085	1
Dis3l2	0.00163928	1.02145	0.75	0.106	1
Nipbl	0.00304237	-0.990677	0.545	0.532	1
Usp24	0.00477755	-1.25146	0.523	0.383	1
Mib1	0.0151312	-0.927756	0.909	0.298	1
5730522E02Rik	0.0160626	-0.853986	0.386	0.064	1
Abhd6	0.0203189	-1.03835	0.727	0.128	1
Grid2	0.0339687	-0.972748	0.432	0.128	1
Kcnma1	0.0419405	-0.960705	0.568	0.362	1
Nagk	0.048886	-1.11972	0.432	0.106	1
Lars2	0.0887464	-1.02838	1	0.426	1
Ddx60	0.108798	1.01699	0.409	0	1
Osbp	0.195529	-0.865613	0.455	0.064	1
Akt3	0.23372	-0.871444	0.864	0.383	1
Klf6	0.273165	-1.02541	0.477	0.085	1
Ogdh	0.289824	-0.886932	0.659	0.149	1
Mfhas1	0.371174	0.874524	0.477	0.085	1
Hif1a	0.484679	0.852204	0.477	0.043	1
Cdk14	0.535313	-0.918811	0.773	0.34	1
Dglucy	0.664009	-1.12715	0.568	0.17	1
Rnf220	0.690853	0.997344	0.477	0	1
Stat1	0.949347	0.884718	0.523	0.043	1
