# Supplementary material for: Preclinical studies and transcriptome analysis in a model of Parkinson’s disease with dopaminergic ZNF746 expression
Source: Mol Neurodegener. 2025 Feb 28;20:24. doi: 10.1186/s13024-025-00814-3 (PMC11871723; doi:10.1186/s13024-025-00814-3)
Supplement: Supplementary file 2 — Additional file 2. Supplementary table 1. Differentially expressed genes (DEGs) associated with functional annotation and mitochondrial dysfunction. List of mitochondrial dysfunction-associated genes for bubble plot DAVID functional annotation in PARIS Tg, related to Fig. 6D. Supplementary table 2. Differentially expressed genes (DEGs; more than 2× fold alteration) in the midbrains of PARIS Tg mice. List of 2× fold DEGs PARIS-driven transcriptomic alterations in the midbrains of Tg mice, related to Supplementary fig 5B. Supplementary table 3. Cell type proportion. Proportions of each cell type cluster, including major cell types and their subpopulation of neurons, astrocytes, and microglia. Supplementary table 4. Neuron DEG log2FC. List of DEGs in neurons. (Filtration using log2FC >|0.2|) Supplementary table 5. Neuron subpopulation gene expression level. Supplementary table 6. Neuron subpopulation DEG log2FC. List of DEGs in subpopulation of neurons. (Filtration using log2FC; glutamatergic >|0.3|, cholinergic >|0.2|, dopaminergic >|0.12|, GABAergic >|0.2|, and serotonergic >|0.11|). Supplementary table 7. Neuron subpopulation GO ontology. Supplementary table 8. Dopaminergic neuron KEGG analysis. Supplementary table 9. Astrocyte subpopulation DEG log2FC. List of DEGs in subpopulation of astrocytes. (Filtration using log2FC; a0>|0.25|, a1>|0.4|, a2>|0.4|, a3>|0.25|, a4>|0.35|, a5>|0.55|, and a6>|0.4|). Supplementary table 10. Astrocyte subpopulation GO ontology. Supplementary table 11. Microglia subpopulation DEG log2FC. List of DEGs in subpopulation of microglia. (Filtration using log2FC; m0>|0.25|, m1>|0.3|, m2>|0.25|, m3>|0.25|, m4>|0.45|, and m5>|0.85|). Supplementary table 12. Microglia subpopulation GO ontology. Supplementary table 13. Information on number of male and female mice used in each experimental group. [file 13024_2025_814_MOESM2_ESM.zip › Supplementary Table 12. Microglia subpopulation GO ontology.xlsx]

## Sheet: m0
Category	Term	Count	%	PValue	Genes	List Total	Pop Hits	Pop Total	Fold Enrichment	Bonferroni	Benjamini	FDR
GOTERM_CC_DIRECT	GO:0043209~myelin sheath	8	9.7561	7.23122e-07	CAR2, MAG, GJC3, MOG, MOBP, PLP1, MBP, SEPTIN7	81	188	30060	15.792	0.000148952	0.000148963	0.000139562
GOTERM_BP_DIRECT	GO:0007420~brain development	7	8.53659	4.82034e-05	SDK1, RELN, PBX3, AATK, APOD, PSEN1, IGF1R	80	245	29878	10.6707	0.0311274	0.0315732	0.0315732
GOTERM_BP_DIRECT	GO:0042552~myelination	5	6.09756	0.000110545	MAG, GJC3, PLP1, MBP, JAM3	80	93	29878	20.0793	0.0699541	0.0362034	0.0362034
GOTERM_MF_DIRECT	GO:0019911~structural constituent of myelin sheath	3	3.65854	0.0003813	MOBP, PLP1, MBP	79	11	29205	100.823	0.0674114	0.0701591	0.0701591
GOTERM_CC_DIRECT	GO:0016020~membrane	39	47.561	0.000390578	DPP10, MEGF10, SLC20A2, SEMA3D, TMTC2, AATK, PSEN1, PCSK5, IGF1R, HS6ST3, GRIP1, GJC3, INPP5D, BBS9, GPC5, MBP, PTGDS, MPZL1, ATP9A, JAM3, CADPS2, CAR2, MOG, OPALIN, FBXW7, COL25A1, GBF1, JOSD2, SYNJ2, SYN3, SEPTIN7, VMP1, MGAT4C, SDK1, PPM1B, MAG, ABTB3, PLP1, KCNQ5	81	8760	30060	1.65221	0.0773218	0.0400694	0.0375407
GOTERM_CC_DIRECT	GO:0005886~plasma membrane	31	37.8049	0.000583535	DPP10, PHLDB1, MEGF10, SLC20A2, SEMA3D, PSEN1, IGF1R, GRIP1, D7ERTD443E, IPO8, GJC3, RELN, INPP5D, BBS9, SLIT3, GPC5, MBP, MPZL1, ATP9A, JAM3, CAR2, OPALIN, COL25A1, SYNJ2, SEPTIN7, VMP1, SDK1, MAG, PLP1, KCNQ5, CDH19	81	6350	30060	1.81172	0.113295	0.0400694	0.0375407
GOTERM_CC_DIRECT	GO:0005737~cytoplasm	34	41.4634	0.000924561	CELF2, AATK, CCP110, FIGN, PSEN1, ADARB2, GRIP1, D7ERTD443E, NRBP2, IPO8, RELN, MOBP, INPP5D, SEC14L5, KIF13B, BBS9, APOD, MBP, PTGDS, ANKRD28, CAR2, 9630013A20RIK, FBXW7, STRADB, INTS3, GBF1, JOSD2, SYNJ2, USP29, SEPTIN7, ARFGAP1, NELL2, PPM1B, HECW2	81	7472	30060	1.68867	0.173494	0.0476149	0.0446101
GOTERM_BP_DIRECT	GO:0007155~cell adhesion	8	9.7561	0.00120776	VMP1, SDK1, MAG, RELN, MEGF10, MOG, PSEN1, JAM3	80	614	29878	4.86612	0.547411	0.263694	0.263694
GOTERM_BP_DIRECT	GO:0022010~central nervous system myelination	3	3.65854	0.00168461	MAG, 9630013A20RIK, PLP1	80	23	29878	48.7141	0.669132	0.275855	0.275855
GOTERM_CC_DIRECT	GO:0048471~perinuclear region of cytoplasm	9	10.9756	0.00202089	GRIP1, MOBP, FBXW7, AATK, APOD, SYNJ2, PTGDS, USP29, ATP9A	81	858	30060	3.89277	0.340798	0.0708686	0.0663963
GOTERM_CC_DIRECT	GO:0042734~presynaptic membrane	5	6.09756	0.00206413	CADPS2, GRIP1, KCNQ5, PSEN1, SEPTIN7	81	201	30060	9.23162	0.346656	0.0708686	0.0663963
GOTERM_CC_DIRECT	GO:0045121~membrane raft	5	6.09756	0.00395815	GRIP1, MAG, INPP5D, PSEN1, SYNJ2	81	241	30060	7.6994	0.558244	0.110183	0.10323
GOTERM_CC_DIRECT	GO:0005794~Golgi apparatus	11	13.4146	0.00427895	MGAT4C, OPALIN, FBXW7, GBF1, PSEN1, PTGDS, PCSK5, ARFGAP1, ATP9A, HS6ST3, JAM3	81	1416	30060	2.88293	0.586606	0.110183	0.10323
GOTERM_MF_DIRECT	GO:0030165~PDZ domain binding	4	4.87805	0.00440667	GRIP1, ABTB3, PSEN1, SYNJ2	79	123	29205	12.0222	0.554342	0.405414	0.405414
GOTERM_BP_DIRECT	GO:0070050~neuron cellular homeostasis	3	3.65854	0.00480079	NELL2, CAR2, PSEN1	80	39	29878	28.7288	0.957443	0.628904	0.628904
GOTERM_CC_DIRECT	GO:0005615~extracellular space	13	15.8537	0.00795606	CAR2, SEMA3D, COL25A1, COL11A1, PCSK5, NELL2, FSTL5, RELN, FAM184A, APOD, SLIT3, PTGDS, JAM3	81	2055	30060	2.34766	0.807084	0.182105	0.170613
GOTERM_CC_DIRECT	GO:0043025~neuronal cell body	7	8.53659	0.00919711	GRIP1, RELN, APOD, MBP, PSEN1, SEPTIN7, IGF1R	81	674	30060	3.85427	0.850935	0.189461	0.177504
GOTERM_CC_DIRECT	GO:0005576~extracellular region	12	14.6341	0.0111663	NELL2, FSTL5, RELN, SEMA3D, COL25A1, COL11A1, SLIT3, APOD, GPC5, PTGDS, PCSK5, JAM3	81	1887	30060	2.36001	0.901056	0.209115	0.195918
GOTERM_CC_DIRECT	GO:0098793~presynapse	5	6.09756	0.0129731	CADPS2, GRIP1, PPFIBP2, SYNJ2, SYN3	81	340	30060	5.45752	0.932115	0.219095	0.205268
GOTERM_MF_DIRECT	GO:0008201~heparin binding	4	4.87805	0.0132477	NELL2, COL25A1, COL11A1, SLIT3	79	184	29205	8.0366	0.912885	0.585834	0.585834
GOTERM_CC_DIRECT	GO:0030424~axon	6	7.31707	0.0138264	SDK1, CAR2, RELN, KIF13B, PSEN1, IGF1R	81	532	30060	4.18546	0.943193	0.219095	0.205268
GOTERM_MF_DIRECT	GO:0005515~protein binding	24	29.2683	0.015211	CADPS2, CAR2, 9630013A20RIK, FBXW7, GBF1, PBX3, CCP110, FIGN, PSEN1, SEPTIN7, ARFGAP1, IGF1R, NELL2, GRIP1, D7ERTD443E, MAG, NR6A1, RELN, INPP5D, ABTB3, PLP1, KIF13B, BBS9, JAM3	79	5504	29205	1.61199	0.939493	0.585834	0.585834
GOTERM_CC_DIRECT	GO:0043218~compact myelin	2	2.43902	0.0158635	MAG, MBP	81	6	30060	123.704	0.962898	0.23342	0.21869
GOTERM_MF_DIRECT	GO:0052659~inositol-1,3,4,5-tetrakisphosphate 5-phosphatase activity	2	2.43902	0.0159194	INPP5D, SYNJ2	79	6	29205	123.228	0.946959	0.585834	0.585834
GOTERM_BP_DIRECT	GO:0007411~axon guidance	4	4.87805	0.0178547	SDK1, RELN, SEMA3D, SLIT3	80	208	29878	7.18221	0.999993	1	1
GOTERM_BP_DIRECT	GO:0006397~mRNA processing	5	6.09756	0.0180209	RBM28, CELF2, CWC22, ADARB2, SCAF4	80	378	29878	4.94015	0.999993	1	1
GOTERM_BP_DIRECT	GO:0050821~protein stabilization	4	4.87805	0.0190019	D7ERTD443E, FBXW7, ABTB3, USP29	80	213	29878	7.01362	0.999997	1	1
GOTERM_CC_DIRECT	GO:0042995~cell projection	9	10.9756	0.0203018	GRIP1, MEGF10, BBS9, AATK, CCP110, MBP, PSEN1, SYNJ2, SEPTIN7	81	1278	30060	2.61346	0.985378	0.254072	0.238039
GOTERM_CC_DIRECT	GO:0098978~glutamatergic synapse	7	8.53659	0.0207502	CADPS2, GRIP1, ABTB3, PSEN1, SYN3, SEPTIN7, IGF1R	81	808	30060	3.21507	0.986694	0.254072	0.238039
GOTERM_CC_DIRECT	GO:0045202~synapse	8	9.7561	0.0209671	CADPS2, GRIP1, SDK1, PSEN1, SYNJ2, SYN3, SEPTIN7, ARFGAP1	81	1042	30060	2.84922	0.987287	0.254072	0.238039
GOTERM_MF_DIRECT	GO:0052658~inositol-1,4,5-trisphosphate 5-phosphatase activity	2	2.43902	0.0211701	INPP5D, SYNJ2	79	8	29205	92.4209	0.980074	0.649215	0.649215
GOTERM_CC_DIRECT	GO:0043204~perikaryon	4	4.87805	0.0225545	NELL2, GRIP1, RELN, PCSK5	81	226	30060	6.56834	0.990899	0.258123	0.241834
GOTERM_CC_DIRECT	GO:0005902~microvillus	3	3.65854	0.0250877	CAR2, KIF13B, JAM3	81	92	30060	12.1014	0.994668	0.272004	0.254839
GOTERM_BP_DIRECT	GO:0021766~hippocampus development	3	3.65854	0.0257933	RELN, OGDH, IGF1R	80	94	29878	11.9194	1	1	1
GOTERM_BP_DIRECT	GO:0032289~central nervous system myelin formation	2	2.43902	0.0261324	MAG, MOBP	80	10	29878	74.695	1	1	1
GOTERM_MF_DIRECT	GO:0004439~phosphatidylinositol-4,5-bisphosphate 5-phosphatase activity	2	2.43902	0.0263931	INPP5D, SYNJ2	79	10	29205	73.9367	0.992515	0.69376	0.69376
GOTERM_BP_DIRECT	GO:0015031~protein transport	6	7.31707	0.0276934	CADPS2, IPO8, GBF1, BBS9, PSEN1, ARFGAP1	80	642	29878	3.49042	1	1	1
GOTERM_BP_DIRECT	GO:0006508~proteolysis	6	7.31707	0.0278543	DPP10, RELN, PSEN1, JOSD2, PCSK5, USP29	80	643	29878	3.48499	1	1	1
GOTERM_CC_DIRECT	GO:0030425~dendrite	6	7.31707	0.0282266	NELL2, GRIP1, RELN, AATK, APOD, PSEN1	81	641	30060	3.47374	0.997256	0.290734	0.272387
GOTERM_CC_DIRECT	GO:1990635~proximal dendrite	2	2.43902	0.0340571	GRIP1, PCSK5	81	13	30060	57.094	0.999206	0.334084	0.313001
GOTERM_BP_DIRECT	GO:0016192~vesicle-mediated transport	4	4.87805	0.0379	MEGF10, GBF1, SEPTIN7, ARFGAP1	80	279	29878	5.35448	1	1	1
GOTERM_BP_DIRECT	GO:0050771~negative regulation of axonogenesis	2	2.43902	0.0389445	MBP, PSEN1	80	15	29878	49.7967	1	1	1
GOTERM_BP_DIRECT	GO:0038083~peptidyl-tyrosine autophosphorylation	2	2.43902	0.0440227	AATK, IGF1R	80	17	29878	43.9382	1	1	1
GOTERM_CC_DIRECT	GO:0043220~Schmidt-Lanterman incisure	2	2.43902	0.0443038	MAG, JAM3	81	17	30060	43.6601	0.999912	0.414845	0.388665
GOTERM_CC_DIRECT	GO:0033270~paranode region of axon	2	2.43902	0.0468487	MAG, KIF13B	81	18	30060	41.2346	0.999949	0.419601	0.393122
GOTERM_MF_DIRECT	GO:0008233~peptidase activity	5	6.09756	0.0509103	RELN, PSEN1, JOSD2, PCSK5, USP29	79	521	29205	3.54783	0.99993	1	1
GOTERM_BP_DIRECT	GO:0000902~cell morphogenesis	3	3.65854	0.0518042	RELN, STRADB, CDH19	80	138	29878	8.11902	1	1	1
GOTERM_MF_DIRECT	GO:0005524~ATP binding	9	10.9756	0.0525564	NRBP2, STRADB, KIF13B, AATK, FIGN, SYN3, ATP9A, IGF1R, ATAD2B	79	1538	29205	2.1633	0.999949	1	1
GOTERM_BP_DIRECT	GO:0016477~cell migration	4	4.87805	0.0547052	RELN, GPC5, JAM3, CDH19	80	324	29878	4.6108	1	1	1
GOTERM_BP_DIRECT	GO:0032012~regulation of ARF protein signal transduction	2	2.43902	0.0566024	GBF1, ARFGAP1	80	22	29878	33.9523	1	1	1
GOTERM_CC_DIRECT	GO:0012505~endomembrane system	3	3.65854	0.064305	VMP1, NRBP2, GBF1	81	155	30060	7.1828	0.999999	0.518285	0.485578
GOTERM_BP_DIRECT	GO:0009887~animal organ morphogenesis	3	3.65854	0.0650137	PBX3, SLIT3, IGF1R	80	157	29878	7.13646	1	1	1
GOTERM_CC_DIRECT	GO:0062023~collagen-containing extracellular matrix	4	4.87805	0.0654729	RELN, COL25A1, COL11A1, GPC5	81	347	30060	4.27794	0.999999	0.518285	0.485578
GOTERM_CC_DIRECT	GO:0005634~nucleus	25	30.4878	0.0662197	RBM28, CELF2, FIGN, PSEN1, ADARB2, ATAD2B, IPO8, CWC22, KIF13B, MBP, PTGDS, ANKRD28, 9630013A20RIK, FBXW7, STRADB, INTS3, PBX3, POU6F2, USP29, SEPTIN7, ST18, SCAF4, PPM1B, NR6A1, OGDH	81	6691	30060	1.38661	0.999999	0.518285	0.485578
GOTERM_CC_DIRECT	GO:0009986~cell surface	6	7.31707	0.0679306	MOG, GPC5, MBP, PSEN1, MPZL1, JAM3	81	821	30060	2.71214	0.999999	0.518285	0.485578
GOTERM_MF_DIRECT	GO:0016787~hydrolase activity	9	10.9756	0.068607	PPM1B, RELN, INPP5D, PSEN1, JOSD2, SYNJ2, ADARB2, PCSK5, USP29	79	1628	29205	2.04371	0.999998	1	1
GOTERM_MF_DIRECT	GO:0008289~lipid binding	4	4.87805	0.07103	CADPS2, MAG, APOD, MBP	79	358	29205	4.13054	0.999999	1	1
GOTERM_BP_DIRECT	GO:0015012~heparan sulfate proteoglycan biosynthetic process	2	2.43902	0.0714825	HS3ST4, HS6ST3	80	28	29878	26.6768	1	1	1
GOTERM_BP_DIRECT	GO:0007275~multicellular organism development	7	8.53659	0.0737078	FSTL5, RELN, NR6A1, SEMA3D, SLIT3, IGF1R, CDH19	80	1111	29878	2.35313	1	1	1
GOTERM_BP_DIRECT	GO:0046856~phosphatidylinositol dephosphorylation	2	2.43902	0.0739399	INPP5D, SYNJ2	80	29	29878	25.7569	1	1	1
GOTERM_CC_DIRECT	GO:0044291~cell-cell contact zone	2	2.43902	0.0744045	OPALIN, JAM3	81	29	30060	25.5939	1	0.547404	0.512859
GOTERM_MF_DIRECT	GO:0008236~serine-type peptidase activity	3	3.65854	0.0751572	DPP10, RELN, PCSK5	79	169	29205	6.56243	0.999999	1	1
GOTERM_CC_DIRECT	GO:0000776~kinetochore	3	3.65854	0.0793283	KIF13B, PSEN1, SEPTIN7	81	175	30060	6.3619	1	0.563504	0.527943
GOTERM_BP_DIRECT	GO:0006869~lipid transport	3	3.65854	0.0799865	VMP1, APOD, ATP9A	80	177	29878	6.33008	1	1	1
GOTERM_BP_DIRECT	GO:0006468~protein phosphorylation	5	6.09756	0.082025	NRBP2, STRADB, AATK, PRR5L, IGF1R	80	620	29878	3.0119	1	1	1
GOTERM_BP_DIRECT	GO:0010001~glial cell differentiation	2	2.43902	0.0837053	RELN, PLP1	80	33	29878	22.6348	1	1	1
GOTERM_CC_DIRECT	GO:0005856~cytoskeleton	8	9.7561	0.0863564	D7ERTD443E, HECW2, INPP5D, BBS9, CCP110, FIGN, SYNJ2, SEPTIN7	81	1431	30060	2.0747	1	0.571361	0.535305
GOTERM_CC_DIRECT	GO:0005791~rough endoplasmic reticulum	2	2.43902	0.0891017	PSEN1, PTGDS	81	35	30060	21.2063	1	0.571361	0.535305
GOTERM_CC_DIRECT	GO:0043005~neuron projection	4	4.87805	0.0905521	GRIP1, RELN, PSEN1, SEPTIN7	81	399	30060	3.72041	1	0.571361	0.535305
GOTERM_BP_DIRECT	GO:0019226~transmission of nerve impulse	2	2.43902	0.0909627	MAG, JAM3	80	36	29878	20.7486	1	1	1
GOTERM_BP_DIRECT	GO:0043393~regulation of protein binding	2	2.43902	0.0909627	PSEN1, SEPTIN7	80	36	29878	20.7486	1	1	1
GOTERM_BP_DIRECT	GO:0050919~negative chemotaxis	2	2.43902	0.0909627	SEMA3D, SLIT3	80	36	29878	20.7486	1	1	1
GOTERM_CC_DIRECT	GO:0016235~aggresome	2	2.43902	0.0915288	STRADB, PSEN1	81	36	30060	20.6173	1	0.571361	0.535305
GOTERM_BP_DIRECT	GO:1904646~cellular response to amyloid-beta	2	2.43902	0.0957693	PSEN1, IGF1R	80	38	29878	19.6566	1	1	1
GOTERM_BP_DIRECT	GO:1901223~negative regulation of non-canonical NF-kappaB signal transduction	2	2.43902	0.0957693	ANKRD28, PPM1B	80	38	29878	19.6566	1	1	1
GOTERM_MF_DIRECT	GO:0042802~identical protein binding	10	12.1951	0.0961567	NELL2, SDK1, GJC3, PPFIBP2, FBXW7, COL25A1, PLP1, SEPTIN7, IGF1R, JAM3	79	2053	29205	1.8007	1	1	1

## Sheet: m1
Category	Term	Count	%	PValue	Genes	List Total	Pop Hits	Pop Total	Fold Enrichment	Bonferroni	Benjamini	FDR
GOTERM_CC_DIRECT	GO:0098978~glutamatergic synapse	16	18.8235	3.80628e-09	CNTNAP2, CHRM3, CLSTN2, TENM4, FRMPD4, CACNA2D1, GRIK1, NRG1, SYN3, SHISA6, EPS8, GRM5, SV2A, GRM8, SCN2A, MARK2	82	808	30060	7.25912	6.77518e-07	6.77518e-07	6.39455e-07
GOTERM_CC_DIRECT	GO:0016020~membrane	48	56.4706	5.6639e-08	DPP10, COLEC12, CNTNAP2, CHRM3, PGAP1, MCTP1, CLSTN2, TENM4, PELI2, HTR2C, GRIK1, ADCY2, ASAP2, SLC7A11, ENTREP2, HS6ST3, EPS8, GRM5, NKAIN3, SV2A, LAMP2, GRM8, MRC1, ENPP6, SLC36A4, MARK2, LINGO2, PRNP, ZFHX3, EPHA6, CERS6, CNTN5, CACNA2D1, GBF1, COL23A1, FNDC3B, HS3ST5, NRG1, SYN3, ATP1B1, SGCZ, RC3H2, SHISA6, CDH12, GALNTL6, SCN2A, FERMT2, ITGA9	82	8760	30060	2.00869	1.00817e-05	5.04088e-06	4.75768e-06
UP_SEQ_FEATURE	CARBOHYD:N-linked (GlcNAc...) asparagine	34	40	6.91043e-08	DPP10, COLEC12, SNED1, CNTNAP2, CHRM3, PGAP1, CLSTN2, TENM4, HTR2C, GRIK1, ADCY2, HS6ST3, FSTL5, GRM5, SV2A, LAMP2, GRM8, MRC1, SLIT3, ENPP6, SLC36A4, LINGO2, PRNP, EPHA6, CERS6, CNTN5, CACNA2D1, HS3ST5, ATP1B1, SGCZ, SHISA6, CDH12, SCN2A, ITGA9	78	3734	22187	2.59005	3.31695e-05	3.31701e-05	3.3101e-05
GOTERM_CC_DIRECT	GO:0045202~synapse	16	18.8235	1.08733e-07	CNTNAP2, CHRM3, MCTP1, CNTN5, CLSTN2, FRMPD4, HTR2C, GRIK1, NRG1, SYN3, ELAVL2, SHISA6, EPS8, TRIM9, SV2A, VWC2L	82	1042	30060	5.62895	1.93543e-05	6.45149e-06	6.08904e-06
GOTERM_CC_DIRECT	GO:0030425~dendrite	12	14.1176	1.19388e-06	PRNP, TRIM9, CNTNAP2, CHRM3, GRM5, EPHA6, CLSTN2, SV2A, HTR2C, GRIK1, ADCY2, MARK2	82	641	30060	6.86275	0.000212488	5.31276e-05	5.01429e-05
UP_SEQ_FEATURE	TOPO_DOM:Cytoplasmic	29	34.1176	3.22321e-06	DPP10, COLEC12, CNTNAP2, CHRM3, PGAP1, CLSTN2, TENM4, HTR2C, GRIK1, ADCY2, SLC7A11, HS6ST3, GRM5, SV2A, LAMP2, GRM8, MRC1, LINGO2, EPHA6, CERS6, CACNA2D1, COL23A1, HS3ST5, NRG1, ATP1B1, SGCZ, SHISA6, CDH12, ITGA9	78	3333	22187	2.47495	0.00154595	0.00077357	0.000771958
UP_SEQ_FEATURE	TOPO_DOM:Extracellular	23	27.0588	2.12468e-05	DPP10, LINGO2, COLEC12, CNTNAP2, CHRM3, EPHA6, CLSTN2, TENM4, CACNA2D1, COL23A1, HTR2C, GRIK1, NRG1, SLC7A11, ATP1B1, SGCZ, SHISA6, GRM5, SV2A, GRM8, MRC1, CDH12, ITGA9	78	2463	22187	2.65624	0.0101467	0.00339949	0.00339241
UP_KW_CELLULAR_COMPONENT	KW-0770~Synapse	11	12.9412	3.04224e-05	EPS8, TRIM9, CHRM3, MCTP1, CLSTN2, FRMPD4, SV2A, VWC2L, GRIK1, SYN3, SHISA6	71	533	18500	5.37748	0.000699482	0.000699716	0.000699716
GOTERM_CC_DIRECT	GO:0098839~postsynaptic density membrane	6	7.05882	5.29279e-05	CHRM3, GRM5, CLSTN2, GRIK1, NRG1, SHISA6	82	149	30060	14.7618	0.00937717	0.00188423	0.00177838
UP_KW_PTM	KW-0325~Glycoprotein	36	42.3529	6.4009e-05	DPP10, COLEC12, SNED1, CNTNAP2, CHRM3, PGAP1, CLSTN2, TENM4, HTR2C, GRIK1, ADCY2, PSMA7, HS6ST3, FSTL5, GRM5, SV2A, LAMP2, GRM8, MRC1, SLIT3, ENPP6, SLC36A4, LINGO2, PRNP, EPHA6, CERS6, CNTN5, CACNA2D1, HS3ST5, NRG1, ATP1B1, SGCZ, SHISA6, CDH12, SCN2A, ITGA9	64	4100	13016	1.78573	0.000703874	0.000768108	0.000768108
GOTERM_CC_DIRECT	GO:0098982~GABA-ergic synapse	6	7.05882	9.33996e-05	CNTNAP2, CNTN5, SV2A, CACNA2D1, GRM8, NRG1	82	168	30060	13.0923	0.0164885	0.00277086	0.00261519
GOTERM_BP_DIRECT	GO:0007268~chemical synaptic transmission	6	7.05882	9.62768e-05	CNTNAP2, CHRM3, GRM5, SV2A, GRM8, HTR2C	83	166	29878	13.0112	0.0692175	0.0717262	0.0717262
UP_KW_DOMAIN	KW-1133~Transmembrane helix	38	44.7059	0.00017011	DPP10, COLEC12, CNTNAP2, CHRM3, PGAP1, MCTP1, CLSTN2, TENM4, HTR2C, GRIK1, ADCY2, SLC7A11, ENTREP2, HS6ST3, GRM5, NKAIN3, SV2A, LAMP2, GRM8, MRC1, SLC36A4, LINGO2, PRNP, ZFHX3, EPHA6, CERS6, CACNA2D1, COL23A1, FNDC3B, HS3ST5, NRG1, ATP1B1, SGCZ, SHISA6, CDH12, GALNTL6, SCN2A, ITGA9	61	5624	14793	1.63857	0.00271829	0.00272176	0.00255165
GOTERM_CC_DIRECT	GO:0042734~presynaptic membrane	6	7.05882	0.0002158	CNTNAP2, CHRM3, CNTN5, GRM8, GRIK1, SCN2A	82	201	30060	10.9428	0.0376879	0.00539336	0.00509037
GOTERM_CC_DIRECT	GO:0014069~postsynaptic density	7	8.23529	0.000242398	EPS8, PRNP, CLSTN2, FRMPD4, GRIK1, SYN3, SHISA6	82	323	30060	7.94457	0.0422343	0.00539336	0.00509037
GOTERM_CC_DIRECT	GO:0005886~plasma membrane	32	37.6471	0.00031482	DPP10, SNED1, CHRM3, CLSTN2, TENM4, HTR2C, GRIK1, ADCY2, ASAP2, SLC7A11, EPS8, GRM5, NKAIN3, LAMP2, GRM8, MRC1, SLIT3, ENPP6, MARK2, PRNP, EPHA6, CNTN5, CACNA2D1, COL23A1, NRG1, ATP1B1, SGCZ, SHISA6, SMAD7, CDH12, SCN2A, FERMT2	82	6350	30060	1.84736	0.0545051	0.00622644	0.00587664
UP_KW_CELLULAR_COMPONENT	KW-1003~Cell membrane	28	32.9412	0.000345797	DPP10, CHRM3, CLSTN2, TENM4, HTR2C, GRIK1, ADCY2, ASAP2, SLC7A11, EPS8, GRM5, NKAIN3, LAMP2, GRM8, MRC1, ENPP6, MARK2, PRNP, CNTN5, CACNA2D1, COL23A1, NRG1, ATP1B1, SGCZ, SHISA6, CDH12, SCN2A, FERMT2	71	3765	18500	1.93779	0.00792316	0.00397667	0.00397667
GOTERM_BP_DIRECT	GO:0007626~locomotory behavior	5	5.88235	0.000408995	CNTNAP2, MEIS1, GRM5, HTR2C, NRG1	83	126	29878	14.2848	0.262702	0.152351	0.152351
GOTERM_MF_DIRECT	GO:0046872~metal ion binding	22	25.8824	0.00105395	EEFSEC, COLEC12, PRNP, ZFHX3, KDM5D, MCTP1, THRA, CACNA2D1, ADCY2, ASAP2, RC3H2, ACACA, TRIT1, ZFP804B, SMAD7, TRIM9, FSTL5, MAT2A, CDH12, ENPP6, MARK2, ITGA9	81	3789	29205	2.09349	0.212048	0.238193	0.238193
UP_KW_DOMAIN	KW-0812~Transmembrane	38	44.7059	0.00117321	DPP10, COLEC12, CNTNAP2, CHRM3, PGAP1, MCTP1, CLSTN2, TENM4, HTR2C, GRIK1, ADCY2, SLC7A11, ENTREP2, HS6ST3, GRM5, NKAIN3, SV2A, LAMP2, GRM8, MRC1, SLC36A4, LINGO2, PRNP, ZFHX3, EPHA6, CERS6, CACNA2D1, COL23A1, FNDC3B, HS3ST5, NRG1, ATP1B1, SGCZ, SHISA6, CDH12, GALNTL6, SCN2A, ITGA9	61	6118	14793	1.50626	0.0186072	0.00938572	0.00879911
GOTERM_CC_DIRECT	GO:0048787~presynaptic active zone membrane	4	4.70588	0.00119433	CNTNAP2, CACNA2D1, GRM8, NRG1	82	77	30060	19.0434	0.191615	0.021259	0.0200647
GOTERM_CC_DIRECT	GO:0045211~postsynaptic membrane	6	7.05882	0.00144163	CHRM3, GRM5, CLSTN2, CACNA2D1, GRIK1, SHISA6	82	306	30060	7.18795	0.226473	0.0233282	0.0220176
GOTERM_CC_DIRECT	GO:0009986~cell surface	9	10.5882	0.00166257	PRNP, CNTNAP2, CLSTN2, COL23A1, MRC1, HTR2C, SLC7A11, FERMT2, RC3H2	82	821	30060	4.0186	0.256349	0.0246614	0.023276
GOTERM_BP_DIRECT	GO:0003333~amino acid transmembrane transport	3	3.52941	0.00214251	GRIK1, SLC7A11, SLC36A4	83	25	29878	43.1971	0.797676	0.500119	0.500119
UP_SEQ_FEATURE	TRANSMEM:Helical; Signal-anchor for type II membrane protein	7	8.23529	0.0023255	DPP10, COLEC12, COL23A1, HS3ST5, ATP1B1, SGCZ, HS6ST3	78	389	22187	5.11861	0.672917	0.232228	0.231745
GOTERM_BP_DIRECT	GO:0015012~heparan sulfate proteoglycan biosynthetic process	3	3.52941	0.0026852	HS3ST5, HS3ST4, HS6ST3	83	28	29878	38.5688	0.865093	0.500119	0.500119
UP_KW_DOMAIN	KW-0735~Signal-anchor	8	9.41176	0.0028519	DPP10, COLEC12, COL23A1, HS3ST5, GALNTL6, ATP1B1, SGCZ, HS6ST3	61	471	14793	4.11904	0.0446673	0.0152101	0.0142595
UP_SEQ_FEATURE	TRANSMEM:Helical	36	42.3529	0.00306642	DPP10, COLEC12, CNTNAP2, CHRM3, PGAP1, MCTP1, CLSTN2, TENM4, HTR2C, GRIK1, ADCY2, SLC7A11, ENTREP2, HS6ST3, GRM5, NKAIN3, SV2A, LAMP2, GRM8, MRC1, SLC36A4, LINGO2, PRNP, ZFHX3, EPHA6, CERS6, CACNA2D1, FNDC3B, NRG1, ATP1B1, SGCZ, SHISA6, CDH12, GALNTL6, SCN2A, ITGA9	78	6670	22187	1.53526	0.771025	0.232228	0.231745
UP_SEQ_FEATURE	DOMAIN:EGF-like 8	3	3.52941	0.00312273	SNED1, TENM4, SLIT3	78	24	22187	35.5561	0.77715	0.232228	0.231745
UP_SEQ_FEATURE	DOMAIN:EGF-like 7	3	3.52941	0.00338666	SNED1, TENM4, SLIT3	78	25	22187	34.1338	0.803748	0.232228	0.231745
UP_SEQ_FEATURE	DOMAIN:EGF-like 2	4	4.70588	0.00404392	SNED1, CNTNAP2, TENM4, SLIT3	78	92	22187	12.3673	0.857015	0.23549	0.235
UP_SEQ_FEATURE	DOMAIN:Fibronectin type-III	5	5.88235	0.00441544	SNED1, TRIM9, EPHA6, CNTN5, FNDC3B	78	191	22187	7.4463	0.88046	0.23549	0.235
SMART	SM00060:FN3	5	5.88235	0.00477695	SNED1, TRIM9, EPHA6, CNTN5, FNDC3B	50	153	10943	7.15229	0.291613	0.315287	0.315287
GOTERM_BP_DIRECT	GO:1904646~cellular response to amyloid-beta	3	3.52941	0.00490601	PRNP, GRM5, CACNA2D1	83	38	29878	28.4192	0.974369	0.641389	0.641389
UP_SEQ_FEATURE	DOMAIN:EGF-like	5	5.88235	0.00585813	SNED1, CNTNAP2, TENM4, SLIT3, NRG1	78	207	22187	6.87074	0.940404	0.28119	0.280604
INTERPRO	IPR003961:FN3_dom	5	5.88235	0.0059042	SNED1, TRIM9, EPHA6, CNTN5, FNDC3B	78	207	22137	6.85526	0.876357	1	1
INTERPRO	IPR036116:FN3_sf	5	5.88235	0.00631157	SNED1, TRIM9, EPHA6, CNTN5, FNDC3B	78	211	22137	6.7253	0.893013	1	1
GOTERM_BP_DIRECT	GO:0060079~excitatory postsynaptic potential	3	3.52941	0.00682368	CNTNAP2, CELF4, GRIK1	83	45	29878	23.9984	0.99391	0.641389	0.641389
GOTERM_BP_DIRECT	GO:0030534~adult behavior	3	3.52941	0.00682368	CNTNAP2, GRIK1, SLC7A11	83	45	29878	23.9984	0.99391	0.641389	0.641389
GOTERM_BP_DIRECT	GO:0007155~cell adhesion	7	8.23529	0.0068874	CNTNAP2, CLSTN2, CNTN5, CDH12, ATP1B1, FERMT2, ITGA9	83	614	29878	4.10396	0.994194	0.641389	0.641389
UP_KW_LIGAND	KW-0106~Calcium	11	12.9412	0.00722451	COLEC12, SNED1, FSTL5, MCTP1, CAMK1D, CLSTN2, CACNA2D1, MRC1, CDH12, SYN3, ITGA9	33	906	6741	2.48013	0.103055	0.108368	0.108368
GOTERM_CC_DIRECT	GO:0042995~cell projection	10	11.7647	0.00739519	EPS8, TRIM9, CNTNAP2, CLSTN2, TENM4, FRMPD4, SV2A, SLC7A11, MARK2, FERMT2	82	1278	30060	2.86843	0.733195	0.101257	0.0955686
KEGG_PATHWAY	mmu05414:Dilated cardiomyopathy	4	4.70588	0.00801399	CACNA2D1, ADCY2, SGCZ, ITGA9	40	103	9718	9.43495	0.600394	0.617042	0.617042
UP_SEQ_FEATURE	DOMAIN:EGF-like 1	4	4.70588	0.00843936	SNED1, CNTNAP2, TENM4, SLIT3	78	120	22187	9.48162	0.98289	0.314381	0.313726
UP_SEQ_FEATURE	DOMAIN:EGF-like 5	3	3.52941	0.00851447	SNED1, TENM4, SLIT3	78	40	22187	21.3337	0.983501	0.314381	0.313726
UP_SEQ_FEATURE	DOMAIN:EGF-like 6	3	3.52941	0.00851447	SNED1, TENM4, SLIT3	78	40	22187	21.3337	0.983501	0.314381	0.313726
SMART	SM00181:EGF	5	5.88235	0.00875796	SNED1, CNTNAP2, TENM4, SLIT3, NRG1	50	182	10943	6.01264	0.46919	0.315287	0.315287
UP_SEQ_FEATURE	DOMAIN:RRM 3	3	3.52941	0.00979129	TIAL1, CELF4, ELAVL2	78	43	22187	19.8453	0.991111	0.321263	0.320594
UP_KW_CELLULAR_COMPONENT	KW-0472~Membrane	46	54.1176	0.0102389	DPP10, COLEC12, CNTNAP2, CHRM3, PGAP1, MCTP1, CLSTN2, TENM4, HTR2C, GRIK1, ADCY2, ASAP2, SLC7A11, ENTREP2, HS6ST3, EPS8, GRM5, NKAIN3, SV2A, LAMP2, GRM8, MRC1, ENPP6, SLC36A4, MARK2, LINGO2, PRNP, ZFHX3, EPHA6, CERS6, CNTN5, CACNA2D1, GBF1, COL23A1, FNDC3B, HS3ST5, NRG1, SYN3, ATP1B1, SGCZ, SHISA6, CDH12, GALNTL6, SCN2A, FERMT2, ITGA9	71	9216	18500	1.30056	0.210778	0.078498	0.078498
INTERPRO	IPR000742:EGF-like_dom	5	5.88235	0.0105465	SNED1, CNTNAP2, TENM4, SLIT3, NRG1	78	245	22137	5.79199	0.976309	1	1
UP_SEQ_FEATURE	DOMAIN:Fibronectin type-III 1	4	4.70588	0.0107088	SNED1, EPHA6, CNTN5, FNDC3B	78	131	22187	8.68546	0.994304	0.321263	0.320594
UP_SEQ_FEATURE	DOMAIN:Fibronectin type-III 2	4	4.70588	0.0107088	SNED1, EPHA6, CNTN5, FNDC3B	78	131	22187	8.68546	0.994304	0.321263	0.320594
GOTERM_MF_DIRECT	GO:0005515~protein binding	25	29.4118	0.0107144	CNTNAP2, CHRM3, THRA, PELI2, HTR2C, TSIX, GRIK1, ACACA, TIAL1, EPS8, TRIM9, GRM5, LAMP2, MRC1, EEFSEC, PRNP, CERS6, CACNA2D1, GBF1, NRG1, ATP1B1, SGCZ, RC3H2, SMAD7, MEIS1	81	5504	29205	1.6377	0.912359	0.989823	0.989823
KEGG_PATHWAY	mmu04724:Glutamatergic synapse	4	4.70588	0.0108253	GRM5, GRM8, GRIK1, ADCY2	40	115	9718	8.45043	0.710851	0.617042	0.617042
GOTERM_BP_DIRECT	GO:0060818~inactivation of paternal X chromosome by genomic imprinting	2	2.35294	0.0109334	TSIX, XIST	83	4	29878	179.988	0.999723	0.782151	0.782151
GOTERM_BP_DIRECT	GO:0060173~limb development	3	3.52941	0.0111344	SLC7A11, FERMT2, RC3H2	83	58	29878	18.6194	0.999762	0.782151	0.782151
UP_KW_BIOLOGICAL_PROCESS	KW-0130~Cell adhesion	7	8.23529	0.0115967	CNTNAP2, CLSTN2, CNTN5, CDH12, ATP1B1, FERMT2, ITGA9	46	479	11227	3.56672	0.394422	0.498658	0.498658
GOTERM_BP_DIRECT	GO:0048286~lung alveolus development	3	3.52941	0.0126479	MEG3, SLC7A11, RC3H2	83	62	29878	17.4182	0.999924	0.782151	0.782151
UP_KW_PTM	KW-1015~Disulfide bond	26	30.5882	0.0132502	COLEC12, SNED1, CNTNAP2, CHRM3, TENM4, HTR2C, SLC7A11, FSTL5, GRM5, LAMP2, GRM8, MRC1, SLIT3, ENPP6, LINGO2, PRNP, CNTN5, CACNA2D1, HS3ST5, NRG1, ATP1B1, SGCZ, HS3ST4, GALNTL6, SCN2A, ITGA9	64	3412	13016	1.54975	0.13647	0.0795013	0.0795013
GOTERM_BP_DIRECT	GO:0015015~heparan sulfate proteoglycan biosynthetic process, enzymatic modification	2	2.35294	0.0136483	HS3ST5, HS6ST3	83	5	29878	143.99	0.999964	0.782151	0.782151
GOTERM_BP_DIRECT	GO:1904717~regulation of AMPA glutamate receptor clustering	2	2.35294	0.0136483	SLC7A11, SHISA6	83	5	29878	143.99	0.999964	0.782151	0.782151
UP_KW_DOMAIN	KW-0677~Repeat	28	32.9412	0.0148963	COLEC12, SNED1, CNTNAP2, KDM5D, MCTP1, CLSTN2, TENM4, CELF4, ADCY2, ASAP2, ELAVL2, TIAL1, TRIM9, FSTL5, MRC1, VWC2L, SLIT3, LINGO2, PRNP, ZFHX3, EPHA6, CNTN5, LRRC49, COL23A1, FNDC3B, CDH12, SCN2A, ITGA9	61	4573	14793	1.48485	0.213477	0.0595852	0.0558611
GOTERM_CC_DIRECT	GO:0030315~T-tubule	3	3.52941	0.0166546	CACNA2D1, ATP1B1, SCN2A	82	73	30060	15.0652	0.949687	0.211751	0.199855
GOTERM_CC_DIRECT	GO:0150048~cerebellar granule cell to Purkinje cell synapse	2	2.35294	0.0187123	CNTNAP2, ELAVL2	82	7	30060	104.739	0.965346	0.222053	0.209578
KEGG_PATHWAY	mmu04080:Neuroactive ligand-receptor interaction	6	7.05882	0.0190113	CHRM3, GRM5, THRA, GRM8, HTR2C, GRIK1	40	390	9718	3.73769	0.887877	0.675591	0.675591
GOTERM_MF_DIRECT	GO:0008467~[heparan sulfate]-glucosamine 3-sulfotransferase 1 activity	2	2.35294	0.0190199	HS3ST5, HS3ST4	81	7	29205	103.016	0.986962	0.989823	0.989823
UP_KW_DOMAIN	KW-0245~EGF-like domain	5	5.88235	0.0190426	SNED1, CNTNAP2, TENM4, SLIT3, NRG1	61	252	14793	4.81167	0.264805	0.0609364	0.0571278
GOTERM_BP_DIRECT	GO:0014054~positive regulation of gamma-aminobutyric acid secretion	2	2.35294	0.0190559	HTR2C, GRIK1	83	7	29878	102.85	0.999999	1	1
GOTERM_MF_DIRECT	GO:0038023~signaling receptor activity	4	4.70588	0.0195871	COLEC12, PRNP, MRC1, GRIK1	81	208	29205	6.93376	0.98856	0.989823	0.989823
GOTERM_CC_DIRECT	GO:0098794~postsynapse	5	5.88235	0.0201965	CNTNAP2, CELF4, NRG1, MARK2, PSMA7	82	384	30060	4.77325	0.973531	0.224686	0.212063
GOTERM_BP_DIRECT	GO:0050821~protein stabilization	4	4.70588	0.0209541	LAMP2, ATP1B1, USP29, SMAD7	83	213	29878	6.76011	1	1	1
UP_KW_CELLULAR_COMPONENT	KW-0628~Postsynaptic cell membrane	4	4.70588	0.0220536	CHRM3, CLSTN2, GRIK1, SHISA6	71	158	18500	6.59654	0.401249	0.126808	0.126808
GOTERM_CC_DIRECT	GO:0043005~neuron projection	5	5.88235	0.0228604	EPS8, CNTNAP2, GRM5, TENM4, SV2A	82	399	30060	4.5938	0.983697	0.239362	0.225915
UP_SEQ_FEATURE	LIPID:GPI-anchor amidated serine	3	3.52941	0.0233635	PRNP, CNTN5, ENPP6	78	68	22187	12.5492	0.999988	0.640202	0.638868
GOTERM_BP_DIRECT	GO:0007611~learning or memory	3	3.52941	0.0234348	PRNP, GRM5, THRA	83	86	29878	12.5573	1	1	1
GOTERM_MF_DIRECT	GO:0016740~transferase activity	11	12.9412	0.023586	TRIM9, EPHA6, CERS6, CAMK1D, MAT2A, PELI2, HS3ST5, MARK2, TRIT1, RC3H2, HS6ST3	81	1784	29205	2.22316	0.995458	0.989823	0.989823
UP_SEQ_FEATURE	CROSSLNK:Glycyl lysine isopeptide (Lys-Gly) (interchain with G-Cter in SUMO1)	3	3.52941	0.0240076	ZFHX3, GRM8, SCN2A	78	69	22187	12.3673	0.999991	0.640202	0.638868
GOTERM_BP_DIRECT	GO:0032229~negative regulation of synaptic transmission, GABAergic	2	2.35294	0.0244343	CNTNAP2, GRIK1	83	9	29878	79.9946	1	1	1
GOTERM_BP_DIRECT	GO:0035725~sodium ion transmembrane transport	3	3.52941	0.0260265	GRIK1, ATP1B1, SCN2A	83	91	29878	11.8673	1	1	1
INTERPRO	IPR000162:GPCR_3_mtglu_rcpt	2	2.35294	0.0274946	GRM5, GRM8	78	8	22137	70.9519	0.999947	1	1
UP_SEQ_FEATURE	DOMAIN:EGF-like 3	3	3.52941	0.0287163	SNED1, TENM4, SLIT3	78	76	22187	11.2282	0.999999	0.725463	0.723952
GOTERM_BP_DIRECT	GO:0007160~cell-matrix adhesion	3	3.52941	0.0292823	SNED1, FERMT2, ITGA9	83	97	29878	11.1333	1	1	1
GOTERM_BP_DIRECT	GO:0098976~excitatory chemical synaptic transmission	2	2.35294	0.0297835	CNTNAP2, SHISA6	83	11	29878	65.4502	1	1	1
GOTERM_BP_DIRECT	GO:2000320~negative regulation of T-helper 17 cell differentiation	2	2.35294	0.0297835	RC3H2, SMAD7	83	11	29878	65.4502	1	1	1
GOTERM_BP_DIRECT	GO:0035556~intracellular signal transduction	5	5.88235	0.0312072	CNTNAP2, NRG1, ADCY2, MARK2, SMAD7	83	432	29878	4.16639	1	1	1
UP_SEQ_FEATURE	DOMAIN:Fibronectin type-III 3	3	3.52941	0.0322867	SNED1, CNTN5, FNDC3B	78	81	22187	10.5351	1	0.774881	0.773266
GOTERM_MF_DIRECT	GO:0034713~type I transforming growth factor beta receptor binding	2	2.35294	0.0323864	FERMT2, SMAD7	81	12	29205	60.0926	0.999413	0.989823	0.989823
GOTERM_BP_DIRECT	GO:0007399~nervous system development	5	5.88235	0.032818	CAMK1D, SLIT3, GRIK1, NRG1, SCN2A	83	439	29878	4.09995	1	1	1
GOTERM_CC_DIRECT	GO:0016328~lateral plasma membrane	3	3.52941	0.0333178	CHRM3, ATP1B1, MARK2	82	106	30060	10.3751	0.997598	0.329476	0.310966
UP_SEQ_FEATURE	ACT_SITE:For sulfotransferase activity	2	2.35294	0.0341748	HS3ST5, HS3ST4	78	10	22187	56.8897	1	0.781139	0.779511
INTERPRO	IPR022755:Znf_C2H2_jaz	2	2.35294	0.0342508	TRIT1, ZFP804B	78	10	22137	56.7615	0.999995	1	1
GOTERM_MF_DIRECT	GO:0008066~glutamate receptor activity	2	2.35294	0.035038	GRM5, GRM8	81	13	29205	55.4701	0.999684	0.989823	0.989823
GOTERM_MF_DIRECT	GO:0030296~protein tyrosine kinase activator activity	2	2.35294	0.035038	GRM5, NRG1	81	13	29205	55.4701	0.999684	0.989823	0.989823
KEGG_PATHWAY	mmu04971:Gastric acid secretion	3	3.52941	0.0362352	CHRM3, ADCY2, ATP1B1	40	75	9718	9.718	0.985117	0.675591	0.675591
INTERPRO	IPR037359:NST/OST	2	2.35294	0.0376115	HS3ST5, HS3ST4	78	11	22137	51.6014	0.999999	1	1
INTERPRO	IPR013320:ConA-like_dom_sf	4	4.70588	0.0377741	TRIM9, CNTNAP2, CLSTN2, SLIT3	78	212	22137	5.35486	0.999999	1	1
UP_SEQ_FEATURE	DOMAIN:RRM 2	3	3.52941	0.0391245	TIAL1, CELF4, ELAVL2	78	90	22187	9.48162	1	0.816512	0.814811
UP_SEQ_FEATURE	DOMAIN:RRM 1	3	3.52941	0.0391245	TIAL1, CELF4, ELAVL2	78	90	22187	9.48162	1	0.816512	0.814811
GOTERM_BP_DIRECT	GO:0007216~G protein-coupled glutamate receptor signaling pathway	2	2.35294	0.0403951	GRM5, GRM8	83	15	29878	47.9968	1	1	1
GOTERM_BP_DIRECT	GO:0006874~intracellular calcium ion homeostasis	3	3.52941	0.0412114	SV2A, HTR2C, ATP1B1	83	117	29878	9.23015	1	1	1
GOTERM_CC_DIRECT	GO:0097449~astrocyte projection	2	2.35294	0.0422637	GRM5, SLC7A11	82	16	30060	45.8232	0.999541	0.395944	0.3737
UP_KW_CELLULAR_COMPONENT	KW-0966~Cell projection	10	11.7647	0.0440264	EPS8, TRIM9, CNTNAP2, CLSTN2, TENM4, FRMPD4, SV2A, SLC7A11, MARK2, FERMT2	71	1243	18500	2.09625	0.644978	0.202522	0.202522
INTERPRO	IPR016185:PreATP-grasp_dom_sf	2	2.35294	0.0442984	SYN3, ACACA	78	13	22137	43.6627	1	1	1
UP_SEQ_FEATURE	MOTIF:PDZ-binding	3	3.52941	0.0447879	EPHA6, HTR2C, SHISA6	78	97	22187	8.79738	1	0.895757	0.893891
KEGG_PATHWAY	mmu05412:Arrhythmogenic right ventricular cardiomyopathy	3	3.52941	0.0464354	CACNA2D1, SGCZ, ITGA9	40	86	9718	8.475	0.995575	0.675591	0.675591
KEGG_PATHWAY	mmu04540:Gap junction	3	3.52941	0.0464354	GRM5, HTR2C, ADCY2	40	86	9718	8.475	0.995575	0.675591	0.675591
KEGG_PATHWAY	mmu04911:Insulin secretion	3	3.52941	0.0464354	CHRM3, ADCY2, ATP1B1	40	86	9718	8.475	0.995575	0.675591	0.675591
KEGG_PATHWAY	mmu04970:Salivary secretion	3	3.52941	0.0474099	CHRM3, ADCY2, ATP1B1	40	87	9718	8.37759	0.996062	0.675591	0.675591
GOTERM_CC_DIRECT	GO:0033270~paranode region of axon	2	2.35294	0.047421	CNTNAP2, SCN2A	82	18	30060	40.7317	0.999824	0.422047	0.398336
UP_SEQ_FEATURE	REGION:Disordered	54	63.5294	0.0477529	DPP10, SNED1, CHRM3, PGAP1, MCTP1, KDM5D, TENM4, THRA, CLSTN2, FRMPD4, CELF4, HTR2C, CWC27, ELAVL2, HS6ST3, EPS8, TIAL1, TRIM9, GRM5, LAMP2, EPHA6, CERS6, CAMK1D, NCOA5, LRRC49, COL23A1, FNDC3B, NRG1, SYN3, RC3H2, SHISA6, SNHG11, COLEC12, PELI2, ASAP2, ENTREP2, ZFP804B, BOD1L, SV2A, EVI5, MARK2, EEFSEC, LINGO2, PRNP, ZFHX3, CNTN5, GBF1, HS3ST4, USP29, TRIT1, SMAD7, MEIS1, SCN2A, FERMT2	78	13077	22187	1.1746	1	0.916856	0.914946
GOTERM_BP_DIRECT	GO:0021756~striatum development	2	2.35294	0.0482786	CNTNAP2, SLC7A11	83	18	29878	39.9973	1	1	1
GOTERM_MF_DIRECT	GO:0005509~calcium ion binding	6	7.05882	0.050577	SNED1, FSTL5, MCTP1, CLSTN2, CDH12, SLIT3	81	732	29205	2.95537	0.999992	1	1
INTERPRO	IPR003598:Ig_sub2	4	4.70588	0.0523302	LINGO2, FSTL5, CNTN5, NRG1	78	242	22137	4.69104	1	1	1
GOTERM_BP_DIRECT	GO:0033554~cellular response to stress	2	2.35294	0.0534986	BPGM, SLC7A11	83	20	29878	35.9976	1	1	1
INTERPRO	IPR013815:ATP_grasp_subdomain_1	2	2.35294	0.0542428	SYN3, ACACA	78	16	22137	35.476	1	1	1
UP_SEQ_FEATURE	COMPBIAS:Pro residues	11	12.9412	0.0544283	EPS8, COLEC12, ZFHX3, BOD1L, GBF1, COL23A1, NRG1, ASAP2, SYN3, HS3ST4, HS6ST3	78	1628	22187	1.92195	1	1	1
GOTERM_BP_DIRECT	GO:1990830~cellular response to leukemia inhibitory factor	4	4.70588	0.0546703	EPS8, MAT2A, ELAVL2, SMAD7	83	312	29878	4.61508	1	1	1
GOTERM_BP_DIRECT	GO:0000902~cell morphogenesis	3	3.52941	0.0553472	CNTNAP2, CDH12, NRG1	83	138	29878	7.82556	1	1	1
GOTERM_BP_DIRECT	GO:0048172~regulation of short-term neuronal synaptic plasticity	2	2.35294	0.056098	GRIK1, SHISA6	83	21	29878	34.2834	1	1	1
GOTERM_BP_DIRECT	GO:0030154~cell differentiation	7	8.23529	0.0580362	FSTL5, THRA, TENM4, SLIT3, NRG1, MARK2, SMAD7	83	1005	29878	2.50729	1	1	1
GOTERM_BP_DIRECT	GO:1901379~regulation of potassium ion transmembrane transport	2	2.35294	0.0586904	DPP10, PRNP	83	22	29878	32.7251	1	1	1
KEGG_PATHWAY	mmu05410:Hypertrophic cardiomyopathy	3	3.52941	0.0607387	CACNA2D1, SGCZ, ITGA9	40	100	9718	7.2885	0.99921	0.769357	0.769357
GOTERM_MF_DIRECT	GO:0004993~G protein-coupled serotonin receptor activity	2	2.35294	0.0611628	CHRM3, HTR2C	81	23	29205	31.3527	0.999999	1	1
GOTERM_BP_DIRECT	GO:0050804~modulation of chemical synaptic transmission	3	3.52941	0.062595	GRM5, GRIK1, SLC7A11	83	148	29878	7.29681	1	1	1
GOTERM_BP_DIRECT	GO:0043547~positive regulation of GTPase activity	3	3.52941	0.0633367	ASAP2, EVI5, FERMT2	83	149	29878	7.24784	1	1	1
GOTERM_CC_DIRECT	GO:0098552~side of membrane	3	3.52941	0.0635122	PRNP, CNTN5, ENPP6	82	152	30060	7.23524	0.999992	0.508588	0.480016
GOTERM_BP_DIRECT	GO:1904862~inhibitory synapse assembly	2	2.35294	0.063854	CNTNAP2, CLSTN2	83	24	29878	29.998	1	1	1
GOTERM_CC_DIRECT	GO:0001650~fibrillar center	3	3.52941	0.0649788	KDM5D, ACACA, SMAD7	82	154	30060	7.14127	0.999994	0.508588	0.480016
GOTERM_CC_DIRECT	GO:0030672~synaptic vesicle membrane	3	3.52941	0.0657164	MCTP1, SV2A, SYN3	82	155	30060	7.0952	0.999994	0.508588	0.480016
GOTERM_BP_DIRECT	GO:0061098~positive regulation of protein tyrosine kinase activity	2	2.35294	0.0689897	PRNP, GRM5	83	26	29878	27.6905	1	1	1
GOTERM_BP_DIRECT	GO:0009887~animal organ morphogenesis	3	3.52941	0.0693772	MEIS1, THRA, SLIT3	83	157	29878	6.87852	1	1	1
KEGG_PATHWAY	mmu04974:Protein digestion and absorption	3	3.52941	0.069508	COL23A1, ATP1B1, SLC36A4	40	108	9718	6.74861	0.999729	0.77004	0.77004
GOTERM_BP_DIRECT	GO:0046928~regulation of neurotransmitter secretion	2	2.35294	0.071547	MCTP1, GRM8	83	27	29878	26.6649	1	1	1
GOTERM_MF_DIRECT	GO:0005178~integrin binding	3	3.52941	0.0729936	NRG1, FERMT2, ITGA9	81	162	29205	6.67695	1	1	1
UP_SEQ_FEATURE	DOMAIN:EGF-like 9	2	2.35294	0.0736657	SNED1, SLIT3	78	22	22187	25.859	1	1	1
GOTERM_BP_DIRECT	GO:0007187~G protein-coupled receptor signaling pathway, coupled to cyclic nucleotide second messenger	2	2.35294	0.0740975	CHRM3, HTR2C	83	28	29878	25.7126	1	1	1
UP_KW_MOLECULAR_FUNCTION	KW-0808~Transferase	13	15.2941	0.0743802	CERS6, EPHA6, CAMK1D, PELI2, HS3ST5, HS3ST4, RC3H2, TRIT1, HS6ST3, TRIM9, MAT2A, GALNTL6, MARK2	49	1969	12229	1.64775	0.94698	1	1
GOTERM_CC_DIRECT	GO:0043194~axon initial segment	2	2.35294	0.0752998	CNTNAP2, SCN2A	82	29	30060	25.2817	0.999999	0.546715	0.516001
UP_KW_DOMAIN	KW-0732~Signal	26	30.5882	0.0760571	SNED1, CNTNAP2, CLSTN2, HTR2C, GRIK1, ACACA, ENTREP2, FSTL5, GRM5, LAMP2, GRM8, MRC1, VWC2L, SLIT3, ENPP6, CAR10, LINGO2, PRNP, EPHA6, CNTN5, CACNA2D1, NRG1, SHISA6, TAFA1, CDH12, ITGA9	61	4753	14793	1.32658	0.717953	0.202819	0.190143
GOTERM_BP_DIRECT	GO:0048266~behavioral response to pain	2	2.35294	0.076641	CNTNAP2, GRIK1	83	29	29878	24.8259	1	1	1
GOTERM_BP_DIRECT	GO:0035264~multicellular organism growth	3	3.52941	0.0771815	MEG3, CNTNAP2, RC3H2	83	167	29878	6.46663	1	1	1
KEGG_PATHWAY	mmu04972:Pancreatic secretion	3	3.52941	0.0775028	CHRM3, ADCY2, ATP1B1	40	115	9718	6.33783	0.999899	0.77004	0.77004
GOTERM_CC_DIRECT	GO:0032281~AMPA glutamate receptor complex	2	2.35294	0.0777939	VWC2L, SHISA6	82	30	30060	24.439	0.999999	0.546715	0.516001
INTERPRO	IPR009030:Growth_fac_rcpt_cys_sf	3	3.52941	0.0783376	SNED1, EPHA6, SLIT3	78	133	22137	6.40168	1	1	1
GOTERM_BP_DIRECT	GO:0048169~regulation of long-term neuronal synaptic plasticity	2	2.35294	0.0791776	GRM5, GRIK1	83	30	29878	23.9984	1	1	1
GOTERM_BP_DIRECT	GO:0009880~embryonic pattern specification	2	2.35294	0.0791776	MEIS1, PGAP1	83	30	29878	23.9984	1	1	1
UP_SEQ_FEATURE	DOMAIN:Collagen-like 2	2	2.35294	0.0800907	COLEC12, COL23A1	78	24	22187	23.7041	1	1	1
UP_SEQ_FEATURE	DOMAIN:Collagen-like 1	2	2.35294	0.0800907	COLEC12, COL23A1	78	24	22187	23.7041	1	1	1
INTERPRO	IPR013098:Ig_I-set	3	3.52941	0.0803686	LINGO2, CNTN5, NRG1	78	135	22137	6.30684	1	1	1
KEGG_PATHWAY	mmu04020:Calcium signaling pathway	4	4.70588	0.0810568	CHRM3, GRM5, HTR2C, ADCY2	40	254	9718	3.82598	0.999935	0.77004	0.77004
GOTERM_MF_DIRECT	GO:0044325~transmembrane transporter binding	3	3.52941	0.0833323	DPP10, PRNP, CNTNAP2	81	175	29205	6.18095	1	1	1
INTERPRO	IPR000772:Ricin_B_lectin	2	2.35294	0.0834672	MRC1, GALNTL6	78	25	22137	22.7046	1	1	1
GOTERM_BP_DIRECT	GO:0048738~cardiac muscle tissue development	2	2.35294	0.0842302	NRG1, SGCZ	83	32	29878	22.4985	1	1	1
GOTERM_BP_DIRECT	GO:0007275~multicellular organism development	7	8.23529	0.0848065	FSTL5, MEIS1, TENM4, CDH12, VWC2L, SLIT3, MARK2	83	1111	29878	2.26808	1	1	1
GOTERM_MF_DIRECT	GO:0140677~molecular function activator activity	2	2.35294	0.0865889	PRNP, MARK2	81	33	29205	21.8519	1	1	1
GOTERM_CC_DIRECT	GO:0008021~synaptic vesicle	3	3.52941	0.0866363	TRIM9, SV2A, SYN3	82	182	30060	6.04262	1	0.546715	0.516001
INTERPRO	IPR035992:Ricin_B-like_lectins	2	2.35294	0.0866588	MRC1, GALNTL6	78	26	22137	21.8314	1	1	1
GOTERM_BP_DIRECT	GO:0051966~regulation of synaptic transmission, glutamatergic	2	2.35294	0.0867462	GRM5, GRM8	83	33	29878	21.8167	1	1	1
GOTERM_CC_DIRECT	GO:0005794~Golgi apparatus	8	9.41176	0.0870791	PRNP, CNTNAP2, CLSTN2, GBF1, HS3ST5, GALNTL6, ASAP2, HS6ST3	82	1416	30060	2.0711	1	0.546715	0.516001
GOTERM_CC_DIRECT	GO:0005783~endoplasmic reticulum	9	10.5882	0.0874815	PRNP, CHRM3, MCTP1, CERS6, PGAP1, CLSTN2, SV2A, TAFA1, FNDC3B	82	1702	30060	1.93847	1	0.546715	0.516001
GOTERM_CC_DIRECT	GO:0005912~adherens junction	3	3.52941	0.0890716	CDH12, FERMT2, SMAD7	82	185	30060	5.94463	1	0.546715	0.516001
GOTERM_BP_DIRECT	GO:0007156~homophilic cell adhesion via plasma membrane adhesion molecules	3	3.52941	0.0910416	CLSTN2, CNTN5, CDH12	83	184	29878	5.86917	1	1	1
KEGG_PATHWAY	mmu00534:Glycosaminoglycan biosynthesis - heparan sulfate / heparin	2	2.35294	0.0921032	HS3ST5, HS6ST3	40	24	9718	20.2458	0.999984	0.807674	0.807674
SMART	SM00408:IGc2	4	4.70588	0.0938336	LINGO2, FSTL5, CNTN5, NRG1	50	242	10943	3.61752	0.99917	1	1
GOTERM_BP_DIRECT	GO:0010976~positive regulation of neuron projection development	3	3.52941	0.0944028	CAMK1D, NRG1, MARK2	83	188	29878	5.7443	1	1	1
UP_SEQ_FEATURE	DOMAIN:Sulfotransferase	2	2.35294	0.0959615	HS3ST5, HS3ST4	78	29	22187	19.6172	1	1	1
GOTERM_CC_DIRECT	GO:1990904~ribonucleoprotein complex	4	4.70588	0.0968906	TIAL1, EEFSEC, CELF4, ELAVL2	82	406	30060	3.61168	1	0.574884	0.542587
SMART	SM00458:RICIN	2	2.35294	0.0981649	MRC1, GALNTL6	50	23	10943	19.0313	0.999412	1	1
GOTERM_BP_DIRECT	GO:0045197~establishment or maintenance of epithelial cell apical/basal polarity	2	2.35294	0.0992243	SNED1, MARK2	83	38	29878	18.9461	1	1	1
GOTERM_BP_DIRECT	GO:0006730~one-carbon metabolic process	2	2.35294	0.0992243	MAT2A, CAR10	83	38	29878	18.9461	1	1	1

## Sheet: m2
Category	Term	Count	%	PValue	Genes	List Total	Pop Hits	Pop Total	Fold Enrichment	Bonferroni	Benjamini	FDR
GOTERM_MF_DIRECT	GO:0005515~protein binding	35	37.234	8.74323e-06	VEZT, MTMR2, PRKAA2, ROCK2, GRIK1, FIGN, SLC4A4, COP1, FLRT2, INPP5D, EPB41L2, PDE4B, SOX6, SLC12A6, WSB1, 9630013A20RIK, SFMBT1, SECISBP2, EBF1, SORBS2, NRG1, UNC5D, TGFBR1, UBAC2, FOXP1, TGFBR2, APBB1IP, RAB10, MEIS1, PER3, GKAP1, CFAP36, CDH13, CNTNAP4, SKAP2	88	5504	29205	2.1104	0.00186058	0.00186231	0.00186231
UP_SEQ_FEATURE	REGION:Disordered	68	72.3404	2.01264e-05	DPP10, PTPRT, VEZT, AHCYL2, SLC4A4, SYNPR, IPO8, CWC22, PDE4B, SOX6, SLC12A6, COL25A1, KCNH7, SFMBT1, SECISBP2, EBF1, MTUS1, NRG1, NAV2, FNDC3A, TGFBR2, FOXP1, APBB1IP, TCERG1L, CDH13, MAML3, TOX, PDZRN4, ST6GALNAC5, KDM7A, SKAP2, ZFP148, MTMR2, GARRE1, ROCK2, PDE1A, NPRL3, GLIS3, FIGN, PRR5L, COP1, PDZD2, FLRT2, FAM184A, INPP5D, EPB41L2, GPC5, NXPH1, CEP112, CNTN5, NEBL, SORBS2, MERTK, PLXDC2, H…	84	13077	22187	1.37347	0.00759895	0.00609169	0.00609169
UP_SEQ_FEATURE	COMPBIAS:Polar residues	44	46.8085	3.21461e-05	PTPRT, VEZT, ZFP148, AHCYL2, MTMR2, GARRE1, ROCK2, NPRL3, GLIS3, FIGN, SLC4A4, COP1, PDZD2, FLRT2, FAM184A, INPP5D, EPB41L2, CWC22, PDE4B, SLC12A6, SFMBT1, SECISBP2, MTUS1, EBF1, SORBS2, NRG1, NAV2, FNDC3A, FLI1, ST18, GULP1, MED13L, FOXP1, APBB1IP, MEIS1, PER3, GKAP1, NFIB, TMCC3, MAML3, TOX, PDZRN4, KDM7A, ST6GALNAC5	84	6709	22187	1.73226	0.0121097	0.00609169	0.00609169
UP_SEQ_FEATURE	COMPBIAS:Basic and acidic residues	37	39.3617	9.13277e-05	VEZT, ZFP148, AHCYL2, NPRL3, SLC4A4, PDZD2, FAM184A, INPP5D, EPB41L2, CWC22, PDE4B, SOX6, SLC12A6, CEP112, COL25A1, KCNH7, SECISBP2, MTUS1, SORBS2, NRG1, NAV2, FNDC3A, ST18, GULP1, MED13L, SDK1, MEIS1, PER3, TCERG1L, GKAP1, CFAP36, CDH13, TMCC3, TOX, PDZRN4, KDM7A, SKAP2	84	5359	22187	1.82363	0.0340225	0.0115377	0.0115377
GOTERM_CC_DIRECT	GO:0098982~GABA-ergic synapse	6	6.38298	0.000179515	CALB1, CNTN5, CDH13, NRG1, NXPH1, CNTNAP4	94	168	30060	11.421	0.0279674	0.0237489	0.0228471
GOTERM_CC_DIRECT	GO:0045202~synapse	12	12.766	0.000375025	SYNPR, SDK1, CALB1, FLRT2, CNTN5, HTR1F, CDH13, GRIK1, SORBS2, NRG1, SLC12A6, CNTNAP4	94	1042	30060	3.68277	0.057543	0.0237489	0.0228471
GOTERM_CC_DIRECT	GO:0005886~plasma membrane	35	37.234	0.000450929	PTPRT, DPP10, VEZT, ROCK2, SPPL2A, GRIK1, SIGLECH, SLC4A4, IPO8, PDZD2, FLRT2, INPP5D, EPB41L2, GPC5, SLC12A6, LAIR1, CEP112, CNTN5, HTR1F, COL25A1, KCNH7, MTUS1, SORBS2, NRG1, UNC5D, MERTK, PLXDC2, TGFBR1, TGFBR2, APBB1IP, RAB10, SDK1, CDH13, CNTNAP4, SKAP2	94	6350	30060	1.76261	0.068783	0.0237489	0.0228471
GOTERM_BP_DIRECT	GO:0007626~locomotory behavior	5	5.31915	0.00055813	MEIS1, CALB1, FIGN, NRG1, NAV2	90	126	29878	13.1737	0.326875	0.299103	0.29826
GOTERM_CC_DIRECT	GO:0016020~membrane	43	45.7447	0.000746993	PTPRT, DPP10, VEZT, MTMR2, ROCK2, NPRL3, SPPL2A, GRIK1, SLC4A4, SYNPR, FLRT2, INPP5D, PDGFD, EPB41L2, PDE4B, GPC5, PTCHD4, LAIR1, CHST9, CNTN5, HTR1F, COL25A1, KCNH7, SFMBT1, CCZ1, MTUS1, SORBS2, NRG1, FNDC3A, UNC5D, MERTK, PLXDC2, TGFBR1, UBAC2, TGFBR2, APBB1IP, RAB10, SDK1, RNF103, CDH13, TMCC3, ST6GALNAC5, CNTNAP4	94	8760	30060	1.56973	0.111365	0.0295062	0.0283857
UP_SEQ_FEATURE	CARBOHYD:N-linked (GlcNAc...) asparagine	27	28.7234	0.000831981	PTPRT, DPP10, SPPL2A, GRIK1, SYNPR, FSTL5, FLRT2, PDGFD, GPC5, PTCHD4, NXPH1, SLC12A6, LAIR1, CHST9, CNTN5, HTR1F, KCNH7, UNC5D, MERTK, PLXDC2, TGFBR1, UBAC2, TGFBR2, SDK1, CDH13, ST6GALNAC5, CNTNAP4	84	3734	22187	1.90989	0.270541	0.0788302	0.0788302
GOTERM_BP_DIRECT	GO:0007420~brain development	6	6.38298	0.000843733	SDK1, MEIS1, CNTN5, NFIB, SOX6, TGFBR2	90	245	29878	8.13007	0.450342	0.299103	0.29826
INTERPRO	IPR003961:FN3_dom	6	6.38298	0.00115581	PTPRT, SDK1, FLRT2, CNTN5, FNDC3A, MERTK	85	207	22137	7.54885	0.292337	0.188093	0.188093
INTERPRO	IPR036116:FN3_sf	6	6.38298	0.00125815	PTPRT, SDK1, FLRT2, CNTN5, FNDC3A, MERTK	85	211	22137	7.40574	0.313688	0.188093	0.188093
GOTERM_BP_DIRECT	GO:0045944~positive regulation of transcription by RNA polymerase II	12	12.766	0.00132286	MEIS1, ZFP148, NFIB, EBF1, GLIS3, CDH13, MAML3, TOX, SOX6, ST18, FLI1, FOXP1	90	1264	29878	3.15169	0.608798	0.299976	0.29913
UP_SEQ_FEATURE	DOMAIN:Fibronectin type-III 2	5	5.31915	0.00148757	PTPRT, SDK1, CNTN5, FNDC3A, MERTK	84	131	22187	10.0813	0.43119	0.0881665	0.0881665
UP_SEQ_FEATURE	DOMAIN:Fibronectin type-III 1	5	5.31915	0.00148757	PTPRT, SDK1, CNTN5, FNDC3A, MERTK	84	131	22187	10.0813	0.43119	0.0881665	0.0881665
UP_SEQ_FEATURE	DOMAIN:Fibronectin type-III 4	4	4.25532	0.0016284	PTPRT, SDK1, CNTN5, FNDC3A	84	62	22187	17.0407	0.4608	0.0881665	0.0881665
GOTERM_BP_DIRECT	GO:0007399~nervous system development	7	7.44681	0.00202423	GRIK1, NRG1, NAV2, TOX, MERTK, TGFBR1, KDM7A	90	439	29878	5.2935	0.762273	0.299976	0.29913
GOTERM_BP_DIRECT	GO:0048661~positive regulation of smooth muscle cell proliferation	4	4.25532	0.00211549	PDGFD, CDH13, TGFBR2, FOXP1	90	85	29878	15.6225	0.777197	0.299976	0.29913
UP_SEQ_FEATURE	DOMAIN:Fibronectin type-III 3	4	4.25532	0.00349117	PTPRT, SDK1, CNTN5, FNDC3A	84	81	22187	13.0435	0.734322	0.16385	0.16385
UP_SEQ_FEATURE	TOPO_DOM:Extracellular	19	20.2128	0.00389089	DPP10, PTPRT, HTR1F, KCNH7, COL25A1, GRIK1, NRG1, UNC5D, MERTK, PLXDC2, SLC4A4, TGFBR1, TGFBR2, UBAC2, SDK1, FLRT2, SLC12A6, LAIR1, CNTNAP4	84	2463	22187	2.03755	0.771798	0.16385	0.16385
GOTERM_BP_DIRECT	GO:0051897~positive regulation of phosphatidylinositol 3-kinase/protein kinase B signal transduction	5	5.31915	0.00414944	PDGFD, NRG1, PRR5L, MERTK, TGFBR1	90	218	29878	7.61417	0.947559	0.490326	0.488943
UP_KW_DOMAIN	KW-0393~Immunoglobulin domain	8	8.51064	0.00445393	PTPRT, SDK1, FSTL5, CNTN5, NRG1, UNC5D, MERTK, LAIR1	67	463	14793	3.81496	0.073078	0.0757168	0.0757168
UP_SEQ_FEATURE	TOPO_DOM:Cytoplasmic	23	24.4681	0.00465454	DPP10, PTPRT, CHST9, HTR1F, KCNH7, COL25A1, SPPL2A, GRIK1, NRG1, UNC5D, MERTK, PLXDC2, SLC4A4, TGFBR1, TGFBR2, UBAC2, SYNPR, SDK1, FLRT2, SLC12A6, LAIR1, ST6GALNAC5, CNTNAP4	84	3333	22187	1.82269	0.829358	0.176407	0.176407
GOTERM_BP_DIRECT	GO:0006357~regulation of transcription by RNA polymerase II	12	12.766	0.00508914	MEIS1, ZFP148, NFIB, EBF1, GLIS3, TOX, SOX6, ST18, FLI1, KDM7A, MED13L, FOXP1	90	1506	29878	2.64524	0.973148	0.515458	0.514003
UP_SEQ_FEATURE	DOMAIN:Fibronectin type-III	5	5.31915	0.00576186	PTPRT, SDK1, FLRT2, CNTN5, FNDC3A	84	191	22187	6.91442	0.88809	0.198522	0.198522
GOTERM_BP_DIRECT	GO:0007275~multicellular organism development	10	10.6383	0.00584857	VEZT, FSTL5, MEIS1, FLRT2, PDGFD, EBF1, CDH13, UNC5D, SOX6, MERTK	90	1111	29878	2.9881	0.984374	0.518329	0.516867
GOTERM_CC_DIRECT	GO:0030424~axon	7	7.44681	0.00622705	SDK1, MTMR2, CALB1, PRKAA2, CNTN5, NRG1, SLC12A6	94	532	30060	4.20773	0.627288	0.196775	0.189302
GOTERM_MF_DIRECT	GO:0003712~transcription coregulator activity	4	4.25532	0.00681193	TCERG1L, NRG1, KDM7A, MED13L	88	129	29205	10.2907	0.766811	0.630608	0.630608
GOTERM_BP_DIRECT	GO:0055007~cardiac muscle cell differentiation	3	3.19149	0.00731851	NRG1, SOX6, FOXP1	90	43	29878	23.1612	0.994527	0.576536	0.574909
UP_SEQ_FEATURE	DOMAIN:Ig-like C2-type	4	4.25532	0.00777253	PTPRT, NRG1, UNC5D, LAIR1	84	108	22187	9.78263	0.948041	0.245482	0.245482
GOTERM_CC_DIRECT	GO:0043005~neuron projection	6	6.38298	0.00804959	SYNPR, AHCYL2, CALB1, FLRT2, CDH13, CNTNAP4	94	399	30060	4.80883	0.721122	0.208868	0.200936
SMART	SM00060:FN3	5	5.31915	0.00868478	PTPRT, SDK1, CNTN5, FNDC3A, MERTK	59	153	10943	6.06126	0.50233	0.694783	0.694783
GOTERM_CC_DIRECT	GO:0005634~nucleus	32	34.0426	0.00925364	VEZT, ZFP148, MTMR2, PRKAA2, ROCK2, GLIS3, FIGN, COP1, IPO8, CALB1, PDZD2, CWC22, PDE4B, SOX6, 9630013A20RIK, SFMBT1, MTUS1, EBF1, FLI1, ST18, TGFBR1, MED13L, FOXP1, MEIS1, PER3, TCERG1L, NFIB, CFAP36, XIST, MAML3, TOX, KDM7A	94	6691	30060	1.5294	0.769817	0.208868	0.200936
GOTERM_BP_DIRECT	GO:0001837~epithelial to mesenchymal transition	3	3.19149	0.00979537	ROCK2, TGFBR1, TGFBR2	90	50	29878	19.9187	0.999069	0.639005	0.637202
GOTERM_MF_DIRECT	GO:0000976~transcription cis-regulatory region binding	5	5.31915	0.00988288	ZFP148, PER3, SOX6, FLI1, FOXP1	88	280	29205	5.92634	0.87943	0.630608	0.630608
GOTERM_BP_DIRECT	GO:0050804~modulation of chemical synaptic transmission	4	4.25532	0.00991403	SYNPR, GRIK1, NXPH1, CNTNAP4	90	148	29878	8.97237	0.999145	0.639005	0.637202
INTERPRO	IPR013783:Ig-like_fold	12	12.766	0.0101424	PTPRT, SDK1, FSTL5, FLRT2, CNTN5, EBF1, NRG1, UNC5D, FNDC3A, MERTK, SIGLECH, LAIR1	85	1304	22137	2.39664	0.952549	0.882557	0.882557
GOTERM_BP_DIRECT	GO:1905007~positive regulation of epithelial to mesenchymal transition involved in endocardial cushion formation	2	2.12766	0.0118626	TGFBR1, TGFBR2	90	4	29878	165.989	0.999788	0.700881	0.698904
GOTERM_CC_DIRECT	GO:0070021~transforming growth factor beta ligand-receptor complex	2	2.12766	0.0123185	TGFBR1, TGFBR2	94	4	30060	159.894	0.858919	0.223682	0.215187
GOTERM_MF_DIRECT	GO:0003700~DNA-binding transcription factor activity	7	7.44681	0.0123212	ZFP148, NFIB, EBF1, GLIS3, SOX6, FLI1, FOXP1	88	641	29205	3.62422	0.92869	0.630608	0.630608
GOTERM_CC_DIRECT	GO:0098978~glutamatergic synapse	8	8.51064	0.0127414	PTPRT, VEZT, CALB1, FLRT2, ROCK2, GRIK1, NRG1, NXPH1	94	808	30060	3.16621	0.868147	0.223682	0.215187
GOTERM_BP_DIRECT	GO:0048709~oligodendrocyte differentiation	3	3.19149	0.0130162	9630013A20RIK, NRG1, SOX6	90	58	29878	17.1713	0.999908	0.709881	0.707879
INTERPRO	IPR003598:Ig_sub2	5	5.31915	0.0135971	SDK1, FSTL5, CNTN5, NRG1, UNC5D	85	242	22137	5.38089	0.983318	0.882557	0.882557
UP_KW_PTM	KW-0325~Glycoprotein	30	31.9149	0.0139428	PTPRT, DPP10, SPPL2A, GRIK1, SLC4A4, SYNPR, FSTL5, FLRT2, PDGFD, GPC5, PTCHD4, NXPH1, SLC12A6, LAIR1, CHST9, CNTN5, HTR1F, COL25A1, KCNH7, NRG1, UNC5D, MERTK, PLXDC2, TGFBR1, UBAC2, TGFBR2, SDK1, CDH13, ST6GALNAC5, CNTNAP4	65	4100	13016	1.46522	0.166842	0.195199	0.195199
GOTERM_CC_DIRECT	GO:0030425~dendrite	7	7.44681	0.0146783	MTMR2, CALB1, PRKAA2, HTR1F, GRIK1, SORBS2, CNTNAP4	94	641	30060	3.49222	0.903322	0.231918	0.223111
UP_KW_MOLECULAR_FUNCTION	KW-0010~Activator	8	8.51064	0.0147157	MEIS1, NFIB, EBF1, GLIS3, MAML3, SOX6, FLI1, MED13L	48	683	12229	2.98414	0.377744	0.354234	0.354234
INTERPRO	IPR013098:Ig_I-set	4	4.25532	0.0147585	SDK1, CNTN5, NRG1, UNC5D	85	135	22137	7.7166	0.988271	0.882557	0.882557
GOTERM_MF_DIRECT	GO:0046872~metal ion binding	20	21.2766	0.014803	ZFP148, PRKAA2, ROCK2, NEBL, PDE1A, EBF1, GLIS3, ST18, TGFBR1, FOXP1, TGFBR2, FSTL5, COP1, CALB1, RNF103, PDE4B, CDH13, SLC12A6, PDZRN4, KDM7A	88	3789	29205	1.75178	0.958273	0.630608	0.630608
UP_KW_BIOLOGICAL_PROCESS	KW-0804~Transcription	16	17.0213	0.0156226	ZFP148, PRKAA2, SFMBT1, EBF1, GLIS3, FLI1, ST18, MED13L, FOXP1, MEIS1, PER3, NFIB, MAML3, TOX, SOX6, KDM7A	48	2031	11227	1.84261	0.483835	0.584965	0.584965
UP_KW_DISEASE	KW-0656~Proto-oncogene	4	4.25532	0.0169586	MEIS1, PDGFD, MERTK, FLI1	4	103	398	3.86408	0.0169586	0.0169586	0.0169586
GOTERM_BP_DIRECT	GO:0007156~homophilic cell adhesion via plasma membrane adhesion molecules	4	4.25532	0.0177236	PTPRT, SDK1, CNTN5, CDH13	90	184	29878	7.21691	0.999997	0.838586	0.83622
GOTERM_BP_DIRECT	GO:0051668~localization within membrane	2	2.12766	0.0177416	RAB10, CDH13	90	6	29878	110.659	0.999997	0.838586	0.83622
UP_KW_CELLULAR_COMPONENT	KW-1003~Cell membrane	24	25.5319	0.0191817	DPP10, VEZT, CNTN5, HTR1F, ROCK2, MTUS1, SORBS2, GRIK1, NRG1, UNC5D, MERTK, SLC4A4, TGFBR1, TGFBR2, APBB1IP, SDK1, FLRT2, INPP5D, EPB41L2, CDH13, GPC5, SLC12A6, LAIR1, CNTNAP4	75	3765	18500	1.57238	0.38381	0.479542	0.479542
GOTERM_BP_DIRECT	GO:0045893~positive regulation of DNA-templated transcription	7	7.44681	0.0210423	NFIB, EBF1, SOX6, TGFBR1, FLI1, KDM7A, FOXP1	90	723	29878	3.21417	1	0.894532	0.892009
UP_KW_MOLECULAR_FUNCTION	KW-0678~Repressor	7	7.44681	0.0221396	ZFP148, SFMBT1, GLIS3, SOX6, ST18, MED13L, FOXP1	48	576	12229	3.09617	0.511506	0.354234	0.354234
INTERPRO	IPR011993:PH-like_dom_sf	6	6.38298	0.0226471	APBB1IP, MTMR2, ROCK2, EPB41L2, SKAP2, GULP1	85	424	22137	3.68541	0.99894	1	1
GOTERM_BP_DIRECT	GO:0007411~axon guidance	4	4.25532	0.0243855	SDK1, FLRT2, CNTN5, UNC5D	90	208	29878	6.38419	1	0.894532	0.892009
GOTERM_CC_DIRECT	GO:0042734~presynaptic membrane	4	4.25532	0.0246297	FLRT2, CNTN5, GRIK1, CNTNAP4	94	201	30060	6.36393	0.980556	0.353772	0.340338
GOTERM_MF_DIRECT	GO:0000981~DNA-binding transcription factor activity, RNA polymerase II-specific	9	9.57447	0.0248102	MEIS1, ZFP148, NFIB, EBF1, GLIS3, SOX6, ST18, FLI1, FOXP1	88	1184	29205	2.5227	0.995258	0.764198	0.764198
GOTERM_BP_DIRECT	GO:0071560~cellular response to transforming growth factor beta stimulus	3	3.19149	0.0249763	PDGFD, SOX6, TGFBR1	90	82	29878	12.1455	1	0.894532	0.892009
GOTERM_BP_DIRECT	GO:0051649~establishment of localization in cell	4	4.25532	0.0256102	GRIK1, MERTK, SIGLECH, SLC4A4	90	212	29878	6.26373	1	0.894532	0.892009
GOTERM_BP_DIRECT	GO:0060021~roof of mouth development	3	3.19149	0.0261174	NPRL3, TGFBR1, TGFBR2	90	84	29878	11.8563	1	0.894532	0.892009
GOTERM_BP_DIRECT	GO:0060043~regulation of cardiac muscle cell proliferation	2	2.12766	0.0264953	TGFBR1, FOXP1	90	9	29878	73.7728	1	0.894532	0.892009
GOTERM_MF_DIRECT	GO:0005024~transforming growth factor beta receptor activity	2	2.12766	0.0264968	TGFBR1, TGFBR2	88	9	29205	73.75	0.99672	0.764198	0.764198
UP_KW_BIOLOGICAL_PROCESS	KW-0805~Transcription regulation	15	15.9574	0.0278555	ZFP148, PRKAA2, SFMBT1, EBF1, GLIS3, FLI1, ST18, MED13L, FOXP1, PER3, NFIB, MAML3, TOX, SOX6, KDM7A	48	1976	11227	1.77553	0.694723	0.584965	0.584965
INTERPRO	IPR003599:Ig_sub	7	7.44681	0.0282717	SDK1, FSTL5, CNTN5, NRG1, UNC5D, MERTK, SIGLECH	85	609	22137	2.99351	0.999811	1	1
GOTERM_BP_DIRECT	GO:0070723~response to cholesterol	2	2.12766	0.029396	TGFBR1, TGFBR2	90	10	29878	66.3956	1	0.906165	0.903609
GOTERM_BP_DIRECT	GO:0042118~endothelial cell activation	2	2.12766	0.029396	TGFBR1, FOXP1	90	10	29878	66.3956	1	0.906165	0.903609
GOTERM_CC_DIRECT	GO:0005925~focal adhesion	4	4.25532	0.0306654	APBB1IP, FLRT2, NEBL, SORBS2	94	219	30060	5.84086	0.992708	0.358553	0.344937
GOTERM_MF_DIRECT	GO:0000978~RNA polymerase II cis-regulatory region sequence-specific DNA binding	9	9.57447	0.0307001	MEIS1, ZFP148, NFIB, EBF1, GLIS3, SOX6, ST18, FLI1, FOXP1	88	1234	29205	2.42048	0.998695	0.764198	0.764198
GOTERM_CC_DIRECT	GO:0043235~receptor complex	4	4.25532	0.0317404	GRIK1, MERTK, TGFBR1, TGFBR2	94	222	30060	5.76193	0.993881	0.358553	0.344937
GOTERM_CC_DIRECT	GO:0070161~anchoring junction	5	5.31915	0.0317705	APBB1IP, VEZT, FLRT2, SORBS2, TGFBR1	94	385	30060	4.15308	0.993911	0.358553	0.344937
GOTERM_MF_DIRECT	GO:0048185~activin binding	2	2.12766	0.0322901	TGFBR1, TGFBR2	88	11	29205	60.3409	0.99908	0.764198	0.764198
INTERPRO	IPR007110:Ig-like_dom	9	9.57447	0.0354825	PTPRT, SDK1, FSTL5, CNTN5, NRG1, UNC5D, MERTK, SIGLECH, LAIR1	85	998	22137	2.34861	0.99998	1	1
GOTERM_BP_DIRECT	GO:0007155~cell adhesion	6	6.38298	0.0366181	SDK1, FLRT2, CNTN5, CDH13, SIGLECH, CNTNAP4	90	614	29878	3.24408	1	1	0.998588
GOTERM_CC_DIRECT	GO:0005901~caveola	3	3.19149	0.037151	CDH13, TGFBR1, TGFBR2	94	98	30060	9.78941	0.997475	0.391324	0.376464
GOTERM_BP_DIRECT	GO:0006468~protein phosphorylation	6	6.38298	0.0379283	PRKAA2, ROCK2, PRR5L, MERTK, TGFBR1, TGFBR2	90	620	29878	3.21269	1	1	0.998588
GOTERM_MF_DIRECT	GO:0004675~transmembrane receptor protein serine/threonine kinase activity	2	2.12766	0.0380492	TGFBR1, TGFBR2	88	13	29205	51.0577	0.999742	0.810449	0.810449
SMART	SM00408:IGc2	5	5.31915	0.0390732	SDK1, FSTL5, CNTN5, NRG1, UNC5D	59	242	10943	3.83212	0.958769	1	1
GOTERM_BP_DIRECT	GO:0060041~retina development in camera-type eye	3	3.19149	0.039304	CALB1, NFIB, MERTK	90	105	29878	9.48508	1	1	0.998588
UP_SEQ_FEATURE	COMPBIAS:Pro residues	12	12.766	0.0397702	APBB1IP, AHCYL2, FLRT2, GARRE1, COL25A1, NFIB, GLIS3, SORBS2, FIGN, NRG1, MAML3, HS3ST4	84	1628	22187	1.94691	1	1	1
GOTERM_BP_DIRECT	GO:0035556~intracellular signal transduction	5	5.31915	0.0403212	WSB1, PRKAA2, INPP5D, NRG1, TGFBR1	90	432	29878	3.84234	1	1	0.998588
GOTERM_BP_DIRECT	GO:0042391~regulation of membrane potential	3	3.19149	0.041357	KCNH7, GRIK1, SLC4A4	90	108	29878	9.2216	1	1	0.998588
BIOCARTA	m_tgfbPathway:TGF beta signaling pathway	2	2.12766	0.0414375	TGFBR1, TGFBR2	4	18	1286	35.7222	0.345055	0.128785	0.128785
GOTERM_CC_DIRECT	GO:0009986~cell surface	7	7.44681	0.0421317	PTPRT, GPC5, UNC5D, SIGLECH, SLC4A4, TGFBR1, TGFBR2	94	821	30060	2.72657	0.998887	0.416051	0.400252
GOTERM_BP_DIRECT	GO:0007169~cell surface receptor protein tyrosine kinase signaling pathway	3	3.19149	0.0427477	PTPRT, NRG1, MERTK	90	110	29878	9.05394	1	1	0.998588
GOTERM_BP_DIRECT	GO:0061049~cell growth involved in cardiac muscle cell development	2	2.12766	0.043772	MEIS1, SORBS2	90	15	29878	44.2637	1	1	0.998588
GOTERM_BP_DIRECT	GO:0010468~regulation of gene expression	5	5.31915	0.0438363	PRKAA2, SOX6, TGFBR1, TGFBR2, FOXP1	90	444	29878	3.73849	1	1	0.998588
INTERPRO	IPR000333:TGFB_receptor	2	2.12766	0.0446071	TGFBR1, TGFBR2	85	12	22137	43.4059	0.999999	1	1
GOTERM_BP_DIRECT	GO:0006355~regulation of DNA-templated transcription	9	9.57447	0.045658	MEIS1, SFMBT1, NFIB, EBF1, SOX6, ST18, TGFBR1, FLI1, FOXP1	90	1336	29878	2.23638	1	1	0.998588
BIOCARTA	m_tob1Pathway:Role of Tob in T-cell activation	2	2.12766	0.0459697	TGFBR1, TGFBR2	4	20	1286	32.15	0.375371	0.128785	0.128785
GOTERM_CC_DIRECT	GO:0043231~intracellular membrane-bounded organelle	8	8.51064	0.0463832	AHCYL2, MTMR2, PDZD2, FLRT2, SPPL2A, CCZ1, GRIK1, FNDC3A	94	1061	30060	2.41121	0.999449	0.431091	0.41472
INTERPRO	IPR036179:Ig-like_dom_sf	9	9.57447	0.0464534	PTPRT, SDK1, FSTL5, CNTN5, NRG1, UNC5D, MERTK, SIGLECH, LAIR1	85	1054	22137	2.22383	0.999999	1	1
KEGG_PATHWAY	mmu04520:Adherens junction	3	3.19149	0.0476629	ROCK2, TGFBR1, TGFBR2	38	92	9718	8.33924	0.994622	1	1
GOTERM_BP_DIRECT	GO:0030335~positive regulation of cell migration	4	4.25532	0.0478497	ROCK2, PDGFD, CDH13, TGFBR1	90	272	29878	4.88203	1	1	0.998588
UP_KW_BIOLOGICAL_PROCESS	KW-0130~Cell adhesion	6	6.38298	0.0488154	SDK1, FLRT2, CNTN5, CDH13, SIGLECH, CNTNAP4	48	479	11227	2.9298	0.877786	0.683416	0.683416
GOTERM_BP_DIRECT	GO:0003222~ventricular trabecula myocardium morphogenesis	2	2.12766	0.0494632	NRG1, TGFBR1	90	17	29878	39.0562	1	1	0.998588
GOTERM_MF_DIRECT	GO:0003677~DNA binding	11	11.7021	0.0498217	MEIS1, ZFP148, NFIB, SECISBP2, EBF1, GLIS3, TOX, SOX6, ST18, FLI1, FOXP1	88	1861	29205	1.96165	0.999981	0.957164	0.957164
GOTERM_BP_DIRECT	GO:0021756~striatum development	2	2.12766	0.0522963	SECISBP2, FOXP1	90	18	29878	36.8864	1	1	0.998588
GOTERM_BP_DIRECT	GO:0035909~aorta morphogenesis	2	2.12766	0.055121	NPRL3, TGFBR2	90	19	29878	34.945	1	1	0.998588
GOTERM_BP_DIRECT	GO:0071805~potassium ion transmembrane transport	3	3.19149	0.0567912	KCNH7, GRIK1, SLC12A6	90	129	29878	7.72041	1	1	0.998588
BIOCARTA	m_nthiPathway:NFkB activation by Nontypeable Hemophilus influenzae	2	2.12766	0.0572376	TGFBR1, TGFBR2	4	25	1286	25.72	0.445346	0.128785	0.128785
BIOCARTA	m_ctcfPathway:CTCF: First Multivalent Nuclear Factor	2	2.12766	0.0572376	TGFBR1, TGFBR2	4	25	1286	25.72	0.445346	0.128785	0.128785
GOTERM_MF_DIRECT	GO:0043565~sequence-specific DNA binding	5	5.31915	0.0581316	MEIS1, ZFP148, SOX6, FLI1, FOXP1	88	488	29205	3.40036	0.999997	0.957164	0.957164
UP_SEQ_FEATURE	DOMAIN:Fibronectin type-III 9	2	2.12766	0.0582236	SDK1, FNDC3A	84	16	22187	33.0164	1	1	1
GOTERM_BP_DIRECT	GO:0007219~Notch signaling pathway	3	3.19149	0.0591382	SORBS2, MAML3, TGFBR2	90	132	29878	7.54495	1	1	0.998588
INTERPRO	IPR017441:Protein_kinase_ATP_BS	5	5.31915	0.0625077	PRKAA2, ROCK2, MERTK, TGFBR1, TGFBR2	85	393	22137	3.31343	1	1	1
GOTERM_BP_DIRECT	GO:0007178~cell surface receptor protein serine/threonine kinase signaling pathway	2	2.12766	0.0635453	TGFBR1, TGFBR2	90	22	29878	30.1798	1	1	0.998588
GOTERM_MF_DIRECT	GO:0004115~3',5'-cyclic-AMP phosphodiesterase activity	2	2.12766	0.0635491	PDE1A, PDE4B	88	22	29205	30.1705	0.999999	0.957164	0.957164
GOTERM_BP_DIRECT	GO:0000902~cell morphogenesis	3	3.19149	0.0639309	CDH13, NRG1, SOX6	90	138	29878	7.21691	1	1	0.998588
GOTERM_BP_DIRECT	GO:0030324~lung development	3	3.19149	0.0639309	NFIB, TGFBR2, FOXP1	90	138	29878	7.21691	1	1	0.998588
GOTERM_MF_DIRECT	GO:0004672~protein kinase activity	5	5.31915	0.0661266	PRKAA2, ROCK2, MERTK, TGFBR1, TGFBR2	88	510	29205	3.25368	1	0.957164	0.957164
GOTERM_BP_DIRECT	GO:0007507~heart development	4	4.25532	0.0680654	NRG1, TGFBR1, TGFBR2, FOXP1	90	315	29878	4.21559	1	1	0.998588
GOTERM_MF_DIRECT	GO:0047555~3',5'-cyclic-GMP phosphodiesterase activity	2	2.12766	0.0691243	PDE1A, PDE4B	88	24	29205	27.6562	1	0.957164	0.957164
INTERPRO	IPR023088:PDEase	2	2.12766	0.0697139	PDE1A, PDE4B	85	19	22137	27.4142	1	1	1
GOTERM_BP_DIRECT	GO:0035855~megakaryocyte development	2	2.12766	0.0718952	MEIS1, FLI1	90	25	29878	26.5582	1	1	0.998588
GOTERM_MF_DIRECT	GO:0050431~transforming growth factor beta binding	2	2.12766	0.0718996	TGFBR1, TGFBR2	88	25	29205	26.55	1	0.957164	0.957164
GOTERM_BP_DIRECT	GO:0010842~retina layer formation	2	2.12766	0.0746622	SDK1, CALB1	90	26	29878	25.5368	1	1	0.998588
UP_SEQ_FEATURE	DOMAIN:PDEase	2	2.12766	0.075722	PDE1A, PDE4B	84	21	22187	25.1553	1	1	1
INTERPRO	IPR002073:PDEase_catalytic_dom	2	2.12766	0.0767667	PDE1A, PDE4B	85	21	22137	24.8034	1	1	1
INTERPRO	IPR036971:PDEase_catalytic_dom_sf	2	2.12766	0.0767667	PDE1A, PDE4B	85	21	22137	24.8034	1	1	1
INTERPRO	IPR023174:PDEase_CS	2	2.12766	0.0767667	PDE1A, PDE4B	85	21	22137	24.8034	1	1	1
GOTERM_BP_DIRECT	GO:0000122~negative regulation of transcription by RNA polymerase II	7	7.44681	0.077196	ZFP148, PER3, NFIB, GLIS3, SOX6, ST18, FOXP1	90	997	29878	2.33084	1	1	0.998588
GOTERM_BP_DIRECT	GO:0048511~rhythmic process	3	3.19149	0.0773143	PER3, PRKAA2, ROCK2	90	154	29878	6.4671	1	1	0.998588
GOTERM_BP_DIRECT	GO:0016601~Rac protein signal transduction	2	2.12766	0.0774209	GARRE1, CDH13	90	27	29878	24.5909	1	1	0.998588
GOTERM_BP_DIRECT	GO:0045821~positive regulation of glycolytic process	2	2.12766	0.0774209	PRKAA2, SLC4A4	90	27	29878	24.5909	1	1	0.998588
GOTERM_BP_DIRECT	GO:2001222~regulation of neuron migration	2	2.12766	0.0774209	FLRT2, UNC5D	90	27	29878	24.5909	1	1	0.998588
GOTERM_BP_DIRECT	GO:0001779~natural killer cell differentiation	2	2.12766	0.0774209	TOX, MERTK	90	27	29878	24.5909	1	1	0.998588
GOTERM_CC_DIRECT	GO:0098839~postsynaptic density membrane	3	3.19149	0.0779739	PTPRT, GRIK1, NRG1	94	149	30060	6.43867	0.999997	0.607043	0.583991
GOTERM_CC_DIRECT	GO:0014069~postsynaptic density	4	4.25532	0.0788881	MTMR2, ROCK2, PDE4B, GRIK1	94	323	30060	3.96021	0.999998	0.607043	0.583991
UP_SEQ_FEATURE	DOMAIN:Fibronectin type-III 8	2	2.12766	0.0791829	SDK1, FNDC3A	84	22	22187	24.0119	1	1	1
GOTERM_BP_DIRECT	GO:0030154~cell differentiation	7	7.44681	0.0795235	FSTL5, SFMBT1, NRG1, SOX6, TGFBR1, FLI1, TGFBR2	90	1005	29878	2.31228	1	1	0.998588
GOTERM_BP_DIRECT	GO:0009887~animal organ morphogenesis	3	3.19149	0.0799149	MEIS1, FLI1, TGFBR2	90	157	29878	6.34352	1	1	0.998588
GOTERM_CC_DIRECT	GO:0030018~Z disc	3	3.19149	0.080683	NEBL, PDE4B, SORBS2	94	152	30060	6.31159	0.999998	0.607043	0.583991
GOTERM_CC_DIRECT	GO:0098552~side of membrane	3	3.19149	0.080683	CNTN5, CDH13, GPC5	94	152	30060	6.31159	0.999998	0.607043	0.583991
UP_KW_CELLULAR_COMPONENT	KW-0965~Cell junction	5	5.31915	0.0812828	APBB1IP, VEZT, FLRT2, SORBS2, TGFBR1	75	409	18500	3.01548	0.879899	0.88176	0.88176
UP_SEQ_FEATURE	DOMAIN:Fibronectin type-III 7	2	2.12766	0.0826311	SDK1, FNDC3A	84	23	22187	22.9679	1	1	1
GOTERM_MF_DIRECT	GO:0001228~DNA-binding transcription activator activity, RNA polymerase II-specific	5	5.31915	0.0828963	MEIS1, NFIB, EBF1, GLIS3, FLI1	88	552	29205	3.00611	1	0.981212	0.981212
GOTERM_BP_DIRECT	GO:0046856~phosphatidylinositol dephosphorylation	2	2.12766	0.0829141	MTMR2, INPP5D	90	29	29878	22.895	1	1	0.998588
GOTERM_BP_DIRECT	GO:1902894~negative regulation of miRNA transcription	2	2.12766	0.0829141	NFIB, TGFBR1	90	29	29878	22.895	1	1	0.998588
GOTERM_BP_DIRECT	GO:0048844~artery morphogenesis	2	2.12766	0.0829141	TGFBR1, TGFBR2	90	29	29878	22.895	1	1	0.998588
GOTERM_MF_DIRECT	GO:0045499~chemorepellent activity	2	2.12766	0.0829193	FLRT2, NRG1	88	29	29205	22.8879	1	0.981212	0.981212
UP_SEQ_FEATURE	DOMAIN:Ig-like	7	7.44681	0.0851071	PTPRT, SDK1, FSTL5, CNTN5, NRG1, UNC5D, SIGLECH	84	816	22187	2.26583	1	1	1
GOTERM_BP_DIRECT	GO:0030866~cortical actin cytoskeleton organization	2	2.12766	0.0856486	ROCK2, EPB41L2	90	30	29878	22.1319	1	1	0.998588
INTERPRO	IPR003607:HD/PDEase_dom	2	2.12766	0.087247	PDE1A, PDE4B	85	24	22137	21.7029	1	1	1
GOTERM_BP_DIRECT	GO:0032007~negative regulation of TOR signaling	2	2.12766	0.088375	PRKAA2, NPRL3	90	31	29878	21.4179	1	1	0.998588
GOTERM_MF_DIRECT	GO:0003682~chromatin binding	5	5.31915	0.0889131	MEIS1, PRKAA2, SFMBT1, FLI1, FOXP1	88	566	29205	2.93176	1	0.996762	0.996762
UP_SEQ_FEATURE	DOMAIN:PAC	2	2.12766	0.0894891	PER3, KCNH7	84	25	22187	21.1305	1	1	1
KEGG_PATHWAY	mmu04068:FoxO signaling pathway	3	3.19149	0.0896423	PRKAA2, TGFBR1, TGFBR2	38	132	9718	5.8122	0.999957	1	1
GOTERM_BP_DIRECT	GO:0048738~cardiac muscle tissue development	2	2.12766	0.0910933	NPRL3, NRG1	90	32	29878	20.7486	1	1	0.998588
GOTERM_BP_DIRECT	GO:0060395~SMAD protein signal transduction	2	2.12766	0.0938037	TGFBR1, TGFBR2	90	33	29878	20.1199	1	1	0.998588
GOTERM_BP_DIRECT	GO:0010001~glial cell differentiation	2	2.12766	0.0938037	NFIB, NRG1	90	33	29878	20.1199	1	1	0.998588
GOTERM_BP_DIRECT	GO:0031032~actomyosin structure organization	2	2.12766	0.096506	ROCK2, EPB41L2	90	34	29878	19.5281	1	1	0.998588
GOTERM_BP_DIRECT	GO:0002053~positive regulation of mesenchymal cell proliferation	2	2.12766	0.0992004	TGFBR2, FOXP1	90	35	29878	18.9702	1	1	0.998588

## Sheet: m3
Category	Term	Count	%	PValue	Genes	List Total	Pop Hits	Pop Total	Fold Enrichment	Bonferroni	Benjamini	FDR
GOTERM_MF_DIRECT	GO:0005515~protein binding	36	40	2.1823e-06	YWHAE, FBN2, PTPRR, FLT1, LEF1, SLC1A3, CACNA1C, YBX1, IKZF1, MLLT3, FBXO44, ETS1, NKD1, DACH1, GRK5, MECOM, INPP5D, BSG, PAPOLA, POLK, SLIT2, CCDC141, GPR158, SNTA1, 9630013A20RIK, ITGA1, EBF1, LY86, RRAS2, SLC39A10, IIGP1, CACNB2, PTPRC, ADAM12, CNTN1, CPE	87	5504	29205	2.19564	0.000554151	0.000554304	0.000549939
GOTERM_CC_DIRECT	GO:0016020~membrane	45	50	2.09408e-05	GPM6A, PTPRR, MT-ND4, FLT1, ANKS1, ETFDH, TMTC2, SLC1A3, EFCAB14, CACNA1C, ARHGAP15, FRY, ETS1, NKD1, PITPNC1, PREX2, GRK5, INPP5D, BSG, NNAT, PAPOLA, GPC5, ABCB1A, NCKAP5, GPR158, SNTA1, TMOD1, ITGA1, RRAS2, SLC39A10, D430041D05RIK, LHFPL3, IIGP1, SLCO1C1, INPP4A, CACNB2, PTPRC, CNKSR3, ACER3, ADAM12, CNTN1, ATP13A5, CPE, MT-CO3, ADGRL4	88	8760	30060	1.75475	0.00355365	0.00355994	0.00345524
GOTERM_CC_DIRECT	GO:0005737~cytoplasm	39	43.3333	9.57395e-05	YWHAE, PTPRR, CCNI, LEF1, CACNA1C, YBX1, IKZF1, ARHGAP15, FRY, ARHGAP6, FBXO44, ETS1, NKD1, PITPNC1, DACH1, UNK, GRK5, RNF216, MECOM, INPP5D, XPO6, NNAT, CAR13, HMCN1, SLIT2, CCDC141, ABCB1A, SNTA1, TMOD1, 9630013A20RIK, SNCAIP, IIGP1, INPP4A, BIN2, KATNBL1, CNKSR3, CREBRF, PHF14, TUBGCP5	88	7472	30060	1.78293	0.0161448	0.00813786	0.00789851
GOTERM_MF_DIRECT	GO:0005201~extracellular matrix structural constituent	5	5.55556	0.000189384	FBN2, VTN, IGFBP7, HMCN1, SLIT2	87	96	29205	17.4838	0.0469693	0.0240518	0.0238624
KEGG_PATHWAY	mmu05412:Arrhythmogenic right ventricular cardiomyopathy	5	5.55556	0.0004098	CACNB2, ITGA1, LEF1, CACNA1C, SNTA1	41	86	9718	13.7805	0.0522787	0.0536838	0.0536838
GOTERM_CC_DIRECT	GO:0062023~collagen-containing extracellular matrix	7	7.77778	0.000521732	FBN2, VTN, ITGA1, IGFBP7, GPC5, HMCN1, SLIT2	88	347	30060	6.89088	0.084896	0.0245905	0.0238672
GOTERM_CC_DIRECT	GO:0005886~plasma membrane	33	36.6667	0.0005786	YWHAE, GPM6A, PTPRR, FLT1, SLC1A3, CACNA1C, YBX1, ARHGAP15, NKD1, PREX2, GRK5, INPP5D, XPO6, BSG, GPC5, SLIT2, ABCB1A, GPR158, SNTA1, ITGA1, RRAS2, SLC39A10, LHFPL3, SLCO1C1, INPP4A, CACNB2, PTPRC, BIN2, CNKSR3, ADAM12, CNTN1, ADGRL4, NSMAF	88	6350	30060	1.7752	0.093705	0.0245905	0.0238672
GOTERM_MF_DIRECT	GO:0003700~DNA-binding transcription factor activity	9	10	0.000608448	DACH1, MECOM, MGA, LEF1, EBF1, CREBRF, IKZF1, ZFP366, ETS1	87	641	29205	4.71327	0.143236	0.0515153	0.0511097
GOTERM_BP_DIRECT	GO:0009966~regulation of signal transduction	4	4.44444	0.000655388	GRK5, CNKSR3, IGFBP7, GPC5	88	58	29878	23.4154	0.404245	0.517757	0.517757
GOTERM_MF_DIRECT	GO:0046872~metal ion binding	23	25.5556	0.0011746	FLT1, ITGA1, EBF1, ETFDH, SLC1A3, EFCAB14, CACNA1C, IKZF1, ADAMTS12, NKD1, UNK, RNF216, MECOM, ADAM12, ACER3, PAPOLA, PHF14, CAR13, ATP13A5, CPE, POLK, ZFP366, PDE8B	87	3789	29205	2.0377	0.258087	0.0745869	0.0739996
INTERPRO	IPR013098:Ig_I-set	5	5.55556	0.00167488	FLT1, CNTN1, IGFBP7, HMCN1, CCDC141	84	135	22137	9.76058	0.469341	0.411217	0.411217
INTERPRO	IPR003598:Ig_sub2	6	6.66667	0.00217575	FLT1, BSG, CNTN1, IGFBP7, HMCN1, CCDC141	84	242	22137	6.53394	0.561033	0.411217	0.411217
GOTERM_BP_DIRECT	GO:0007411~axon guidance	5	5.55556	0.00323653	CXCL12, BSG, CNTN1, SLIT2, CCDC141	88	208	29878	8.1616	0.922773	0.560405	0.560405
GOTERM_BP_DIRECT	GO:0060326~cell chemotaxis	4	4.44444	0.00370626	CXCL12, BIN2, ITGA1, LEF1	88	106	29878	12.8122	0.946783	0.560405	0.560405
GOTERM_CC_DIRECT	GO:0005654~nucleoplasm	21	23.3333	0.00372223	ANKS1, LEF1, EBF1, NOC3L, IKZF1, SNCAIP, MLLT3, ARHGAP15, ETS1, PITPNC1, INPP4A, DACH1, RNF216, MECOM, KATNBL1, XPO6, ADAM12, PAPOLA, CREBRF, POLK, ZFP366	88	3681	30060	1.94877	0.469513	0.126556	0.122834
GOTERM_BP_DIRECT	GO:0001701~in utero embryonic development	6	6.66667	0.00374886	MT-ND4, PTPRR, UNK, MECOM, YBX1, SLIT2	88	353	29878	5.77092	0.948551	0.560405	0.560405
UP_SEQ_FEATURE	REGION:Disordered	62	68.8889	0.00408146	YWHAE, PTPRR, FLT1, CCNI, EFCAB14, YBX1, IKZF1, FRY, ETS1, ARHGAP6, PITPNC1, PREX2, DACH1, MECOM, BSG, PAPOLA, POLK, ZFP366, PDE8B, NCKAP5, SNTA1, TMOD1, EBF1, SLC39A10, SLCO1C1, INPP4A, CACNB2, BIN2, CNKSR3, ADAM12, NSMAF, FBN2, ANKS1, LEF1, SLC1A3, CACNA1C, ADAMTS12, MLLT3, FBXO44, NKD1, VTN, ARHGAP20, UNK, GRK5, RNF216, INPP5D, NNAT, GPC5, CCDC141, ABCB1A, GPR158, MGA, D430041D05RIK, NOC3L, SN…	84	13077	22187	1.25228	0.910086	0.792287	0.792287
INTERPRO	IPR000152:EGF-type_Asp/Asn_hydroxyl_site	4	4.44444	0.00472216	FBN2, HMCN1, SLIT2, ADGRL4	84	90	22137	11.7127	0.832907	0.549647	0.549647
GOTERM_BP_DIRECT	GO:0051726~regulation of cell cycle	5	5.55556	0.00483973	PTPRC, YEATS2, CCNI, GRK5, MECOM	88	233	29878	7.2859	0.978348	0.560405	0.560405
GOTERM_BP_DIRECT	GO:0007165~signal transduction	11	12.2222	0.00572234	YWHAE, ARHGAP20, PTPRR, GRK5, RRAS2, ARHGAP15, ADGRL4, PDE8B, ARHGAP6, PITPNC1, GPR158	88	1346	29878	2.7747	0.989258	0.560405	0.560405
GOTERM_BP_DIRECT	GO:0007420~brain development	5	5.55556	0.00577051	CXCL12, NNAT, CNTN1, CCDC141, GPR158	88	245	29878	6.92904	0.989662	0.560405	0.560405
GOTERM_BP_DIRECT	GO:1903615~positive regulation of protein tyrosine phosphatase activity	2	2.22222	0.0058153	PTPRC, SLC39A10	88	2	29878	339.523	0.990023	0.560405	0.560405
INTERPRO	IPR018097:EGF_Ca-bd_CS	4	4.44444	0.00581637	FBN2, HMCN1, SLIT2, ADGRL4	84	97	22137	10.8675	0.88975	0.549647	0.549647
GOTERM_MF_DIRECT	GO:0086007~voltage-gated calcium channel activity involved in cardiac muscle cell action potential	2	2.22222	0.00588083	CACNB2, CACNA1C	87	2	29205	335.69	0.776455	0.279667	0.277465
SMART	SM00408:IGc2	6	6.66667	0.00613843	FLT1, BSG, CNTN1, IGFBP7, HMCN1, CCDC141	54	242	10943	5.02433	0.377565	0.472659	0.472659
UP_SEQ_FEATURE	CROSSLNK:Glycyl lysine isopeptide (Lys-Gly) (interchain with G-Cter in SUMO)	4	4.44444	0.00628892	LEF1, PAPOLA, IKZF1, ETS1	84	100	22187	10.5652	0.975666	0.792287	0.792287
GOTERM_BP_DIRECT	GO:0001569~branching involved in blood vessel morphogenesis	3	3.33333	0.00638436	CXCL12, FLT1, LEF1	88	41	29878	24.8431	0.993653	0.560405	0.560405
KEGG_PATHWAY	mmu04010:MAPK signaling pathway	6	6.66667	0.00725926	CACNB2, PTPRR, FLT1, MECOM, RRAS2, CACNA1C	41	299	9718	4.75634	0.614969	0.281584	0.281584
UP_SEQ_FEATURE	COMPBIAS:Polar residues	37	41.1111	0.00760281	PTPRR, FLT1, ANKS1, EFCAB14, YBX1, IKZF1, FRY, ADAMTS12, MLLT3, ARHGAP6, NKD1, PITPNC1, VTN, ARHGAP20, DACH1, UNK, GRK5, RNF216, MECOM, INPP5D, PAPOLA, ZFP366, CCDC141, PDE8B, NCKAP5, GPR158, MGA, EBF1, D430041D05RIK, SNCAIP, CACNB2, PTPRC, YEATS2, BIN2, CREBRF, PHF14, TUBGCP5	84	6709	22187	1.45668	0.988837	0.792287	0.792287
UP_SEQ_FEATURE	DOMAIN:EGF-like	5	5.55556	0.00761909	FBN2, ADAM12, HMCN1, SLIT2, ADGRL4	84	207	22187	6.37997	0.988945	0.792287	0.792287
KEGG_PATHWAY	mmu05410:Hypertrophic cardiomyopathy	4	4.44444	0.00792835	CACNB2, ITGA1, CACNA1C, SNTA1	41	100	9718	9.48098	0.647517	0.281584	0.281584
UP_SEQ_FEATURE	DOMAIN:Ig-like C2-type 6	3	3.33333	0.00802106	FLT1, CNTN1, HMCN1	84	36	22187	22.0109	0.991291	0.792287	0.792287
GOTERM_MF_DIRECT	GO:0016787~hydrolase activity	12	13.3333	0.00817594	INPP4A, MT-ATP6, PTPRR, PTPRC, INPP5D, ADAM12, ACER3, RRAS2, CPE, ADAMTS12, PDE8B, IIGP1	87	1628	29205	2.47437	0.875721	0.279667	0.277465
GOTERM_MF_DIRECT	GO:0000977~RNA polymerase II transcription regulatory region sequence-specific DNA binding	6	6.66667	0.00823371	DACH1, MECOM, MGA, LEF1, CREBRF, IKZF1	87	422	29205	4.77284	0.877546	0.279667	0.277465
KEGG_PATHWAY	mmu05414:Dilated cardiomyopathy	4	4.44444	0.00859799	CACNB2, ITGA1, CACNA1C, SNTA1	41	103	9718	9.20483	0.677356	0.281584	0.281584
GOTERM_BP_DIRECT	GO:0098912~membrane depolarization during atrial cardiac muscle cell action potential	2	2.22222	0.0087104	CACNB2, CACNA1C	88	3	29878	226.348	0.999004	0.669324	0.669324
UP_SEQ_FEATURE	CARBOHYD:N-linked (GlcNAc...) asparagine	24	26.6667	0.00874689	FBN2, GPM6A, PTPRR, FLT1, ITGA1, LY86, SLC1A3, SLC39A10, CACNA1C, ADAMTS12, SLCO1C1, VTN, PTPRC, ADAM12, BSG, CNTN1, ATP13A5, CPE, GPC5, IGFBP7, SLIT2, ADGRL4, ABCB1A, GPR158	84	3734	22187	1.69768	0.994341	0.792287	0.792287
GOTERM_MF_DIRECT	GO:0086056~voltage-gated calcium channel activity involved in AV node cell action potential	2	2.22222	0.00880842	CACNB2, CACNA1C	87	3	29205	223.793	0.89431	0.279667	0.277465
GOTERM_CC_DIRECT	GO:0042383~sarcolemma	4	4.44444	0.00900084	CACNB2, BSG, CACNA1C, SNTA1	88	147	30060	9.29499	0.78499	0.245595	0.238372
GOTERM_BP_DIRECT	GO:0001764~neuron migration	4	4.44444	0.0093197	YWHAE, GPM6A, UNK, CXCL12	88	148	29878	9.17629	0.999387	0.669324	0.669324
UP_SEQ_FEATURE	COMPBIAS:Acidic residues	10	11.1111	0.00941597	BIN2, RNF216, MECOM, MGA, INPP5D, CREBRF, PHF14, NOC3L, ZFP366, MLLT3	84	957	22187	2.75999	0.996198	0.792287	0.792287
GOTERM_CC_DIRECT	GO:0045202~synapse	9	10	0.0106302	YWHAE, INPP4A, GPM6A, RNF216, CNTN1, SLC1A3, CACNA1C, YBX1, GPR158	88	1042	30060	2.9504	0.837455	0.245595	0.238372
UP_SEQ_FEATURE	DOMAIN:YEATS	2	2.22222	0.0111814	YEATS2, MLLT3	84	3	22187	176.087	0.99867	0.823228	0.823228
UP_KW_MOLECULAR_FUNCTION	KW-1278~Translocase	4	4.44444	0.011343	MT-ND4, ATP13A5, MT-CO3, ABCB1A	57	102	12229	8.41348	0.373571	0.318479	0.318479
GOTERM_CC_DIRECT	GO:0005634~nucleus	30	33.3333	0.0115574	YWHAE, FLT1, CCNI, LEF1, YBX1, IKZF1, MLLT3, ETS1, PITPNC1, DACH1, GRK5, RNF216, MECOM, XPO6, PAPOLA, POLK, ZFP366, PDE8B, GPR158, 9630013A20RIK, MGA, EBF1, NOC3L, IIGP1, INPP4A, YEATS2, KATNBL1, CREBRF, PHF14, XIST	88	6691	30060	1.53157	0.861405	0.245595	0.238372
GOTERM_MF_DIRECT	GO:0140030~modification-dependent protein binding	2	2.22222	0.0117275	YEATS2, MLLT3	87	4	29205	167.845	0.950033	0.330976	0.328369
INTERPRO	IPR001881:EGF-like_Ca-bd_dom	4	4.44444	0.0118841	FBN2, HMCN1, SLIT2, ADGRL4	84	126	22137	8.36621	0.989101	0.626404	0.626404
GOTERM_CC_DIRECT	GO:0043025~neuronal cell body	7	7.77778	0.0135706	GPM6A, SLC1A3, CPE, CACNA1C, YBX1, HMCN1, SLIT2	88	674	30060	3.54768	0.902	0.256333	0.248794
INTERPRO	IPR000742:EGF-like_dom	5	5.55556	0.0136081	FBN2, ADAM12, HMCN1, SLIT2, ADGRL4	84	245	22137	5.37828	0.994367	0.626404	0.626404
INTERPRO	IPR009030:Growth_fac_rcpt_cys_sf	4	4.44444	0.0137362	FBN2, IGFBP7, HMCN1, SLIT2	84	133	22137	7.92589	0.994637	0.626404	0.626404
GOTERM_BP_DIRECT	GO:1904879~positive regulation of calcium ion transmembrane transport via high voltage-gated calcium channel	2	2.22222	0.0144756	CACNB2, CACNA1C	88	5	29878	135.809	0.99999	0.827093	0.827093
GOTERM_BP_DIRECT	GO:0086045~membrane depolarization during AV node cell action potential	2	2.22222	0.0144756	CACNB2, CACNA1C	88	5	29878	135.809	0.99999	0.827093	0.827093
INTERPRO	IPR038704:YEAST_sf	2	2.22222	0.0149144	YEATS2, MLLT3	84	4	22137	131.768	0.996587	0.626404	0.626404
INTERPRO	IPR005033:YEATS	2	2.22222	0.0149144	YEATS2, MLLT3	84	4	22137	131.768	0.996587	0.626404	0.626404
GOTERM_BP_DIRECT	GO:0016477~cell migration	5	5.55556	0.0149474	VTN, FLT1, RRAS2, GPC5, ADAMTS12	88	324	29878	5.23955	0.999993	0.827093	0.827093
GOTERM_CC_DIRECT	GO:0005667~transcription regulator complex	5	5.55556	0.0152584	DACH1, MGA, LEF1, IKZF1, ETS1	88	328	30060	5.20718	0.926754	0.259393	0.251764
UP_KW_MOLECULAR_FUNCTION	KW-0678~Repressor	8	8.88889	0.0155356	UNK, DACH1, MGA, CREBRF, PHF14, YBX1, IKZF1, ZFP366	57	576	12229	2.97978	0.473739	0.318479	0.318479
GOTERM_BP_DIRECT	GO:0006355~regulation of DNA-templated transcription	10	11.1111	0.0157043	DACH1, YEATS2, MGA, LEF1, EBF1, CREBRF, YBX1, IKZF1, MLLT3, ETS1	88	1336	29878	2.54134	0.999996	0.827093	0.827093
UP_SEQ_FEATURE	DOMAIN:Ig-like C2-type 5	3	3.33333	0.0168405	FLT1, CNTN1, HMCN1	84	53	22187	14.9508	0.999955	1	1
GOTERM_MF_DIRECT	GO:0042393~histone binding	4	4.44444	0.0169393	YEATS2, LEF1, PHF14, MLLT3	87	183	29205	7.33748	0.986956	0.395739	0.392623
GOTERM_MF_DIRECT	GO:0019904~protein domain specific binding	5	5.55556	0.0171383	YWHAE, CACNB2, CPE, CACNA1C, IKZF1	87	334	29205	5.02529	0.98761	0.395739	0.392623
GOTERM_BP_DIRECT	GO:0045893~positive regulation of DNA-templated transcription	7	7.77778	0.0190303	MECOM, MGA, LEF1, EBF1, IKZF1, MLLT3, ETS1	88	723	29878	3.28722	1	0.879597	0.879597
GOTERM_CC_DIRECT	GO:0030424~axon	6	6.66667	0.0192404	YWHAE, BSG, CNTN1, CACNA1C, HMCN1, SLIT2	88	532	30060	3.85253	0.963218	0.297352	0.288607
GOTERM_BP_DIRECT	GO:0008344~adult locomotory behavior	3	3.33333	0.0192688	TMOD1, PREX2, CXCL12	88	73	29878	13.953	1	0.879597	0.879597
GOTERM_BP_DIRECT	GO:0022029~telencephalon cell migration	2	2.22222	0.0202077	CXCL12, SLIT2	88	7	29878	97.0065	1	0.879597	0.879597
GOTERM_MF_DIRECT	GO:0048039~ubiquinone binding	2	2.22222	0.0204338	MT-ND4, ETFDH	87	7	29205	95.9113	0.994721	0.411668	0.408427
GOTERM_MF_DIRECT	GO:0005509~calcium ion binding	7	7.77778	0.0210696	FBN2, ACER3, EFCAB14, HMCN1, SLIT2, ADGRL4, NKD1	87	732	29205	3.21015	0.995523	0.411668	0.408427
INTERPRO	IPR011993:PH-like_dom_sf	6	6.66667	0.0216274	PREX2, ARHGAP20, ANKS1, ARHGAP15, SNTA1, NSMAF	84	424	22137	3.72928	0.999743	0.817517	0.817517
UP_KW_DOMAIN	KW-0245~EGF-like domain	5	5.55556	0.0223668	FBN2, ADAM12, HMCN1, SLIT2, ADGRL4	64	252	14793	4.58612	0.303671	0.119483	0.119483
SMART	SM00179:EGF_CA	4	4.44444	0.0229908	FBN2, HMCN1, SLIT2, ADGRL4	54	126	10943	6.43327	0.8332	0.885147	0.885147
GOTERM_BP_DIRECT	GO:2000096~positive regulation of Wnt signaling pathway, planar cell polarity pathway	2	2.22222	0.0230614	MLLT3, NKD1	88	8	29878	84.8807	1	0.879597	0.879597
GOTERM_MF_DIRECT	GO:0001228~DNA-binding transcription activator activity, RNA polymerase II-specific	6	6.66667	0.0236307	MECOM, MGA, LEF1, EBF1, CREBRF, ETS1	87	552	29205	3.6488	0.997699	0.428728	0.425352
GOTERM_BP_DIRECT	GO:0070373~negative regulation of ERK1 and ERK2 cascade	3	3.33333	0.0244896	PTPRR, PTPRC, CNKSR3	88	83	29878	12.2719	1	0.879597	0.879597
UP_SEQ_FEATURE	DOMAIN:Ig-like C2-type 4	3	3.33333	0.0246984	FLT1, CNTN1, HMCN1	84	65	22187	12.1907	1	1	1
KEGG_PATHWAY	mmu05012:Parkinson disease	5	5.55556	0.0254954	MT-ATP6, MT-ND4, SLC39A10, MT-CO3, SNCAIP	41	274	9718	4.32526	0.966062	0.667979	0.667979
INTERPRO	IPR000198:RhoGAP_dom	3	3.33333	0.0255154	ARHGAP20, ARHGAP15, ARHGAP6	84	66	22137	11.9789	0.999943	0.826479	0.826479
GOTERM_BP_DIRECT	GO:0001666~response to hypoxia	4	4.44444	0.0256415	MT-ND4, CXCL12, FLT1, ABCB1A	88	217	29878	6.25848	1	0.879597	0.879597
GOTERM_BP_DIRECT	GO:0043410~positive regulation of MAPK cascade	4	4.44444	0.0259459	PTPRC, FLT1, ITGA1, NKD1	88	218	29878	6.22977	1	0.879597	0.879597
UP_KW_DOMAIN	KW-1133~Transmembrane helix	33	36.6667	0.0260571	GPM6A, PTPRR, MT-ND4, FLT1, ANKS1, TMTC2, SLC1A3, EFCAB14, CACNA1C, FRY, ETS1, PITPNC1, MT-ATP6, PREX2, BSG, NNAT, PAPOLA, ABCB1A, NCKAP5, GPR158, ITGA1, SLC39A10, D430041D05RIK, LHFPL3, SLCO1C1, INPP4A, PTPRC, ACER3, ADAM12, CNTN1, ATP13A5, MT-CO3, ADGRL4	64	5624	14793	1.35627	0.344556	0.119483	0.119483
UP_SEQ_FEATURE	DOMAIN:Rho-GAP	3	3.33333	0.0261285	ARHGAP20, ARHGAP15, ARHGAP6	84	67	22187	11.8268	1	1	1
INTERPRO	IPR049883:NOTCH1_EGF-like	3	3.33333	0.0262374	FBN2, HMCN1, ADGRL4	84	67	22137	11.8001	0.999957	0.826479	0.826479
GOTERM_BP_DIRECT	GO:0000122~negative regulation of transcription by RNA polymerase II	8	8.88889	0.026297	DACH1, YEATS2, LEF1, CREBRF, PHF14, YBX1, IKZF1, ZFP366	88	997	29878	2.72435	1	0.879597	0.879597
GOTERM_BP_DIRECT	GO:0048812~neuron projection morphogenesis	3	3.33333	0.0267219	GPM6A, ITGA1, SLIT2	88	87	29878	11.7077	1	0.879597	0.879597
UP_KW_DOMAIN	KW-0729~SH3-binding	3	3.33333	0.0269689	INPP5D, ADAM12, ARHGAP6	64	60	14793	11.557	0.354305	0.119483	0.119483
GOTERM_MF_DIRECT	GO:0005262~calcium channel activity	3	3.33333	0.0272771	CACNB2, GPM6A, CACNA1C	87	87	29205	11.5755	0.99911	0.461892	0.458255
UP_KW_DOMAIN	KW-0677~Repeat	28	31.1111	0.0298708	FBN2, FLT1, ANKS1, TMTC2, EFCAB14, CACNA1C, IKZF1, ADAMTS12, PREX2, VTN, UNK, RNF216, MECOM, INPP5D, POLK, HMCN1, SLIT2, ZFP366, ABCB1A, GPR158, SNTA1, ITGA1, SNCAIP, PTPRC, CNTN1, PHF14, ADGRL4, NSMAF	64	4573	14793	1.41525	0.384436	0.119483	0.119483
UP_SEQ_FEATURE	COMPBIAS:Basic and acidic residues	29	32.2222	0.0309669	YWHAE, ANKS1, LEF1, EFCAB14, CACNA1C, YBX1, MLLT3, NKD1, PITPNC1, RNF216, MECOM, INPP5D, BSG, PAPOLA, POLK, ZFP366, PDE8B, ABCB1A, NCKAP5, GPR158, MGA, SLC39A10, D430041D05RIK, NOC3L, SNCAIP, CACNB2, YEATS2, PHF14, TUBGCP5	84	5359	22187	1.42933	1	1	1
GOTERM_BP_DIRECT	GO:0098609~cell-cell adhesion	4	4.44444	0.0310808	CXCL12, ITGA1, CNTN1, SLIT2	88	234	29878	5.80381	1	0.925068	0.925068
GOTERM_BP_DIRECT	GO:0006357~regulation of transcription by RNA polymerase II	10	11.1111	0.0310886	DACH1, YEATS2, MECOM, MGA, LEF1, EBF1, CREBRF, PHF14, IKZF1, ETS1	88	1506	29878	2.25447	1	0.925068	0.925068
GOTERM_CC_DIRECT	GO:0009986~cell surface	7	7.77778	0.0319242	PTPRC, ITGA1, SLC1A3, GPC5, CACNA1C, SLIT2, ABCB1A	88	821	30060	2.91247	0.995977	0.447089	0.433939
GOTERM_BP_DIRECT	GO:0007160~cell-matrix adhesion	3	3.33333	0.0326444	VTN, ITGA1, ADAMTS12	88	97	29878	10.5007	1	0.925068	0.925068
GOTERM_BP_DIRECT	GO:0016055~Wnt signaling pathway	4	4.44444	0.0327872	GRK5, LEF1, CPE, NKD1	88	239	29878	5.68239	1	0.925068	0.925068
GOTERM_CC_DIRECT	GO:1990454~L-type voltage-gated calcium channel complex	2	2.22222	0.0341891	CACNB2, CACNA1C	88	12	30060	56.9318	0.997298	0.447089	0.433939
GOTERM_BP_DIRECT	GO:0045588~positive regulation of gamma-delta T cell differentiation	2	2.22222	0.0343941	PTPRC, LEF1	88	12	29878	56.5871	1	0.936943	0.936943
GOTERM_MF_DIRECT	GO:0008331~high voltage-gated calcium channel activity	2	2.22222	0.0347761	CACNB2, CACNA1C	87	12	29205	55.9483	0.999875	0.536149	0.531927
GOTERM_MF_DIRECT	GO:0005096~GTPase activator activity	4	4.44444	0.035884	PREX2, ARHGAP20, ARHGAP15, ARHGAP6	87	245	29205	5.48065	0.999907	0.536149	0.531927
UP_KW_LIGAND	KW-0106~Calcium	10	11.1111	0.0376628	FBN2, CACNB2, ITGA1, ACER3, EFCAB14, CACNA1C, HMCN1, ADGRL4, NKD1, SNTA1	36	906	6741	2.06678	0.58645	0.866243	0.866243
SMART	SM00324:RhoGAP	3	3.33333	0.0394294	ARHGAP20, ARHGAP15, ARHGAP6	54	65	10943	9.35299	0.95484	1	1
UP_KW_PTM	KW-1017~Isopeptide bond	14	15.5556	0.0394885	YWHAE, MGA, LEF1, EBF1, YBX1, NOC3L, IKZF1, MLLT3, ETS1, YEATS2, RNF216, MECOM, PAPOLA, GPR158	64	1594	13016	1.78623	0.475142	0.364041	0.364041
GOTERM_BP_DIRECT	GO:0048667~cell morphogenesis involved in neuron differentiation	2	2.22222	0.0400117	UNK, SLC1A3	88	14	29878	48.5032	1	1	1
UP_SEQ_FEATURE	ACT_SITE:Phosphocysteine intermediate	3	3.33333	0.0412779	INPP4A, PTPRR, PTPRC	84	86	22187	9.21387	1	1	1
GOTERM_BP_DIRECT	GO:0050731~positive regulation of peptidyl-tyrosine phosphorylation	3	3.33333	0.0423852	VTN, PTPRC, CNTN1	88	112	29878	9.09436	1	1	1
UP_KW_PTM	KW-0597~Phosphoprotein	46	51.1111	0.0428284	YWHAE, GPM6A, PTPRR, FLT1, ANKS1, LEF1, ETFDH, SLC1A3, CACNA1C, YBX1, IKZF1, ARHGAP15, FRY, MLLT3, ARHGAP6, ETS1, PITPNC1, VTN, ARHGAP20, DACH1, UNK, GRK5, RNF216, MECOM, INPP5D, XPO6, BSG, PAPOLA, IGFBP7, CCDC141, PDE8B, ABCB1A, GPR158, SNTA1, MGA, RRAS2, SLC39A10, INPP4A, CACNB2, PTPRC, YEATS2, BIN2, KATNBL1, CNKSR3, ADAM12, PHF14	64	7835	13016	1.19403	0.503594	0.364041	0.364041
GOTERM_BP_DIRECT	GO:0007275~multicellular organism development	8	8.88889	0.0432764	FLT1, DACH1, MECOM, NNAT, EBF1, SLIT2, IKZF1, NKD1	88	1111	29878	2.44481	1	1	1
UP_SEQ_FEATURE	DOMAIN:Peptidase M12B propeptide	2	2.22222	0.0439896	ADAM12, ADAMTS12	84	12	22187	44.0218	1	1	1
INTERPRO	IPR008936:Rho_GTPase_activation_prot	3	3.33333	0.0449837	ARHGAP20, ARHGAP15, ARHGAP6	84	90	22137	8.78452	1	1	1
GOTERM_BP_DIRECT	GO:0030335~positive regulation of cell migration	4	4.44444	0.0452461	CXCL12, FLT1, LEF1, ETS1	88	272	29878	4.99298	1	1	1
GOTERM_BP_DIRECT	GO:0003407~neural retina development	2	2.22222	0.0455969	GPM6A, BSG	88	16	29878	42.4403	1	1	1
GOTERM_CC_DIRECT	GO:0005576~extracellular region	11	12.2222	0.0458266	FBN2, VTN, CXCL12, LY86, CPE, IGFBP7, GPC5, YBX1, HMCN1, SLIT2, ADAMTS12	88	1887	30060	1.99126	0.999656	0.556466	0.540099
GOTERM_MF_DIRECT	GO:0070742~C2H2 zinc finger domain binding	2	2.22222	0.0461004	LEF1, EBF1	87	16	29205	41.9612	0.999994	0.623535	0.618625
GOTERM_MF_DIRECT	GO:0003677~DNA binding	11	12.2222	0.0466424	DACH1, MECOM, MGA, LEF1, EBF1, YBX1, POLK, IKZF1, ZFP366, MLLT3, ETS1	87	1861	29205	1.98419	0.999995	0.623535	0.618625
UP_KW_CELLULAR_COMPONENT	KW-1003~Cell membrane	23	25.5556	0.0467097	GPM6A, PTPRR, FLT1, SLC1A3, RRAS2, SLC39A10, CACNA1C, NKD1, SLCO1C1, INPP4A, CACNB2, PTPRC, BIN2, GRK5, INPP5D, CNKSR3, BSG, CNTN1, GPC5, ADGRL4, ABCB1A, GPR158, SNTA1	77	3765	18500	1.46772	0.633791	0.617773	0.617773
GOTERM_BP_DIRECT	GO:0009617~response to bacterium	4	4.44444	0.0511468	GPM6A, MECOM, HMCN1, IIGP1	88	286	29878	4.74857	1	1	1
KEGG_PATHWAY	mmu04260:Cardiac muscle contraction	3	3.33333	0.0516782	CACNB2, CACNA1C, MT-CO3	41	89	9718	7.98959	0.999042	1	1
GOTERM_MF_DIRECT	GO:0140566~histone reader activity	2	2.22222	0.0517132	YEATS2, PHF14	87	18	29205	37.2989	0.999999	0.656758	0.651586
UP_SEQ_FEATURE	DOMAIN:Ig-like C2-type 3	3	3.33333	0.0521694	FLT1, CNTN1, HMCN1	84	98	22187	8.08564	1	1	1
UP_KW_BIOLOGICAL_PROCESS	KW-0145~Chemotaxis	3	3.33333	0.0523829	CXCL12, FLT1, SLIT2	46	92	11227	7.95865	0.883771	1	1
SMART	SM00181:EGF	4	4.44444	0.0578862	FBN2, HMCN1, SLIT2, ADGRL4	54	182	10943	4.45381	0.989862	1	1
GOTERM_MF_DIRECT	GO:0017124~SH3 domain binding	3	3.33333	0.0579429	INPP5D, ADAM12, ARHGAP6	87	132	29205	7.62931	1	0.700833	0.695315
GOTERM_CC_DIRECT	GO:0045211~postsynaptic membrane	4	4.44444	0.0593245	CNTN1, CACNA1C, GPR158, SNTA1	88	306	30060	4.46524	0.999969	0.672344	0.652569
UP_SEQ_FEATURE	DOMAIN:TSP type-1 6	2	2.22222	0.0617493	HMCN1, ADAMTS12	84	17	22187	31.0742	1	1	1
GOTERM_BP_DIRECT	GO:0006935~chemotaxis	3	3.33333	0.0630023	CXCL12, FLT1, SLIT2	88	140	29878	7.27549	1	1	1
UP_KW_CELLULAR_COMPONENT	KW-0472~Membrane	46	51.1111	0.0632051	GPM6A, PTPRR, MT-ND4, FLT1, ANKS1, ETFDH, TMTC2, SLC1A3, EFCAB14, CACNA1C, ARHGAP15, FRY, ETS1, NKD1, PITPNC1, MT-ATP6, PREX2, GRK5, INPP5D, BSG, NNAT, PAPOLA, GPC5, ABCB1A, NCKAP5, GPR158, SNTA1, ITGA1, RRAS2, SLC39A10, D430041D05RIK, LHFPL3, IIGP1, SLCO1C1, INPP4A, CACNB2, PTPRC, BIN2, CNKSR3, ACER3, ADAM12, CNTN1, ATP13A5, CPE, MT-CO3, ADGRL4	77	9216	18500	1.19921	0.746175	0.617773	0.617773
GOTERM_BP_DIRECT	GO:0046677~response to antibiotic	2	2.22222	0.0648934	SLC1A3, ETS1	88	23	29878	29.5237	1	1	1
GOTERM_BP_DIRECT	GO:0010765~positive regulation of sodium ion transport	2	2.22222	0.0676184	CNKSR3, CNTN1	88	24	29878	28.2936	1	1	1
KEGG_PATHWAY	mmu04820:Cytoskeleton in muscle cells	4	4.44444	0.0695832	FBN2, TMOD1, ITGA1, SNTA1	41	232	9718	4.08663	0.999921	1	1
GOTERM_CC_DIRECT	GO:0005891~voltage-gated calcium channel complex	2	2.22222	0.0699242	CACNB2, CACNA1C	88	25	30060	27.3273	0.999996	0.699242	0.678676
GOTERM_CC_DIRECT	GO:0005796~Golgi lumen	2	2.22222	0.0699242	VTN, GPC5	88	25	30060	27.3273	0.999996	0.699242	0.678676
GOTERM_BP_DIRECT	GO:0070509~calcium ion import	2	2.22222	0.0703356	CACNB2, CACNA1C	88	25	29878	27.1618	1	1	1
GOTERM_MF_DIRECT	GO:0000978~RNA polymerase II cis-regulatory region sequence-specific DNA binding	8	8.88889	0.0714825	DACH1, MECOM, MGA, LEF1, EBF1, IKZF1, ZFP366, ETS1	87	1234	29205	2.17627	1	0.810361	0.80398
UP_SEQ_FEATURE	DOMAIN:Ig-like C2-type 7	2	2.22222	0.0722482	FLT1, HMCN1	84	20	22187	26.4131	1	1	1
GOTERM_BP_DIRECT	GO:0030154~cell differentiation	7	7.77778	0.0729836	FLT1, MECOM, BSG, LEF1, SLIT2, ETS1, NKD1	88	1005	29878	2.36483	1	1	1
GOTERM_MF_DIRECT	GO:0043395~heparan sulfate proteoglycan binding	2	2.22222	0.0738398	PTPRC, SLIT2	87	26	29205	25.8223	1	0.810361	0.80398
UP_SEQ_FEATURE	DOMAIN:EGF-like 1	3	3.33333	0.0743979	FBN2, SLIT2, ADGRL4	84	120	22187	6.60327	1	1	1
KEGG_PATHWAY	mmu05010:Alzheimer disease	5	5.55556	0.0745925	MT-ATP6, MT-ND4, SLC39A10, CACNA1C, MT-CO3	41	389	9718	3.04659	0.999961	1	1
GOTERM_BP_DIRECT	GO:0045944~positive regulation of transcription by RNA polymerase II	8	8.88889	0.0754432	MECOM, MGA, LEF1, EBF1, CREBRF, YBX1, IKZF1, ETS1	88	1264	29878	2.14888	1	1	1
GOTERM_BP_DIRECT	GO:0001779~natural killer cell differentiation	2	2.22222	0.0757464	PTPRC, IKZF1	88	27	29878	25.1498	1	1	1
INTERPRO	IPR013761:SAM/pointed_sf	3	3.33333	0.0757635	ANKS1, CNKSR3, ETS1	84	121	22137	6.53394	1	1	1
INTERPRO	IPR001849:PH_domain	4	4.44444	0.0763082	PREX2, ARHGAP20, ARHGAP15, SNTA1	84	263	22137	4.00815	1	1	1
GOTERM_MF_DIRECT	GO:0009055~electron transfer activity	2	2.22222	0.0765695	ETFDH, MT-CO3	87	27	29205	24.8659	1	0.810361	0.80398
GOTERM_BP_DIRECT	GO:0046777~protein autophosphorylation	3	3.33333	0.077698	PTPRC, FLT1, GRK5	88	158	29878	6.44663	1	1	1
UP_SEQ_FEATURE	DOMAIN:PH	4	4.44444	0.0779381	PREX2, ARHGAP20, ARHGAP15, SNTA1	84	266	22187	3.97189	1	1	1
GOTERM_BP_DIRECT	GO:0045648~positive regulation of erythrocyte differentiation	2	2.22222	0.0784401	INPP5D, ETS1	88	28	29878	24.2516	1	1	1
GOTERM_BP_DIRECT	GO:0048598~embryonic morphogenesis	2	2.22222	0.0784401	FLT1, YBX1	88	28	29878	24.2516	1	1	1
INTERPRO	IPR003599:Ig_sub	6	6.66667	0.0786695	FLT1, BSG, CNTN1, IGFBP7, HMCN1, CCDC141	84	609	22137	2.59641	1	1	1
UP_SEQ_FEATURE	DOMAIN:TSP type-1 5	2	2.22222	0.0791829	HMCN1, ADAMTS12	84	22	22187	24.0119	1	1	1
GOTERM_BP_DIRECT	GO:0045766~positive regulation of angiogenesis	3	3.33333	0.0819553	FLT1, ADAM12, ETS1	88	163	29878	6.24888	1	1	1
UP_KW_DOMAIN	KW-0812~Transmembrane	33	36.6667	0.0821339	GPM6A, PTPRR, MT-ND4, FLT1, ANKS1, TMTC2, SLC1A3, EFCAB14, CACNA1C, FRY, ETS1, PITPNC1, MT-ATP6, PREX2, BSG, NNAT, PAPOLA, ABCB1A, NCKAP5, GPR158, ITGA1, SLC39A10, D430041D05RIK, LHFPL3, SLCO1C1, INPP4A, PTPRC, ACER3, ADAM12, CNTN1, ATP13A5, MT-CO3, ADGRL4	64	6118	14793	1.24675	0.746213	0.262828	0.262828
GOTERM_MF_DIRECT	GO:0005178~integrin binding	3	3.33333	0.0826598	VTN, CXCL12, ITGA1	87	162	29205	6.21648	1	0.82459	0.818097
GOTERM_MF_DIRECT	GO:0008237~metallopeptidase activity	3	3.33333	0.0844068	ADAM12, CPE, ADAMTS12	87	164	29205	6.14066	1	0.82459	0.818097
GOTERM_CC_DIRECT	GO:0098978~glutamatergic synapse	6	6.66667	0.0852929	YWHAE, INPP4A, GPM6A, RNF216, CNTN1, CACNA1C	88	808	30060	2.53657	1	0.805544	0.781852
UP_KW_CELLULAR_COMPONENT	KW-0963~Cytoplasm	29	32.2222	0.0882533	YWHAE, PTPRR, ANKS1, YBX1, IKZF1, ARHGAP15, FRY, ARHGAP6, ETS1, NKD1, PITPNC1, UNK, GRK5, RNF216, MECOM, INPP5D, XPO6, HMCN1, CCDC141, ABCB1A, SNTA1, TMOD1, IIGP1, INPP4A, BIN2, KATNBL1, CNKSR3, PHF14, TUBGCP5	77	5382	18500	1.2946	0.856333	0.617773	0.617773
UP_SEQ_FEATURE	DOMAIN:TSP type-1 4	2	2.22222	0.0894891	HMCN1, ADAMTS12	84	25	22187	21.1305	1	1	1
INTERPRO	IPR026823:cEGF	2	2.22222	0.0896824	FBN2, HMCN1	84	25	22137	21.0829	1	1	1
UP_SEQ_FEATURE	DOMAIN:EGF-like 7; calcium-binding	2	2.22222	0.0928991	FBN2, HMCN1	84	26	22187	20.3178	1	1	1
UP_SEQ_FEATURE	TRANSMEM:Helical	32	35.5556	0.0933564	GPM6A, PTPRR, MT-ND4, FLT1, ANKS1, TMTC2, SLC1A3, EFCAB14, CACNA1C, FRY, ETS1, PITPNC1, MT-ATP6, PREX2, BSG, NNAT, PAPOLA, ABCB1A, NCKAP5, GPR158, ITGA1, SLC39A10, D430041D05RIK, LHFPL3, SLCO1C1, INPP4A, PTPRC, ACER3, ADAM12, CNTN1, ATP13A5, MT-CO3	84	6670	22187	1.26719	1	1	1
GOTERM_MF_DIRECT	GO:0044325~transmembrane transporter binding	3	3.33333	0.0942122	YWHAE, CACNA1C, SNTA1	87	175	29205	5.75468	1	0.886293	0.879314
GOTERM_CC_DIRECT	GO:0030863~cortical cytoskeleton	2	2.22222	0.0965204	TMOD1, INPP5D	88	35	30060	19.5195	1	0.863604	0.838204
GOTERM_BP_DIRECT	GO:0072659~protein localization to plasma membrane	3	3.33333	0.0969415	CACNB2, BSG, GPR158	88	180	29878	5.65871	1	1	1
UP_SEQ_FEATURE	CROSSLNK:Glycyl lysine isopeptide (Lys-Gly) (interchain with G-Cter in SUMO2)	8	8.88889	0.0974669	YEATS2, RNF216, MECOM, MGA, YBX1, NOC3L, MLLT3, ETS1	84	1049	22187	2.01434	1	1	1
GOTERM_MF_DIRECT	GO:0005246~calcium channel regulator activity	2	2.22222	0.0981227	YWHAE, CACNB2	87	35	29205	19.1823	1	0.890113	0.883104

## Sheet: m4
Category	Term	Count	%	PValue	Genes	List Total	Pop Hits	Pop Total	Fold Enrichment	Bonferroni	Benjamini	FDR
GOTERM_CC_DIRECT	GO:0005737~cytoplasm	95	49.2228	3.84511e-14	PANK2, CPQ, PLEK, WWC2, ELAVL4, PTPRM, RPL8, AREG, ARHGAP6, CCAR1, RNF157, SESN3, KIF5C, WDR7, ACADM, ERC2, BTRC, MAP3K7, EPHB1, SH3D19, RARS2, PDCD6IP, TPM4, LIMCH1, RPS8, MAGI2, UBE4A, RPL13A, NRG1, OCRL, KNL1, MIF4GD, YWHAZ, SREBF2, SYTL2, EML4, EID1, EML6, PSMA3, ALS2, ASPH, RNF128, MTHFD1, ATG4C, RPL28, SAMD5, USP14, NLRP1A, STX16, GSTCD, CEP85L, PRKX, AKAP6, VPS26A, BCL10, CORO1A, ZFP36L1, …	187	7472	30060	2.04378	1.21771e-11	1.2189e-11	1.11893e-11
GOTERM_MF_DIRECT	GO:0005515~protein binding	74	38.342	5.22245e-11	CD86, NRP2, PTPRM, RPL8, CCAR1, RNF157, SESN3, KIF5C, SUMO2, NFKBIZ, CHORDC1, ERC2, BTRC, MAP3K7, EPHB1, SH3D19, PDCD6IP, SECISBP2, MAGI2, EBF1, NRG1, YWHAZ, SREBF2, TGFBR2, SYTL2, EID1, TIAM1, PSMA3, RBL1, CREB1, ALS2, ASPH, ADAM12, SMPDL3B, PPARD, USP14, NLRP1A, STX16, RPN1, AKAP6, VPS26A, BCL10, CORO1A, ZFP36L1, MAPK8, SRR, HSPH1, DHX33, RAB24, ADAM23, APBB1, APOE, GBP4, SASH1, SMAD2, CD74, TI…	186	5504	29205	2.11105	2.29788e-08	2.29788e-08	2.27176e-08
GOTERM_CC_DIRECT	GO:0098978~glutamatergic synapse	21	10.8808	1.63573e-07	USP14, NRP2, CADM1, MAGI2, ELAVL4, NRG1, YWHAZ, CORO1A, GRIN2B, GRM3, ARHGAP22, TIAM1, ALS2, LRRTM4, SV2A, ADAM23, SUMO2, APOE, APBB1, ERC2, EPHB1	187	808	30060	4.17787	5.18513e-05	2.59263e-05	2.37999e-05
GOTERM_CC_DIRECT	GO:0016020~membrane	86	44.5596	1.2006e-06	CD86, NRP2, CD83, PROS1, HEXB, PTPRM, MIA3, AREG, TMEM143, GRM3, LRRTM4, ADGRE4, DSE, SLC16A6, RXYLT1, AP3S2, MAP3K7, EPHB1, RARS2, RPS8, MAGI2, RPL13A, NRG1, OCRL, PHKA2, SREBF2, TGFBR2, SYTL2, EML4, TIAM1, TMEFF2, FRMD5, CREB1, ALS2, ASPH, RNF128, RTN4RL1, ADAM12, MAL, YME1L1, ST6GALNAC3, SMPDL3B, ITGA9, SLC24A2, USP14, STX16, RPN1, VPS26A, BCL10, TM2D3, CORO1A, SV2A, TMEM127, RAB24, ADAM23, CH…	187	8760	30060	1.57813	0.000380518	0.000126863	0.000116458
GOTERM_CC_DIRECT	GO:0005794~Golgi apparatus	25	12.9534	7.73721e-06	STX16, CPQ, RAB24, DSE, CHST15, DYM, RXYLT1, ST3GAL5, AP3S2, APOE, GBP4, CD74, IRGM1, OCRL, MIF4GD, HS3ST1, SREBF2, PLEKHA8, FMNL3, RNF128, MAL, GSAP, ST6GALNAC3, FGFR2, PLEKHM3	187	1416	30060	2.83808	0.0024497	0.000505796	0.000464312
GOTERM_CC_DIRECT	GO:0045202~synapse	21	10.8808	7.97786e-06	USP14, CADM1, CADM2, MAGI2, RPL13A, NRG1, RPL8, CORO1A, GRIN2B, SEPTIN8, TIAM1, MAPK8, PSMA3, LRRTM4, SV2A, APBB1, ERC2, RPL18, RPL28, RPS24, PAK5	187	1042	30060	3.23966	0.0025258	0.000505796	0.000464312
GOTERM_CC_DIRECT	GO:0005829~cytosol	51	26.4249	2.16872e-05	PANK2, WWC2, RPL8, AFF3, ARHGAP6, ARFIP1, BTRC, MAP3K7, EPHB1, SH3D19, PDCD6IP, RPS8, RBM18, RPL13A, MIF4GD, YWHAZ, EML4, TIAM1, PSMA3, ALS2, MTHFD1, PTMA, RPL28, USP14, NLRP1A, STX16, RPN1, PRKX, VPS26A, BCL10, ZFP36L1, MAPK8, HSPH1, RAB24, APOE, RPL18, SASH1, ZC3H15, PAK5, TIA1, CDK19, KCNIP4, IRGM1, PLEKHA8, FMNL3, PARP11, GATM, TNIP1, VIM, TPT1, RPS24	187	4529	30060	1.81015	0.00685134	0.00114581	0.00105183
GOTERM_CC_DIRECT	GO:0030424~axon	14	7.25389	2.98374e-05	NRP2, CADM1, CADM2, ELAVL4, NRG1, CORO1A, SEPTIN8, GRM3, MAPK8, CREB1, ALS2, ACADM, VIM, EPHB1	187	532	30060	4.23023	0.00941401	0.00135121	0.00124038
GOTERM_CC_DIRECT	GO:1990904~ribonucleoprotein complex	12	6.21762	4.93803e-05	MRPL3, TIA1, RPS8, CPSF3, SECISBP2, ELAVL4, RPL13A, RPL8, RPL18, RPL28, RPS24, ZFP36L1	187	406	30060	4.75119	0.015532	0.00178768	0.00164106
GOTERM_CC_DIRECT	GO:0005634~nucleus	66	34.1969	5.07544e-05	CCNK, PANK2, AFF3, AREG, CCAR1, SESN3, SUMO2, NFKBIZ, REV3L, BTRC, RPS8, MAGI2, EBF1, UBE4A, OCRL, KNL1, MIF4GD, YWHAZ, SREBF2, EID1, PSMA3, RBL1, CREB1, ALS2, NCOA7, XIST, PTMA, PPARD, MINDY3, KDM3B, NLRP1A, DDX23, RNF38, PRKX, AKAP6, BCL10, ZFP36L1, ARHGAP22, MAPK8, HSPH1, DHX33, APBB1, HMGXB3, ZC3H13, GBP4, ZC3H15, PAK5, SMAD2, CD74, TIA1, CDK19, BCL11B, AUTS2, CPSF3, FOXJ3, ST18, RCL1, PARP11…	187	6691	30060	1.58562	0.0159608	0.00178768	0.00164106
GOTERM_BP_DIRECT	GO:0006412~translation	11	5.69948	5.24892e-05	RARS2, LARS2, MRPL3, RPS8, RPL13A, RPL8, EIF3C, RPL18, PAIP2, RPL28, RPS24	188	334	29878	5.23407	0.0783322	0.0569467	0.0566535
GOTERM_BP_DIRECT	GO:0006915~apoptotic process	15	7.77202	7.32904e-05	TIA1, MINDY3, PDCD6IP, BCL11B, CADM1, RHBDD1, BCL10, ZFP36L1, CCAR1, TGFBR2, APBB1, MAP3K7, FGFR2, PAK5, PPARD	188	657	29878	3.62844	0.107651	0.0569467	0.0566535
GOTERM_BP_DIRECT	GO:0002181~cytoplasmic translation	7	3.62694	0.000117454	RPS8, RPL13A, RPL8, RPL18, RPL28, RPS24, ZC3H15	188	121	29878	9.19404	0.166845	0.0608414	0.0605282
UP_KW_CELLULAR_COMPONENT	KW-0963~Cytoplasm	73	37.8238	0.000180942	PANK2, WWC2, ELAVL4, RPL8, ARHGAP6, CCAR1, RNF157, SESN3, KIF5C, ERC2, BTRC, MAP3K7, SH3D19, PDCD6IP, TPM4, LIMCH1, RPS8, SECISBP2, MAGI2, UBE4A, RPL13A, MIF4GD, YWHAZ, EML4, EID1, EML6, PSMA3, RNF128, MTHFD1, ATG4C, RPL28, SAMD5, USP14, NLRP1A, GSTCD, CEP85L, PRKX, VPS26A, BCL10, CORO1A, ZFP36L1, ARHGAP22, MAPK8, HSPH1, DHX33, TMEM127, RAB24, DYM, APBB1, RAB28, PAIP2, RPL18, GBP4, SASH1, ZC3H15,…	172	5382	18500	1.45889	0.00703254	0.00705674	0.00705674
GOTERM_CC_DIRECT	GO:0098793~presynapse	10	5.18135	0.000286077	SLC24A2, PPFIBP2, SUMO2, RPL13A, AP3S2, APBB1, RPL8, RPL28, RPS24, SEPTIN8	187	340	30060	4.7279	0.0867079	0.00906865	0.00832485
GOTERM_MF_DIRECT	GO:0140297~DNA-binding transcription factor binding	8	4.14508	0.000317311	SMAD2, DHX33, APBB1, YWHAZ, MAP3K7, PTMA, TPT1, PPARD	186	202	29205	6.21846	0.130328	0.0698084	0.0690152
UP_KW_CELLULAR_COMPONENT	KW-0333~Golgi apparatus	21	10.8808	0.000400813	CD74, STX16, CPQ, IRGM1, OCRL, HS3ST1, SREBF2, PLEKHA8, DSE, CHST15, MAL, ST3GAL5, DYM, RXYLT1, AP3S2, GSAP, ARFIP1, ST6GALNAC3, GBP4, FGFR2, PLEKHM3	172	933	18500	2.42092	0.0155132	0.00781585	0.00781585
UP_SEQ_FEATURE	REGION:Disordered	133	68.9119	0.00042827	CD86, CCNK, PANK2, WWC2, RPL8, TMEM143, CCAR1, KIF5C, CHORDC1, SLC16A6, RXYLT1, ARFIP1, BTRC, MAP3K7, BAHCC1, TPM4, LIMCH1, RPS8, SECISBP2, MAGI2, EBF1, UBE4A, OCRL, KNL1, PHKA2, SYTL2, EML4, LARS2, TIAM1, EID1, EML6, FRMD5, RNF128, ADAM12, YME1L1, GSTCD, CEP85L, VPS26A, BCL10, CORO1A, ZFP36L1, ARHGAP22, HSPH1, DHX33, TMEM127, ST3GAL5, HMGXB3, ZC3H13, RAB11FIP2, GPM6B, ZC3H15, SMAD2, TIA1, CDK19,…	187	13077	22187	1.2067	0.250454	0.288226	0.288226
GOTERM_BP_DIRECT	GO:0031589~cell-substrate adhesion	4	2.07254	0.000501348	PRKX, CORO1A, EPHB1, PPARD	188	25	29878	25.4281	0.541268	0.173395	0.172502
GOTERM_CC_DIRECT	GO:0005840~ribosome	8	4.14508	0.000513246	MRPL3, RPS8, ELAVL4, RPL13A, RPL8, RPL18, RPL28, RPS24	187	224	30060	5.74102	0.150188	0.0147908	0.0135777
GOTERM_BP_DIRECT	GO:0001525~angiogenesis	9	4.66321	0.000557898	ARHGAP22, FMNL3, PANK2, NRP2, PRKX, YWHAZ, MAP3K7, EPHB1, FGFR2	188	294	29878	4.86507	0.57988	0.173395	0.172502
GOTERM_MF_DIRECT	GO:0000166~nucleotide binding	24	12.4352	0.000638416	RARS2, PANK2, CDK19, NLRP1A, IRGM1, PRKX, SEPTIN8, TGFBR2, LARS2, SRR, MAPK8, HSPH1, DHX33, MTHFD1, RAB24, REV3L, UBA3, YME1L1, RAB28, MAP3K7, EPHB1, GBP4, FGFR2, PAK5	186	1732	29205	2.17574	0.244966	0.0936343	0.0925703
GOTERM_CC_DIRECT	GO:0022626~cytosolic ribosome	6	3.10881	0.000761221	RPS8, RPL13A, RPL8, RPL18, RPL28, RPS24	187	115	30060	8.38689	0.214472	0.0201089	0.0184596
GOTERM_BP_DIRECT	GO:0071222~cellular response to lipopolysaccharide	9	4.66321	0.000854018	CD86, MAPK8, CDK19, TNIP1, NFKBIZ, IRGM1, VIM, BCL10, PPARD	188	314	29878	4.55519	0.734917	0.187473	0.186508
GOTERM_BP_DIRECT	GO:0006874~intracellular calcium ion homeostasis	6	3.10881	0.000865857	SLC24A2, SV2A, CCL5, HEXB, APOE, GRIN2B	188	117	29878	8.15003	0.739753	0.187473	0.186508
GOTERM_CC_DIRECT	GO:0005654~nucleoplasm	39	20.2073	0.00100628	MINDY3, CCNK, KDM3B, NLRP1A, DDX23, RNF38, PRKX, AFF3, HSPH1, DHX33, SUMO2, RXYLT1, TSPAN5, ZC3H13, RAB11FIP2, SASH1, PAK5, SH3D19, SMAD2, TIA1, CDK19, SECISBP2, RBM18, EBF1, NRG1, KNL1, SREBF2, PLEKHA8, PARP11, EID1, PSMA3, RBL1, CREB1, GON4L, TNIP1, ADAM12, ST6GALNAC3, PTMA, TPT1	187	3681	30060	1.70312	0.273235	0.0245378	0.0225252
GOTERM_BP_DIRECT	GO:0007613~memory	6	3.10881	0.0010835	SLC24A2, CREB1, NRG1, PAIP2, GRIN2B, PAK5	188	123	29878	7.75246	0.814495	0.187473	0.186508
GOTERM_BP_DIRECT	GO:0060395~SMAD protein signal transduction	4	2.07254	0.00114635	SMAD2, MAPK8, MAGI2, TGFBR2	188	33	29878	19.2637	0.831775	0.187473	0.186508
GOTERM_CC_DIRECT	GO:0031410~cytoplasmic vesicle	15	7.77202	0.00119329	USP14, HEXB, IRGM1, OCRL, AOAH, LYZL4, CORO1A, SREBF2, SEPTIN8, SV2A, DSE, AP3S2, MARCHF3, GBP4, FGFR2	187	878	30060	2.74628	0.315111	0.0270195	0.0248034
GOTERM_BP_DIRECT	GO:0007626~locomotory behavior	6	3.10881	0.00120639	ALS2, HEXB, ELAVL4, NRG1, BAHCC1, PAK5	188	126	29878	7.56788	0.846777	0.187473	0.186508
GOTERM_MF_DIRECT	GO:0016787~hydrolase activity	22	11.399	0.0015842	USP14, MINDY3, NLRP1A, CPQ, RHBDD1, HEXB, LYZ2, CPSF3, DDX23, IRGM1, PTPRM, OCRL, AOAH, DDHD1, MT-ATP6, DHX33, MTHFD1, ADAM12, ATG4C, YME1L1, SMPDL3B, GBP4	186	1628	29205	2.12184	0.502222	0.149378	0.14768
GOTERM_BP_DIRECT	GO:0006886~intracellular protein transport	8	4.14508	0.00159084	CD74, STX16, RAB24, ARFIP1, AP3S2, VPS26A, RAB28, SYTL2	188	269	29878	4.72641	0.915765	0.222969	0.221821
GOTERM_BP_DIRECT	GO:0030154~cell differentiation	16	8.29016	0.00172177	SMAD2, NRP2, CADM1, RHBDD1, FOXJ3, PRKX, NRG1, TGFBR2, ARHGAP22, PARP11, EID1, TMEFF2, RBL1, CREB1, TCF4, PPARD	188	1005	29878	2.53016	0.931295	0.222969	0.221821
GOTERM_MF_DIRECT	GO:0005524~ATP binding	21	10.8808	0.00186552	RARS2, PANK2, CDK19, NLRP1A, DDX23, PRKX, TGFBR2, LARS2, SRR, MAPK8, HSPH1, DHX33, MTHFD1, KIF5C, CHORDC1, UBA3, YME1L1, MAP3K7, EPHB1, FGFR2, PAK5	186	1538	29205	2.14391	0.56027	0.149378	0.14768
GOTERM_MF_DIRECT	GO:0016740~transferase activity	23	11.9171	0.00214977	PANK2, CDK19, RNF38, UBE4A, PRKX, HS3ST1, TGFBR2, RNF157, PARP11, MAPK8, GATM, RNF128, BMT2, REV3L, CHST15, ST3GAL5, RXYLT1, ST6GALNAC3, MAP3K7, EPHB1, MARCHF3, FGFR2, PAK5	186	1784	29205	2.02431	0.612066	0.149378	0.14768
GOTERM_BP_DIRECT	GO:0001764~neuron migration	6	3.10881	0.00244455	MAPK8, NRP2, AUTS2, CEP85L, NRG1, APBB1	188	148	29878	6.44293	0.977707	0.286201	0.284728
GOTERM_MF_DIRECT	GO:0060090~molecular adaptor activity	7	3.62694	0.00249973	WWC2, AKAP6, VIM, APBB1, SASH1, TGFBR2, SEPTIN8	186	214	29205	5.13604	0.667548	0.149378	0.14768
GOTERM_BP_DIRECT	GO:0045944~positive regulation of transcription by RNA polymerase II	18	9.32642	0.00257839	SMAD2, BCL11B, AUTS2, HEXB, FOXJ3, EBF1, ST18, SREBF2, CREB1, TNIP1, SUMO2, NFKBIZ, NCOA7, TCF4, APBB1, PTMA, FGFR2, PPARD	188	1264	29878	2.26318	0.981903	0.286201	0.284728
GOTERM_MF_DIRECT	GO:0042802~identical protein binding	25	12.9534	0.00271596	NRP2, LYZ2, HEXB, PTPRM, BCL10, CORO1A, SRR, CCL5, ACADM, APOE, RAB11FIP2, MAP3K7, SMAD2, PDCD6IP, TPM4, YWHAZ, MIF4GD, PPFIBP2, CREB1, ALS2, TNIP1, UBA3, TCF4, VIM, FGFR2	186	2053	29205	1.91203	0.697794	0.149378	0.14768
GOTERM_CC_DIRECT	GO:0098794~postsynapse	9	4.66321	0.00282045	SLC24A2, SUMO2, ELAVL4, RPL13A, NRG1, RPL8, RPL28, GRIN2B, RPS24	187	384	30060	3.76755	0.591534	0.0596056	0.0547168
GOTERM_BP_DIRECT	GO:0070372~regulation of ERK1 and ERK2 cascade	4	2.07254	0.00300502	TIAM1, YWHAZ, EPHB1, FGFR2	188	46	29878	13.8196	0.990692	0.29494	0.293422
GOTERM_BP_DIRECT	GO:0060348~bone development	5	2.59067	0.00303671	CADM1, OPA3, DYM, MAP3K7, FGFR2	188	95	29878	8.3645	0.99114	0.29494	0.293422
GOTERM_CC_DIRECT	GO:0042470~melanosome	5	2.59067	0.00338182	PDCD6IP, RPN1, APOE, YWHAZ, SYTL2	187	99	30060	8.11862	0.658311	0.0622418	0.0571368
GOTERM_CC_DIRECT	GO:0043005~neuron projection	9	4.66321	0.0035431	GRM3, MAPK8, BCL11B, CADM1, SV2A, KIF5C, MAGI2, VIM, GRIN2B	187	399	30060	3.62591	0.675398	0.0622418	0.0571368
UP_KW_DOMAIN	KW-0175~Coiled coil	37	19.171	0.00357613	STX16, WWC2, DDX23, CEP85L, MIA3, CORO1A, CCAR1, ARHGAP22, SESN3, KIF5C, OPA3, ARFIP1, APOE, ERC2, ZC3H13, BAHCC1, MAP3K7, GBP4, ZC3H15, GPM6B, PDCD6IP, TPM4, LIMCH1, TSC22D2, KNL1, YWHAZ, ST18, SEPTIN8, EML4, FMNL3, TIAM1, PPFIBP2, CREB1, ASPH, TNIP1, NCOA7, VIM	132	2621	14793	1.58204	0.0590856	0.0607942	0.0607942
GOTERM_CC_DIRECT	GO:0000139~Golgi membrane	11	5.69948	0.00365722	STX16, DSE, CHST15, MAL, ST3GAL5, IRGM1, RXYLT1, ARFIP1, ST6GALNAC3, GBP4, SREBF2	187	585	30060	3.02262	0.686972	0.0622418	0.0571368
GOTERM_CC_DIRECT	GO:0098982~GABA-ergic synapse	6	3.10881	0.00400794	SV2A, LRRTM4, SUMO2, MAGI2, NRG1, ERC2	187	168	30060	5.74102	0.720029	0.0622418	0.0571368
GOTERM_CC_DIRECT	GO:0014069~postsynaptic density	8	4.14508	0.00410792	GRM3, TIAM1, ALS2, CADM1, MAGI2, RPL8, MAP3K7, GRIN2B	187	323	30060	3.98139	0.728799	0.0622418	0.0571368
GOTERM_CC_DIRECT	GO:0048786~presynaptic active zone	4	2.07254	0.00412328	GRM3, PPFIBP2, SV2A, ERC2	187	52	30060	12.3653	0.730121	0.0622418	0.0571368
GOTERM_MF_DIRECT	GO:0003735~structural constituent of ribosome	7	3.62694	0.00426271	MRPL3, RPS8, RPL13A, RPL8, RPL18, RPL28, RPS24	186	239	29205	4.5988	0.847349	0.208399	0.206031
GOTERM_CC_DIRECT	GO:0005770~late endosome	6	3.10881	0.00464678	CD74, RNF128, MAGI2, IRGM1, APOE, GRIN2B	187	174	30060	5.54306	0.771556	0.0669559	0.0614643
GOTERM_BP_DIRECT	GO:0006468~protein phosphorylation	11	5.69948	0.0059014	SMAD2, MAPK8, CDK19, CREB1, PRKX, YWHAZ, MAP3K7, EPHB1, FGFR2, PAK5, TGFBR2	188	620	29878	2.81965	0.999899	0.502707	0.500119
GOTERM_CC_DIRECT	GO:0032991~protein-containing complex	14	7.25389	0.00600417	SMAD2, CD74, PROS1, MAGI2, AKAP6, BCL10, YWHAZ, CORO1A, HSPH1, ALS2, UBA3, APBB1, ERC2, SASH1	187	942	30060	2.38905	0.85178	0.0827531	0.0759658
GOTERM_BP_DIRECT	GO:0045893~positive regulation of DNA-templated transcription	12	6.21762	0.00606667	SMAD2, CD74, CREB1, ASPH, EBF1, TCF4, APOE, APBB1, BCL10, BTRC, SREBF2, PPARD	188	723	29878	2.63777	0.999922	0.502707	0.500119
GOTERM_BP_DIRECT	GO:0031175~neuron projection development	6	3.10881	0.00614636	MAPK8, PTPRM, VIM, APOE, AREG, GPM6B	188	184	29878	5.18235	0.999931	0.502707	0.500119
GOTERM_CC_DIRECT	GO:0030425~dendrite	11	5.69948	0.00681101	ALS2, CADM1, SV2A, KIF5C, MAGI2, KCNIP4, ELAVL4, APOE, RPL28, EPHB1, SREBF2	187	641	30060	2.75856	0.88542	0.0899621	0.0825835
GOTERM_BP_DIRECT	GO:0071346~cellular response to type II interferon	5	2.59067	0.00756771	CCL5, IRGM1, RPL13A, VIM, GBP4	188	123	29878	6.46039	0.999993	0.560098	0.557214
GOTERM_MF_DIRECT	GO:0042803~protein homodimerization activity	13	6.73575	0.00757756	PDCD6IP, CADM1, TPM4, CPQ, PLEK, BCL10, CORO1A, SRR, ALS2, CCL5, APOE, RAB11FIP2, FGFR2	186	841	29205	2.42712	0.964804	0.333413	0.329624
GOTERM_BP_DIRECT	GO:0140236~translation at presynapse	4	2.07254	0.00759781	RPL13A, RPL8, RPL28, RPS24	188	64	29878	9.93285	0.999993	0.560098	0.557214
GOTERM_CC_DIRECT	GO:0005768~endosome	12	6.21762	0.007764	CD74, PDCD6IP, MAGI2, RAB24, IRGM1, VPS26A, OCRL, APOE, RAB11FIP2, MARCHF3, EPHB1, GRIN2B	187	757	30060	2.5482	0.915482	0.0984476	0.090373
GOTERM_BP_DIRECT	GO:0140242~translation at postsynapse	4	2.07254	0.00792931	RPL13A, RPL8, RPL28, RPS24	188	65	29878	9.78003	0.999996	0.560098	0.557214
GOTERM_CC_DIRECT	GO:0042734~presynaptic membrane	6	3.10881	0.00840745	GRM3, CADM1, ADAM23, APBB1, ERC2, GRIN2B	187	201	30060	4.79847	0.931192	0.102506	0.0940988
GOTERM_BP_DIRECT	GO:0050728~negative regulation of inflammatory response	5	2.59067	0.00845091	IRGM1, APOE, AOAH, SMPDL3B, PPARD	188	127	29878	6.25691	0.999998	0.570987	0.568048
KEGG_PATHWAY	mmu00604:Glycosphingolipid biosynthesis - ganglio series	3	1.5544	0.00859181	HEXB, ST3GAL5, ST6GALNAC3	93	15	9718	20.8989	0.838088	1	1
GOTERM_BP_DIRECT	GO:0061136~regulation of proteasomal protein catabolic process	3	1.5544	0.00904163	USP14, APOE, BTRC	188	23	29878	20.7294	0.999999	0.585445	0.582431
GOTERM_MF_DIRECT	GO:0048156~tau protein binding	3	1.5544	0.00925171	SMAD2, APOE, APBB1	186	23	29205	20.4804	0.983256	0.370068	0.365863
GOTERM_CC_DIRECT	GO:0005783~endoplasmic reticulum	20	10.3627	0.00945584	CD74, STX16, CPQ, RPS8, RHBDD1, RPN1, IRGM1, MIA3, SREBF2, ERP44, RNF128, ASPH, SV2A, DSE, MAL, APOE, APBB1, RPL18, EPHB1, RPS24	187	1702	30060	1.88894	0.950795	0.108027	0.0991667
GOTERM_CC_DIRECT	GO:0043025~neuronal cell body	11	5.69948	0.00954181	TIAM1, SRR, ALS2, SV2A, KIF5C, KCNIP4, ELAVL4, APOE, APBB1, ERC2, GRIN2B	187	674	30060	2.62349	0.952131	0.108027	0.0991667
UP_KW_MOLECULAR_FUNCTION	KW-0687~Ribonucleoprotein	9	4.66321	0.0105548	MRPL3, RPS8, CPSF3, RPL13A, RPL8, RPL18, RPL28, RPS24, ZFP36L1	117	317	12229	2.96748	0.498277	0.396404	0.396404
GOTERM_CC_DIRECT	GO:0022625~cytosolic large ribosomal subunit	5	2.59067	0.010788	MRPL3, RPL13A, RPL8, RPL18, RPL28	187	138	30060	5.82423	0.967883	0.117924	0.108252
GOTERM_MF_DIRECT	GO:0001540~amyloid-beta binding	4	2.07254	0.0108307	CD74, GSAP, APOE, APBB1	186	72	29205	8.72312	0.9917	0.397126	0.392613
UP_KW_BIOLOGICAL_PROCESS	KW-0053~Apoptosis	12	6.21762	0.0116942	TIA1, MINDY3, PDCD6IP, CADM1, RHBDD1, APBB1, BCL10, MAP3K7, FGFR2, PAK5, TGFBR2, CCAR1	111	513	11227	2.36594	0.571276	0.841981	0.841981
GOTERM_BP_DIRECT	GO:0007612~learning	4	2.07254	0.0121402	SLC24A2, ELAVL4, GRIN2B, PAK5	188	76	29878	8.3645	1	0.695609	0.692028
UP_KW_MOLECULAR_FUNCTION	KW-0689~Ribosomal protein	7	3.62694	0.0121971	MRPL3, RPS8, RPL13A, RPL8, RPL18, RPL28, RPS24	117	201	12229	3.64005	0.549629	0.396404	0.396404
GOTERM_BP_DIRECT	GO:0003148~outflow tract septum morphogenesis	3	1.5544	0.0123404	NRP2, FGFR2, TGFBR2	188	27	29878	17.6584	1	0.695609	0.692028
GOTERM_BP_DIRECT	GO:0008285~negative regulation of cell population proliferation	8	4.14508	0.0123487	SMAD2, BCL11B, ASPH, TMEM127, WWC2, MAGI2, ST18, TGFBR2	188	394	29878	3.22691	1	0.695609	0.692028
GOTERM_BP_DIRECT	GO:0008283~cell population proliferation	7	3.62694	0.0125335	SMAD2, ASPH, YME1L1, NRG1, FGFR2, ZFP36L1, PPARD	188	304	29878	3.65947	1	0.695609	0.692028
GOTERM_MF_DIRECT	GO:0044877~protein-containing complex binding	11	5.69948	0.0125539	PROS1, HEXB, MAGI2, UBA3, APOE, APBB1, BCL10, ERC2, YWHAZ, EPHB1, GRIN2B	186	687	29205	2.51409	0.996146	0.424902	0.420074
GOTERM_BP_DIRECT	GO:0002224~toll-like receptor signaling pathway	3	1.5544	0.0132354	CD86, NFKBIZ, BCL10	188	28	29878	17.0277	1	0.700894	0.697286
GOTERM_CC_DIRECT	GO:0009986~cell surface	12	6.21762	0.0136187	CD86, USP14, CD74, ERP44, TSPAN14, RTN4RL1, ADGRE4, APOE, GRIN2B, AREG, FGFR2, TGFBR2	187	821	30060	2.34955	0.987052	0.143904	0.132101
GOTERM_BP_DIRECT	GO:0030336~negative regulation of cell migration	5	2.59067	0.0141853	CD74, TMEFF2, LIMCH1, MAGI2, MIA3	188	148	29878	5.36911	1	0.700894	0.697286
GOTERM_CC_DIRECT	GO:0005911~cell-cell junction	6	3.10881	0.0144603	TIAM1, CADM1, SV2A, MAGI2, PTPRM, CORO1A	187	230	30060	4.19344	0.990121	0.146461	0.134449
GOTERM_BP_DIRECT	GO:0043547~positive regulation of GTPase activity	5	2.59067	0.0145078	ALS2, CCL5, RAB11FIP2, ARHGAP6, ZC3H15	188	149	29878	5.33307	1	0.700894	0.697286
GOTERM_BP_DIRECT	GO:0007507~heart development	7	3.62694	0.0147453	SMAD2, NRP2, MTHFD1, NRG1, ACADM, ZFP36L1, TGFBR2	188	315	29878	3.53168	1	0.700894	0.697286
GOTERM_CC_DIRECT	GO:0001891~phagocytic cup	3	1.5544	0.0147847	IRGM1, RAB11FIP2, CORO1A	187	30	30060	16.0749	0.9911	0.146461	0.134449
GOTERM_BP_DIRECT	GO:0071560~cellular response to transforming growth factor beta stimulus	4	2.07254	0.0148838	NFKBIZ, MAP3K7, FGFR2, ZFP36L1	188	82	29878	7.75246	1	0.700894	0.697286
GOTERM_MF_DIRECT	GO:0003729~mRNA binding	7	3.62694	0.0154964	DHX33, DDX23, ELAVL4, RPL13A, PAIP2, ZC3H15, ZFP36L1	186	315	29205	3.48925	0.998963	0.454165	0.449004
GOTERM_BP_DIRECT	GO:0044344~cellular response to fibroblast growth factor stimulus	3	1.5544	0.0160836	CCL5, FGFR2, ZFP36L1	188	31	29878	15.3799	1	0.735114	0.73133
GOTERM_MF_DIRECT	GO:0035925~mRNA 3'-UTR AU-rich region binding	3	1.5544	0.0164509	TIA1, ELAVL4, ZFP36L1	186	31	29205	15.1951	0.999324	0.454165	0.449004
GOTERM_MF_DIRECT	GO:0004672~protein kinase activity	9	4.66321	0.0165151	MAPK8, CDK19, CCL5, PRKX, MAP3K7, EPHB1, FGFR2, PAK5, TGFBR2	186	510	29205	2.77087	0.999343	0.454165	0.449004
GOTERM_CC_DIRECT	GO:0045121~membrane raft	6	3.10881	0.0173597	RTN4RL1, MAL, BCL10, EPHB1, GPM6B, TGFBR2	187	241	30060	4.00204	0.996118	0.166759	0.153081
GOTERM_CC_DIRECT	GO:0048471~perinuclear region of cytoplasm	12	6.21762	0.0182677	CDK19, RNF128, STX16, MAGI2, PTPRM, AKAP6, VIM, APBB1, BCL10, YWHAZ, GBP4, CCAR1	187	858	30060	2.24823	0.997104	0.17032	0.15635
GOTERM_BP_DIRECT	GO:0009069~serine family amino acid metabolic process	2	1.03627	0.0186597	SRR, MTHFD1	188	3	29878	105.95	1	0.815567	0.811368
GOTERM_BP_DIRECT	GO:0006629~lipid metabolic process	11	5.69948	0.0188934	HEXB, ST3GAL5, OCRL, ACADM, APOE, DDHD1, AOAH, SMPDL3B, ST6GALNAC3, SREBF2, PPARD	188	742	29878	2.35604	1	0.815567	0.811368
GOTERM_CC_DIRECT	GO:0005769~early endosome	7	3.62694	0.0198601	ALS2, TMEM127, AP3S2, VPS26A, OCRL, APOE, CORO1A	187	341	30060	3.29983	0.998269	0.179876	0.165122
GOTERM_MF_DIRECT	GO:0097110~scaffold protein binding	4	2.07254	0.0202249	GRM3, VIM, MAP3K7, GRIN2B	186	91	29205	6.90181	0.999875	0.523469	0.517521
GOTERM_BP_DIRECT	GO:0015031~protein transport	10	5.18135	0.0202458	PARP11, PDCD6IP, STX16, RAB24, ATG4C, AP3S2, VPS26A, MIA3, RAB11FIP2, GPM6B	188	642	29878	2.47548	1	0.835167	0.830867
GOTERM_BP_DIRECT	GO:0006508~proteolysis	10	5.18135	0.0204224	USP14, MINDY3, NLRP1A, CPQ, RHBDD1, ADAM23, ADAM12, ATG4C, YME1L1, BTRC	188	643	29878	2.47163	1	0.835167	0.830867
GOTERM_BP_DIRECT	GO:0031647~regulation of protein stability	4	2.07254	0.0213405	ASPH, RNF128, YWHAZ, SEPTIN8	188	94	29878	6.76279	1	0.850336	0.845958
GOTERM_BP_DIRECT	GO:0045672~positive regulation of osteoclast differentiation	3	1.5544	0.0224799	CREB1, CCL5, ITGA9	188	37	29878	12.8859	1	0.873345	0.868849
GOTERM_MF_DIRECT	GO:0031625~ubiquitin protein ligase binding	7	3.62694	0.0226171	SMAD2, PSMA3, SUMO2, APBB1, BCL10, YWHAZ, MAP3K7	186	343	29205	3.20441	0.999957	0.54877	0.542534
GOTERM_MF_DIRECT	GO:0003690~double-stranded DNA binding	5	2.59067	0.0236969	SMAD2, CREB1, NLRP1A, TCF4, AFF3	186	171	29205	4.59111	0.999974	0.54877	0.542534
GOTERM_BP_DIRECT	GO:0002376~immune system process	9	4.66321	0.0241147	CD86, USP14, CD74, NLRP1A, CADM1, IRGM1, BCL10, SMPDL3B, GBP4	188	555	29878	2.57717	1	0.914005	0.909299
UP_KW_DOMAIN	KW-0245~EGF-like domain	7	3.62694	0.024682	TMEFF2, PROS1, ADAM23, ADAM12, ADGRE4, NRG1, AREG	132	252	14793	3.11301	0.346138	0.209797	0.209797
GOTERM_BP_DIRECT	GO:0007179~transforming growth factor beta receptor signaling pathway	4	2.07254	0.0250577	SMAD2, CREB1, MAP3K7, TGFBR2	188	100	29878	6.35702	1	0.918589	0.91386
GOTERM_MF_DIRECT	GO:0016301~kinase activity	10	5.18135	0.0253046	PANK2, MAPK8, CDK19, AKAP6, PRKX, MAP3K7, EPHB1, FGFR2, PAK5, TGFBR2	186	660	29205	2.37903	0.999987	0.556701	0.550375
INTERPRO	IPR027417:P-loop_NTPase	15	7.77202	0.0255902	NLRP1A, MAGI2, DDX23, IRGM1, KNL1, HS3ST1, SEPTIN8, DHX33, MTHFD1, KIF5C, RAB24, CHST15, YME1L1, RAB28, GBP4	187	930	22137	1.90935	1	1	1
GOTERM_BP_DIRECT	GO:0042327~positive regulation of phosphorylation	3	1.5544	0.026009	CCL5, BCL10, AREG	188	40	29878	11.9194	1	0.918589	0.91386
GOTERM_BP_DIRECT	GO:0048701~embryonic cranial skeleton morphogenesis	3	1.5544	0.026009	SMAD2, FGFR2, TGFBR2	188	40	29878	11.9194	1	0.918589	0.91386
UP_SEQ_FEATURE	COMPBIAS:Polar residues	70	36.2694	0.0262414	NRP2, CCNK, MIA3, AFF3, AREG, ARHGAP6, RNF157, NFKBIZ, REV3L, WDR7, ARFIP1, ERC2, BTRC, MAP3K7, BAHCC1, SH3D19, LIMCH1, SECISBP2, TSC22D2, MAGI2, EBF1, NRG1, SREBF2, SYTL2, EML4, TIAM1, TMEFF2, FRMD5, ASPH, RTN4RL1, NCOA7, PTMA, PPARD, SLC24A2, KDM3B, CEP85L, RNF38, AKAP6, VPS26A, ZFP36L1, ARHGAP22, MAPK8, HSPH1, IL21R, HEATR3, APBB1, HMGXB3, PAIP2, ZC3H13, RAB11FIP2, SASH1, PAK5, SMAD2, TIA1, CD…	187	6709	22187	1.23793	1	1	1
GOTERM_BP_DIRECT	GO:0043488~regulation of mRNA stability	3	1.5544	0.027232	ELAVL4, VIM, ZFP36L1	188	41	29878	11.6287	1	0.940413	0.935572
UP_SEQ_FEATURE	TOPO_DOM:Cytoplasmic	39	20.2073	0.0279321	SLC24A2, CD86, NRP2, CD83, STX16, RPN1, PTPRM, MIA3, GRM3, LRRTM4, SV2A, ADGRE4, DSE, ADAM23, CHST15, IL21R, SLC16A6, RXYLT1, TSPAN5, ST3GAL5, EPHB1, CD74, CADM1, CADM2, RHBDD1, SLC16A10, NRG1, PLXDC2, GRIN2B, SREBF2, TGFBR2, TMEFF2, TSPAN14, ASPH, ADAM12, MAL, ST6GALNAC3, FGFR2, ITGA9	187	3333	22187	1.38831	1	1	1
GOTERM_CC_DIRECT	GO:0042995~cell projection	15	7.77202	0.0280859	AUTS2, CADM2, MAGI2, ELAVL4, IRGM1, OCRL, LYZL4, SEPTIN8, SV2A, RTN4RL1, APBB1, RAB28, VIM, ERC2, EPHB1	187	1278	30060	1.88672	0.99988	0.24586	0.225695
GOTERM_CC_DIRECT	GO:0005764~lysosome	8	4.14508	0.0286966	CD74, CPQ, HEXB, IRGM1, VPS26A, BCL10, MARCHF3, GRIN2B	187	474	30060	2.71306	0.999902	0.24586	0.225695
GOTERM_BP_DIRECT	GO:0016310~phosphorylation	10	5.18135	0.0288701	PANK2, MAPK8, CDK19, AKAP6, PRKX, MAP3K7, EPHB1, FGFR2, PAK5, TGFBR2	188	684	29878	2.32347	1	0.941745	0.936897
GOTERM_MF_DIRECT	GO:0019899~enzyme binding	8	4.14508	0.0291709	MAPK8, TSPAN14, CREB1, NLRP1A, TSPAN5, DYM, AKAP6, APOE	186	465	29205	2.70135	0.999998	0.572326	0.565822
GOTERM_MF_DIRECT	GO:0046983~protein dimerization activity	5	2.59067	0.0295259	PDCD6IP, TCF4, APOE, BTRC, SREBF2	186	183	29205	4.29006	0.999998	0.572326	0.565822
GOTERM_BP_DIRECT	GO:1904262~negative regulation of TORC1 signaling	3	1.5544	0.0297463	SESN3, BMT2, YWHAZ	188	43	29878	11.0878	1	0.941745	0.936897
GOTERM_MF_DIRECT	GO:0008201~heparin binding	5	2.59067	0.029917	NRP2, RTN4RL1, CCL5, APOE, FGFR2	186	184	29205	4.26674	0.999998	0.572326	0.565822
INTERPRO	IPR001245:Ser-Thr/Tyr_kinase_cat_dom	5	2.59067	0.0299421	PRKX, MAP3K7, EPHB1, FGFR2, TGFBR2	187	139	22137	4.25826	1	1	1
BIOCARTA	m_tgfbPathway:TGF beta signaling pathway	3	1.5544	0.0302963	SMAD2, MAP3K7, TGFBR2	21	18	1286	10.2063	0.890853	1	1
UP_SEQ_FEATURE	DOMAIN:EGF-like	6	3.10881	0.0304518	TMEFF2, PROS1, ADAM23, ADAM12, NRG1, AREG	187	207	22187	3.43905	1	1	1
GOTERM_BP_DIRECT	GO:0010976~positive regulation of neuron projection development	5	2.59067	0.0307193	TIAM1, MAGI2, NRG1, APOE, APBB1	188	188	29878	4.22674	1	0.941745	0.936897
GOTERM_BP_DIRECT	GO:0002906~negative regulation of mature B cell apoptotic process	2	1.03627	0.0309067	CD74, BCL10	188	5	29878	63.5702	1	0.941745	0.936897
GOTERM_BP_DIRECT	GO:1902951~negative regulation of dendritic spine maintenance	2	1.03627	0.0309067	APOE, GRIN2B	188	5	29878	63.5702	1	0.941745	0.936897
GOTERM_BP_DIRECT	GO:0098989~NMDA selective glutamate receptor signaling pathway	2	1.03627	0.0309067	TIAM1, GRIN2B	188	5	29878	63.5702	1	0.941745	0.936897
GOTERM_BP_DIRECT	GO:0007528~neuromuscular junction development	3	1.5544	0.0323491	PPFIBP2, ALS2, FGFR2	188	45	29878	10.595	1	0.966739	0.961763
GOTERM_CC_DIRECT	GO:0005856~cytoskeleton	16	8.29016	0.032827	PDCD6IP, AUTS2, TPM4, LIMCH1, MAGI2, CEP85L, CORO1A, GRIN2B, SEPTIN8, EML4, EML6, FRMD5, RNF128, RAB28, VIM, ERC2	187	1431	30060	1.79733	0.999975	0.268671	0.246635
GOTERM_CC_DIRECT	GO:0030426~growth cone	5	2.59067	0.0330542	AUTS2, ALS2, ELAVL4, APBB1, ERC2	187	195	30060	4.12176	0.999976	0.268671	0.246635
GOTERM_BP_DIRECT	GO:0032496~response to lipopolysaccharide	5	2.59067	0.0340269	SRR, NFKBIZ, RPL13A, BCL10, FGFR2	188	194	29878	4.09602	1	0.984983	0.979912
GOTERM_BP_DIRECT	GO:0009791~post-embryonic development	4	2.07254	0.0342272	SMAD2, BCL11B, ACADM, FGFR2	188	113	29878	5.62568	1	0.984983	0.979912
UP_SEQ_FEATURE	REPEAT:WD 7	5	2.59067	0.0346814	EML4, EML6, WDR7, BTRC, CORO1A	187	146	22187	4.06326	1	1	1
UP_SEQ_FEATURE	DOMAIN:PH 2	3	1.5544	0.0347068	TIAM1, PLEK, PLEKHM3	187	35	22187	10.1697	1	1	1
GOTERM_MF_DIRECT	GO:0046872~metal ion binding	34	17.6166	0.0351859	NRP2, KDM3B, CPQ, RNF38, AOAH, ZFP36L1, RNF157, SRR, DSE, CHORDC1, REV3L, ZC3H13, MAP3K7, MARCHF3, ZC3H15, SMAD2, TPM4, BCL11B, LIMCH1, CPSF3, KCNIP4, EBF1, DDHD1, GRIN2B, ST18, TGFBR2, RNF128, ASPH, ADAM12, YME1L1, SMPDL3B, PLEKHM3, PPARD, ITGA9	186	3789	29205	1.40896	1	0.645074	0.637744
UP_KW_MOLECULAR_FUNCTION	KW-0358~Heparin-binding	4	2.07254	0.0354624	NRP2, RTN4RL1, APOE, FGFR2	117	76	12229	5.50112	0.904337	0.768353	0.768353
UP_SEQ_FEATURE	DOMAIN:PH 1	3	1.5544	0.0365497	TIAM1, PLEK, PLEKHM3	187	36	22187	9.88725	1	1	1
GOTERM_CC_DIRECT	GO:0044304~main axon	2	1.03627	0.0365592	TIAM1, APBB1	187	6	30060	53.5829	0.999993	0.289731	0.265968
UP_SEQ_FEATURE	COMPBIAS:Basic and acidic residues	57	29.5337	0.0367596	CD86, WWC2, MIA3, AFF3, AREG, CCAR1, TMEM143, RNF157, CHORDC1, REV3L, RXYLT1, WDR7, ARFIP1, ERC2, BAHCC1, SH3D19, TPM4, LIMCH1, RPS8, SECISBP2, MAGI2, NRG1, KNL1, SYTL2, EML4, FRMD5, ASPH, RTN4RL1, NCOA7, PTMA, PPARD, KDM3B, GSTCD, DDX23, PRKX, AKAP6, ARHGAP22, HSPH1, SV2A, APBB1, ZC3H13, RAB11FIP2, SASH1, ZC3H15, PAK5, SPHKAP, BCL11B, AUTS2, FOXJ3, GRIN2B, ST18, PARP11, PPFIBP2, GON4L, TNIP1, TC…	187	5359	22187	1.26197	1	1	1
GOTERM_BP_DIRECT	GO:0051651~maintenance of location in cell	2	1.03627	0.0369731	HEXB, APOE	188	6	29878	52.9752	1	1	0.995493
GOTERM_BP_DIRECT	GO:0097113~AMPA glutamate receptor clustering	2	1.03627	0.0369731	LRRTM4, APOE	188	6	29878	52.9752	1	1	0.995493
UP_KW_CELLULAR_COMPONENT	KW-0968~Cytoplasmic vesicle	13	6.73575	0.0384029	HEXB, IRGM1, OCRL, AOAH, LYZL4, CORO1A, SREBF2, SEPTIN8, SV2A, DSE, AP3S2, MARCHF3, FGFR2	172	729	18500	1.91805	0.782863	0.499237	0.499237
GOTERM_CC_DIRECT	GO:0001772~immunological synapse	3	1.5544	0.038424	PDCD6IP, BCL10, CORO1A	187	50	30060	9.64492	0.999996	0.297083	0.272717
UP_SEQ_FEATURE	REPEAT:WD 9	3	1.5544	0.0384296	EML4, EML6, WDR7	187	37	22187	9.62003	1	1	1
KEGG_PATHWAY	mmu05171:Coronavirus disease - COVID-19	8	4.14508	0.0386841	MAPK8, RPS8, RPL13A, RPL8, RPL18, RPL28, MAP3K7, RPS24	93	334	9718	2.50287	0.999757	1	1
KEGG_PATHWAY	mmu03010:Ribosome	7	3.62694	0.0395199	MRPL3, RPS8, RPL13A, RPL8, RPL18, RPL28, RPS24	93	265	9718	2.76024	0.999798	1	1
INTERPRO	IPR036855:Znf_CCCH_sf	3	1.5544	0.0405101	ZC3H13, ZC3H15, ZFP36L1	187	38	22137	9.34576	1	1	1
GOTERM_BP_DIRECT	GO:0034198~cellular response to amino acid starvation	3	1.5544	0.0406635	MAPK8, SESN3, BMT2	188	51	29878	9.34856	1	1	0.995493
GOTERM_BP_DIRECT	GO:0007409~axonogenesis	4	2.07254	0.041458	CREB1, BCL11B, ALS2, FGFR2	188	122	29878	5.21067	1	1	0.995493
GOTERM_CC_DIRECT	GO:0045211~postsynaptic membrane	6	3.10881	0.0419635	GRM3, NRP2, CADM1, LRRTM4, APBB1, GRIN2B	187	306	30060	3.15193	0.999999	0.316725	0.290747
GOTERM_BP_DIRECT	GO:0007411~axon guidance	5	2.59067	0.0421418	NRP2, RTN4RL1, KIF5C, APBB1, EPHB1	188	208	29878	3.82033	1	1	0.995493
INTERPRO	IPR001660:SAM	4	2.07254	0.0425533	SAMD5, PPFIBP2, EPHB1, SASH1	187	92	22137	5.14694	1	1	1
KEGG_PATHWAY	mmu04144:Endocytosis	7	3.62694	0.042651	SMAD2, PDCD6IP, KIF5C, VPS26A, RAB11FIP2, FGFR2, TGFBR2	93	270	9718	2.70912	0.999899	1	1
GOTERM_BP_DIRECT	GO:0008104~protein localization	5	2.59067	0.0427502	ALS2, SPHKAP, SUMO2, YWHAZ, SEPTIN8	188	209	29878	3.80205	1	1	0.995493
GOTERM_BP_DIRECT	GO:0010518~positive regulation of phospholipase activity	2	1.03627	0.0430016	ARHGAP6, FGFR2	188	7	29878	45.4073	1	1	0.995493
GOTERM_BP_DIRECT	GO:0090370~negative regulation of cholesterol efflux	2	1.03627	0.0430016	APOE, SREBF2	188	7	29878	45.4073	1	1	0.995493
UP_SEQ_FEATURE	DOMAIN:SAM	4	2.07254	0.0434671	SAMD5, PPFIBP2, EPHB1, SASH1	187	93	22187	5.1031	1	1	1
GOTERM_MF_DIRECT	GO:0031267~small GTPase binding	6	3.10881	0.0434965	FMNL3, ALS2, TMEM127, OCRL, RAB11FIP2, SYTL2	186	302	29205	3.11953	1	0.722716	0.714504
KEGG_PATHWAY	mmu05020:Prion disease	7	3.62694	0.0446031	MT-ATP6, MAPK8, PSMA3, CREB1, KIF5C, CCL5, GRIN2B	93	273	9718	2.67935	0.999934	1	1
GOTERM_BP_DIRECT	GO:0099175~regulation of postsynapse organization	3	1.5544	0.0450901	ARHGAP22, TIAM1, NRP2	188	54	29878	8.8292	1	1	0.995493
KEGG_PATHWAY	mmu04012:ErbB signaling pathway	4	2.07254	0.045173	MAPK8, NRG1, AREG, PAK5	93	84	9718	4.97593	0.999942	1	1
GOTERM_CC_DIRECT	GO:0005771~multivesicular body	3	1.5544	0.0456599	CD74, APOE, TPT1	187	55	30060	8.76811	1	0.333604	0.306242
GOTERM_CC_DIRECT	GO:0043197~dendritic spine	5	2.59067	0.0463047	GRM3, TIAM1, ALS2, APBB1, GRIN2B	187	217	30060	3.70389	1	0.333604	0.306242
GOTERM_MF_DIRECT	GO:0003723~RNA binding	12	6.21762	0.0468045	TIA1, DHX33, RBM18, CPSF3, SECISBP2, ELAVL4, VIM, RPL8, EIF3C, RPL18, MIF4GD, ZFP36L1	186	975	29205	1.93251	1	0.722716	0.714504
GOTERM_BP_DIRECT	GO:0008152~metabolic process	5	2.59067	0.0472688	SRR, MTHFD1, LYZ2, HEXB, SMPDL3B	188	216	29878	3.67883	1	1	0.995493
GOTERM_MF_DIRECT	GO:0001223~transcription coactivator binding	3	1.5544	0.0476133	CREB1, MAP3K7, PPARD	186	55	29205	8.56452	1	0.722716	0.714504
GOTERM_BP_DIRECT	GO:0065003~protein-containing complex assembly	4	2.07254	0.0484775	SLC24A2, TIAM1, CD74, IRGM1	188	130	29878	4.89002	1	1	0.995493
GOTERM_MF_DIRECT	GO:0003712~transcription coregulator activity	4	2.07254	0.0489796	KDM3B, GON4L, NFKBIZ, NRG1	186	129	29205	4.86872	1	0.722716	0.714504
GOTERM_BP_DIRECT	GO:0060463~lung lobe morphogenesis	2	1.03627	0.0489927	FGFR2, TGFBR2	188	8	29878	39.7314	1	1	0.995493
GOTERM_BP_DIRECT	GO:0010837~regulation of keratinocyte proliferation	2	1.03627	0.0489927	BCL11B, ZFP36L1	188	8	29878	39.7314	1	1	0.995493
GOTERM_BP_DIRECT	GO:0009410~response to xenobiotic stimulus	6	3.10881	0.0490859	SRR, CREB1, NFKBIZ, PTPRM, YWHAZ, TGFBR2	188	316	29878	3.01757	1	1	0.995493
GOTERM_MF_DIRECT	GO:0046332~SMAD binding	3	1.5544	0.0491761	SMAD2, MAGI2, TGFBR2	186	56	29205	8.41158	1	0.722716	0.714504
UP_SEQ_FEATURE	REGION:Ubiquitin-binding domain (UBD)	2	1.03627	0.0492627	TNIP1, RHBDD1	187	6	22187	39.549	1	1	1
UP_SEQ_FEATURE	REGION:Microtubule-binding	2	1.03627	0.0492627	EML4, KIF5C	187	6	22187	39.549	1	1	1
GOTERM_MF_DIRECT	GO:0008233~peptidase activity	8	4.14508	0.0492761	USP14, MINDY3, NLRP1A, CPQ, RHBDD1, ADAM12, ATG4C, YME1L1	186	521	29205	2.411	1	0.722716	0.714504
INTERPRO	IPR005108:HELP	2	1.03627	0.0493716	EML4, EML6	187	6	22137	39.4599	1	1	1
UP_KW_PTM	KW-0597~Phosphoprotein	106	54.9223	0.0494408	CCNK, PANK2, WWC2, TMEM143, CCAR1, KIF5C, CHORDC1, SLC16A6, ARFIP1, MAP3K7, EPHB1, TPM4, LIMCH1, RPS8, MAGI2, KNL1, PHKA2, EML4, TIAM1, FRMD5, MTHFD1, ADAM12, RPL28, MINDY3, CEP85L, VPS26A, BCL10, CORO1A, ZFP36L1, ARHGAP22, HSPH1, TMEM127, APOE, ZC3H13, RAB11FIP2, GPM6B, ZC3H15, SMAD2, CDK19, SPHKAP, BCL11B, CADM1, AUTS2, CADM2, CPSF3, IRGM1, SLC16A10, GRIN2B, PPFIBP2, GON4L, TCF4, FGFR2, RPS24, …	158	7835	13016	1.11452	0.655204	1	1
GOTERM_BP_DIRECT	GO:0035249~synaptic transmission, glutamatergic	3	1.5544	0.0496855	GRM3, ALS2, GRIN2B	188	57	29878	8.3645	1	1	0.995493
GOTERM_CC_DIRECT	GO:0005739~mitochondrion	19	9.84456	0.0499968	RARS2, PANK2, SPHKAP, RHBDD1, SECISBP2, IRGM1, YWHAZ, TMEM143, MT-ATP6, LARS2, MRPL3, MAPK8, GATM, MTHFD1, OPA3, RAB24, YME1L1, ACADM, PAK5	187	1911	30060	1.59823	1	0.3522	0.323313
KEGG_PATHWAY	mmu05210:Colorectal cancer	4	2.07254	0.0506574	SMAD2, MAPK8, AREG, TGFBR2	93	88	9718	4.74976	0.999983	1	1
GOTERM_MF_DIRECT	GO:0003700~DNA-binding transcription factor activity	9	4.66321	0.0522157	SMAD2, CREB1, BCL11B, FOXJ3, EBF1, TCF4, AFF3, SREBF2, PPARD	186	641	29205	2.20459	1	0.741126	0.732704
INTERPRO	IPR011047:Quinoprotein_ADH-like_supfam	3	1.5544	0.0527714	EML4, EML6, WDR7	187	44	22137	8.07134	1	1	1
GOTERM_BP_DIRECT	GO:0070371~ERK1 and ERK2 cascade	3	1.5544	0.052839	YWHAZ, FGFR2, ZFP36L1	188	59	29878	8.08096	1	1	0.995493
KEGG_PATHWAY	mmu04621:NOD-like receptor signaling pathway	6	3.10881	0.0538513	MAPK8, NLRP1A, DHX33, CCL5, IRGM1, MAP3K7	93	216	9718	2.90263	0.999992	1	1
GOTERM_BP_DIRECT	GO:0042311~vasodilation	3	1.5544	0.0544419	PTPRM, APOE, PPARD	188	60	29878	7.94628	1	1	0.995493
GOTERM_BP_DIRECT	GO:0070307~lens fiber cell development	2	1.03627	0.0549464	VIM, FGFR2	188	9	29878	35.3168	1	1	0.995493
GOTERM_BP_DIRECT	GO:0006687~glycosphingolipid metabolic process	2	1.03627	0.0549464	HEXB, ST6GALNAC3	188	9	29878	35.3168	1	1	0.995493
GOTERM_BP_DIRECT	GO:0051260~protein homooligomerization	4	2.07254	0.0550367	NLRP1A, PDCD6IP, ALS2, BCL10	188	137	29878	4.64016	1	1	0.995493
GOTERM_CC_DIRECT	GO:0005802~trans-Golgi network	5	2.59067	0.055109	STX16, AP3S2, GSAP, OCRL, PLEKHA8	187	230	30060	3.49454	1	0.379773	0.348624
SMART	SM00454:SAM	4	2.07254	0.0551665	SAMD5, PPFIBP2, EPHB1, SASH1	112	85	10943	4.5979	0.999015	1	1
GOTERM_BP_DIRECT	GO:0030324~lung development	4	2.07254	0.055988	SMAD2, YWHAZ, FGFR2, TGFBR2	188	138	29878	4.60654	1	1	0.995493
INTERPRO	IPR000742:EGF-like_dom	6	3.10881	0.0563932	TMEFF2, PROS1, ADAM23, ADAM12, NRG1, AREG	187	245	22137	2.89909	1	1	1
UP_SEQ_FEATURE	CARBOHYD:N-linked (GlcNAc...) asparagine	41	21.2435	0.0566488	SLC24A2, CD86, NRP2, CD83, CPQ, HEXB, PROS1, RPN1, PTPRM, MIA3, TM2D3, AOAH, AREG, GRM3, LRRTM4, SV2A, ADGRE4, DSE, ADAM23, CHST15, IL21R, TSPAN5, ST3GAL5, EPHB1, GPM6B, CD74, CADM1, CADM2, PLXDC2, GRIN2B, HS3ST1, TGFBR2, TMEFF2, TSPAN14, RNF128, ASPH, ADAM12, ST6GALNAC3, SMPDL3B, FGFR2, ITGA9	187	3734	22187	1.30277	1	1	1
GOTERM_MF_DIRECT	GO:0016874~ligase activity	4	2.07254	0.0577091	RARS2, LARS2, MTHFD1, UBA3	186	138	29205	4.55119	1	0.785726	0.776798
UP_KW_LIGAND	KW-0547~Nucleotide-binding	25	12.9534	0.0585378	PANK2, NLRP1A, DDX23, PRKX, SRR, MAPK8, HSPH1, DHX33, KIF5C, RAB24, RAB28, MAP3K7, EPHB1, GBP4, PAK5, RARS2, CDK19, IRGM1, SEPTIN8, TGFBR2, LARS2, MTHFD1, UBA3, YME1L1, FGFR2	66	1846	6741	1.38321	0.734745	0.820513	0.820513
UP_SEQ_FEATURE	TOPO_DOM:Extracellular	29	15.0259	0.0586143	SLC24A2, CD86, NRP2, CD83, PTPRM, GRM3, LRRTM4, SV2A, ADGRE4, ADAM23, IL21R, SLC16A6, RXYLT1, TSPAN5, EPHB1, CD74, CADM1, CADM2, SLC16A10, NRG1, PLXDC2, GRIN2B, TGFBR2, TMEFF2, TSPAN14, ADAM12, MAL, FGFR2, ITGA9	187	2463	22187	1.39698	1	1	1
GOTERM_MF_DIRECT	GO:0019902~phosphatase binding	3	1.5544	0.0589295	SMAD2, MAGI2, SYTL2	186	62	29205	7.59755	1	0.785726	0.776798
BIOCARTA	m_wntPathway:WNT Signaling Pathway	3	1.5544	0.0597542	BTRC, MAP3K7, PPARD	21	26	1286	7.06593	0.988159	1	1
UP_SEQ_FEATURE	ACT_SITE:Proton acceptor	13	6.73575	0.0604816	USP14, MINDY3, PANK2, CDK19, PRKX, TGFBR2, SRR, MAPK8, ACADM, MAP3K7, EPHB1, FGFR2, PAK5	187	864	22187	1.7852	1	1	1
GOTERM_BP_DIRECT	GO:0071456~cellular response to hypoxia	4	2.07254	0.0605684	MAP3K7, FGFR2, ZFP36L1, PPARD	188	143	29878	4.44547	1	1	0.995493
GOTERM_BP_DIRECT	GO:0003149~membranous septum morphogenesis	2	1.03627	0.0608631	FGFR2, TGFBR2	188	10	29878	31.7851	1	1	0.995493
GOTERM_BP_DIRECT	GO:0070723~response to cholesterol	2	1.03627	0.0608631	SMAD2, TGFBR2	188	10	29878	31.7851	1	1	0.995493
GOTERM_BP_DIRECT	GO:0045657~positive regulation of monocyte differentiation	2	1.03627	0.0608631	CD74, ZFP36L1	188	10	29878	31.7851	1	1	0.995493
GOTERM_BP_DIRECT	GO:0097300~programmed necrotic cell death	2	1.03627	0.0608631	MAPK8, NLRP1A	188	10	29878	31.7851	1	1	0.995493
INTERPRO	IPR036020:WW_dom_sf	3	1.5544	0.0615814	WWC2, MAGI2, APBB1	187	48	22137	7.39873	1	1	1
GOTERM_BP_DIRECT	GO:0010468~regulation of gene expression	7	3.62694	0.0616001	MAPK8, BCL11B, NFKBIZ, APOE, AFF3, ZFP36L1, TGFBR2	188	444	29878	2.50558	1	1	0.995493
KEGG_PATHWAY	mmu04390:Hippo signaling pathway	5	2.59067	0.0626752	SMAD2, BTRC, YWHAZ, AREG, TGFBR2	93	158	9718	3.30679	0.999999	1	1
GOTERM_BP_DIRECT	GO:0006979~response to oxidative stress	4	2.07254	0.0630537	MAPK8, ALS2, NCOA7, APOE	188	145	29878	4.38415	1	1	0.995493
GOTERM_CC_DIRECT	GO:0098686~hippocampal mossy fiber to CA3 synapse	3	1.5544	0.0648203	SUMO2, YWHAZ, GRIN2B	187	67	30060	7.1977	1	0.437192	0.401334
UP_SEQ_FEATURE	DOMAIN:Glycosyl hydrolases family 22 (GH22)	2	1.03627	0.0651411	LYZ2, LYZL4	187	8	22187	29.6618	1	1	1
UP_SEQ_FEATURE	DOMAIN:C-type lysozyme	2	1.03627	0.0651411	LYZ2, LYZL4	187	8	22187	29.6618	1	1	1
INTERPRO	IPR000974:Glyco_hydro_22_lys	2	1.03627	0.0652839	LYZ2, LYZL4	187	8	22137	29.5949	1	1	1
INTERPRO	IPR019799:Glyco_hydro_22_CS	2	1.03627	0.0652839	LYZ2, LYZL4	187	8	22137	29.5949	1	1	1
UP_SEQ_FEATURE	LIPID:N-myristoyl glycine	5	2.59067	0.0662628	FMNL3, RNF157, TIAM1, RPS8, DYM	187	181	22187	3.27754	1	1	1
GOTERM_CC_DIRECT	GO:0043231~intracellular membrane-bounded organelle	12	6.21762	0.0663739	FMNL3, CD86, ALS2, STX16, CPQ, DSE, AP3S2, SLC16A10, MIA3, RAB11FIP2, MARCHF3, SREBF2	187	1061	30060	1.81808	1	0.438344	0.402392
GOTERM_BP_DIRECT	GO:0090207~regulation of triglyceride metabolic process	2	1.03627	0.0667429	PANK2, APOE	188	11	29878	28.8956	1	1	0.995493
GOTERM_BP_DIRECT	GO:0010738~regulation of protein kinase A signaling	2	1.03627	0.0667429	AKAP6, GRIN2B	188	11	29878	28.8956	1	1	0.995493
GOTERM_BP_DIRECT	GO:0070374~positive regulation of ERK1 and ERK2 cascade	5	2.59067	0.0673211	CD74, CCL5, NRG1, APOE, FGFR2	188	243	29878	3.27007	1	1	0.995493
GOTERM_MF_DIRECT	GO:0019911~structural constituent of myelin sheath	2	1.03627	0.0675255	MAL, GPM6B	186	11	29205	28.5484	1	0.848892	0.839246
GOTERM_MF_DIRECT	GO:0003796~lysozyme activity	2	1.03627	0.0675255	LYZ2, LYZL4	186	11	29205	28.5484	1	0.848892	0.839246
INTERPRO	IPR011993:PH-like_dom_sf	8	4.14508	0.0675421	ARHGAP22, TIAM1, FRMD5, ALS2, PLEK, APBB1, PLEKHM3, PLEKHA8	187	424	22137	2.23358	1	1	1
GOTERM_BP_DIRECT	GO:0097190~apoptotic signaling pathway	3	1.5544	0.0678564	MAPK8, MAP3K7, PPARD	188	68	29878	7.01142	1	1	0.995493
GOTERM_BP_DIRECT	GO:0006816~calcium ion transport	4	2.07254	0.0684448	SLC24A2, CCL5, CORO1A, GRIN2B	188	150	29878	4.23801	1	1	0.995493
KEGG_PATHWAY	mmu05161:Hepatitis B	5	2.59067	0.0698714	MAPK8, CREB1, YWHAZ, MAP3K7, TGFBR2	93	164	9718	3.18581	1	1	1
UP_SEQ_FEATURE	REPEAT:WD 8	3	1.5544	0.0705745	EML4, EML6, WDR7	187	52	22187	6.84502	1	1	1
UP_SEQ_FEATURE	REPEAT:WD 6	5	2.59067	0.0705822	EML4, EML6, WDR7, BTRC, CORO1A	187	185	22187	3.20668	1	1	1
INTERPRO	IPR001202:WW_dom	3	1.5544	0.0708506	WWC2, MAGI2, APBB1	187	52	22137	6.8296	1	1	1
INTERPRO	IPR001849:PH_domain	6	3.10881	0.071568	ARHGAP22, TIAM1, ALS2, PLEK, PLEKHM3, PLEKHA8	187	263	22137	2.70068	1	1	1
GOTERM_BP_DIRECT	GO:0001701~in utero embryonic development	6	3.10881	0.0715738	SMAD2, CCNK, OCRL, GRIN2B, FGFR2, TGFBR2	188	353	29878	2.70128	1	1	0.995493
GOTERM_BP_DIRECT	GO:2000563~positive regulation of CD4-positive, alpha-beta T cell proliferation	2	1.03627	0.0725861	IRGM1, TGFBR2	188	12	29878	26.4876	1	1	0.995493
GOTERM_BP_DIRECT	GO:0048511~rhythmic process	4	2.07254	0.0727121	MAPK8, CREB1, BTRC, GRIN2B	188	154	29878	4.12794	1	1	0.995493
GOTERM_BP_DIRECT	GO:0045785~positive regulation of cell adhesion	3	1.5544	0.0731405	FRMD5, CCL5, NRG1	188	71	29878	6.71516	1	1	0.995493
INTERPRO	IPR001916:Glyco_hydro_22	2	1.03627	0.0731405	LYZ2, LYZL4	187	9	22137	26.3066	1	1	1
GOTERM_MF_DIRECT	GO:0016004~phospholipase activator activity	2	1.03627	0.0734345	CCL5, ARHGAP6	186	12	29205	26.1694	1	0.850295	0.840632
GOTERM_MF_DIRECT	GO:0019209~kinase activator activity	2	1.03627	0.0734345	BCL10, TGFBR2	186	12	29205	26.1694	1	0.850295	0.840632
GOTERM_MF_DIRECT	GO:0034713~type I transforming growth factor beta receptor binding	2	1.03627	0.0734345	SMAD2, TGFBR2	186	12	29205	26.1694	1	0.850295	0.840632
UP_SEQ_FEATURE	DOMAIN:PH	6	3.10881	0.0736742	ARHGAP22, TIAM1, ALS2, PLEK, OCRL, PLEKHA8	187	266	22187	2.67625	1	1	1
KEGG_PATHWAY	mmu05142:Chagas disease	4	2.07254	0.0739144	SMAD2, MAPK8, CCL5, TGFBR2	93	103	9718	4.05804	1	1	1
GOTERM_CC_DIRECT	GO:0016604~nuclear body	6	3.10881	0.0744491	PARP11, GON4L, YME1L1, KNL1, XIST, AFF3	187	361	30060	2.67172	1	0.480534	0.441121
UP_KW_LIGAND	KW-0067~ATP-binding	20	10.3627	0.0745921	RARS2, PANK2, CDK19, NLRP1A, DDX23, PRKX, TGFBR2, LARS2, SRR, MAPK8, HSPH1, DHX33, MTHFD1, KIF5C, UBA3, YME1L1, MAP3K7, EPHB1, FGFR2, PAK5	66	1420	6741	1.43854	0.81831	0.820513	0.820513
GOTERM_BP_DIRECT	GO:1901224~positive regulation of non-canonical NF-kappaB signal transduction	3	1.5544	0.0749305	CD86, MAP3K7, SASH1	188	72	29878	6.6219	1	1	0.995493
KEGG_PATHWAY	mmu05030:Cocaine addiction	3	1.5544	0.0755582	GRM3, CREB1, GRIN2B	93	48	9718	6.53091	1	1	1
KEGG_PATHWAY	mmu04620:Toll-like receptor signaling pathway	4	2.07254	0.075609	CD86, MAPK8, CCL5, MAP3K7	93	104	9718	4.01902	1	1	1
GOTERM_CC_DIRECT	GO:0030670~phagocytic vesicle membrane	3	1.5544	0.0770267	IRGM1, OCRL, CORO1A	187	74	30060	6.51684	1	0.480534	0.441121
KEGG_PATHWAY	mmu04659:Th17 cell differentiation	4	2.07254	0.077321	SMAD2, MAPK8, IL21R, TGFBR2	93	105	9718	3.98075	1	1	1
GOTERM_BP_DIRECT	GO:0006355~regulation of DNA-templated transcription	14	7.25389	0.0774274	SMAD2, WWC2, FOXJ3, EBF1, AFF3, ST18, SREBF2, CCAR1, MAPK8, CREB1, GON4L, TCF4, APBB1, PPARD	188	1336	29878	1.66539	1	1	0.995493
GOTERM_BP_DIRECT	GO:2001223~negative regulation of neuron migration	2	1.03627	0.078393	REV3L, NRG1	188	13	29878	24.4501	1	1	0.995493
GOTERM_BP_DIRECT	GO:0038180~nerve growth factor signaling pathway	2	1.03627	0.078393	MAGI2, CORO1A	188	13	29878	24.4501	1	1	0.995493
GOTERM_BP_DIRECT	GO:0032613~interleukin-10 production	2	1.03627	0.078393	CD83, NFKBIZ	188	13	29878	24.4501	1	1	0.995493
GOTERM_BP_DIRECT	GO:0043067~regulation of programmed cell death	2	1.03627	0.078393	CCL5, YWHAZ	188	13	29878	24.4501	1	1	0.995493
GOTERM_CC_DIRECT	GO:0005874~microtubule	6	3.10881	0.0785522	EML4, TIAM1, EML6, HSPH1, KIF5C, APOE	187	367	30060	2.62804	1	0.480534	0.441121
UP_SEQ_FEATURE	DOMAIN:Ig-like V-type	4	2.07254	0.0785879	CD86, CD83, CADM1, CADM2	187	119	22187	3.98814	1	1	1
GOTERM_CC_DIRECT	GO:0031252~cell leading edge	3	1.5544	0.0788257	VIM, CORO1A, YWHAZ	187	75	30060	6.42995	1	0.480534	0.441121
INTERPRO	IPR013761:SAM/pointed_sf	4	2.07254	0.0821071	SAMD5, PPFIBP2, EPHB1, SASH1	187	121	22137	3.91338	1	1	1
GOTERM_BP_DIRECT	GO:0042102~positive regulation of T cell proliferation	3	1.5544	0.0822279	CD86, CCL5, CORO1A	188	76	29878	6.27338	1	1	0.995493
GOTERM_BP_DIRECT	GO:0010628~positive regulation of gene expression	8	4.14508	0.0829104	SMAD2, CD74, MAPK8, CCL5, NRG1, VIM, FGFR2, PPARD	188	598	29878	2.12609	1	1	0.995493
GOTERM_BP_DIRECT	GO:0045766~positive regulation of angiogenesis	4	2.07254	0.0829226	CCL5, ADAM12, SASH1, TGFBR2	188	163	29878	3.90001	1	1	0.995493
GOTERM_BP_DIRECT	GO:0042060~wound healing	3	1.5544	0.0840853	NRG1, MIA3, PPARD	188	77	29878	6.1919	1	1	0.995493
GOTERM_BP_DIRECT	GO:0072091~regulation of stem cell proliferation	2	1.03627	0.0841636	ZFP36L1, TGFBR2	188	14	29878	22.7036	1	1	0.995493
GOTERM_BP_DIRECT	GO:0045744~negative regulation of G protein-coupled receptor signaling pathway	2	1.03627	0.0841636	CCL5, PLEK	188	14	29878	22.7036	1	1	0.995493
GOTERM_BP_DIRECT	GO:0062009~secondary palate development	2	1.03627	0.0841636	SMAD2, TGFBR2	188	14	29878	22.7036	1	1	0.995493
SMART	SM00456:WW	3	1.5544	0.0851197	WWC2, MAGI2, APBB1	112	48	10943	6.10658	0.999981	1	1
SMART	SM00356:ZnF_C3H1	3	1.5544	0.0851197	ZC3H13, ZC3H15, ZFP36L1	112	48	10943	6.10658	0.999981	1	1
GOTERM_MF_DIRECT	GO:0050700~CARD domain binding	2	1.03627	0.0851411	IRGM1, BCL10	186	14	29205	22.4309	1	0.897643	0.887443
GOTERM_MF_DIRECT	GO:0016594~glycine binding	2	1.03627	0.0851411	SRR, GRIN2B	186	14	29205	22.4309	1	0.897643	0.887443
GOTERM_BP_DIRECT	GO:0006417~regulation of translation	4	2.07254	0.0856495	RPL13A, PAIP2, MIF4GD, ZFP36L1	188	165	29878	3.85274	1	1	0.995493
GOTERM_MF_DIRECT	GO:0030971~receptor tyrosine kinase binding	3	1.5544	0.0858195	TIAM1, NRG1, MAP3K7	186	77	29205	6.11751	1	0.897643	0.887443
GOTERM_MF_DIRECT	GO:0008237~metallopeptidase activity	4	2.07254	0.0865254	CPQ, ADAM23, ADAM12, YME1L1	186	164	29205	3.82966	1	0.897643	0.887443
SMART	SM00263:LYZ1	2	1.03627	0.0877043	LYZ2, LYZL4	112	9	10943	21.7123	0.999986	1	1
GOTERM_MF_DIRECT	GO:0016798~hydrolase activity, acting on glycosyl bonds	3	1.5544	0.0877242	LYZ2, HEXB, SMPDL3B	186	78	29205	6.03908	1	0.897643	0.887443
UP_SEQ_FEATURE	DOMAIN:SAM 2	2	1.03627	0.0884655	PPFIBP2, SASH1	187	11	22187	21.5722	1	1	1
UP_SEQ_FEATURE	DOMAIN:SAM 1	2	1.03627	0.0884655	PPFIBP2, SASH1	187	11	22187	21.5722	1	1	1
INTERPRO	IPR023346:Lysozyme-like_dom_sf	2	1.03627	0.088657	LYZ2, LYZL4	187	11	22137	21.5236	1	1	1
GOTERM_CC_DIRECT	GO:0015934~large ribosomal subunit	2	1.03627	0.0889199	RPL13A, RPL8	187	15	30060	21.4332	1	0.522573	0.479712
GOTERM_CC_DIRECT	GO:0015629~actin cytoskeleton	5	2.59067	0.0890187	AUTS2, TPM4, TSPAN5, ARHGAP6, CORO1A	187	272	30060	2.95494	1	0.522573	0.479712
GOTERM_BP_DIRECT	GO:0034097~response to cytokine	3	1.5544	0.0897331	CCL5, NFKBIZ, CORO1A	188	80	29878	5.95971	1	1	0.995493
GOTERM_BP_DIRECT	GO:0070233~negative regulation of T cell apoptotic process	2	1.03627	0.0898983	BCL11B, CCL5	188	15	29878	21.1901	1	1	0.995493
GOTERM_BP_DIRECT	GO:2000343~positive regulation of chemokine (C-X-C motif) ligand 2 production	2	1.03627	0.0898983	CD74, CCL5	188	15	29878	21.1901	1	1	0.995493
GOTERM_BP_DIRECT	GO:0009100~glycoprotein metabolic process	2	1.03627	0.0898983	ERP44, ST6GALNAC3	188	15	29878	21.1901	1	1	0.995493
GOTERM_BP_DIRECT	GO:0070231~T cell apoptotic process	2	1.03627	0.0898983	BCL11B, BCL10	188	15	29878	21.1901	1	1	0.995493
INTERPRO	IPR000571:Znf_CCCH	3	1.5544	0.0906099	ZC3H13, ZC3H15, ZFP36L1	187	60	22137	5.91898	1	1	1
KEGG_PATHWAY	mmu05152:Tuberculosis	5	2.59067	0.0910355	CD74, MAPK8, CREB1, BCL10, CORO1A	93	180	9718	2.90263	1	1	1
GOTERM_BP_DIRECT	GO:0043087~regulation of GTPase activity	3	1.5544	0.0916402	TIAM1, ALS2, ARHGAP6	188	81	29878	5.88613	1	1	0.995493
GOTERM_BP_DIRECT	GO:0007155~cell adhesion	8	4.14508	0.092002	CADM1, CADM2, ADAM23, ADAM12, PTPRM, PRKX, EPHB1, ITGA9	188	614	29878	2.07069	1	1	0.995493
GOTERM_CC_DIRECT	GO:0036464~cytoplasmic ribonucleoprotein granule	3	1.5544	0.0936718	EID1, NFKBIZ, RPL28	187	83	30060	5.81019	1	0.535278	0.491375
KEGG_PATHWAY	mmu04218:Cellular senescence	5	2.59067	0.0938765	SMAD2, RBL1, BTRC, ZFP36L1, TGFBR2	93	182	9718	2.87073	1	1	1
GOTERM_CC_DIRECT	GO:0061702~canonical inflammasome complex	2	1.03627	0.0945601	NLRP1A, DHX33	187	16	30060	20.0936	1	0.535278	0.491375
GOTERM_BP_DIRECT	GO:0006590~thyroid hormone generation	2	1.03627	0.0955973	CPQ, SLC16A10	188	16	29878	19.8657	1	1	0.995493
GOTERM_BP_DIRECT	GO:0051044~positive regulation of membrane protein ectodomain proteolysis	2	1.03627	0.0955973	APOE, SH3D19	188	16	29878	19.8657	1	1	0.995493
GOTERM_MF_DIRECT	GO:0004707~MAP kinase activity	2	1.03627	0.0967005	MAPK8, MAP3K7	186	16	29205	19.627	1	0.967005	0.956016
GOTERM_BP_DIRECT	GO:0000122~negative regulation of transcription by RNA polymerase II	11	5.69948	0.0971501	EID1, RBL1, WWC2, TCF4, APBB1, YWHAZ, GBP4, ST18, SREBF2, FGFR2, PPARD	188	997	29878	1.75344	1	1	0.995493
GOTERM_MF_DIRECT	GO:0003725~double-stranded RNA binding	3	1.5544	0.0994093	NLRP1A, DHX33, VIM	186	84	29205	5.60772	1	0.972002	0.960956

## Sheet: m5
Category	Term	Count	%	PValue	Genes	List Total	Pop Hits	Pop Total	Fold Enrichment	Bonferroni	Benjamini	FDR
GOTERM_CC_DIRECT	GO:0005737~cytoplasm	49	52.6882	1.05196e-08	SFT2D3, ADARB2, GPHN, EPS8, LBH, OSBP, AKT3, COTL1, UPP2, DNM1L, DIS3L2, DESI2, MRTFB, FNDC3A, HGS, LRRC7, ATG4C, SRSF4, PLCB1, EXOC1, MTPN, CNP, BRI3, STXBP4, FOXO3, HDAC8, DDX60, HIF1A, APOD, DMD, ARFGEF2, CDK19, IFI204, ST13, STAT1, KCNIP4, EIF2AK2, MYO5A, HSPBAP1, MIB1, TMCO1, MKLN1, MFHAS1, KLF6, EHD4, DHX29, CDK14, DZIP3, RNF220	92	7472	30060	2.1427	2.56678e-06	2.56678e-06	2.40899e-06
GOTERM_CC_DIRECT	GO:0048471~perinuclear region of cytoplasm	16	17.2043	4.39072e-08	ARFGEF2, MTPN, CDK19, CNP, BRI3, STAT1, EIF2AK2, RYR3, PIKFYVE, EHD4, OSBP, KCNMA1, APOD, DMD, DNM1L, EXOC1	92	858	30060	6.09304	1.07133e-05	5.35668e-06	5.02737e-06
GOTERM_CC_DIRECT	GO:0098982~GABA-ergic synapse	8	8.60215	8.19665e-07	MKLN1, ARFGEF2, KCND2, ABHD6, DMD, MDGA2, PLCB1, GPHN	92	168	30060	15.559	0.000199978	5.89405e-05	5.53171e-05
GOTERM_CC_DIRECT	GO:0098978~glutamatergic synapse	14	15.0538	9.66237e-07	ARFGEF2, GRID2, KCND2, SLC1A2, MYO5A, ABHD6, MIB1, EPS8, PTPRZ1, LRRC7, KCNMA1, MDGA2, PLCB1, RNF220	92	808	30060	5.66132	0.000235734	5.89405e-05	5.53171e-05
GOTERM_CC_DIRECT	GO:0045202~synapse	14	15.0538	1.51896e-05	ARFGEF2, GRID2, KCND2, SLC1A2, GPHN, EPS8, MKLN1, PTPRZ1, LRRC7, AAK1, DMD, DNM1L, STX2, ATP6V1C1	92	1042	30060	4.38997	0.00369943	0.00061903	0.000580975
GOTERM_CC_DIRECT	GO:0005829~cytosol	31	33.3333	1.5222e-05	MTPN, DDX60, FOXO3, HIF1A, GPHN, CDC73, EPS8, NIPBL, OSBP, CWC22, COTL1, UPP2, DNM1L, DIS3L2, USP24, ARFGEF2, CDK19, IFI204, ST13, STAT1, KCNIP4, EIF2AK2, MYO5A, FNDC3A, MKLN1, PIKFYVE, KLF6, HGS, LRRC7, AAK1, CDK14	92	4529	30060	2.23646	0.00370732	0.00061903	0.000580975
GOTERM_CC_DIRECT	GO:0032991~protein-containing complex	13	13.9785	2.71686e-05	IFI204, STAT1, ST13, FOXO3, HIF1A, LBH, MIER1, KCNMA1, DMD, PLCB1, DNM1L, STX2, RNF220	92	942	30060	4.50914	0.00660731	0.000947021	0.000888802
UP_KW_PTM	KW-0007~Acetylation	36	38.7097	2.92806e-05	NAA60, MTPN, ABCD3, HBA-A1, FOXO3, HIF1A, CDC73, NIPBL, OSBP, DGLUCY, AKT3, COTL1, MTREX, DNM1L, ATP6V1C1, DIS3L2, ARFGEF2, CDK19, IFI204, ST13, STAT1, EIF2AK2, MYO5A, HBB-BS, FNDC3A, MKLN1, MFHAS1, LARS2, PIKFYVE, NAGK, EHD4, HGS, AAK1, OGDH, ATG4C, AHDC1	76	3220	13016	1.91474	0.000468387	0.000497771	0.000497771
GOTERM_MF_DIRECT	GO:0005515~protein binding	34	36.5591	3.20197e-05	ABCD3, STXBP4, DDX60, FOXO3, HIF1A, BACH1, GPHN, CDC73, EPS8, NIPBL, PTPRZ1, OSBP, AKT3, COTL1, DMD, DNM1L, STX2, DIS3L2, GRID2, IFI204, KCND2, STAT1, MRTFB, EIF2AK2, MYO5A, MIB1, MKLN1, PIKFYVE, EHD4, HGS, KCNMA1, MDGA2, PLCB1, RNF220	89	5504	29205	2.02707	0.00873515	0.00496289	0.00481799
GOTERM_CC_DIRECT	GO:0045211~postsynaptic membrane	8	8.60215	4.12241e-05	GRID2, PTPRZ1, KCND2, LRRC7, KCNMA1, ABHD6, DMD, GPHN	92	306	30060	8.5422	0.0100085	0.00125733	0.00118004
GOTERM_MF_DIRECT	GO:0005524~ATP binding	16	17.2043	5.21819e-05	CDK19, ABCD3, ABCA3, EIF2AK2, MYO5A, DDX60, GPHN, LARS2, PIKFYVE, NAGK, EHD4, AKT3, AAK1, MTREX, DHX29, CDK14	89	1538	29205	3.41374	0.0141965	0.00496289	0.00481799
GOTERM_MF_DIRECT	GO:0000166~nucleotide binding	17	18.2796	5.43382e-05	CDK19, ABCD3, ABCA3, EIF2AK2, MYO5A, GPHN, MFHAS1, LARS2, PIKFYVE, NAGK, EHD4, AKT3, AAK1, MTREX, DHX29, DNM1L, CDK14	89	1732	29205	3.22083	0.0147788	0.00496289	0.00481799
UP_KW_CELLULAR_COMPONENT	KW-0770~Synapse	11	11.828	9.76412e-05	EPS8, MKLN1, ARFGEF2, GRID2, KCND2, LRRC7, AAK1, DMD, DNM1L, GPHN, ATP6V1C1	81	533	18500	4.71359	0.00243817	0.00244103	0.00234339
GOTERM_MF_DIRECT	GO:0016740~transferase activity	16	17.2043	0.000268492	NAA60, ALG8, CDK19, EIF2AK2, GPHN, MIB1, DPY19L1, PIKFYVE, NAGK, AKT3, ST8SIA4, AAK1, UPP2, CDK14, DZIP3, RNF220	89	1784	29205	2.94301	0.0709352	0.0183917	0.0178547
GOTERM_CC_DIRECT	GO:0016020~membrane	43	46.2366	0.000428426	NAA60, SFT2D3, ABCD3, CNP, BRI3, TUSC3, SLC1A2, ABHD6, FOXO3, GPHN, RYR3, CDC73, EPS8, PTPRZ1, OSBP, AKT3, ST8SIA4, DMD, GPC5, DNM1L, STX2, ATP6V1C1, ARFGEF2, ALG8, GRID2, KCND2, ABCA3, KCNIP4, SMIM19, MYO5A, FNDC3A, MIB1, TMCO1, DPY19L1, PIKFYVE, EHD4, HGS, KCNMA1, AAK1, MDGA2, PLCB1, CDK14, EXOC1	92	8760	30060	1.60386	0.0992777	0.0116151	0.0109011
GOTERM_CC_DIRECT	GO:0043197~dendritic spine	6	6.45161	0.000526049	ARFGEF2, GRID2, PTPRZ1, KCND2, LRRC7, SLC1A2	92	217	30060	9.03426	0.12049	0.0128356	0.0120465
UP_KW_PTM	KW-0597~Phosphoprotein	60	64.5161	0.000528092	ABCD3, HBA-A1, BACH1, GPHN, CDC73, EPS8, NIPBL, LBH, OSBP, CWC22, AKT3, COTL1, MTREX, DNM1L, DIS3L2, GRID2, KCND2, MRTFB, FNDC3A, HGS, LRRC7, KCNMA1, ATG4C, SRSF4, PLCB1, CCDC82, AHDC1, EXOC1, MTPN, CNP, STXBP4, SLC1A2, PRR5L, FOXO3, HDAC8, HIF1A, CUX2, PTPRZ1, MIER1, DMD, ZFP740, USP24, ARFGEF2, CDK19, ST13, STAT1, KCNIP4, EIF2AK2, MYO5A, MIB1, TMCO1, DPY19L1, PIKFYVE, EHD4, NAGK, AAK1, OGDH, DH…	76	7835	13016	1.31152	0.00841609	0.00448879	0.00448879
GOTERM_MF_DIRECT	GO:0044877~protein-containing complex binding	9	9.67742	0.00110781	KCND2, ST13, KCNMA1, MYO5A, DMD, HBA-A1, HBB-BS, DNM1L, HIF1A	89	687	29205	4.29886	0.261924	0.0526499	0.0511126
GOTERM_MF_DIRECT	GO:0016787~hydrolase activity	14	15.0538	0.00115292	USP24, MGME1, ABCD3, CNP, ABHD6, HDAC8, ADARB2, PTPRZ1, ATG4C, MTREX, DHX29, PLCB1, DNM1L, DIS3L2	89	1628	29205	2.82189	0.271	0.0526499	0.0511126
GOTERM_CC_DIRECT	GO:0043231~intracellular membrane-bounded organelle	11	11.828	0.00139239	ARFGEF2, NIPBL, KLF6, ABCD3, SFT2D3, IFI204, LIPO3, ABCA3, AAK1, FNDC3A, DNM1L	92	1061	30060	3.38749	0.288215	0.0308857	0.028987
UP_SEQ_FEATURE	COMPBIAS:Polar residues	42	45.1613	0.00197941	STXBP4, FOXO3, ADARB2, HIF1A, BACH1, GPHN, CDC73, EPS8, NIPBL, CUX2, PTPRZ1, OSBP, CWC22, MIER1, DMD, UPP2, DIS3L2, USP24, ARFGEF2, CDK19, IFI204, KCNIP4, SMIM19, MRTFB, MYO5A, FNDC3A, PIKFYVE, KLF6, HGS, LRRC7, MAP7D2, KCNMA1, AAK1, SRSF4, DHX29, PLCB1, CDK14, CCDC82, AHDC1, DZIP3, EXOC1, RNF220	92	6709	22187	1.50974	0.610593	0.942197	0.942197
GOTERM_CC_DIRECT	GO:0000139~Golgi membrane	8	8.60215	0.0020172	NAA60, ARFGEF2, PIKFYVE, OSBP, ST8SIA4, FNDC3A, DNM1L, TMCO1	92	585	30060	4.46823	0.389022	0.0410165	0.038495
GOTERM_MF_DIRECT	GO:0003723~RNA binding	10	10.7527	0.00268692	CNP, CWC22, EIF2AK2, SRSF4, MTREX, DHX29, DDX60, ADARB2, DZIP3, DIS3L2	89	975	29205	3.3656	0.521552	0.0989884	0.0960982
GOTERM_CC_DIRECT	GO:0014069~postsynaptic density	6	6.45161	0.00303954	EPS8, LRRC7, DMD, DNM1L, GPHN, MIB1	92	323	30060	6.06946	0.52421	0.0545214	0.0511696
GOTERM_BP_DIRECT	GO:0045648~positive regulation of erythrocyte differentiation	3	3.22581	0.00322331	STAT1, FOXO3, HIF1A	91	28	29878	35.1782	0.944577	0.977069	0.977069
GOTERM_MF_DIRECT	GO:0042802~identical protein binding	15	16.129	0.00323144	GRID2, IFI204, BRI3, STAT1, ST13, EIF2AK2, MYO5A, GPHN, MKLN1, HGS, KCNMA1, UPP2, PLCB1, DNM1L, STX2	89	2053	29205	2.39756	0.588048	0.0989884	0.0960982
GOTERM_MF_DIRECT	GO:0003700~DNA-binding transcription factor activity	8	8.60215	0.00325144	KLF6, STAT1, MRTFB, FOXO3, ZFP740, HIF1A, BACH1, AHDC1	89	641	29205	4.09543	0.590307	0.0989884	0.0960982
GOTERM_CC_DIRECT	GO:0030425~dendrite	8	8.60215	0.00335026	PTPRZ1, KCND2, STAT1, KCNMA1, KCNIP4, MYO5A, APOD, GPHN	92	641	30060	4.07787	0.559055	0.0545214	0.0511696
GOTERM_CC_DIRECT	GO:0005634~nucleus	33	35.4839	0.00335172	MTPN, FOXO3, HDAC8, ADARB2, HIF1A, BACH1, CDC73, NIPBL, LBH, CUX2, CWC22, MIER1, AKT3, COTL1, MTREX, DMD, ZFP740, USP24, CDK19, IFI204, STAT1, MRTFB, EIF2AK2, MKLN1, KLF6, EHD4, OGDH, SRSF4, PLCB1, CDK14, CCDC82, AHDC1, RNF220	92	6691	30060	1.61148	0.559213	0.0545214	0.0511696
GOTERM_BP_DIRECT	GO:0034220~monoatomic ion transmembrane transport	6	6.45161	0.00351777	GRID2, KCND2, KCNMA1, KCNIP4, RYR3, TMCO1	91	336	29878	5.86303	0.957467	0.977069	0.977069
UP_KW_CELLULAR_COMPONENT	KW-0963~Cytoplasm	36	38.7097	0.00364436	MTPN, BRI3, STXBP4, FOXO3, HDAC8, HIF1A, GPHN, EPS8, LBH, OSBP, AKT3, COTL1, DMD, DNM1L, DIS3L2, ARFGEF2, CDK19, IFI204, ST13, DESI2, STAT1, KCNIP4, EIF2AK2, HSPBAP1, MIB1, MKLN1, MFHAS1, HGS, LRRC7, ATG4C, DHX29, PLCB1, CDK14, DZIP3, EXOC1, RNF220	81	5382	18500	1.52773	0.0872337	0.0455545	0.0437323
GOTERM_BP_DIRECT	GO:0034599~cellular response to oxidative stress	4	4.30108	0.00396966	PRR5L, FOXO3, STX2, HIF1A	91	105	29878	12.5078	0.971672	0.977069	0.977069
GOTERM_CC_DIRECT	GO:0043025~neuronal cell body	8	8.60215	0.00440239	PTPRZ1, KCND2, KCNMA1, KCNIP4, MYO5A, APOD, DMD, GPHN	92	674	30060	3.87821	0.659233	0.0671365	0.0630093
UP_KW_BIOLOGICAL_PROCESS	KW-0813~Transport	21	22.5806	0.00445718	ARFGEF2, GRID2, ABCD3, SFT2D3, KCND2, TUSC3, ABCA3, KCNIP4, SLC1A2, MYO5A, HBB-BS, HBA-A1, RYR3, TMCO1, HGS, OSBP, KCNMA1, ATG4C, APOD, ATP6V1C1, EXOC1	62	2046	11227	1.8586	0.167359	0.182744	0.182744
GOTERM_MF_DIRECT	GO:0106310~protein serine kinase activity	6	6.45161	0.00504064	PIKFYVE, CDK19, AKT3, AAK1, EIF2AK2, CDK14	89	366	29205	5.37944	0.749583	0.138113	0.134081
GOTERM_CC_DIRECT	GO:0031410~cytoplasmic vesicle	9	9.67742	0.00517086	ARFGEF2, PIKFYVE, STXBP4, ABCA3, FNDC3A, DNM1L, STX2, ATP6V1C1, MIB1	92	878	30060	3.34926	0.71775	0.0742171	0.0696545
GOTERM_CC_DIRECT	GO:0098794~postsynapse	6	6.45161	0.00628645	MKLN1, ARFGEF2, MYO5A, DMD, GPHN, RNF220	92	384	30060	5.1053	0.785348	0.0852163	0.0799776
GOTERM_MF_DIRECT	GO:0003779~actin binding	6	6.45161	0.00655919	EPS8, KCNMA1, MRTFB, COTL1, MYO5A, DMD	89	390	29205	5.0484	0.835219	0.163383	0.158613
GOTERM_BP_DIRECT	GO:0006887~exocytosis	4	4.30108	0.00717851	ARFGEF2, MYO5A, STX2, EXOC1	91	130	29878	10.1025	0.998428	0.977069	0.977069
GOTERM_BP_DIRECT	GO:0099072~regulation of postsynaptic membrane neurotransmitter receptor levels	3	3.22581	0.0078189	EPS8, GRID2, STXBP4	91	44	29878	22.3861	0.999118	0.977069	0.977069
GOTERM_BP_DIRECT	GO:0071456~cellular response to hypoxia	4	4.30108	0.00931098	KCND2, FOXO3, DNM1L, HIF1A	91	143	29878	9.18405	0.999771	0.977069	0.977069
GOTERM_CC_DIRECT	GO:0005777~peroxisome	4	4.30108	0.0096194	ABCD3, KCNIP4, MYO5A, DNM1L	92	144	30060	9.07609	0.905438	0.123533	0.115939
GOTERM_BP_DIRECT	GO:0006811~monoatomic ion transport	7	7.52688	0.00998651	GRID2, KCND2, KCNMA1, KCNIP4, RYR3, ATP6V1C1, TMCO1	91	605	29878	3.79886	0.999876	0.977069	0.977069
GOTERM_BP_DIRECT	GO:0000122~negative regulation of transcription by RNA polymerase II	9	9.67742	0.0104275	NIPBL, CUX2, STAT1, MIER1, FOXO3, HDAC8, HIF1A, BACH1, CDC73	91	997	29878	2.96386	0.999917	0.977069	0.977069
GOTERM_MF_DIRECT	GO:0004674~protein serine/threonine kinase activity	6	6.45161	0.0107046	PIKFYVE, CDK19, AKT3, AAK1, EIF2AK2, CDK14	89	440	29205	4.47472	0.947601	0.244422	0.237286
GOTERM_BP_DIRECT	GO:0010468~regulation of gene expression	6	6.45161	0.0111007	NIPBL, LBH, MRTFB, DMD, DNM1L, HIF1A	91	444	29878	4.43689	0.999955	0.977069	0.977069
KEGG_PATHWAY	mmu05143:African trypanosomiasis	3	3.22581	0.01166	HBA-A1, HBB-BS, PLCB1	42	39	9718	17.7985	0.889745	1	1
GOTERM_BP_DIRECT	GO:0086001~cardiac muscle cell action potential	2	2.15054	0.0119953	KCND2, DMD	91	4	29878	164.165	0.99998	0.977069	0.977069
GOTERM_BP_DIRECT	GO:0099178~regulation of retrograde trans-synaptic signaling by endocanabinoid	2	2.15054	0.0119953	ABHD6, PLCB1	91	4	29878	164.165	0.99998	0.977069	0.977069
GOTERM_CC_DIRECT	GO:0016607~nuclear speck	6	6.45161	0.012164	IFI204, CWC22, SRSF4, MTREX, PLCB1, HIF1A	92	452	30060	4.33725	0.949522	0.148401	0.139278
UP_KW_LIGAND	KW-0067~ATP-binding	16	17.2043	0.0125652	CDK19, ABCD3, ABCA3, EIF2AK2, MYO5A, DDX60, GPHN, LARS2, PIKFYVE, NAGK, EHD4, AKT3, AAK1, MTREX, DHX29, CDK14	41	1420	6741	1.85256	0.17277	0.188478	0.188478
GOTERM_BP_DIRECT	GO:1902895~positive regulation of miRNA transcription	3	3.22581	0.0132955	MRTFB, FOXO3, HIF1A	91	58	29878	16.9826	0.999994	0.992734	0.992734
KEGG_PATHWAY	mmu04919:Thyroid hormone signaling pathway	4	4.30108	0.0139169	STAT1, AKT3, PLCB1, HIF1A	42	120	9718	7.7127	0.928263	1	1
INTERPRO	IPR027417:P-loop_NTPase	10	10.7527	0.0142053	MFHAS1, ABCD3, EHD4, CNP, ABCA3, MYO5A, MTREX, DHX29, DDX60, DNM1L	92	930	22137	2.58731	0.997285	1	1
GOTERM_BP_DIRECT	GO:0050890~cognition	3	3.22581	0.0146338	NIPBL, CUX2, TUSC3	91	61	29878	16.1474	0.999998	1	1
GOTERM_CC_DIRECT	GO:0005764~lysosome	6	6.45161	0.0146702	HGS, BRI3, ABCA3, MYO5A, ABHD6, DNM1L	92	474	30060	4.13594	0.972841	0.170454	0.159976
GOTERM_MF_DIRECT	GO:0016301~kinase activity	7	7.52688	0.0148032	PIKFYVE, CDK19, NAGK, AKT3, AAK1, EIF2AK2, CDK14	89	660	29205	3.48034	0.9832	0.279201	0.271049
GOTERM_MF_DIRECT	GO:0003690~double-stranded DNA binding	4	4.30108	0.0150503	KLF6, IFI204, STAT1, DDX60	89	171	29205	7.67593	0.984316	0.279201	0.271049
UP_KW_DOMAIN	KW-0175~Coiled coil	20	21.5054	0.0152807	DESI2, STAT1, STXBP4, MRTFB, MYO5A, BACH1, MIB1, TMCO1, CUX2, HGS, MAP7D2, OSBP, DMD, DHX29, STX2, CCDC82, DZIP3, ATP6V1C1, EXOC1, RNF220	66	2621	14793	1.71031	0.230318	0.259773	0.259773
GOTERM_MF_DIRECT	GO:0005216~monoatomic ion channel activity	4	4.30108	0.0152847	GRID2, KCND2, KCNMA1, RYR3	89	172	29205	7.6313	0.985307	0.279201	0.271049
UP_SEQ_FEATURE	REGION:Disordered	65	69.8925	0.0163274	ADARB2, BACH1, GPHN, RYR3, CDC73, EPS8, NIPBL, LBH, OSBP, CWC22, AKT3, MTREX, UPP2, DNM1L, DIS3L2, GRID2, KCND2, SMIM19, MRTFB, FNDC3A, LARS2, HGS, LRRC7, KCNMA1, MAP7D2, SRSF4, PLCB1, CCDC82, AHDC1, EXOC1, STXBP4, SLC1A2, PRR5L, FOXO3, DDX60, HIF1A, CUX2, PTPRZ1, 5730522E02RIK, DGLUCY, MIER1, GPC5, DMD, ZFP740, USP24, ARFGEF2, CDK19, IFI204, ST13, STAT1, KCNIP4, EIF2AK2, MYO5A, HSPBAP1, TMCO1, D…	92	13077	22187	1.19872	0.999605	1	1
GOTERM_BP_DIRECT	GO:0006869~lipid transport	4	4.30108	0.0164827	ABCD3, ABCA3, OSBP, APOD	91	177	29878	7.41988	1	1	1
GOTERM_BP_DIRECT	GO:0016310~phosphorylation	7	7.52688	0.0173514	PIKFYVE, CDK19, NAGK, AKT3, AAK1, EIF2AK2, CDK14	91	684	29878	3.3601	1	1	1
GOTERM_BP_DIRECT	GO:0098968~neurotransmitter receptor transport postsynaptic membrane to endosome	2	2.15054	0.0179394	MKLN1, LRRC7	91	6	29878	109.443	1	1	1
GOTERM_MF_DIRECT	GO:0031625~ubiquitin protein ligase binding	5	5.37634	0.0201652	MFHAS1, IFI204, PRR5L, DNM1L, HIF1A	89	343	29205	4.78347	0.996234	0.345328	0.335246
UP_KW_MOLECULAR_FUNCTION	KW-0010~Activator	9	9.67742	0.0213603	NIPBL, KLF6, IFI204, STAT1, MRTFB, FOXO3, HIF1A, BACH1, AHDC1	63	683	12229	2.55783	0.587394	0.445443	0.445443
GOTERM_CC_DIRECT	GO:0030424~axon	6	6.45161	0.0228823	MTPN, PTPRZ1, STAT1, SLC1A2, MYO5A, DMD	92	532	30060	3.68503	0.996476	0.242904	0.227971
GOTERM_CC_DIRECT	GO:0008076~voltage-gated potassium channel complex	3	3.22581	0.0228967	KCND2, KCNMA1, KCNIP4	92	77	30060	12.7301	0.996489	0.242904	0.227971
GOTERM_BP_DIRECT	GO:0045665~negative regulation of neuron differentiation	3	3.22581	0.0249253	DMD, FOXO3, MIB1	91	81	29878	12.1604	1	1	1
INTERPRO	IPR011992:EF-hand-dom_pair	5	5.37634	0.0250248	EHD4, KCNIP4, DMD, PLCB1, RYR3	92	269	22137	4.47248	0.999972	1	1
GOTERM_MF_DIRECT	GO:0005267~potassium channel activity	3	3.22581	0.0255092	KCND2, KCNMA1, KCNIP4	89	82	29205	12.0053	0.999158	0.403609	0.391825
GOTERM_CC_DIRECT	GO:0005741~mitochondrial outer membrane	4	4.30108	0.0260605	CNP, DMD, FOXO3, DNM1L	92	210	30060	6.2236	0.998408	0.264948	0.24866
GOTERM_MF_DIRECT	GO:0003725~double-stranded RNA binding	3	3.22581	0.0266734	EIF2AK2, DDX60, ADARB2	89	84	29205	11.7195	0.999393	0.403609	0.391825
GOTERM_BP_DIRECT	GO:0010642~negative regulation of platelet-derived growth factor receptor signaling pathway	2	2.15054	0.0267894	HGS, APOD	91	9	29878	72.9621	1	1	1
GOTERM_BP_DIRECT	GO:0006897~endocytosis	4	4.30108	0.0269999	EHD4, AAK1, DNM1L, MIB1	91	214	29878	6.137	1	1	1
GOTERM_BP_DIRECT	GO:0006397~mRNA processing	5	5.37634	0.0275405	CWC22, SRSF4, MTREX, PLCB1, ADARB2	91	378	29878	4.34299	1	1	1
UP_KW_LIGAND	KW-0547~Nucleotide-binding	18	19.3548	0.0277554	CDK19, ABCD3, ABCA3, EIF2AK2, MYO5A, DDX60, GPHN, MFHAS1, LARS2, PIKFYVE, NAGK, EHD4, AKT3, AAK1, MTREX, DHX29, DNM1L, CDK14	41	1846	6741	1.60318	0.344409	0.208166	0.208166
GOTERM_MF_DIRECT	GO:0016757~glycosyltransferase activity	4	4.30108	0.0279875	DPY19L1, ALG8, ST8SIA4, UPP2	89	217	29205	6.04878	0.999581	0.403609	0.391825
GOTERM_CC_DIRECT	GO:0030175~filopodium	3	3.22581	0.0299386	PTPRZ1, LRRC7, DMD	92	89	30060	11.0137	0.999399	0.292201	0.274238
UP_KW_MOLECULAR_FUNCTION	KW-0407~Ion channel	6	6.45161	0.0302961	GRID2, KCND2, KCNMA1, KCNIP4, RYR3, TMCO1	63	345	12229	3.37585	0.716727	0.445443	0.445443
UP_KW_CELLULAR_COMPONENT	KW-0628~Postsynaptic cell membrane	4	4.30108	0.0311347	GRID2, KCND2, DMD, GPHN	81	158	18500	5.78215	0.546492	0.259456	0.249077
GOTERM_BP_DIRECT	GO:0043065~positive regulation of apoptotic process	5	5.37634	0.0311372	CDK19, KCNMA1, EIF2AK2, DNM1L, HIF1A	91	393	29878	4.17722	1	1	1
GOTERM_BP_DIRECT	GO:0021987~cerebral cortex development	3	3.22581	0.0321579	DMD, PLCB1, HIF1A	91	93	29878	10.5913	1	1	1
UP_KW_MOLECULAR_FUNCTION	KW-0378~Hydrolase	16	17.2043	0.0325934	USP24, MGME1, ABCD3, CNP, DESI2, LIPO3, ABHD6, HDAC8, ADARB2, PTPRZ1, ATG4C, MTREX, DHX29, PLCB1, DNM1L, DIS3L2	63	1800	12229	1.72543	0.742977	0.445443	0.445443
GOTERM_BP_DIRECT	GO:0021707~cerebellar granule cell differentiation	2	2.15054	0.0326456	MTPN, GRID2	91	11	29878	59.6963	1	1	1
GOTERM_CC_DIRECT	GO:0005783~endoplasmic reticulum	11	11.828	0.0329937	DPY19L1, ALG8, EHD4, TUSC3, KCNMA1, OSBP, MYO5A, APOD, DNM1L, TXNDC16, TMCO1	92	1702	30060	2.11171	0.999722	0.309633	0.290598
INTERPRO	IPR011545:DEAD/DEAH_box_helicase_dom	3	3.22581	0.0363763	MTREX, DHX29, DDX60	92	73	22137	9.88848	1	1	1
GOTERM_CC_DIRECT	GO:0045121~membrane raft	4	4.30108	0.0369352	PIKFYVE, SLC1A2, DMD, STX2	92	241	30060	5.42306	0.999897	0.333785	0.313265
GOTERM_BP_DIRECT	GO:0006357~regulation of transcription by RNA polymerase II	10	10.7527	0.037527	NIPBL, KLF6, CUX2, IFI204, STAT1, FOXO3, ZFP740, HIF1A, BACH1, CDC73	91	1506	29878	2.18014	1	1	1
GOTERM_BP_DIRECT	GO:0000002~mitochondrial genome maintenance	2	2.15054	0.0384668	MGME1, AKT3	91	13	29878	50.5123	1	1	1
GOTERM_MF_DIRECT	GO:0031720~haptoglobin binding	2	2.15054	0.0384787	HBA-A1, HBB-BS	89	13	29205	50.484	0.999979	0.527158	0.511767
GOTERM_CC_DIRECT	GO:0005833~hemoglobin complex	2	2.15054	0.0386553	HBA-A1, HBB-BS	92	13	30060	50.2676	0.999934	0.336853	0.316145
KEGG_PATHWAY	mmu04917:Prolactin signaling pathway	3	3.22581	0.038749	STAT1, AKT3, FOXO3	42	74	9718	9.38031	0.999407	1	1
GOTERM_BP_DIRECT	GO:0006468~protein phosphorylation	6	6.45161	0.0395023	CDK19, AKT3, AAK1, EIF2AK2, PRR5L, CDK14	91	620	29878	3.17738	1	1	1
GOTERM_MF_DIRECT	GO:0043177~organic acid binding	2	2.15054	0.0413773	HBA-A1, HBB-BS	89	14	29205	46.878	0.999991	0.539875	0.524112
GOTERM_CC_DIRECT	GO:0031838~haptoglobin-hemoglobin complex	2	2.15054	0.0415668	HBA-A1, HBB-BS	92	14	30060	46.677	0.999968	0.349734	0.328234
KEGG_PATHWAY	mmu04721:Synaptic vesicle cycle	3	3.22581	0.0416474	SLC1A2, STX2, ATP6V1C1	42	77	9718	9.01484	0.999664	1	1
GOTERM_CC_DIRECT	GO:0099572~postsynaptic specialization	2	2.15054	0.0444696	DMD, GPHN	92	15	30060	43.5652	0.999985	0.361686	0.339451
GOTERM_BP_DIRECT	GO:0015031~protein transport	6	6.45161	0.044736	ARFGEF2, SFT2D3, HGS, ATG4C, MYO5A, EXOC1	91	642	29878	3.0685	1	1	1
GOTERM_BP_DIRECT	GO:0007064~mitotic sister chromatid cohesion	2	2.15054	0.0471339	NIPBL, HDAC8	91	16	29878	41.0412	1	1	1
GOTERM_MF_DIRECT	GO:0005344~oxygen carrier activity	2	2.15054	0.0471484	HBA-A1, HBB-BS	89	16	29205	41.0183	0.999998	0.587212	0.570067
GOTERM_CC_DIRECT	GO:0097449~astrocyte projection	2	2.15054	0.0473637	SLC1A2, DMD	92	16	30060	40.8424	0.999993	0.372798	0.34988
KEGG_PATHWAY	mmu04062:Chemokine signaling pathway	4	4.30108	0.0473726	STAT1, AKT3, FOXO3, PLCB1	42	193	9718	4.79546	0.999891	1	1
UP_SEQ_FEATURE	DOMAIN:EF-hand	4	4.30108	0.0474479	EHD4, KCNIP4, DMD, RYR3	92	197	22187	4.89671	1	1	1
INTERPRO	IPR008271:Ser/Thr_kinase_AS	5	5.37634	0.0481322	CDK19, AKT3, AAK1, EIF2AK2, CDK14	92	332	22137	3.62379	1	1	1
UP_SEQ_FEATURE	DOMAIN:DRBM 2	2	2.15054	0.0481344	EIF2AK2, ADARB2	92	12	22187	40.1938	1	1	1
UP_SEQ_FEATURE	DOMAIN:DRBM 1	2	2.15054	0.0481344	EIF2AK2, ADARB2	92	12	22187	40.1938	1	1	1
UP_KW_PTM	KW-0832~Ubl conjugation	21	22.5806	0.048894	ABCD3, STAT1, MRTFB, EIF2AK2, PRR5L, FOXO3, BACH1, HIF1A, CDC73, MIB1, EPS8, MFHAS1, HGS, MIER1, AKT3, OGDH, MTREX, ZFP740, DNM1L, AHDC1, RNF220	76	2395	13016	1.50168	0.551603	0.277066	0.277066
GOTERM_BP_DIRECT	GO:0055085~transmembrane transport	5	5.37634	0.0511178	ABCD3, KCND2, ABCA3, KCNMA1, RYR3	91	462	29878	3.55335	1	1	1
UP_KW_LIGAND	KW-0630~Potassium	4	4.30108	0.0513218	KCND2, KCNMA1, KCNIP4, SLC1A2	41	142	6741	4.6314	0.546284	0.256609	0.256609
KEGG_PATHWAY	mmu04970:Salivary secretion	3	3.22581	0.0518697	KCNMA1, PLCB1, RYR3	42	87	9718	7.97865	0.999955	1	1
UP_KW_MOLECULAR_FUNCTION	KW-0631~Potassium channel	3	3.22581	0.0528235	KCND2, KCNMA1, KCNIP4	63	73	12229	7.97717	0.891939	0.525862	0.525862
GOTERM_BP_DIRECT	GO:0018279~protein N-linked glycosylation via asparagine	2	2.15054	0.0528689	ALG8, TUSC3	91	18	29878	36.4811	1	1	1
GOTERM_BP_DIRECT	GO:0006941~striated muscle contraction	2	2.15054	0.0528689	DMD, RYR3	91	18	29878	36.4811	1	1	1
GOTERM_MF_DIRECT	GO:0005521~lamin binding	2	2.15054	0.0528852	DMD, PLCB1	89	18	29205	36.4607	1	0.630024	0.611629
KEGG_PATHWAY	mmu05235:PD-L1 expression and PD-1 checkpoint pathway in cancer	3	3.22581	0.0529372	STAT1, AKT3, HIF1A	42	88	9718	7.88799	0.999964	1	1
GOTERM_BP_DIRECT	GO:0009617~response to bacterium	4	4.30108	0.0555382	IFI204, ST13, STAT1, HBA-A1	91	286	29878	4.59202	1	1	1
UP_SEQ_FEATURE	DOMAIN:Dynamin-type G	2	2.15054	0.055931	EHD4, DNM1L	92	14	22187	34.4519	1	1	1
INTERPRO	IPR030381:G_DYNAMIN_dom	2	2.15054	0.056054	EHD4, DNM1L	92	14	22137	34.3742	1	1	1
UP_KW_CELLULAR_COMPONENT	KW-0967~Endosome	7	7.52688	0.0571596	ARFGEF2, PIKFYVE, EHD4, HGS, ABCA3, ABHD6, DNM1L	81	636	18500	2.51378	0.770409	0.357248	0.342958
GOTERM_BP_DIRECT	GO:0071805~potassium ion transmembrane transport	3	3.22581	0.0579222	KCND2, KCNMA1, KCNIP4	91	129	29878	7.63557	1	1	1
GOTERM_BP_DIRECT	GO:0048546~digestive tract morphogenesis	2	2.15054	0.0585699	STX2, HIF1A	91	20	29878	32.833	1	1	1
GOTERM_BP_DIRECT	GO:1902808~positive regulation of cell cycle G1/S phase transition	2	2.15054	0.0585699	STXBP4, CDC73	91	20	29878	32.833	1	1	1
GOTERM_MF_DIRECT	GO:0004407~histone deacetylase activity	2	2.15054	0.0585879	MIER1, HDAC8	89	20	29205	32.8146	1	0.633706	0.615204
GOTERM_BP_DIRECT	GO:0065003~protein-containing complex assembly	3	3.22581	0.0587151	MYO5A, DMD, DNM1L	91	130	29878	7.57684	1	1	1
GOTERM_MF_DIRECT	GO:0046872~metal ion binding	18	19.3548	0.0587493	KCND2, KCNIP4, SLC1A2, HDAC8, ADARB2, GPHN, MIB1, KLF6, PIKFYVE, EHD4, HGS, KCNMA1, OGDH, DMD, ZFP740, DZIP3, DIS3L2, RNF220	89	3789	29205	1.55889	1	0.633706	0.615204
INTERPRO	IPR045063:Dynamin_N	2	2.15054	0.0599368	EHD4, DNM1L	92	15	22137	32.0826	1	1	1
GOTERM_MF_DIRECT	GO:0043565~sequence-specific DNA binding	5	5.37634	0.0601327	MTPN, CUX2, STAT1, FOXO3, HIF1A	89	488	29205	3.36215	1	0.633706	0.615204
INTERPRO	IPR016024:ARM-type_fold	5	5.37634	0.0602292	USP24, ARFGEF2, NIPBL, CWC22, RYR3	92	358	22137	3.36061	1	1	1
KEGG_PATHWAY	mmu04621:NOD-like receptor signaling pathway	4	4.30108	0.0622856	IFI204, STAT1, DNM1L, PLCB1	42	216	9718	4.28483	0.999994	1	1
GOTERM_CC_DIRECT	GO:0005739~mitochondrion	11	11.828	0.0631812	MGME1, LARS2, ABCD3, TUSC3, DGLUCY, OGDH, ABHD6, PRR5L, DHX29, FOXO3, DNM1L	92	1911	30060	1.88076	1	0.451293	0.42355
UP_SEQ_FEATURE	DOMAIN:Globin	2	2.15054	0.0636643	HBA-A1, HBB-BS	92	16	22187	30.1454	1	1	1
INTERPRO	IPR000971:Globin	2	2.15054	0.0638038	HBA-A1, HBB-BS	92	16	22137	30.0774	1	1	1
INTERPRO	IPR009050:Globin-like_sf	2	2.15054	0.0638038	HBA-A1, HBB-BS	92	16	22137	30.0774	1	1	1
INTERPRO	IPR012292:Globin/Proto	2	2.15054	0.0638038	HBA-A1, HBB-BS	92	16	22137	30.0774	1	1	1
UP_KW_MOLECULAR_FUNCTION	KW-0808~Transferase	16	17.2043	0.0641295	NAA60, ALG8, CDK19, EIF2AK2, GPHN, MIB1, DPY19L1, PIKFYVE, NAGK, AKT3, ST8SIA4, AAK1, UPP2, CDK14, DZIP3, RNF220	63	1969	12229	1.57734	0.933954	0.525862	0.525862
UP_SEQ_FEATURE	ACT_SITE:Proton acceptor	8	8.60215	0.064437	USP24, CDK19, CNP, AKT3, AAK1, EIF2AK2, HDAC8, CDK14	92	864	22187	2.23299	1	1	1
GOTERM_CC_DIRECT	GO:0090575~RNA polymerase II transcription regulator complex	3	3.22581	0.064934	STAT1, HIF1A, BACH1	92	137	30060	7.15487	1	0.451293	0.42355
GOTERM_CC_DIRECT	GO:0005794~Golgi apparatus	9	9.67742	0.065022	NAA60, ARFGEF2, OSBP, ST8SIA4, MYO5A, FNDC3A, MDGA2, DNM1L, TMCO1	92	1416	30060	2.07673	1	0.451293	0.42355
GOTERM_BP_DIRECT	GO:0006813~potassium ion transport	3	3.22581	0.0660176	KCND2, KCNMA1, KCNIP4	91	139	29878	7.08625	1	1	1
GOTERM_BP_DIRECT	GO:2001224~positive regulation of neuron migration	2	2.15054	0.0670577	NIPBL, PTPRZ1	91	23	29878	28.5504	1	1	1
KEGG_PATHWAY	mmu05167:Kaposi sarcoma-associated herpesvirus infection	4	4.30108	0.0672144	STAT1, AKT3, EIF2AK2, HIF1A	42	223	9718	4.15033	0.999998	1	1
GOTERM_BP_DIRECT	GO:0045893~positive regulation of DNA-templated transcription	6	6.45161	0.0674567	LBH, STAT1, MRTFB, FOXO3, PLCB1, HIF1A	91	723	29878	2.72473	1	1	1
KEGG_PATHWAY	mmu04933:AGE-RAGE signaling pathway in diabetic complications	3	3.22581	0.0675041	STAT1, AKT3, PLCB1	42	101	9718	6.8727	0.999998	1	1
UP_SEQ_FEATURE	DOMAIN:ZZ-type	2	2.15054	0.0675075	DMD, MIB1	92	17	22187	28.3721	1	1	1
GOTERM_CC_DIRECT	GO:0034702~monoatomic ion channel complex	3	3.22581	0.0682709	KCND2, KCNMA1, KCNIP4	92	141	30060	6.9519	1	0.451293	0.42355
GOTERM_MF_DIRECT	GO:0004672~protein kinase activity	5	5.37634	0.0683659	CDK19, AKT3, AAK1, EIF2AK2, CDK14	89	510	29205	3.21712	1	0.678976	0.659152
GOTERM_MF_DIRECT	GO:0042826~histone deacetylase binding	3	3.22581	0.0693844	NIPBL, MIER1, HIF1A	89	143	29205	6.88418	1	0.678976	0.659152
GOTERM_CC_DIRECT	GO:0097038~perinuclear endoplasmic reticulum	2	2.15054	0.0702065	KCND2, OSBP	92	24	30060	27.2283	1	0.451293	0.42355
GOTERM_BP_DIRECT	GO:0009410~response to xenobiotic stimulus	4	4.30108	0.0704088	ABCD3, SLC1A2, DMD, FOXO3	91	316	29878	4.15607	1	1	1
GOTERM_CC_DIRECT	GO:0005622~intracellular anatomical structure	3	3.22581	0.0716635	APOD, DHX29, GPHN	92	145	30060	6.76012	1	0.451293	0.42355
GOTERM_CC_DIRECT	GO:0005765~lysosomal membrane	4	4.30108	0.0717746	BRI3, ABCA3, ABHD6, ATP6V1C1	92	317	30060	4.12289	1	0.451293	0.42355
GOTERM_CC_DIRECT	GO:0042383~sarcolemma	3	3.22581	0.0733801	KCND2, DMD, RYR3	92	147	30060	6.66815	1	0.451293	0.42355
GOTERM_CC_DIRECT	GO:0098839~postsynaptic density membrane	3	3.22581	0.07511	GRID2, PTPRZ1, LRRC7	92	149	30060	6.57864	1	0.451293	0.42355
INTERPRO	IPR000433:Znf_ZZ	2	2.15054	0.0753106	DMD, MIB1	92	19	22137	25.3284	1	1	1
INTERPRO	IPR043145:Znf_ZZ_sf	2	2.15054	0.0753106	DMD, MIB1	92	19	22137	25.3284	1	1	1
GOTERM_BP_DIRECT	GO:0006816~calcium ion transport	3	3.22581	0.0753286	DNM1L, RYR3, TMCO1	91	150	29878	6.56659	1	1	1
GOTERM_BP_DIRECT	GO:0000302~response to reactive oxygen species	2	2.15054	0.0754698	APOD, HIF1A	91	26	29878	25.2561	1	1	1
GOTERM_MF_DIRECT	GO:0019825~oxygen binding	2	2.15054	0.075493	HBA-A1, HBB-BS	89	26	29205	25.242	1	0.713279	0.692453
GOTERM_CC_DIRECT	GO:0044306~neuron projection terminus	2	2.15054	0.0758321	SLC1A2, DMD	92	26	30060	25.1338	1	0.451293	0.42355
UP_SEQ_FEATURE	DOMAIN:Helicase C-terminal	3	3.22581	0.0762324	MTREX, DHX29, DDX60	92	111	22187	6.51792	1	1	1
INTERPRO	IPR005821:Ion_trans_dom	3	3.22581	0.0765283	KCND2, KCNMA1, RYR3	92	111	22137	6.50323	1	1	1
INTERPRO	IPR001650:Helicase_C-like	3	3.22581	0.0765283	MTREX, DHX29, DDX60	92	111	22137	6.50323	1	1	1
GOTERM_BP_DIRECT	GO:0046716~muscle cell cellular homeostasis	2	2.15054	0.0782572	DMD, HIF1A	91	27	29878	24.3207	1	1	1
UP_SEQ_FEATURE	DOMAIN:DRBM	2	2.15054	0.0789436	EIF2AK2, ADARB2	92	20	22187	24.1163	1	1	1
GOTERM_CC_DIRECT	GO:0005768~endosome	6	6.45161	0.0799348	ARFGEF2, PIKFYVE, EHD4, HGS, ABCA3, ABHD6	92	757	30060	2.58974	1	0.451533	0.423775
INTERPRO	IPR014001:Helicase_ATP-bd	3	3.22581	0.080115	MTREX, DHX29, DDX60	92	114	22137	6.33209	1	1	1
GOTERM_MF_DIRECT	GO:0019904~protein domain specific binding	4	4.30108	0.0801406	ST13, HGS, OSBP, HIF1A	89	334	29205	3.92989	1	0.717817	0.696859
GOTERM_CC_DIRECT	GO:0030672~synaptic vesicle membrane	3	3.22581	0.080377	DMD, DNM1L, ATP6V1C1	92	155	30060	6.32398	1	0.451533	0.423775
GOTERM_BP_DIRECT	GO:0045475~locomotor rhythm	2	2.15054	0.0810362	KCND2, KCNMA1	91	28	29878	23.4521	1	1	1
GOTERM_BP_DIRECT	GO:0048854~brain morphogenesis	2	2.15054	0.0810362	AKT3, FOXO3	91	28	29878	23.4521	1	1	1
GOTERM_CC_DIRECT	GO:0032585~multivesicular body membrane	2	2.15054	0.0814239	HGS, ABCA3	92	28	30060	23.3385	1	0.451533	0.423775
INTERPRO	IPR014720:dsRBD_dom	2	2.15054	0.082904	EIF2AK2, ADARB2	92	21	22137	22.9161	1	1	1
UP_SEQ_FEATURE	DOMAIN:Helicase ATP-binding	3	3.22581	0.0834322	MTREX, DHX29, DDX60	92	117	22187	6.18367	1	1	1
GOTERM_BP_DIRECT	GO:0006893~Golgi to plasma membrane transport	2	2.15054	0.0838069	ARFGEF2, EXOC1	91	29	29878	22.6434	1	1	1
GOTERM_MF_DIRECT	GO:0044389~ubiquitin-like protein ligase binding	2	2.15054	0.0838327	HGS, STAT1	89	29	29205	22.6308	1	0.717817	0.696859
GOTERM_MF_DIRECT	GO:0004693~cyclin-dependent protein serine/threonine kinase activity	2	2.15054	0.0838327	CDK19, CDK14	89	29	29205	22.6308	1	0.717817	0.696859
GOTERM_CC_DIRECT	GO:0005790~smooth endoplasmic reticulum	2	2.15054	0.0842073	MYO5A, RYR3	92	29	30060	22.5337	1	0.456591	0.428522
GOTERM_BP_DIRECT	GO:0042744~hydrogen peroxide catabolic process	2	2.15054	0.0865694	HBA-A1, HBB-BS	91	30	29878	21.8886	1	1	1
GOTERM_BP_DIRECT	GO:0001556~oocyte maturation	2	2.15054	0.0865694	FOXO3, PLCB1	91	30	29878	21.8886	1	1	1
GOTERM_BP_DIRECT	GO:0045944~positive regulation of transcription by RNA polymerase II	8	8.60215	0.0868126	NIPBL, KLF6, STAT1, MRTFB, FOXO3, HIF1A, BACH1, CDC73	91	1264	29878	2.07804	1	1	1
KEGG_PATHWAY	mmu04935:Growth hormone synthesis, secretion and action	3	3.22581	0.0870113	STAT1, AKT3, PLCB1	42	117	9718	5.93284	1	1	1
SMART	SM00358:DSRM	2	2.15054	0.0882798	EIF2AK2, ADARB2	57	18	10943	21.3314	0.999325	1	1
SMART	SM00291:ZnF_ZZ	2	2.15054	0.0882798	DMD, MIB1	57	18	10943	21.3314	0.999325	1	1
GOTERM_BP_DIRECT	GO:0061003~positive regulation of dendritic spine morphogenesis	2	2.15054	0.0893237	CUX2, DNM1L	91	31	29878	21.1826	1	1	1
GOTERM_MF_DIRECT	GO:0017022~myosin binding	2	2.15054	0.0893511	ARFGEF2, DMD	89	31	29205	21.1707	1	0.741885	0.720224
UP_KW_CELLULAR_COMPONENT	KW-0576~Peroxisome	3	3.22581	0.0898846	ABCD3, KCNIP4, DNM1L	81	116	18500	5.90677	0.905068	0.449423	0.431446
UP_SEQ_FEATURE	COMPBIAS:Basic and acidic residues	29	31.1828	0.090113	DDX60, BACH1, GPHN, EPS8, NIPBL, LBH, CUX2, PTPRZ1, OSBP, CWC22, MIER1, AKT3, MTREX, ZFP740, DIS3L2, IFI204, ST13, FNDC3A, PIKFYVE, HGS, LRRC7, MAP7D2, KCNMA1, SRSF4, DHX29, PLCB1, CCDC82, AHDC1, EXOC1	92	5359	22187	1.30504	1	1	1
GOTERM_CC_DIRECT	GO:0042995~cell projection	8	8.60215	0.0926217	EPS8, MKLN1, ARFGEF2, KCND2, CNP, AAK1, DMD, GPHN	92	1278	30060	2.04532	1	0.491298	0.461095
GOTERM_BP_DIRECT	GO:0043403~skeletal muscle tissue regeneration	2	2.15054	0.0948075	MTPN, DMD	91	33	29878	19.8988	1	1	1
GOTERM_CC_DIRECT	GO:0005770~late endosome	3	3.22581	0.0977651	ABCA3, MYO5A, DNM1L	92	174	30060	5.63343	1	0.507547	0.476345
