# Supplementary material for: Preclinical studies and transcriptome analysis in a model of Parkinson’s disease with dopaminergic ZNF746 expression
Source: Mol Neurodegener. 2025 Feb 28;20:24. doi: 10.1186/s13024-025-00814-3 (PMC11871723; doi:10.1186/s13024-025-00814-3)
Supplement: Supplementary file 2 — Additional file 2. Supplementary table 1. Differentially expressed genes (DEGs) associated with functional annotation and mitochondrial dysfunction. List of mitochondrial dysfunction-associated genes for bubble plot DAVID functional annotation in PARIS Tg, related to Fig. 6D. Supplementary table 2. Differentially expressed genes (DEGs; more than 2× fold alteration) in the midbrains of PARIS Tg mice. List of 2× fold DEGs PARIS-driven transcriptomic alterations in the midbrains of Tg mice, related to Supplementary fig 5B. Supplementary table 3. Cell type proportion. Proportions of each cell type cluster, including major cell types and their subpopulation of neurons, astrocytes, and microglia. Supplementary table 4. Neuron DEG log2FC. List of DEGs in neurons. (Filtration using log2FC >|0.2|) Supplementary table 5. Neuron subpopulation gene expression level. Supplementary table 6. Neuron subpopulation DEG log2FC. List of DEGs in subpopulation of neurons. (Filtration using log2FC; glutamatergic >|0.3|, cholinergic >|0.2|, dopaminergic >|0.12|, GABAergic >|0.2|, and serotonergic >|0.11|). Supplementary table 7. Neuron subpopulation GO ontology. Supplementary table 8. Dopaminergic neuron KEGG analysis. Supplementary table 9. Astrocyte subpopulation DEG log2FC. List of DEGs in subpopulation of astrocytes. (Filtration using log2FC; a0>|0.25|, a1>|0.4|, a2>|0.4|, a3>|0.25|, a4>|0.35|, a5>|0.55|, and a6>|0.4|). Supplementary table 10. Astrocyte subpopulation GO ontology. Supplementary table 11. Microglia subpopulation DEG log2FC. List of DEGs in subpopulation of microglia. (Filtration using log2FC; m0>|0.25|, m1>|0.3|, m2>|0.25|, m3>|0.25|, m4>|0.45|, and m5>|0.85|). Supplementary table 12. Microglia subpopulation GO ontology. Supplementary table 13. Information on number of male and female mice used in each experimental group. [file 13024_2025_814_MOESM2_ESM.zip › Supplementary Table 3. Cell type proportion.xlsx]

## Sheet: Sheet1
Cell type proportion
	Neuron	Astro	MG	Olig	OPC	EC	Tany
Control	47.004	12.0853	4.35162	26.266	6.79625	1.00634	2.49058	(%)
PARIS Tg	51.6595	10.1252	4.87172	23.4117	6.06801	1.08939	2.77438
	Glutamatergic	Cholinergic	Dopaminergic	GABAergic	Serotonergic	Neural stem cell
Control	22.5722	2.90901	23.0643	15.1356	36.1658	0.153106	(%)
PARIS Tg	34.7663	4.0999	19.3613	12.4434	27.6605	1.66869
	a0	a1	a2	a3	a4	a5	a6
Control	41.3688	31.2167	3.04182	11.2167	7.64259	2.81369	2.69962	(%)
PARIS Tg	29.1101	7.08899	29.7134	10.357	7.03871	13.0719	3.61991
	m0	m1	m2	m3	m4	m5
Control	18.7962	27.9831	24.9208	20.3802	2.9567	4.96304	(%)
PARIS Tg	32.1839	19.3312	21.5256	14.838	7.52351	4.5977
