# Supplementary material for: Preclinical studies and transcriptome analysis in a model of Parkinson’s disease with dopaminergic ZNF746 expression
Source: Mol Neurodegener. 2025 Feb 28;20:24. doi: 10.1186/s13024-025-00814-3 (PMC11871723; doi:10.1186/s13024-025-00814-3)
Supplement: Supplementary file 2 — Additional file 2. Supplementary table 1. Differentially expressed genes (DEGs) associated with functional annotation and mitochondrial dysfunction. List of mitochondrial dysfunction-associated genes for bubble plot DAVID functional annotation in PARIS Tg, related to Fig. 6D. Supplementary table 2. Differentially expressed genes (DEGs; more than 2× fold alteration) in the midbrains of PARIS Tg mice. List of 2× fold DEGs PARIS-driven transcriptomic alterations in the midbrains of Tg mice, related to Supplementary fig 5B. Supplementary table 3. Cell type proportion. Proportions of each cell type cluster, including major cell types and their subpopulation of neurons, astrocytes, and microglia. Supplementary table 4. Neuron DEG log2FC. List of DEGs in neurons. (Filtration using log2FC >|0.2|) Supplementary table 5. Neuron subpopulation gene expression level. Supplementary table 6. Neuron subpopulation DEG log2FC. List of DEGs in subpopulation of neurons. (Filtration using log2FC; glutamatergic >|0.3|, cholinergic >|0.2|, dopaminergic >|0.12|, GABAergic >|0.2|, and serotonergic >|0.11|). Supplementary table 7. Neuron subpopulation GO ontology. Supplementary table 8. Dopaminergic neuron KEGG analysis. Supplementary table 9. Astrocyte subpopulation DEG log2FC. List of DEGs in subpopulation of astrocytes. (Filtration using log2FC; a0>|0.25|, a1>|0.4|, a2>|0.4|, a3>|0.25|, a4>|0.35|, a5>|0.55|, and a6>|0.4|). Supplementary table 10. Astrocyte subpopulation GO ontology. Supplementary table 11. Microglia subpopulation DEG log2FC. List of DEGs in subpopulation of microglia. (Filtration using log2FC; m0>|0.25|, m1>|0.3|, m2>|0.25|, m3>|0.25|, m4>|0.45|, and m5>|0.85|). Supplementary table 12. Microglia subpopulation GO ontology. Supplementary table 13. Information on number of male and female mice used in each experimental group. [file 13024_2025_814_MOESM2_ESM.zip › Supplementary Table 4. Neuron DEG log2FC.xlsx]

## Sheet: Sheet1
	p_val	avg_log2FC	pct.1	pct.2	p_val_adj
Fbxl6	7.20122e-73	0.317382	1	0.005	2.10744e-68
Ptcd1	7.32943e-73	0.300537	1	0.005	2.14496e-68
Gpn3	2.73635e-72	0.490817	0.995	0.005	8.00794e-68
Mgp	4.10677e-70	0.261031	0.989	0.01	1.20185e-65
Pask	7.00363e-70	0.239028	0.989	0.005	2.04961e-65
Phf5a	9.54526e-70	0.40991	1	0.015	2.79342e-65
C230057M02Rik	1.54067e-69	0.215547	0.984	0.01	4.50879e-65
Cxcl14	2.47603e-69	0.460808	0.984	0.005	7.24611e-65
Itk	1.81948e-68	0.274209	0.968	0.005	5.32471e-64
Rrp9	1.96373e-68	0.322709	0.984	0.005	5.74686e-64
Msh6	2.03201e-68	0.376676	0.984	0.005	5.94669e-64
Alkbh3	2.603e-68	0.512311	0.995	0.015	7.61767e-64
Pxn	2.88312e-68	0.248767	0.995	0.015	8.43744e-64
Mrto4	1.11646e-67	0.273	0.953	0.005	3.26731e-63
Nod1	2.83563e-67	0.248055	0.974	0.005	8.29846e-63
Casp3	5.58979e-67	0.216848	0.979	0.005	1.63585e-62
Tfb2m	6.4152e-67	0.35259	0.984	0.01	1.87741e-62
Chpf2	6.52439e-67	0.305804	0.984	0.01	1.90936e-62
Gm48749	7.80076e-67	0.37408	0.995	0.02	2.28289e-62
Cops7a	1.13762e-66	0.266033	1	0.025	3.32925e-62
Col6a1	2.10833e-66	0.208988	0.974	0.005	6.17002e-62
Pym1	3.35615e-66	0.203305	0.958	0	9.82176e-62
Gm27199	6.84194e-66	0.26083	0.979	0.02	2.00229e-61
1700112D23Rik	1.50832e-65	0.283965	0.974	0.005	4.4141e-61
Tvp23a	1.65725e-65	0.530669	0.984	0.015	4.84995e-61
Gm45447	1.72202e-65	0.287156	0.979	0.01	5.03949e-61
Osbpl5	1.78048e-65	0.214831	0.979	0.01	5.21057e-61
Pacc1	1.78048e-65	0.24615	0.979	0.01	5.21057e-61
Slc35b1	1.86242e-65	0.444884	0.984	0.015	5.45036e-61
Mrps25	1.99082e-65	0.424059	0.984	0.015	5.82614e-61
A230072C01Rik	2.05829e-65	0.202868	0.984	0.015	6.0236e-61
B130034C11Rik	2.2543e-65	0.464935	0.989	0.02	6.59721e-61
Fbxl19	2.58503e-65	0.271165	0.995	0.025	7.56509e-61
Rad1	8.52699e-65	0.285653	0.984	0.02	2.49542e-60
Gm32834	4.2423e-64	0.348762	0.974	0.01	1.24151e-59
Gm32926	4.5319e-64	0.242366	0.974	0.01	1.32626e-59
Gipc1	4.87929e-64	0.201977	0.979	0.015	1.42793e-59
Micall1	5.14781e-64	0.329502	0.984	0.02	1.50651e-59
Cep89	5.49818e-64	0.345318	0.984	0.02	1.60904e-59
Maip1	5.77646e-64	0.231041	0.984	0.02	1.69048e-59
Ccnyl1	6.06877e-64	0.20443	0.984	0.02	1.77603e-59
Arhgap1	7.13041e-64	0.244253	0.995	0.03	2.08672e-59
Tram1	7.27336e-64	0.245231	0.989	0.025	2.12855e-59
Ccdc58	8.4015e-64	0.336283	0.995	0.03	2.4587e-59
Gm3510	1.60203e-63	0.200146	0.958	0.015	4.68835e-59
Tpst2	1.80728e-63	0.264146	0.974	0.015	5.28901e-59
Eif3g	2.65806e-63	0.205901	0.984	0.025	7.77882e-59
Gm30054	1.01747e-62	0.205456	0.963	0.005	2.97762e-58
Sox4	1.07709e-62	0.205566	0.968	0.01	3.1521e-58
Lins1	1.09482e-62	0.237045	0.968	0.01	3.20398e-58
2810001A02Rik	1.09482e-62	0.229472	0.968	0.01	3.20398e-58
Mctp2	1.11283e-62	0.301526	0.968	0.01	3.25671e-58
Rpf1	1.19289e-62	0.321478	0.974	0.015	3.49099e-58
Mrpl20	1.21249e-62	0.220774	0.974	0.015	3.54836e-58
Gm57286	1.23313e-62	0.322963	0.979	0.02	3.60876e-58
Rpl28	1.29096e-62	0.490099	0.984	0.025	3.778e-58
Flot1	1.31213e-62	0.372141	0.984	0.025	3.83994e-58
Mrpl51	1.3161e-62	0.331071	0.979	0.02	3.85156e-58
Ddx18	1.38195e-62	0.223175	0.979	0.02	4.04429e-58
4930581F22Rik	1.49435e-62	0.557834	0.984	0.025	4.37323e-58
Zfp943	1.51884e-62	0.313807	0.984	0.025	4.44488e-58
Denr	1.66307e-62	0.272758	0.989	0.03	4.86697e-58
Calu	2.1976e-61	0.454408	0.958	0.005	6.43127e-57
Rhbdd1	2.43186e-61	0.328473	0.963	0.01	7.11684e-57
Reck	2.45137e-61	0.341253	0.979	0.025	7.17393e-57
Ccdc62	2.81376e-61	0.252917	0.968	0.015	8.23447e-57
Usp42	2.87915e-61	0.391687	0.979	0.025	8.42584e-57
Cryl1	2.94451e-61	0.245907	0.974	0.02	8.61712e-57
Plagl1	2.99229e-61	0.267295	0.974	0.02	8.75694e-57
1700029J07Rik	2.99229e-61	0.253486	0.974	0.02	8.75694e-57
Wdr77	2.99229e-61	0.243467	0.974	0.02	8.75694e-57
Pdcd5	3.04084e-61	0.274411	0.974	0.02	8.89902e-57
Swi5	3.07041e-61	0.397166	0.979	0.025	8.98554e-57
Dusp22	3.14031e-61	0.230868	0.974	0.02	9.19012e-57
Gas8	3.68635e-61	0.268327	0.984	0.03	1.07881e-56
Eif1ax	4.13497e-61	0.282096	0.989	0.036	1.2101e-56
Spryd3	4.39784e-61	0.243691	0.984	0.03	1.28703e-56
P4hb	4.55213e-61	0.258362	0.989	0.036	1.33218e-56
Trmt2a	4.84858e-61	0.310709	0.995	0.041	1.41894e-56
Kcnj11	5.48558e-61	0.248824	0.874	0	1.60535e-56
Gm10475	1.31037e-60	0.575711	0.979	0.03	3.83478e-56
Gm15832	1.41729e-60	0.203347	0.926	0.005	4.14769e-56
Mmd	5.20736e-60	0.555064	0.974	0.025	1.52393e-55
E2f4	5.30286e-60	0.497847	0.958	0.01	1.55188e-55
Ipcef1	5.57056e-60	0.426097	0.942	0.01	1.63022e-55
Ptcd2	5.63698e-60	0.301687	0.963	0.015	1.64966e-55
Rps12	6.42205e-60	0.538962	0.979	0.03	1.87941e-55
Zfp974	7.38814e-60	0.268657	0.974	0.025	2.16214e-55
5730455P16Rik	7.50647e-60	0.25734	0.974	0.025	2.19677e-55
Usp19	8.67614e-60	0.317998	0.984	0.036	2.53907e-55
Ccnk	8.67614e-60	0.375086	0.984	0.036	2.53907e-55
Etf1	9.33405e-60	0.409795	1	0.051	2.73161e-55
Armcx1	1.03712e-59	0.282218	0.995	0.046	3.03514e-55
Phf2	1.07844e-59	0.32272	0.989	0.041	3.15606e-55
Entpd7	2.26593e-59	0.286471	0.963	0.02	6.63123e-55
Gm56811	2.89171e-59	0.204602	0.905	0.005	8.4626e-55
1700081N11Rik	7.39513e-59	-0.223011	0.932	0.01	2.16419e-54
Strip1	1.12041e-58	0.588054	0.974	0.03	3.27888e-54
Nck1	1.13815e-58	0.602823	0.974	0.03	3.3308e-54
Zfp941	1.31097e-58	0.446324	0.974	0.03	3.83654e-54
Npat	1.3269e-58	0.450259	0.979	0.036	3.88319e-54
Ddx19b	1.4371e-58	0.252742	0.963	0.02	4.20567e-54
Msi1	1.48303e-58	0.264458	0.963	0.02	4.34008e-54
Stk40	1.48714e-58	0.220331	0.968	0.025	4.35211e-54
Tmem183a	1.48714e-58	0.282118	0.968	0.025	4.35211e-54
4930500G05Rik	1.57431e-58	0.494473	0.989	0.046	4.60723e-54
Ttpal	1.58269e-58	0.250439	0.974	0.03	4.63174e-54
Foxo1	1.62434e-58	0.519131	0.989	0.046	4.75363e-54
Ints2	1.68519e-58	0.22589	0.974	0.03	4.93172e-54
Rnpep	2.15216e-58	0.274012	0.989	0.046	6.29828e-54
Fam163a	2.40656e-58	-0.202175	0.979	0.036	7.04279e-54
Vangl2	4.63253e-58	0.226621	0.932	0.01	1.35571e-53
Nyap1	1.50027e-57	0.427973	0.958	0.025	4.39054e-53
Kcnh1	2.45733e-57	0.746507	0.942	0.02	7.19137e-53
Inka2	2.59655e-57	-0.217481	0.963	0.03	7.59879e-53
Ndufc1	2.62979e-57	0.34228	0.953	0.015	7.69608e-53
Frmd8	2.71298e-57	0.311629	0.953	0.015	7.93955e-53
Dnttip2	2.72059e-57	0.201982	0.958	0.02	7.96181e-53
Zfp868	2.78198e-57	0.260767	0.947	0.01	8.14146e-53
Nup205	2.83876e-57	0.222197	0.968	0.03	8.30764e-53
ENSMUSG00000121502	2.88732e-57	0.238629	0.953	0.015	8.44974e-53
Tmem68	2.98509e-57	0.233897	0.963	0.025	8.73588e-53
Brca2	3.03182e-57	0.247916	0.963	0.025	8.87262e-53
Trdmt1	3.17641e-57	0.286964	0.963	0.025	9.29575e-53
Bmper	3.99333e-57	0.222052	0.989	0.056	1.16865e-52
Sox14	4.3943e-57	-0.254024	0.921	0.03	1.28599e-52
Plcg1	4.44437e-57	0.250948	0.989	0.051	1.30064e-52
Atmin	4.52342e-57	0.290762	0.9	0.005	1.32378e-52
Cox7b2	5.0057e-57	-0.230545	0.9	0.02	1.46492e-52
Aim2	9.55384e-57	0.390002	0.932	0	2.79593e-52
Lhx1os	1.26769e-56	0.291555	0.984	0.056	3.70989e-52
Lypd6b	1.98031e-56	-0.210865	0.979	0.046	5.79536e-52
Ddx49	3.07865e-56	0.208251	0.937	0.01	9.00966e-52
Zdhhc21	3.42982e-56	0.764193	0.995	0.061	1.00374e-51
Eif3e	4.70936e-56	0.554014	0.963	0.03	1.37819e-51
Rimklb	5.19845e-56	0.394541	0.958	0.025	1.52133e-51
Gtf2e2	5.28668e-56	0.462748	0.942	0.01	1.54715e-51
Eif3k	5.32442e-56	0.235327	0.963	0.03	1.55819e-51
Kctd9	5.59008e-56	0.471732	0.937	0.005	1.63594e-51
Wdr76	5.62272e-56	0.30037	0.942	0.01	1.64549e-51
Zfp983	5.63419e-56	0.22383	0.953	0.02	1.64884e-51
Sdhaf4	5.67696e-56	0.221508	0.937	0.005	1.66136e-51
Aqp4	5.76518e-56	0.330676	0.937	0.005	1.68718e-51
Ap3m2	5.95972e-56	0.25873	0.968	0.036	1.74411e-51
Atf1	5.9734e-56	0.418793	0.974	0.041	1.74812e-51
4930578G10Rik	6.22537e-56	0.316266	0.984	0.051	1.82185e-51
Glrx2	6.40013e-56	0.307689	0.963	0.03	1.873e-51
Igf2r	6.74514e-56	0.277726	0.979	0.046	1.97397e-51
Yes1	6.77586e-56	0.32009	0.989	0.056	1.98295e-51
Psmd7	7.85814e-56	0.228976	0.979	0.046	2.29968e-51
Zfp335os	9.00916e-56	-0.24943	0.968	0.036	2.63653e-51
Vps45	2.47806e-55	-0.268174	0.995	0.061	7.25204e-51
Tead1	3.3928e-55	0.728752	0.984	0.056	9.92903e-51
Calb2	3.5838e-55	0.631498	0.863	0.005	1.0488e-50
Srsf6	7.0142e-55	0.5267	0.974	0.046	2.0527e-50
Tma16	9.23744e-55	0.324532	0.947	0.02	2.70334e-50
Mfsd14a	1.00834e-54	0.415602	0.974	0.046	2.95091e-50
Ube2a	1.01192e-54	0.291323	0.947	0.02	2.96139e-50
Bcap29	1.02741e-54	0.497642	0.947	0.02	3.00672e-50
Tmem147	1.04388e-54	0.201849	0.963	0.036	3.05492e-50
Nup133	1.10085e-54	0.220172	0.953	0.025	3.22164e-50
Rnf34	1.10848e-54	0.222453	0.947	0.02	3.24397e-50
Yipf3	1.13066e-54	0.205576	0.937	0.01	3.30889e-50
Ino80d	1.17126e-54	0.425906	0.984	0.056	3.4277e-50
Mblac2	1.58302e-54	0.226449	0.984	0.056	4.63272e-50
Flrt3	1.70675e-54	0.324336	0.984	0.056	4.99481e-50
Ormdl3	1.90884e-54	-0.21265	0.968	0.041	5.58622e-50
Aggf1	2.34062e-54	0.206112	0.984	0.056	6.84981e-50
Mpv17l2	7.50656e-54	0.210193	0.916	0.005	2.19679e-49
4930432B10Rik	8.68322e-54	0.234447	0.868	0.015	2.54114e-49
Gm57461	9.80063e-54	0.298366	0.826	0	2.86816e-49
Prkcd	1.49522e-53	0.536989	0.963	0.041	4.37575e-49
Nbdy	1.50136e-53	0.57373	0.953	0.03	4.39373e-49
Slc15a2	1.74028e-53	0.340663	0.947	0.025	5.09293e-49
Zfp169	1.81105e-53	0.366037	0.942	0.02	5.30002e-49
Gtf2h1	1.85032e-53	0.238589	0.958	0.036	5.41496e-49
Gmeb2	1.89447e-53	0.420777	0.942	0.02	5.54417e-49
Vmn2r1	1.93652e-53	0.205216	0.937	0.015	5.66722e-49
Fat1	1.96443e-53	0.238029	0.958	0.036	5.74891e-49
Nt5c3b	2.11918e-53	0.330467	0.937	0.015	6.20178e-49
Diaph3	2.19491e-53	0.725557	0.926	0.005	6.4234e-49
Gsr	2.42188e-53	0.200484	0.958	0.036	7.08763e-49
Uba2	2.63758e-53	0.281982	0.984	0.061	7.71889e-49
Kcnc3	2.69142e-53	0.320555	0.995	0.071	7.87643e-49
Prdx4	3.29986e-53	-0.372525	0.963	0.041	9.65704e-49
Gna12	3.38321e-53	0.292584	0.989	0.066	9.90096e-49
Gm19325	2.10887e-52	0.201384	0.826	0.005	6.17161e-48
2410022M11Rik	2.10887e-52	0.290577	0.826	0.005	6.17161e-48
Aldoa	2.24228e-52	0.634137	0.984	0.066	6.56203e-48
Pde8a	2.43356e-52	0.316602	0.974	0.056	7.1218e-48
Tmem131l	2.61219e-52	0.499687	0.979	0.061	7.64458e-48
Slc25a13	2.81626e-52	0.406348	0.953	0.036	8.24179e-48
Nsun2	2.87124e-52	0.391063	0.942	0.025	8.40267e-48
Prpf19	2.87124e-52	0.369351	0.942	0.025	8.40267e-48
Tomm20	2.89752e-52	0.390629	0.989	0.071	8.4796e-48
Glrx3	3.08927e-52	0.239418	0.947	0.03	9.04074e-48
Zfp955a	3.11927e-52	0.255189	0.963	0.046	9.12853e-48
mt-Nd1	3.37954e-52	0.468546	0.942	0.025	9.89021e-48
Mrpl32	3.43129e-52	0.635281	0.926	0.01	1.00417e-47
Scyl3	3.47753e-52	0.300691	0.947	0.03	1.0177e-47
Thyn1	3.6155e-52	0.284284	0.932	0.015	1.05808e-47
Cat	3.99792e-52	0.404965	0.921	0.005	1.16999e-47
Adcy1	4.51417e-52	0.215477	0.995	0.076	1.32107e-47
Foxo3	5.25665e-52	0.233075	0.984	0.066	1.53836e-47
Stk32c	7.14813e-52	0.254023	0.921	0.015	2.0919e-47
Ccdc92	1.06887e-51	-0.273237	0.979	0.061	3.12804e-47
Junb	1.49955e-51	-0.304999	0.884	0.02	4.38843e-47
Gmip	1.54238e-51	0.244443	0.9	0.005	4.51377e-47
Cyb5r4	1.79494e-51	0.731347	0.963	0.051	5.25289e-47
Gm16599	2.16365e-51	0.220533	0.889	0.02	6.33191e-47
Frmd3	4.01855e-51	0.343109	0.989	0.076	1.17603e-46
Ccdc186	4.25427e-51	0.362953	0.984	0.071	1.24501e-46
Ogfod1	4.36381e-51	0.499596	0.979	0.066	1.27707e-46
Ubqln1	5.134e-51	0.22445	0.963	0.051	1.50246e-46
Steep1	5.14887e-51	0.550403	0.926	0.015	1.50682e-46
Tmem127	5.15799e-51	0.476541	0.932	0.02	1.50949e-46
Gtf2h2	5.60267e-51	0.299103	0.963	0.051	1.63962e-46
Ephb2	6.11384e-51	0.231249	0.984	0.071	1.78921e-46
Tubb2a	6.14933e-51	0.356225	0.932	0.02	1.7996e-46
Slc5a3	6.42547e-51	0.216367	0.932	0.02	1.88041e-46
Iars2	6.48439e-51	0.239629	0.958	0.046	1.89766e-46
Furin	7.5627e-51	0.400739	0.916	0.005	2.21322e-46
Septin10	8.13209e-51	-0.214341	0.947	0.036	2.37986e-46
Tmem50b	8.42078e-51	0.323959	0.911	0	2.46434e-46
Uqcrc2	8.53359e-51	0.248716	0.989	0.076	2.49736e-46
Cystm1	9.87754e-51	-0.319221	0.963	0.051	2.89066e-46
Mid1	1.08287e-50	0.203705	1	0.086	3.16902e-46
Ano5	1.90699e-50	0.225225	0.926	0.02	5.58082e-46
Atf7	2.36902e-50	0.772538	0.989	0.081	6.93295e-46
Snapc3	3.30845e-50	0.526721	0.984	0.076	9.68217e-46
Grina	4.85727e-50	0.369352	0.968	0.061	1.42148e-45
Dpy19l1	5.36903e-50	0.61888	0.989	0.081	1.57125e-45
Cep43	7.28815e-50	0.31825	0.947	0.041	2.13288e-45
Mdh2	7.72017e-50	0.365487	0.974	0.066	2.25931e-45
Vwa5b2	8.79043e-50	0.2092	0.947	0.041	2.57252e-45
Tmem192	9.08675e-50	0.34364	0.926	0.02	2.65924e-45
Zfp770	9.50371e-50	0.509704	0.921	0.015	2.78126e-45
Fam210a	9.72682e-50	0.246406	0.932	0.025	2.84655e-45
Slc43a2	9.85644e-50	0.285327	0.979	0.071	2.88449e-45
Ddx25	1.00552e-49	0.245226	0.926	0.02	2.94264e-45
Dlg4	1.11876e-49	0.309698	0.984	0.076	3.27406e-45
Zfp511	1.21422e-49	0.233522	0.916	0.01	3.55342e-45
Tspan18	1.24071e-49	-0.2665	0.953	0.046	3.63093e-45
Tmed10	1.96503e-49	-0.649155	0.095	0.102	5.75067e-45
5830448L01Rik	2.56624e-49	-0.302712	0.9	0.02	7.51012e-45
9330111N05Rik	2.99681e-49	0.257158	0.921	0.02	8.77016e-45
Crebrf	3.03795e-49	0.668319	0.989	0.086	8.89055e-45
Cemip2	4.56768e-49	0.39378	0.932	0.041	1.33673e-44
Marchf8	5.21036e-49	0.562937	0.979	0.076	1.52481e-44
Mrps36	5.32261e-49	0.219073	0.816	0.005	1.55766e-44
Jak1	5.51473e-49	0.562101	0.979	0.076	1.61389e-44
Elf2	7.6578e-49	0.585433	1	0.096	2.24106e-44
Tacc2	8.50279e-49	0.30993	0.984	0.081	2.48834e-44
Nono	8.51658e-49	0.412667	0.953	0.051	2.49238e-44
Pdcd10	9.49126e-49	0.696139	0.942	0.041	2.77762e-44
Ndufaf5	9.68016e-49	0.280019	0.953	0.051	2.8329e-44
Anxa7	1.06863e-48	0.246671	0.911	0.015	3.12735e-44
Rbl2	1.11993e-48	0.308767	0.979	0.076	3.27746e-44
Ccdc171	1.20524e-48	0.38465	0.947	0.046	3.52714e-44
Mtrex	1.20726e-48	0.521277	0.974	0.071	3.53306e-44
Elp1	1.27867e-48	0.265152	0.932	0.03	3.74203e-44
Clgn	1.49585e-48	0.26372	0.932	0.03	4.37762e-44
Slc25a44	1.73836e-48	0.309232	0.916	0.015	5.08732e-44
Zadh2	1.75054e-48	-0.225233	0.942	0.041	5.12296e-44
Ipo4	1.80029e-48	-0.263148	0.932	0.03	5.26856e-44
Tti2	1.87083e-48	0.277345	0.911	0.01	5.47498e-44
Mfsd14b	1.92632e-48	-0.452091	0.1	0.046	5.63738e-44
Zc3h12c	1.94301e-48	-0.63603	0.1	0.076	5.68623e-44
Nabp2	1.95285e-48	0.328457	0.911	0.01	5.71502e-44
Knop1	2.01293e-48	-0.555106	0.1	0.061	5.89083e-44
Pls3	2.13012e-48	-0.441669	0.1	0.061	6.2338e-44
Slc25a16	2.14394e-48	-0.437405	0.1	0.051	6.27424e-44
Gtf2h5	2.16638e-48	-0.301347	0.1	0.041	6.33991e-44
Atat1	2.22009e-48	-0.376195	0.1	0.025	6.49709e-44
Snrnp40	2.29614e-48	-0.287524	0.1	0.036	6.71964e-44
Ppfia4	2.3342e-48	-0.283917	0.1	0.051	6.83103e-44
Pcbd2	2.39615e-48	-0.294005	0.1	0.036	7.01233e-44
Sfi1	2.43554e-48	-0.270888	0.1	0.051	7.1276e-44
Pip4p1	2.48673e-48	-0.288529	0.1	0.046	7.27741e-44
Hivep1	2.51717e-48	-0.671264	0.1	0.071	7.3665e-44
Npdc1	2.55962e-48	-0.22289	0.968	0.066	7.49073e-44
Tulp3	2.63181e-48	-0.293497	0.1	0.046	7.702e-44
Snx27	2.63293e-48	-0.378399	0.1	0.066	7.70526e-44
Glce	2.63333e-48	-0.323956	0.1	0.061	7.70645e-44
Rabl2	2.6364e-48	0.353062	0.1	0.01	7.71544e-44
Siah3	2.65154e-48	-0.312682	0.1	0.051	7.75972e-44
Kcnk1	2.67433e-48	0.239398	0.1	0.01	7.82641e-44
Rap2a	2.77032e-48	0.20172	0.1	0.02	8.10733e-44
Agbl1	2.89595e-48	0.370895	0.821	0.01	8.47499e-44
Myl6	2.90707e-48	-0.387563	0.1	0.061	8.50755e-44
Atm	3.21433e-48	0.264093	0.1	0.025	9.40674e-44
Uqcc1	3.3064e-48	-0.305253	0.1	0.086	9.67619e-44
Atg4a	3.32533e-48	-0.290754	0.1	0.051	9.73158e-44
Dcun1d5	3.70091e-48	-0.44288	0.1	0.096	1.08307e-43
Ifngr2	3.89433e-48	0.471669	0.926	0.03	1.13968e-43
Sh3gl3	4.81301e-48	0.79817	0.979	0.081	1.40853e-43
Srcin1	6.21596e-48	0.967252	0.979	0.086	1.8191e-43
Fgf10	7.17398e-48	-0.423132	0.1	0.02	2.09947e-43
Morc3	1.13819e-47	0.469258	0.953	0.056	3.3309e-43
Angpt1	1.21695e-47	0.361581	0.947	0.051	3.56141e-43
Arhgef4	1.24437e-47	0.379031	0.942	0.046	3.64165e-43
Rad17	1.36469e-47	0.251754	0.963	0.066	3.99376e-43
Tkt	1.36711e-47	0.353886	0.958	0.061	4.00085e-43
Reep2	1.58049e-47	0.243165	0.942	0.046	4.62529e-43
Emc10	1.58991e-47	0.276394	0.937	0.041	4.65286e-43
Atg13	1.68113e-47	0.253512	0.947	0.051	4.91982e-43
Zfp800	1.79758e-47	0.235096	0.968	0.071	5.26062e-43
Cplx1	1.81084e-47	0.207635	0.932	0.036	5.29943e-43
Rpl23	1.83003e-47	0.328468	0.937	0.041	5.3556e-43
Kcna2	2.21472e-47	-0.839962	0.105	0.091	6.48138e-43
Ddr1	2.29964e-47	0.405811	0.921	0.025	6.72989e-43
5730480H06Rik	2.44152e-47	0.444743	0.911	0.015	7.1451e-43
5330438D12Rik	2.59642e-47	-0.550841	0.105	0.102	7.59841e-43
Yae1d1	2.6573e-47	0.29832	0.911	0.015	7.7766e-43
Prkdc	2.67707e-47	-0.530252	0.105	0.056	7.83444e-43
Amer1	2.69507e-47	0.221315	0.911	0.015	7.88712e-43
Poldip3	2.74628e-47	-0.410096	0.105	0.066	8.037e-43
Asnsd1	2.85155e-47	0.230543	0.911	0.015	8.34506e-43
Agl	2.94538e-47	-0.468671	0.105	0.051	8.61964e-43
Rasgrp2	2.95201e-47	-0.20787	0.916	0.02	8.63905e-43
Slc13a5	3.04536e-47	0.203422	0.858	0	8.91223e-43
Dhps	3.05676e-47	-0.221632	0.105	0.046	8.9456e-43
Ndn	3.05676e-47	-0.203519	0.942	0.046	8.9456e-43
Rexo4	3.09361e-47	-0.583427	0.105	0.086	9.05344e-43
Wdr13	3.13805e-47	-0.298812	0.105	0.03	9.18349e-43
Cog8	3.2275e-47	-0.387869	0.105	0.03	9.44529e-43
Dipk1a	3.23068e-47	-0.518262	0.105	0.071	9.45459e-43
Zmiz1os1	3.34715e-47	-0.277719	0.105	0.041	9.79542e-43
Dstyk	3.38786e-47	-0.251467	0.105	0.051	9.91456e-43
Rab3a	3.44258e-47	-0.400785	0.105	0.061	1.00747e-42
Ifrd1	3.59078e-47	-0.441779	0.105	0.056	1.05084e-42
Gpam	3.61144e-47	-0.286852	0.105	0.03	1.05689e-42
Gabpb2	3.64029e-47	-0.249365	0.105	0.061	1.06533e-42
Spats2l	3.75209e-47	0.841851	0.974	0.081	1.09805e-42
Marcks	4.08924e-47	0.330493	0.105	0.005	1.19672e-42
Zfp266	4.24603e-47	-0.209169	0.105	0.056	1.2426e-42
Rnf114	4.53992e-47	0.28108	0.105	0.015	1.32861e-42
Sgce	5.09341e-47	-0.243338	0.979	0.081	1.49059e-42
Rskr	5.86037e-47	-0.284619	0.942	0.056	1.71504e-42
Prune2	6.09958e-47	0.503148	0.984	0.091	1.78504e-42
Gm32014	7.75339e-47	-0.319415	0.921	0.03	2.26903e-42
Gm12324	8.88118e-47	0.320309	0.826	0.015	2.59908e-42
Slc25a28	9.36488e-47	-0.264888	0.989	0.091	2.74063e-42
Rad54l2	9.91351e-47	-0.605862	0.984	0.086	2.90119e-42
Pitpnm2	1.09343e-46	0.371108	0.953	0.061	3.19994e-42
Slc16a7	1.13159e-46	0.453244	0.989	0.096	3.3116e-42
Ppp1r12c	1.73509e-46	0.374261	0.879	0.015	5.07775e-42
Gm30439	1.88377e-46	-0.829397	0.111	0.096	5.51286e-42
Hadha	1.90987e-46	0.572355	0.989	0.096	5.58923e-42
Gprin3	1.96942e-46	0.409913	0.105	0.041	5.7635e-42
Gid4	2.07499e-46	0.487385	0.921	0.03	6.07246e-42
Arl5a	2.35204e-46	0.433936	0.921	0.03	6.88323e-42
Prkd1	2.65269e-46	0.22226	0.937	0.046	7.7631e-42
Otx2os1	2.65973e-46	0.282281	0.963	0.071	7.78369e-42
Cd200	2.73415e-46	0.337169	0.963	0.071	8.00149e-42
Nsun6	2.90176e-46	0.404749	0.916	0.025	8.49199e-42
Lin52	3.06705e-46	-0.657324	0.111	0.102	8.97572e-42
Ubxn7	3.66098e-46	-0.470577	0.111	0.091	1.07138e-41
Arih2	3.80322e-46	-0.522667	0.111	0.046	1.11301e-41
Kctd4	3.89168e-46	-0.502794	0.111	0.041	1.1389e-41
Nmt2	3.90067e-46	-0.564527	0.111	0.096	1.14153e-41
Arf1	3.90749e-46	-0.219116	0.953	0.061	1.14353e-41
Tceal5	4.03438e-46	0.260101	0.905	0.015	1.18066e-41
Fuca2	4.14126e-46	-0.326082	0.926	0.036	1.21194e-41
Fam98a	4.30371e-46	-0.32028	0.111	0.061	1.25948e-41
Trappc10	4.38551e-46	-0.419305	0.111	0.076	1.28342e-41
Srpk1	4.45315e-46	-0.336621	0.111	0.081	1.30321e-41
Me2	4.49028e-46	-0.394634	0.111	0.046	1.31408e-41
Fbxo28	4.55259e-46	-0.224224	0.963	0.071	1.33232e-41
Stim1	4.55259e-46	-0.287059	0.111	0.071	1.33232e-41
Rps6kc1	4.56312e-46	-0.414347	0.111	0.102	1.3354e-41
Os9	4.62571e-46	-0.349927	0.111	0.051	1.35371e-41
Zfp948	5.22411e-46	-0.330814	0.963	0.071	1.52884e-41
Dennd2a	5.27764e-46	-0.22947	0.111	0.041	1.5445e-41
Nae1	5.31611e-46	-0.224639	0.111	0.076	1.55576e-41
Psma7	5.45957e-46	-0.221447	0.111	0.051	1.59774e-41
Ubap2	5.56238e-46	-0.246707	0.111	0.066	1.62783e-41
Rps6ka2	5.84602e-46	-0.295516	0.111	0.056	1.71084e-41
Nckap5l	6.34129e-46	-0.230038	0.1	0.041	1.85578e-41
Ncan	6.68093e-46	0.264525	0.111	0	1.95518e-41
Ppp4r4	6.8068e-46	-0.396466	0.968	0.076	1.99201e-41
Fbxo44	7.82978e-46	0.200819	0.111	0.036	2.29138e-41
C1qbp	9.40763e-46	0.200184	0.889	0.01	2.75314e-41
Vps35l	1.00841e-45	-0.246468	0.984	0.091	2.9511e-41
Nsmaf	1.16048e-45	0.709691	0.974	0.086	3.39613e-41
Mapk8	1.3303e-45	0.403103	0.974	0.086	3.89311e-41
Cep164	1.40301e-45	0.524465	0.958	0.071	4.10591e-41
Eif4a2	1.52483e-45	0.459647	0.974	0.086	4.46241e-41
1110015O18Rik	1.55101e-45	0.230348	0.847	0	4.53904e-41
Fgf9	1.60567e-45	-0.285996	0.837	0.03	4.69898e-41
Ncapd3	1.75255e-45	0.232194	0.984	0.096	5.12883e-41
Glud1	2.01747e-45	0.380312	0.989	0.102	5.90414e-41
Ccdc30	2.03474e-45	0.291653	0.968	0.081	5.95466e-41
Tmod3	2.16141e-45	0.685129	0.937	0.051	6.32535e-41
Tac1	2.38119e-45	-0.325788	0.911	0.036	6.96857e-41
Gm33989	2.54786e-45	0.250138	0.937	0.051	7.45631e-41
Ccdc91	2.65476e-45	0.279798	0.937	0.051	7.76917e-41
Zfp160	2.72864e-45	0.258857	0.953	0.066	7.98536e-41
Smim10l1	3.08609e-45	0.301735	0.932	0.046	9.03143e-41
Anp32a	3.34757e-45	0.392193	0.916	0.03	9.79666e-41
Sqle	4.22787e-45	0.205826	0.916	0.03	1.23729e-40
Slc35e2	4.2863e-45	0.290687	0.916	0.03	1.25439e-40
Ino80dos	4.40558e-45	0.282065	0.916	0.03	1.28929e-40
Shb	5.22684e-45	0.219899	0.905	0.02	1.52963e-40
Gpkow	5.22684e-45	0.212372	0.905	0.02	1.52963e-40
Mrpl18	5.25239e-45	-0.305147	0.926	0.041	1.53711e-40
Kbtbd3	5.46439e-45	-0.24516	0.116	0.056	1.59915e-40
Asb1	5.67312e-45	0.367934	0.9	0.015	1.66024e-40
Izumo4	5.70918e-45	-0.300463	0.116	0.051	1.67079e-40
Nhsl1	5.75551e-45	-0.263406	0.921	0.036	1.68435e-40
Maob	5.78605e-45	0.216396	0.805	0.005	1.69329e-40
Ippk	5.98402e-45	-0.274903	0.911	0.025	1.75122e-40
Naa20	6.28536e-45	-0.271243	0.116	0.046	1.83941e-40
Wbp1l	6.36066e-45	-0.342443	0.116	0.041	1.86145e-40
Tars2	6.59959e-45	-0.37372	0.116	0.036	1.93137e-40
Kin	7.35025e-45	-0.292272	0.116	0.025	2.15105e-40
Gm38250	8.50065e-45	0.271226	0.889	0.005	2.48771e-40
Atp5g3	1.01641e-44	0.459737	0.116	0.005	2.97452e-40
Igsf3	1.02585e-44	-0.451159	0.963	0.076	3.00214e-40
Silc1	1.13191e-44	-0.335934	0.111	0.071	3.31255e-40
Ebf3	1.34241e-44	-0.214686	0.116	0.081	3.92855e-40
Vapa	1.36986e-44	0.546873	0.942	0.061	4.00888e-40
Ndst3	1.39509e-44	0.60033	0.984	0.102	4.08273e-40
Sp3	1.9106e-44	0.206018	0.958	0.076	5.59138e-40
Wdr53	2.08263e-44	-0.22889	0.895	0.015	6.09482e-40
Slc1a1	2.08474e-44	0.349151	0.942	0.061	6.10099e-40
Gtf2f1	2.091e-44	-0.253276	0.116	0.03	6.11931e-40
Tiparp	2.17098e-44	-0.239344	0.116	0.025	6.35337e-40
D130009I18Rik	2.21863e-44	0.367106	0.837	0.02	6.49282e-40
P4ha1	2.29182e-44	0.421879	0.942	0.061	6.707e-40
Nkx2-2os	2.51201e-44	-0.240516	0.879	0.015	7.35139e-40
Acbd6	3.56316e-44	0.273178	0.979	0.096	1.04276e-39
Prpf4	4.18614e-44	0.540605	0.911	0.03	1.22507e-39
Ndel1	4.32883e-44	0.220524	0.926	0.046	1.26683e-39
4930570G19Rik	4.50938e-44	0.386499	0.921	0.041	1.31967e-39
Ankfn1	4.53464e-44	-0.485387	0.947	0.076	1.32706e-39
Megf10	4.59642e-44	0.387422	0.895	0.02	1.34514e-39
Ppargc1a	5.93823e-44	-0.476492	0.121	0.056	1.73782e-39
Nt5m	6.07857e-44	0.286993	0.905	0.025	1.77889e-39
St3gal2	6.18986e-44	0.482529	0.9	0.02	1.81146e-39
Epdr1	6.352e-44	-0.403534	0.121	0.056	1.85891e-39
Sharpin	6.41726e-44	0.225777	0.905	0.025	1.87801e-39
Sf1	6.77478e-44	-0.215286	0.121	0.071	1.98264e-39
Ajap1	6.85784e-44	-0.293095	0.121	0.066	2.00695e-39
Gm14410	6.95023e-44	-0.435757	0.121	0.041	2.03398e-39
Gspt1	7.13992e-44	-0.354214	0.121	0.066	2.0895e-39
Sin3a	7.20941e-44	-0.333082	0.121	0.051	2.10983e-39
Ireb2	7.21158e-44	-0.250154	0.121	0.061	2.11047e-39
Zfp938	7.40632e-44	-0.316855	0.121	0.051	2.16746e-39
Slc35f5	7.48433e-44	0.220255	0.9	0.02	2.19029e-39
Marchf2	7.53447e-44	-0.343673	0.121	0.076	2.20496e-39
BC005537	7.60858e-44	-0.415518	0.121	0.051	2.22665e-39
Sae1	7.66949e-44	-0.323348	0.121	0.056	2.24447e-39
Rpl26	7.89986e-44	0.241132	0.116	0.015	2.31189e-39
Ift172	8.02974e-44	-0.250979	0.121	0.051	2.3499e-39
Slc20a1	8.24893e-44	-0.342286	0.121	0.051	2.41405e-39
Exosc10	8.38815e-44	-0.20259	0.121	0.046	2.45479e-39
Pank2	8.38815e-44	-0.205141	0.121	0.046	2.45479e-39
Slc22a5	8.93645e-44	-0.215103	0.121	0.03	2.61525e-39
Zhx1	9.21529e-44	-0.274504	0.121	0.036	2.69685e-39
Ulk3	9.36758e-44	0.270713	0.863	0.005	2.74142e-39
Arl1	9.89691e-44	-0.25994	0.121	0.025	2.89633e-39
Lpcat4	1.00317e-43	-0.229263	0.121	0.025	2.93576e-39
Dad1	1.01682e-43	-0.234923	0.121	0.025	2.97573e-39
Ripor1	1.05323e-43	0.26977	0.889	0.01	3.08228e-39
Fam184b	1.20818e-43	0.209364	0.121	0.041	3.53573e-39
Ppp2cb	1.38042e-43	0.220165	0.121	0.015	4.0398e-39
Tle2	1.38121e-43	0.228566	0.121	0.01	4.0421e-39
Atp6v1g1	1.3974e-43	0.202986	0.121	0.005	4.08948e-39
Lclat1	1.65228e-43	0.654319	0.958	0.081	4.83541e-39
Itfg1	2.19321e-43	0.450178	0.995	0.117	6.41842e-39
Dcun1d4	2.25953e-43	0.347877	0.947	0.071	6.6125e-39
Rtl5	2.30356e-43	-0.200336	0.826	0.02	6.74138e-39
Dnajc24	2.30477e-43	0.582924	0.932	0.056	6.7449e-39
Gripap1	3.38961e-43	-0.76537	0.126	0.102	9.91969e-39
Rps6ka1	3.41569e-43	-0.312895	0.121	0.015	9.99602e-39
Dtx1	3.41569e-43	-0.265657	0.121	0.015	9.99602e-39
Eif3a	3.76823e-43	-0.813036	0.126	0.102	1.10277e-38
Supt6	3.79926e-43	0.286616	0.947	0.071	1.11185e-38
Tnfrsf11a	3.95666e-43	-0.202643	0.868	0.01	1.15792e-38
Col11a1	4.13443e-43	0.209447	0.974	0.096	1.20994e-38
Jak2	4.47615e-43	-0.447399	0.126	0.096	1.30994e-38
Trim35	4.5876e-43	-0.668054	0.126	0.091	1.34256e-38
Utp14a	4.7994e-43	0.370823	0.921	0.046	1.40454e-38
Zcchc14	5.16211e-43	-0.54384	0.126	0.066	1.51069e-38
Pxk	6.03092e-43	-0.520712	0.126	0.076	1.76495e-38
Nefm	6.04871e-43	0.333689	0.984	0.107	1.77016e-38
Fabp7	6.37777e-43	0.331029	0.774	0.005	1.86646e-38
Cmtm4	6.54866e-43	0.225853	0.911	0.036	1.91647e-38
Armh3	6.9134e-43	-0.500521	0.126	0.091	2.02321e-38
Peli2	7.18004e-43	0.382385	0.905	0.03	2.10124e-38
Dnajb14	7.19886e-43	0.34125	0.979	0.102	2.10675e-38
Rab12	7.45564e-43	-0.438873	0.126	0.076	2.18189e-38
Rbbp5	7.67639e-43	0.28328	0.905	0.03	2.24649e-38
Tspyl2	7.78626e-43	-0.418364	0.126	0.091	2.27865e-38
Shc3	7.79702e-43	0.69155	0.974	0.096	2.2818e-38
Gm13629	7.83886e-43	-0.451971	0.126	0.168	2.29404e-38
Zfp810	7.96083e-43	0.294458	0.9	0.025	2.32974e-38
Gsg1l	7.96371e-43	0.237957	0.884	0.041	2.33058e-38
Slc6a17	7.99957e-43	-0.246455	0.126	0.102	2.34108e-38
AI987944	8.61752e-43	-0.258169	0.121	0.025	2.52192e-38
Tra2b	8.62472e-43	-0.205573	0.126	0.076	2.52402e-38
Nop56	8.98083e-43	0.29134	0.984	0.107	2.62824e-38
Nudcd1	9.22456e-43	-0.357757	0.126	0.046	2.69957e-38
Hnrnpa3	9.25529e-43	0.61613	0.968	0.096	2.70856e-38
Runx2	9.38021e-43	-0.387907	0.126	0.041	2.74512e-38
Kcnj6	9.41915e-43	0.54709	0.984	0.112	2.75652e-38
Ptpn21	9.54353e-43	0.225501	0.895	0.02	2.79291e-38
Mtmr14	9.76271e-43	-0.22126	0.126	0.041	2.85706e-38
Man2c1os	9.77415e-43	-0.454567	0.126	0.036	2.8604e-38
Immp1l	1.01449e-42	-0.223691	0.126	0.071	2.9689e-38
Islr2	1.0448e-42	0.235535	0.732	0.01	3.05761e-38
Sema4g	1.06721e-42	-0.510829	0.932	0.056	3.12318e-38
Ube2d-ps	1.09834e-42	-0.405322	0.947	0.071	3.21429e-38
Ibtk	1.10201e-42	-0.250035	0.126	0.036	3.22503e-38
Slirp	1.19262e-42	-0.249235	0.126	0.03	3.49019e-38
Rpl35a	1.25371e-42	0.214781	0.889	0.015	3.66898e-38
Ascc2	1.28141e-42	-0.226555	0.963	0.086	3.75003e-38
Rad23a	1.40623e-42	-0.306705	0.126	0.02	4.11533e-38
Vgf	1.61281e-42	-0.257882	0.868	0.025	4.7199e-38
Plec	1.66711e-42	0.210692	0.126	0.051	4.87879e-38
Lingo1	1.67117e-42	-0.455193	0.979	0.102	4.89068e-38
Pdlim5	1.78803e-42	0.215402	0.126	0.02	5.23268e-38
Slc38a3	1.82555e-42	0.309624	0.742	0.005	5.34246e-38
B130024G19Rik	2.30197e-42	0.704916	0.958	0.091	6.73672e-38
Map3k12	2.60966e-42	0.709647	0.911	0.041	7.63718e-38
Synpo2	2.88565e-42	0.502467	0.126	0.066	8.44485e-38
Fam193b	2.90782e-42	-0.696053	0.132	0.112	8.50974e-38
Taok3	3.65345e-42	0.283448	0.953	0.081	1.06918e-37
Anapc4	4.30184e-42	0.215247	0.984	0.112	1.25893e-37
Lncenc1	4.3623e-42	-0.325786	0.863	0.041	1.27663e-37
Habp4	4.46257e-42	0.365426	0.974	0.102	1.30597e-37
Katnip	4.49392e-42	0.282507	0.921	0.051	1.31515e-37
Lsm14b	5.1138e-42	0.469895	0.874	0.005	1.49655e-37
Gm9801	6.15591e-42	0.802595	0.974	0.107	1.80153e-37
Bcorl1	6.2122e-42	0.21136	0.916	0.046	1.818e-37
Agpat4	6.62181e-42	-0.516238	0.132	0.091	1.93787e-37
Hsd17b4	6.69245e-42	0.415711	0.905	0.036	1.95855e-37
Ttyh2	6.92971e-42	0.260159	0.874	0.015	2.02798e-37
Phb	6.94042e-42	0.208541	0.911	0.041	2.03111e-37
Phka2	7.03224e-42	-0.520113	0.132	0.071	2.05799e-37
Rnf14	7.16137e-42	-0.421452	0.132	0.091	2.09577e-37
Myt1	7.41152e-42	-0.381242	0.132	0.081	2.16898e-37
Fbxo34	7.7334e-42	-0.362625	0.132	0.066	2.26318e-37
Atxn7l3	8.16613e-42	0.234959	0.9	0.03	2.38982e-37
Lamp2	8.46533e-42	0.498824	0.979	0.112	2.47738e-37
Igsf9b	8.58943e-42	-0.315675	0.132	0.096	2.5137e-37
Gak	9.01646e-42	-0.281836	0.132	0.081	2.63867e-37
Selenos	9.3033e-42	-0.361308	0.132	0.061	2.72261e-37
Rpap2	9.95318e-42	0.233732	0.9	0.03	2.9128e-37
Cep104	1.00283e-41	-0.393194	0.132	0.051	2.93479e-37
Vamp4	1.00573e-41	-0.209971	0.132	0.056	2.94328e-37
Crlf3	1.04493e-41	0.664755	0.889	0.02	3.05797e-37
Dkk3	1.04828e-41	-0.217314	0.126	0.036	3.06778e-37
Rsl1d1	1.04828e-41	0.293909	0.895	0.025	3.06778e-37
Gm20275	1.09935e-41	-0.245501	0.132	0.051	3.21725e-37
Usp37	1.20644e-41	-0.233043	0.132	0.041	3.53064e-37
Klf3	1.21101e-41	-0.306537	0.132	0.036	3.54403e-37
Cnbd2	1.21101e-41	-0.422861	0.132	0.036	3.54403e-37
Zfp64	1.24062e-41	0.505403	0.889	0.02	3.63068e-37
Wars2	1.29073e-41	0.210183	0.889	0.02	3.77732e-37
Slc4a3	1.30052e-41	-0.264788	0.132	0.071	3.80597e-37
Ubtf	1.30542e-41	-0.318271	0.132	0.041	3.82031e-37
Epg5	1.45005e-41	-0.216756	0.132	0.041	4.24356e-37
Cnn3	1.64998e-41	0.201559	0.884	0.015	4.82865e-37
Zfp369	2.00844e-41	-0.220269	0.126	0.051	5.8777e-37
Inpp5a	2.12091e-41	-0.551525	0.132	0.066	6.20684e-37
Pex7	2.19174e-41	0.262925	0.132	0.025	6.41413e-37
Plekha7	2.26415e-41	0.573561	0.921	0.056	6.62602e-37
Glul	2.3406e-41	0.428372	0.132	0.025	6.84975e-37
Ipp	2.36999e-41	0.26982	0.132	0.01	6.93577e-37
P2ry14	2.38646e-41	0.484128	0.132	0.015	6.98397e-37
Gxylt1	2.38646e-41	0.403889	0.132	0.015	6.98397e-37
Ugdh	2.41809e-41	0.21926	0.132	0.015	7.07653e-37
Appl2	2.48239e-41	0.249123	0.132	0.041	7.2647e-37
Dgkg	2.51516e-41	0.201627	0.968	0.102	7.36061e-37
Mrps7	2.94356e-41	0.283083	0.868	0	8.61433e-37
Wrn	3.21572e-41	0.414576	0.968	0.102	9.4108e-37
2410018L13Rik	3.56268e-41	0.232195	0.868	0.01	1.04262e-36
Cab39l	3.56714e-41	0.361435	0.942	0.076	1.04392e-36
Ndufs1	4.39853e-41	0.282259	0.926	0.061	1.28723e-36
Rpl36a	4.45573e-41	-0.344811	0.884	0.02	1.30397e-36
Coa6	5.10038e-41	-0.207374	0.779	0.025	1.49263e-36
Xpo6	5.31954e-41	-0.390742	0.137	0.102	1.55676e-36
Selenop	6.02405e-41	0.218657	0.132	0.02	1.76294e-36
Dynll2	6.1934e-41	0.477651	0.905	0.041	1.8125e-36
Zfp532	6.53072e-41	0.612873	0.989	0.127	1.91122e-36
Tmem260	7.11051e-41	-0.545974	0.137	0.081	2.08089e-36
Dlgap3	7.18468e-41	0.20313	0.911	0.046	2.1026e-36
Utrn	7.39793e-41	0.586283	0.995	0.132	2.165e-36
Usp40	7.40072e-41	-0.337191	0.137	0.086	2.16582e-36
Snta1	9.03328e-41	0.237877	0.905	0.041	2.64359e-36
Samd4b	9.59394e-41	-0.332186	0.137	0.056	2.80767e-36
Cxadr	9.86469e-41	-0.212437	0.137	0.071	2.8869e-36
Cops3	9.95838e-41	-0.35829	0.137	0.061	2.91432e-36
Acly	1.02195e-40	-0.381608	0.137	0.061	2.99073e-36
Nus1	1.03642e-40	-0.397942	0.137	0.051	3.03308e-36
Spen	1.05804e-40	-0.289672	0.137	0.107	3.09635e-36
Dram2	1.09024e-40	-0.263611	0.926	0.061	3.19059e-36
Adam10	1.14813e-40	-0.503643	0.137	0.061	3.35999e-36
Stx3	1.29953e-40	0.525376	0.905	0.046	3.80308e-36
Samd8	1.30549e-40	-0.324353	0.137	0.046	3.82051e-36
Ppil3	1.3124e-40	0.270886	0.874	0.015	3.84074e-36
Naca	1.36046e-40	-0.316622	0.137	0.051	3.98139e-36
Homer2	1.39099e-40	-0.447553	0.953	0.086	4.07072e-36
Efcab6	1.56015e-40	0.22028	0.763	0.015	4.56579e-36
Mdc1	1.8643e-40	0.361703	0.879	0.015	5.45587e-36
Eif4a1	1.88884e-40	-0.243456	0.137	0.03	5.52768e-36
Odf2	1.96471e-40	0.286286	0.984	0.122	5.74971e-36
Tmem200a	2.069e-40	0.453675	0.853	0.046	6.05492e-36
Ski	2.38542e-40	0.20074	0.137	0.03	6.98094e-36
Ncoa4	2.40808e-40	0.222324	0.874	0.01	7.04726e-36
Nxpe3	2.58569e-40	0.28447	0.137	0.02	7.56702e-36
Bicdl1	2.63567e-40	-0.809325	0.142	0.117	7.71328e-36
Nfe2l1	2.85338e-40	0.290864	0.942	0.081	8.35041e-36
Psmd13	3.17687e-40	0.438355	0.137	0.015	9.29711e-36
Grik5	3.40762e-40	0.345632	0.937	0.076	9.97239e-36
Rpp21	3.44448e-40	0.235004	0.137	0.005	1.00803e-35
Zc3h14	3.56952e-40	0.200835	0.958	0.096	1.04462e-35
Zfp382	3.62837e-40	0.239946	0.137	0.005	1.06184e-35
Gpr45	4.29532e-40	-0.391252	0.142	0.102	1.25703e-35
Mpped1	4.73462e-40	-0.220313	0.137	0.036	1.38559e-35
Sec24a	5.05004e-40	0.317276	0.932	0.071	1.47789e-35
Copa	5.40212e-40	-0.659188	0.142	0.076	1.58093e-35
Tbc1d1	5.50645e-40	-0.552913	0.142	0.096	1.61146e-35
Lynx1	5.81334e-40	0.208783	0.921	0.061	1.70127e-35
Rtf1	5.86838e-40	-0.326566	0.142	0.096	1.71738e-35
Ankrd10	6.17488e-40	-0.519701	0.142	0.096	1.80708e-35
Txndc15	6.97951e-40	0.2469	0.916	0.056	2.04255e-35
Dhrs3	7.19464e-40	0.231162	0.674	0.005	2.10551e-35
Metrn	8.49849e-40	0.311106	0.668	0	2.48708e-35
Slc39a7	8.77729e-40	0.521122	0.9	0.041	2.56867e-35
Wdr11	8.89069e-40	0.251115	0.9	0.041	2.60186e-35
Neto2	9.34979e-40	-0.343589	0.142	0.086	2.73622e-35
Cfap97	9.45424e-40	-0.411485	0.142	0.061	2.76678e-35
Riok1	9.93943e-40	-0.243949	0.142	0.071	2.90877e-35
Lgmn	1.0078e-39	-0.234822	0.921	0.061	2.94932e-35
Tmem170b	1.07774e-39	0.287207	0.9	0.041	3.15401e-35
Dnajc7	1.08807e-39	-0.334054	0.142	0.061	3.18423e-35
Usp54	1.09991e-39	-0.276881	0.963	0.102	3.21889e-35
Psmb1	1.12065e-39	-0.364554	0.142	0.056	3.27958e-35
Spopl	1.30095e-39	-0.34697	0.142	0.061	3.80722e-35
E130102H24Rik	1.30631e-39	-0.254211	0.142	0.056	3.82292e-35
Tent2	1.38152e-39	0.450995	0.958	0.102	4.04302e-35
Phyhipl	1.38891e-39	-0.753171	0.147	0.132	4.06465e-35
Taf4	1.5261e-39	-0.316227	0.905	0.046	4.46612e-35
Pnma8c	1.76883e-39	-0.401267	0.142	0.036	5.17648e-35
Pum3	1.76883e-39	-0.393798	0.142	0.036	5.17648e-35
Ppp2r5a	1.83807e-39	-0.306436	0.142	0.036	5.3791e-35
Syt14	1.99475e-39	-0.471137	0.142	0.096	5.83764e-35
Slc25a3	2.07038e-39	0.559119	0.958	0.102	6.05897e-35
Rbm18	2.34155e-39	-0.242956	0.142	0.025	6.85254e-35
Acsl3	2.34483e-39	0.607192	1	0.147	6.86215e-35
2010204K13Rik	2.35569e-39	-0.218934	0.111	0.01	6.89394e-35
Blvra	2.37173e-39	-0.482747	0.142	0.025	6.94087e-35
Zfp53	2.46461e-39	-0.240749	0.142	0.025	7.21269e-35
Sdc3	2.46461e-39	-0.256941	0.142	0.025	7.21269e-35
Bmpr1b	2.49341e-39	0.347738	0.789	0.005	7.29696e-35
Isy1	2.56998e-39	0.240008	0.874	0.015	7.52105e-35
Armcx4	2.60316e-39	0.224872	0.874	0.015	7.61815e-35
Efr3a	2.87411e-39	0.238386	0.979	0.122	8.4111e-35
Tcta	2.95516e-39	0.243336	0.868	0.01	8.64826e-35
Acvr1	3.03576e-39	0.209962	0.142	0.041	8.88416e-35
Get1	3.54069e-39	0.325262	0.142	0.015	1.03618e-34
Ccdc167	3.58632e-39	0.202406	0.142	0.015	1.04954e-34
Cryab	3.64453e-39	-0.207347	0.111	0.036	1.06657e-34
Ift80	4.01995e-39	0.237143	0.142	0.01	1.17644e-34
Gm16835	4.29601e-39	-0.33911	0.142	0.041	1.25723e-34
2700054A10Rik	4.33914e-39	-0.619108	0.147	0.081	1.26985e-34
Lypd1	4.41257e-39	-0.215315	0.889	0.036	1.29134e-34
Rab6a	4.45005e-39	0.287686	0.937	0.081	1.30231e-34
Hmgn2	4.49686e-39	0.253253	0.142	0.005	1.31601e-34
Ndnf	5.4365e-39	0.56304	0.895	0.046	1.59099e-34
Chordc1	5.57565e-39	-0.440798	0.147	0.096	1.63171e-34
Ptprn	6.16519e-39	-0.322744	0.147	0.096	1.80424e-34
Rars2	6.19267e-39	0.563831	0.9	0.046	1.81229e-34
Gm15738	6.61255e-39	-0.310891	0.142	0.025	1.93516e-34
Mars2	6.69736e-39	-0.282372	0.142	0.025	1.95998e-34
Gja1	6.75625e-39	0.254686	0.905	0.051	1.97722e-34
Btaf1	6.81048e-39	-0.405873	0.147	0.086	1.99309e-34
Chd3	7.40028e-39	0.837974	0.942	0.091	2.16569e-34
Pigu	8.16867e-39	0.221424	0.905	0.051	2.39056e-34
Hspa12a	8.69812e-39	-0.445697	0.147	0.112	2.5455e-34
Brwd3	9.47249e-39	-0.305542	0.147	0.081	2.77213e-34
Ndfip2	1.0214e-38	-0.452265	0.147	0.081	2.98912e-34
Tmem91	1.03577e-38	-0.205308	0.147	0.076	3.03119e-34
Rps20	1.10878e-38	-0.370634	0.147	0.061	3.24486e-34
Tdg	1.25514e-38	-0.346385	0.147	0.051	3.67317e-34
Hdac3	1.3201e-38	-0.332735	0.147	0.051	3.86328e-34
Hapstr1	1.39088e-38	-0.214661	0.147	0.061	4.0704e-34
Sppl3	1.44549e-38	-0.817217	0.153	0.147	4.23024e-34
Nr2c2	1.58339e-38	0.452067	0.963	0.112	4.6338e-34
Adra1a	1.86127e-38	-0.477677	0.147	0.041	5.447e-34
Tm2d3	2.09016e-38	0.327687	0.879	0.025	6.11686e-34
Fam50a	2.10078e-38	0.578991	0.874	0.02	6.14794e-34
Ubl7	2.20989e-38	0.295445	0.874	0.02	6.46723e-34
Gps1	2.35458e-38	-0.270273	0.147	0.03	6.89067e-34
Ndufa12	2.44528e-38	0.213054	0.874	0.02	7.15611e-34
Shprh	2.52474e-38	0.554787	0.989	0.142	7.38865e-34
Galnt6	2.58907e-38	0.465259	0.832	0.005	7.57692e-34
Cox4i1	2.87632e-38	0.300343	0.963	0.112	8.41756e-34
Shoc2	2.92934e-38	0.263993	0.147	0.041	8.57272e-34
Smg7	3.09261e-38	0.203478	0.947	0.096	9.05053e-34
Lipo3	3.58985e-38	0.302347	0.863	0.01	1.05057e-33
Mxd4	3.59721e-38	0.227127	0.147	0.025	1.05272e-33
Zfp566	3.72332e-38	-0.293264	0.147	0.015	1.08963e-33
Megf8	3.83124e-38	0.260249	0.147	0.025	1.12121e-33
Lonp2	4.07463e-38	-0.467541	0.153	0.102	1.19244e-33
Dnhd1	4.24941e-38	-0.52968	0.905	0.056	1.24359e-33
Ube2e1	4.27808e-38	0.265008	0.147	0.015	1.25198e-33
Bend5	4.77917e-38	0.229187	0.679	0.015	1.39863e-33
Tuba1a	4.81324e-38	0.316744	0.932	0.081	1.40859e-33
Sntb1	4.91655e-38	0.364562	0.137	0.02	1.43883e-33
BC005624	5.10441e-38	0.500042	0.147	0.015	1.49381e-33
Havcr2	5.1077e-38	0.270619	0.616	0	1.49477e-33
Mus81	5.17848e-38	0.205851	0.147	0.01	1.51548e-33
Lrrfip2	5.19645e-38	-0.251336	0.153	0.117	1.52074e-33
Lzts3	5.37666e-38	0.200955	0.147	0.005	1.57348e-33
Dmtf1	5.77202e-38	-0.391242	0.153	0.086	1.68918e-33
Sorl1	5.98442e-38	-0.205629	0.153	0.107	1.75134e-33
Ttyh3	7.01122e-38	-0.438756	0.153	0.076	2.05183e-33
Fmr1	7.49051e-38	-0.282934	0.153	0.086	2.1921e-33
Strn	7.56438e-38	-0.450328	0.153	0.071	2.21371e-33
Tbce	8.31528e-38	-0.201376	0.153	0.091	2.43347e-33
Anapc1	8.34304e-38	-0.313904	0.153	0.076	2.44159e-33
Setd4	8.90872e-38	0.334931	0.132	0.03	2.60714e-33
Htra1	9.26276e-38	0.253876	0.895	0.046	2.71075e-33
Cse1l	9.26276e-38	0.354437	0.895	0.046	2.71075e-33
Tmem63b	1.00439e-37	-0.233063	0.153	0.096	2.93935e-33
Zw10	1.03928e-37	0.431148	0.884	0.036	3.04146e-33
Hsph1	1.04237e-37	-0.303615	0.153	0.061	3.05051e-33
Etv5	1.06161e-37	-0.24156	0.147	0.015	3.10681e-33
Crk	1.09207e-37	0.243395	0.889	0.041	3.19594e-33
Marchf3	1.09612e-37	-0.305829	0.153	0.076	3.20779e-33
Ddx10	1.13966e-37	-0.224054	0.153	0.071	3.33522e-33
Ift43	1.22187e-37	0.216362	0.889	0.041	3.57579e-33
Ulk4	1.28518e-37	0.304083	0.884	0.036	3.76109e-33
Lrch2	1.38192e-37	-0.226671	0.153	0.056	4.04419e-33
Arsb	1.49943e-37	0.451175	0.963	0.117	4.38807e-33
Pacs1	1.51553e-37	0.239392	0.974	0.127	4.43519e-33
Alg6	1.73208e-37	-0.235252	0.889	0.041	5.06894e-33
Per2	1.75601e-37	0.318966	0.811	0.01	5.13896e-33
Lama2	1.80254e-37	-0.67488	0.937	0.086	5.27513e-33
Mrs2	2.11359e-37	-0.27555	0.153	0.041	6.18543e-33
Ndufaf4	2.22401e-37	-0.37934	0.153	0.036	6.50857e-33
Epn1	2.3086e-37	-0.312854	0.153	0.036	6.7561e-33
Ccsap	2.47208e-37	0.230817	0.142	0.01	7.23455e-33
Emc4	2.51002e-37	-0.261233	0.874	0.025	7.34557e-33
Fig4	2.5803e-37	-0.247587	0.153	0.03	7.55125e-33
Tlcd3a	2.64533e-37	-0.235797	0.153	0.03	7.74155e-33
Adcy6	2.64533e-37	-0.21299	0.153	0.03	7.74155e-33
Parp11	2.64533e-37	-0.212555	0.153	0.03	7.74155e-33
Epha4	2.68099e-37	0.555632	0.953	0.112	7.84592e-33
Mrpl9	3.10183e-37	-0.234062	0.153	0.025	9.07751e-33
Nckap5	3.19675e-37	0.41396	0.926	0.081	9.3553e-33
Dtnbp1	3.30377e-37	0.41068	0.911	0.066	9.66849e-33
BC065397	3.34719e-37	0.232899	0.863	0.015	9.79554e-33
Pdzd2	3.37538e-37	0.544627	0.995	0.152	9.87805e-33
Ywhah	3.46034e-37	0.247236	0.153	0.046	1.01267e-32
Spred2	3.47821e-37	-0.427809	0.158	0.107	1.0179e-32
Ankrd49	3.51831e-37	0.239027	0.863	0.015	1.02963e-32
Nek6	3.54112e-37	-0.306594	0.153	0.02	1.03631e-32
Fam227a	3.56914e-37	-0.303826	0.153	0.051	1.04451e-32
Gm38190	3.95123e-37	-0.20809	0.837	0.01	1.15633e-32
Cuedc1	3.97499e-37	0.257939	0.911	0.066	1.16328e-32
Gm15446	4.0515e-37	0.22422	0.858	0.01	1.18567e-32
Cr1l	4.08676e-37	0.426117	0.153	0.03	1.19599e-32
Pcbp2	4.23691e-37	-0.615337	0.158	0.096	1.23993e-32
Ly6e	4.24109e-37	-0.240205	0.153	0.015	1.24116e-32
Hypk	4.24109e-37	-0.261076	0.153	0.015	1.24116e-32
Stat6	4.48877e-37	0.286639	0.7	0	1.31364e-32
Tex2	4.54873e-37	0.740027	0.905	0.061	1.33119e-32
Rnpepl1	5.61586e-37	0.299068	0.774	0	1.64348e-32
Rnf144b	5.64573e-37	-0.430307	0.142	0.046	1.65222e-32
Ppil2	5.89399e-37	0.268412	0.911	0.066	1.72488e-32
Actn1	6.40695e-37	-0.469125	0.153	0.066	1.87499e-32
Ngrn	6.81907e-37	0.210374	0.142	0.01	1.9956e-32
Dnm1l	7.46188e-37	0.283686	0.989	0.147	2.18372e-32
Lmbrd1	7.8083e-37	-0.220675	0.158	0.096	2.2851e-32
Mospd2	7.89769e-37	0.229911	0.9	0.056	2.31126e-32
Folh1	8.07183e-37	-0.623866	0.126	0.056	2.36222e-32
Itpk1	8.71508e-37	-0.359812	0.158	0.071	2.55047e-32
Slc38a2	8.96587e-37	-0.212396	0.158	0.122	2.62386e-32
Dmac2	1.00304e-36	0.24381	0.1	0.02	2.9354e-32
Gm12367	1.04714e-36	0.347002	0.721	0.01	3.06447e-32
Vwc2	1.12902e-36	-0.284424	0.968	0.122	3.30406e-32
2310009B15Rik	1.13652e-36	-0.206627	0.863	0.03	3.32602e-32
Kdm5d	1.19183e-36	-0.220521	0.932	0.086	3.4879e-32
Mobp	1.19908e-36	-0.54124	0.9	0.056	3.50912e-32
Cxxc4	1.21286e-36	-0.305023	0.916	0.071	3.54943e-32
Slc25a36	1.25912e-36	0.22613	0.963	0.122	3.68481e-32
Lmo1	1.38828e-36	0.248019	0.837	0	4.0628e-32
Ube2j1	1.43635e-36	-0.340168	0.158	0.051	4.20349e-32
Sh3pxd2a	1.48242e-36	-0.282837	0.889	0.046	4.3383e-32
Gclm	1.51511e-36	0.511582	0.874	0.03	4.43397e-32
Tm6sf1	1.52708e-36	-0.303343	0.716	0.036	4.469e-32
Papolg	1.59569e-36	-0.396089	0.158	0.046	4.66979e-32
Nme7	1.60392e-36	-0.235865	0.158	0.051	4.69388e-32
G3bp2	1.70749e-36	0.527398	0.911	0.071	4.99696e-32
Tshz2	1.84207e-36	-0.865044	0.168	0.193	5.39082e-32
Nbeal2	1.91766e-36	-0.289554	0.132	0.015	5.61203e-32
Tmem161b	2.03079e-36	0.301848	0.158	0.066	5.9431e-32
Ints10	2.09137e-36	0.304184	0.916	0.076	6.12039e-32
Hcn1	2.12613e-36	-0.588026	0.168	0.193	6.22212e-32
Commd4	2.16095e-36	-0.497635	0.158	0.036	6.32401e-32
Adat1	2.16359e-36	0.268896	0.868	0.025	6.33174e-32
Polr2k	2.27823e-36	0.31522	0.842	0.01	6.66723e-32
Nek7	2.28937e-36	-0.302027	0.158	0.041	6.69984e-32
Catsperd	2.31526e-36	0.287408	0.695	0.015	6.77561e-32
Farp2	2.63422e-36	-0.317317	0.158	0.03	7.70903e-32
Gm20642	2.74789e-36	0.262133	0.158	0.051	8.0417e-32
Amotl1	3.2064e-36	0.205852	0.158	0.046	9.38354e-32
Ubl3	3.30931e-36	-0.382415	0.163	0.102	9.68469e-32
Ggh	3.6033e-36	0.25564	0.858	0.015	1.0545e-31
Yipf5	3.6581e-36	0.383341	0.916	0.076	1.07054e-31
Dclk3	4.49946e-36	0.217357	0.805	0.005	1.31677e-31
Cyb561	4.51768e-36	0.237982	0.668	0.01	1.3221e-31
Slx4ip	4.57127e-36	0.277888	0.158	0.03	1.33778e-31
Sacm1l	5.46701e-36	-0.280259	0.163	0.117	1.59992e-31
Msra	5.61234e-36	0.331007	0.995	0.157	1.64245e-31
Togaram1	6.41641e-36	-0.24652	0.163	0.081	1.87776e-31
Mtcl1	6.51343e-36	-0.404573	0.163	0.086	1.90615e-31
Hdac2	6.62545e-36	0.760067	0.879	0.041	1.93894e-31
Orc4	6.63319e-36	-0.253602	0.163	0.107	1.9412e-31
Cdk5rap2	6.69832e-36	0.419621	0.895	0.056	1.96026e-31
Ass1	6.70003e-36	-0.228524	0.153	0.025	1.96077e-31
M6pr	6.82095e-36	-0.247533	0.153	0.056	1.99615e-31
Dancr	6.90158e-36	0.295908	0.158	0.005	2.01975e-31
Smarca2	7.99891e-36	0.588925	0.984	0.152	2.34088e-31
Slc6a15	8.58394e-36	-0.349839	0.163	0.071	2.51209e-31
2610020C07Rik	9.87219e-36	-0.387206	0.163	0.056	2.8891e-31
Heatr3	1.05842e-35	-0.420259	0.163	0.066	3.09745e-31
Mrpl1	1.0745e-35	-0.422491	0.163	0.056	3.14453e-31
Sntg2	1.21265e-35	-0.289312	0.895	0.056	3.54881e-31
Mb21d2	1.33469e-35	-0.257691	0.163	0.061	3.90596e-31
Thap3	1.33576e-35	-0.242536	0.163	0.056	3.90909e-31
AU020206	1.40653e-35	0.42676	0.605	0	4.11622e-31
Pcdhb22	1.45763e-35	0.28414	0.658	0.005	4.26575e-31
Eprs	1.55306e-35	-0.446668	0.168	0.122	4.54502e-31
Chrnb2	1.79242e-35	0.413223	0.805	0.005	5.24551e-31
Chchd2	2.03448e-35	-0.259485	0.874	0.036	5.95392e-31
Larp4	2.21703e-35	0.260476	0.163	0.056	6.48813e-31
Gpcpd1	2.35219e-35	0.565258	0.947	0.117	6.88367e-31
Ubash3b	2.65086e-35	-0.483649	0.168	0.096	7.75776e-31
Cdc23	2.8318e-35	-0.210365	0.163	0.03	8.28725e-31
Sgcb	2.94494e-35	0.408596	0.858	0.02	8.61836e-31
Ccnt2	2.95319e-35	-0.342611	0.168	0.127	8.64251e-31
Rtel1	2.98082e-35	0.266575	0.858	0.02	8.72337e-31
Ahdc1	3.21216e-35	0.244842	0.163	0.046	9.40039e-31
Cox18	3.44454e-35	-0.236328	0.163	0.025	1.00804e-30
Mtarc2	3.52683e-35	0.453669	0.853	0.015	1.03213e-30
Tspan2	3.60874e-35	-0.228706	0.168	0.117	1.0561e-30
Vdac1	3.94827e-35	0.387548	0.163	0.051	1.15546e-30
Cspg4	3.95608e-35	0.475361	0.711	0	1.15775e-30
Vwc2l	4.13287e-35	0.332924	0.853	0.061	1.20948e-30
Kcnn3	4.87406e-35	0.528723	0.163	0.03	1.42639e-30
Sema6c	5.24238e-35	0.203519	0.847	0.01	1.53418e-30
Sesn3	5.69532e-35	-0.227057	0.168	0.081	1.66673e-30
Ift81	5.83264e-35	-0.262449	0.168	0.081	1.70692e-30
Kpna1	6.0497e-35	-0.363886	0.168	0.086	1.77044e-30
Miga2	6.32384e-35	-0.23856	0.911	0.076	1.85067e-30
Kyat1	6.36079e-35	0.244679	0.163	0.01	1.86148e-30
Myo18a	8.57056e-35	-0.612387	0.174	0.122	2.50817e-30
Polk	8.58392e-35	-0.231251	0.905	0.071	2.51209e-30
Cd86	8.84907e-35	0.283671	0.574	0	2.58968e-30
Epn2	9.89668e-35	-0.491032	0.174	0.147	2.89626e-30
Bbip1	9.90152e-35	-0.237812	0.168	0.071	2.89768e-30
Sirt1	9.91915e-35	-0.458091	0.168	0.056	2.90284e-30
Agap3	1.21113e-34	-0.25056	0.168	0.061	3.54436e-30
B230206L02Rik	1.23623e-34	0.314039	0.721	0	3.61781e-30
Cfap69	1.33617e-34	-0.28221	0.168	0.056	3.91031e-30
Dgke	1.37697e-34	0.256451	0.868	0.036	4.0297e-30
6330403K07Rik	1.38659e-34	-0.448663	0.884	0.051	4.05785e-30
Zfp827	1.38879e-34	-0.602588	0.174	0.117	4.06428e-30
Pja1	1.4364e-34	-0.496955	0.168	0.046	4.20362e-30
Ext2	1.45397e-34	0.306862	0.958	0.127	4.25503e-30
Spata7	1.54392e-34	-0.452872	0.953	0.117	4.51828e-30
Rnf13	1.56314e-34	0.623566	0.974	0.147	4.57454e-30
Ankrd46	1.60832e-34	0.21835	0.868	0.036	4.70674e-30
Ttr	1.70466e-34	2.28357	0.858	0.025	4.98868e-30
P3h3	1.73813e-34	-0.380742	0.168	0.046	5.08663e-30
Dync1li2	1.91185e-34	-0.598057	0.174	0.102	5.59502e-30
Esrrg	2.07415e-34	0.48463	0.989	0.162	6.07e-30
Lrch1	2.25126e-34	-0.37564	0.179	0.178	6.58832e-30
Cetn3	2.33213e-34	-0.272417	0.158	0.046	6.82498e-30
Rasgrp3	2.43491e-34	-0.241099	0.821	0.041	7.12575e-30
Hspa13	2.49841e-34	0.20487	0.858	0.025	7.3116e-30
Gdap1	2.63549e-34	0.322666	0.168	0.046	7.71277e-30
Psme3ip1	2.63941e-34	-0.273902	0.168	0.03	7.72424e-30
Minpp1	2.83496e-34	-0.241977	0.168	0.03	8.2965e-30
Ttll11	2.87263e-34	-0.4845	0.174	0.112	8.40676e-30
Rasgrf2	3.04603e-34	-0.40671	0.174	0.112	8.91421e-30
Elavl4	3.06634e-34	0.695899	0.963	0.142	8.97365e-30
Gpi1	3.30141e-34	0.348232	0.953	0.127	9.66157e-30
Septin4	3.40324e-34	-0.346473	0.174	0.086	9.95959e-30
Gcc2	3.5166e-34	-0.353493	0.174	0.091	1.02913e-29
Stt3b	3.61462e-34	0.247416	0.168	0.036	1.05782e-29
Matn2	3.61498e-34	-0.231396	0.168	0.025	1.05792e-29
Adss	3.96619e-34	-0.710319	0.174	0.076	1.16071e-29
Atp11b	4.11625e-34	0.517741	0.968	0.147	1.20462e-29
Phax	4.18998e-34	0.228336	0.847	0.015	1.2262e-29
Decr1	4.74377e-34	0.205216	0.821	0	1.38826e-29
Lrpap1	5.0182e-34	0.234108	0.889	0.061	1.46857e-29
Trp53rkb	5.12834e-34	-0.204956	0.832	0.005	1.50081e-29
Pmpca	5.13024e-34	-0.228321	0.168	0.015	1.50136e-29
Cd9	5.25333e-34	0.332341	0.821	0.02	1.53739e-29
Cox6c	5.32218e-34	-0.410858	0.174	0.076	1.55754e-29
Xpnpep1	5.3465e-34	0.404285	0.884	0.056	1.56465e-29
Cd244a	5.44855e-34	0.215104	0.563	0	1.59452e-29
Mir142hg	5.44855e-34	0.315058	0.563	0	1.59452e-29
Srgn	5.44855e-34	0.269991	0.563	0	1.59452e-29
Gpbp1l1	5.50851e-34	-0.251502	0.916	0.086	1.61207e-29
Hmgxb3	5.76775e-34	0.633797	0.168	0.02	1.68793e-29
Entrep2	5.97702e-34	0.581517	0.979	0.157	1.74917e-29
Iqcj	6.25192e-34	0.220784	0.168	0.046	1.82963e-29
Ppp1r12b	6.33328e-34	0.637107	0.979	0.157	1.85343e-29
B4galt5	6.45649e-34	-0.251403	0.168	0.066	1.88949e-29
Hs6st1	6.74467e-34	0.313067	0.168	0.01	1.97383e-29
Pals2	6.92078e-34	0.242772	0.968	0.142	2.02537e-29
Zfp697	7.46925e-34	0.27788	0.147	0.025	2.18587e-29
Ube2h	7.4967e-34	0.522926	0.989	0.168	2.19391e-29
Eps15	7.92046e-34	0.419867	0.963	0.137	2.31792e-29
Osbpl8	8.4175e-34	-0.588179	0.179	0.117	2.46338e-29
Zfp955b	8.68729e-34	0.207871	0.684	0.01	2.54234e-29
Gm26618	8.97808e-34	-0.275885	0.174	0.066	2.62744e-29
Mtf2	9.66385e-34	-0.467265	0.179	0.122	2.82813e-29
Miat	9.75759e-34	-0.373399	0.179	0.137	2.85556e-29
Lonrf1	9.81236e-34	-0.256774	0.889	0.061	2.87159e-29
Stam	1.0284e-33	-0.220989	0.174	0.061	3.00961e-29
Tsc22d2	1.20606e-33	0.205825	0.174	0.086	3.52953e-29
9930021J03Rik	1.49633e-33	-0.249644	0.179	0.127	4.379e-29
Hnrnpd	1.53461e-33	0.281762	0.916	0.091	4.49105e-29
Gm40437	1.79655e-33	0.393258	0.858	0.03	5.25761e-29
Eef2k	1.84094e-33	-0.249878	0.163	0.051	5.3875e-29
Cox17	1.91137e-33	-0.316145	0.863	0.036	5.59363e-29
Galnt7	1.91312e-33	-0.229763	0.174	0.046	5.59874e-29
Fa2h	1.92797e-33	-0.586407	0.158	0.061	5.64219e-29
Tro	1.96885e-33	-0.797558	0.189	0.208	5.76183e-29
St7l	2.04913e-33	-0.282558	0.179	0.102	5.99679e-29
Caprin1	2.10383e-33	-0.403494	0.179	0.117	6.15686e-29
Gm2011	2.14949e-33	-0.299272	0.174	0.036	6.29049e-29
Zbtb7a	2.20054e-33	-0.225579	0.174	0.036	6.43989e-29
Yaf2	2.2886e-33	0.481834	0.889	0.066	6.6976e-29
Gm17276	2.49517e-33	-0.438762	0.179	0.102	7.3021e-29
Rpl36	2.61644e-33	-0.378522	0.174	0.03	7.65703e-29
Necab1	2.64863e-33	0.411994	0.174	0.051	7.75121e-29
Ano1	2.82472e-33	-0.383545	0.153	0.02	8.26656e-29
Mecr	2.88426e-33	0.367415	0.174	0.041	8.44078e-29
Kiz	3.18123e-33	-0.266594	0.179	0.102	9.30987e-29
Clasp1	3.33362e-33	0.783657	0.989	0.178	9.75583e-29
Abat	3.4537e-33	0.508359	0.953	0.132	1.01073e-28
Cd2	3.48402e-33	0.233155	0.563	0	1.0196e-28
Arntl	3.49562e-33	-0.217282	0.942	0.117	1.02299e-28
Atg4d	3.56707e-33	0.42789	0.842	0.015	1.0439e-28
Keap1	3.78282e-33	0.319093	0.842	0.015	1.10704e-28
Them4	4.01152e-33	0.234929	0.842	0.015	1.17397e-28
Sytl2	4.39206e-33	-0.333338	0.179	0.081	1.28534e-28
Klc2	4.44319e-33	-0.27185	0.179	0.081	1.3003e-28
Ubxn4	4.5686e-33	-0.405496	0.184	0.137	1.337e-28
Wwc1	4.63708e-33	0.206986	0.884	0.061	1.35704e-28
Dhx57	4.82591e-33	-0.271814	0.179	0.076	1.4123e-28
Snhg7	4.91431e-33	0.256771	0.884	0.061	1.43817e-28
Map4k5	5.08411e-33	-0.470604	0.184	0.147	1.48786e-28
Eif4b	5.26855e-33	0.421117	0.874	0.051	1.54184e-28
Scd2	5.32987e-33	0.479231	0.989	0.168	1.55979e-28
Usp11	5.47314e-33	-0.33679	0.179	0.066	1.60171e-28
Spast	5.64995e-33	-0.496995	0.184	0.122	1.65346e-28
Rell2	6.15554e-33	0.293012	0.763	0	1.80142e-28
Cpsf2	6.2785e-33	-0.226948	0.174	0.01	1.8374e-28
Ikzf1	6.84749e-33	0.221596	0.584	0.005	2.00392e-28
Gm15564	7.00431e-33	0.347877	0.168	0	2.04981e-28
Umad1	7.27048e-33	0.218253	0.942	0.122	2.12771e-28
Ntsr2	7.73094e-33	0.387651	0.832	0.025	2.26246e-28
Pcnx2	9.67801e-33	-0.505744	0.184	0.122	2.83227e-28
Epm2a	9.74532e-33	-0.350694	0.179	0.051	2.85197e-28
Rplp0	1.03813e-32	0.312855	0.837	0.015	3.0381e-28
Snrnp200	1.15484e-32	0.325813	0.789	0.01	3.37963e-28
Rrp1b	1.18088e-32	0.229128	0.858	0.036	3.45585e-28
Mfge8	1.30793e-32	0.305703	0.647	0.005	3.82766e-28
Gtf3c1	1.38286e-32	-0.366098	0.184	0.096	4.04695e-28
Hapln2	1.44958e-32	-0.242605	0.163	0.02	4.24219e-28
Hdac6	1.70923e-32	-0.20075	0.179	0.041	5.00205e-28
Mapkapk3	1.73773e-32	0.213319	0.642	0	5.08546e-28
Asic1	1.83194e-32	-0.23955	0.179	0.041	5.36118e-28
Rapgef3	1.84673e-32	0.223701	0.805	0.015	5.40445e-28
Mettl8	1.85517e-32	-0.270758	0.179	0.036	5.42916e-28
Prnp	1.88006e-32	0.458428	0.179	0.076	5.50198e-28
Ccl5	2.14132e-32	0.256126	0.563	0	6.26657e-28
Zkscan3	2.26689e-32	-0.394014	0.184	0.086	6.63405e-28
Setd7	2.59088e-32	0.396196	0.879	0.061	7.58221e-28
Gng2	2.96647e-32	-0.230033	0.937	0.117	8.68137e-28
Nbr1	3.33638e-32	0.273723	0.179	0.041	9.76391e-28
Gmps	3.37064e-32	-0.502999	0.184	0.076	9.86417e-28
St6galnac5	3.46746e-32	0.289007	0.958	0.142	1.01475e-27
4930511M06Rik	3.49961e-32	0.285792	0.726	0.005	1.02416e-27
Smarca1	3.613e-32	-0.361164	0.921	0.102	1.05734e-27
Ezh1	3.65116e-32	-0.362119	0.184	0.076	1.06851e-27
Prepl	3.92941e-32	-0.333474	0.189	0.162	1.14994e-27
Fras1	4.21096e-32	-0.256278	0.905	0.102	1.23234e-27
Gm57223	4.33275e-32	-0.240512	0.184	0.076	1.26798e-27
Ckap4	4.71214e-32	0.217046	0.658	0.005	1.37901e-27
Scube1	4.91903e-32	0.294416	0.689	0.025	1.43955e-27
Slc18a2	4.9203e-32	-0.261649	0.1	0.036	1.43992e-27
Zyx	5.11356e-32	0.247241	0.821	0.005	1.49648e-27
Rps5	5.27272e-32	0.382384	0.179	0.02	1.54306e-27
Txlna	5.49499e-32	0.249852	0.179	0.015	1.60811e-27
Caskin1	6.1823e-32	-0.304885	0.184	0.061	1.80925e-27
Rrp1	6.24789e-32	0.325236	0.863	0.046	1.82845e-27
Vat1l	6.51338e-32	0.226989	0.921	0.107	1.90614e-27
Ccdc136	6.87102e-32	0.249661	0.184	0.091	2.0108e-27
Smap2	6.97053e-32	0.386662	0.921	0.107	2.03993e-27
Ccdc93	7.0339e-32	0.54139	0.858	0.041	2.05847e-27
Thrap3	7.07971e-32	0.338736	0.9	0.086	2.07188e-27
Erbb3	7.08319e-32	-0.201142	0.689	0.015	2.0729e-27
Mlh3	7.31874e-32	-0.332906	0.184	0.056	2.14183e-27
Adcy8	7.69269e-32	0.479295	0.995	0.188	2.25126e-27
Gm10649	8.06882e-32	0.240929	0.858	0.041	2.36134e-27
Spata5	8.2039e-32	0.307454	0.9	0.086	2.40087e-27
Extl2	8.95207e-32	-0.511387	0.184	0.051	2.61982e-27
Necab2	9.33783e-32	-0.380912	0.158	0.036	2.73272e-27
Txndc16	9.34888e-32	-0.450777	0.189	0.107	2.73595e-27
Xist	9.65466e-32	1.21727	0.179	0	2.82544e-27
Tusc3	9.94851e-32	0.511122	0.995	0.183	2.91143e-27
Rcn1	1.01662e-31	0.270096	0.832	0.015	2.97514e-27
Trpc7	1.01791e-31	-0.338049	0.753	0.036	2.97893e-27
Cfap54	1.04694e-31	0.437379	0.179	0.03	3.06387e-27
Tent4b	1.09273e-31	-0.733827	0.189	0.091	3.19787e-27
Matr3	1.21522e-31	0.443707	0.984	0.178	3.55633e-27
Adam9	1.34206e-31	-0.220608	0.184	0.046	3.92754e-27
Ddhd2	1.44215e-31	0.33353	0.958	0.147	4.22046e-27
Slco3a1	1.45762e-31	-0.444312	0.195	0.198	4.26573e-27
Sema7a	1.52893e-31	0.369665	0.174	0.005	4.47441e-27
Sat1	1.67965e-31	-0.485706	0.184	0.036	4.9155e-27
Cdh4	1.69639e-31	0.650129	0.984	0.183	4.96448e-27
Pik3r5	1.69947e-31	-0.208787	0.637	0.01	4.9735e-27
Ago2	1.71674e-31	-0.256824	0.189	0.107	5.02404e-27
Tut7	1.77663e-31	0.388219	0.184	0.056	5.19932e-27
Anapc11	1.83977e-31	-0.329074	0.184	0.036	5.3841e-27
Rasa2	1.92329e-31	0.269125	0.184	0.056	5.6285e-27
Cdc42ep3	1.98204e-31	-0.360907	0.737	0.03	5.80043e-27
Taf5l	2.00073e-31	-0.287461	0.163	0.025	5.85515e-27
Camkk1	2.03233e-31	-0.314444	0.179	0.025	5.94762e-27
Sf3b1	2.04855e-31	0.94161	0.974	0.178	5.99507e-27
Ppp1r14c	2.08607e-31	0.754335	0.837	0.02	6.10488e-27
Inpp5d	2.08695e-31	0.43467	0.584	0.005	6.10746e-27
Trps1	2.3883e-31	0.382388	0.995	0.188	6.98935e-27
Ubp1	2.45796e-31	-0.226116	0.921	0.107	7.19322e-27
Pias1	2.59135e-31	0.664852	0.916	0.112	7.58357e-27
Armc8	2.60219e-31	-0.58978	0.195	0.127	7.6153e-27
Stx7	2.61051e-31	0.378699	0.868	0.056	7.63966e-27
Prdm11	2.7735e-31	0.373933	0.837	0.02	8.11663e-27
Abr	2.88316e-31	0.479403	0.937	0.132	8.43758e-27
Fgfr3	2.97851e-31	0.515067	0.537	0	8.71662e-27
Wdr70	3.205e-31	-0.416507	0.195	0.122	9.37943e-27
Cfdp1	3.25094e-31	-0.259895	0.189	0.076	9.51388e-27
Mkx	3.41412e-31	-0.314064	0.884	0.071	9.99142e-27
Sorbs2os	3.4466e-31	0.333493	0.811	0.005	1.00865e-26
Lsm12	3.59301e-31	0.40621	0.832	0.015	1.05149e-26
Far1	3.76211e-31	0.260992	0.979	0.173	1.10098e-26
Cdk12	3.82529e-31	-1.0064	0.2	0.162	1.11947e-26
Gm48893	3.996e-31	-0.247472	0.884	0.071	1.16943e-26
AI504432	4.3042e-31	0.288283	0.695	0.015	1.25963e-26
Cdk5r1	4.4192e-31	0.459767	0.184	0.02	1.29328e-26
Sergef	4.81682e-31	-0.309147	0.195	0.117	1.40964e-26
Klhdc4	4.84182e-31	0.383904	0.805	0	1.41696e-26
Gm43254	5.17087e-31	0.257825	0.595	0	1.51325e-26
Cfap300	6.15824e-31	-0.46863	0.121	0.056	1.80221e-26
Iqcb1	6.21596e-31	-0.235736	0.189	0.056	1.8191e-26
Enho	8.43981e-31	0.230477	0.747	0.005	2.46991e-26
Apbb1ip	8.84762e-31	-0.730513	0.184	0.02	2.58925e-26
Stac2	1.08046e-30	-0.201849	0.795	0.03	3.16198e-26
2210016L21Rik	1.14204e-30	-0.30264	0.189	0.041	3.34219e-26
Snx24	1.27236e-30	0.214424	0.189	0.061	3.72355e-26
Hars2	1.28446e-30	-0.238732	0.847	0.036	3.75898e-26
Pitrm1	1.39826e-30	0.353172	0.879	0.071	4.09199e-26
Tet3	1.44239e-30	-0.234605	0.195	0.107	4.22117e-26
Oxct1	1.55178e-30	-0.749483	0.205	0.168	4.5413e-26
Gm2a	1.66714e-30	0.222693	0.795	0.005	4.87887e-26
Cux1	1.67529e-30	0.3015	0.968	0.168	4.90274e-26
Sec61g	1.71389e-30	0.282942	0.816	0.015	5.0157e-26
Stxbp5	1.80112e-30	-0.638896	0.205	0.188	5.27097e-26
Armc9	1.80463e-30	-0.253849	0.953	0.142	5.28124e-26
Pfkl	1.80506e-30	-0.295234	0.189	0.03	5.28252e-26
Ankrd16	1.80506e-30	-0.432615	0.189	0.03	5.28252e-26
Kctd17	1.90903e-30	-0.21711	0.189	0.03	5.58676e-26
G3bp1	2.05953e-30	-0.251316	0.195	0.081	6.02723e-26
Creg1	2.14301e-30	0.397453	0.832	0.02	6.27152e-26
Kcnj12	2.17709e-30	0.216154	0.779	0.005	6.37125e-26
Ptpn5	2.17783e-30	-0.345289	0.195	0.107	6.37342e-26
Pcgf5	2.31755e-30	-0.553193	0.2	0.117	6.7823e-26
Stk10	2.32914e-30	0.432297	0.811	0.01	6.81623e-26
Ctps2	2.68614e-30	-0.283862	0.195	0.081	7.86098e-26
Cacng2	2.74642e-30	-0.24216	0.2	0.132	8.03741e-26
Rsf1	3.04606e-30	0.387518	0.984	0.183	8.91428e-26
Qdpr	3.06567e-30	0.339567	0.826	0.015	8.97167e-26
Slc25a51	3.06643e-30	-0.277772	0.189	0.02	8.9739e-26
Smurf2	3.1902e-30	-0.495249	0.2	0.107	9.33612e-26
Epsti1	3.2528e-30	0.22704	0.616	0.005	9.51933e-26
Dennd5b	3.2794e-30	0.490882	0.953	0.157	9.59717e-26
Prdm10	4.13222e-30	-0.395978	0.195	0.061	1.20929e-25
Nyap2	4.15611e-30	-0.307096	0.2	0.137	1.21629e-25
Ddr2	4.82893e-30	-0.225416	0.626	0.01	1.41319e-25
Gm2164	4.86679e-30	-0.200039	0.8	0.02	1.42427e-25
Wac	5.19289e-30	0.448316	0.963	0.162	1.5197e-25
Acad10	6.12263e-30	-0.278335	0.189	0.025	1.79179e-25
Dbnl	6.16755e-30	-0.380876	0.195	0.051	1.80493e-25
Rnf214	6.35386e-30	0.269507	0.889	0.086	1.85946e-25
Trim24	6.44629e-30	-0.205128	0.195	0.051	1.88651e-25
Reln	6.58306e-30	0.741266	0.926	0.127	1.92653e-25
Rps10	6.71654e-30	-0.202771	0.174	0.046	1.96559e-25
Celf1	7.03453e-30	-0.37434	0.205	0.162	2.05866e-25
Taf2	7.38996e-30	0.429909	0.842	0.036	2.16267e-25
Hdac4	7.50196e-30	-0.23997	0.932	0.127	2.19545e-25
mt-Nd4	7.89744e-30	0.215687	0.842	0.036	2.31119e-25
Amot	8.39562e-30	0.354546	0.811	0	2.45698e-25
Usp24	9.18364e-30	0.507258	0.984	0.183	2.68759e-25
Dsel	9.52673e-30	-0.282906	0.195	0.061	2.788e-25
Ssx2ip	1.11915e-29	0.290808	0.837	0.03	3.2752e-25
Rundc3b	1.16967e-29	-0.516578	0.2	0.076	3.42303e-25
Dek	1.26947e-29	0.456412	0.832	0.025	3.7151e-25
Trp53bp2	1.37153e-29	0.328958	0.832	0.025	4.01378e-25
Hnrnpl	1.44268e-29	-0.498972	0.2	0.081	4.222e-25
Alg14	1.46546e-29	0.263894	0.832	0.025	4.28868e-25
Nup98	1.50282e-29	0.4351	0.895	0.096	4.39801e-25
C1ql2	1.54156e-29	0.200716	0.621	0	4.51138e-25
Tbl1x	1.59779e-29	0.261695	0.963	0.162	4.67593e-25
Noc3l	1.69101e-29	0.215526	0.195	0.036	4.94875e-25
Jakmip3	1.73394e-29	0.221895	0.905	0.107	5.07436e-25
Trerf1	2.0681e-29	-0.633932	0.211	0.162	6.05229e-25
Mrpl15	2.0853e-29	-0.20038	0.195	0.025	6.10263e-25
Cop1	2.28724e-29	-0.376181	0.205	0.132	6.69362e-25
Ric8b	2.50638e-29	-0.657553	0.205	0.107	7.33491e-25
Zdhhc17	2.69291e-29	-0.251306	0.205	0.127	7.88081e-25
Abi1	2.77954e-29	-0.270583	0.205	0.117	8.13434e-25
Cfap46	2.98265e-29	-0.424138	0.863	0.061	8.72871e-25
Nipal4	3.0992e-29	-0.230444	0.1	0.01	9.0698e-25
Podxl2	3.24877e-29	0.510597	0.9	0.107	9.50751e-25
Gm34102	3.36613e-29	-0.277864	0.195	0.015	9.85097e-25
Thoc1	3.67532e-29	0.284716	0.2	0.086	1.07558e-24
Zfp319	4.07873e-29	0.275772	0.184	0	1.19364e-24
Mcf2l	4.27694e-29	0.239554	0.921	0.127	1.25165e-24
Dcbld1	4.73253e-29	-0.20418	0.184	0.015	1.38497e-24
Nudt5	4.74236e-29	-0.333206	0.2	0.051	1.38785e-24
Ube2d2a	4.95975e-29	0.265029	0.926	0.132	1.45147e-24
Prkcg	5.08317e-29	0.42483	0.874	0.076	1.48759e-24
Mthfsd	5.34503e-29	-0.252149	0.2	0.051	1.56422e-24
Fbn2	5.62204e-29	-0.538795	0.837	0.041	1.64529e-24
Hook3	6.14205e-29	0.477404	0.958	0.173	1.79747e-24
Eif4g2	6.40348e-29	-0.248905	0.205	0.107	1.87398e-24
Ppp1r21	6.94096e-29	0.296048	0.868	0.071	2.03127e-24
Hcfc1	7.03619e-29	-0.283425	0.195	0.036	2.05914e-24
Ppih	7.4101e-29	0.228671	0.805	0	2.16857e-24
Nfib	7.8854e-29	0.912567	0.905	0.117	2.30766e-24
Ankrd28	8.3028e-29	0.450005	0.984	0.198	2.42981e-24
Gm12258	8.81164e-29	-0.29322	0.837	0.036	2.57873e-24
Srbd1	8.91206e-29	-0.479505	0.205	0.076	2.60811e-24
Sec61a2	8.95398e-29	-0.623774	0.211	0.127	2.62038e-24
Dnajc3	9.0217e-29	0.540753	0.858	0.061	2.6402e-24
Cul3	9.05009e-29	-0.467132	0.211	0.127	2.64851e-24
Cnksr2	9.16439e-29	0.227291	0.968	0.178	2.68196e-24
Abhd12	9.25785e-29	0.204363	0.916	0.122	2.70931e-24
Akt1	9.65049e-29	0.264956	0.789	0.01	2.82421e-24
Zfp930	9.71618e-29	-0.398665	0.2	0.036	2.84344e-24
Sumo1	1.00998e-28	0.368589	0.2	0.056	2.95569e-24
Cbl	1.22664e-28	0.394993	0.2	0.056	3.58975e-24
Clu	1.2466e-28	0.656758	0.889	0.096	3.64818e-24
Trpc5	1.3025e-28	-0.345518	0.211	0.122	3.81176e-24
Carm1	1.38623e-28	-0.212395	0.2	0.03	4.0568e-24
Pithd1	1.44216e-28	-0.282281	0.826	0.025	4.22049e-24
Lta4h	1.49281e-28	-0.340556	0.879	0.081	4.36872e-24
Slc35a3	1.5989e-28	0.282209	0.821	0.02	4.67918e-24
Snx4	1.60725e-28	-0.360676	0.2	0.025	4.70363e-24
BC031181	1.66043e-28	-0.360216	0.205	0.071	4.85926e-24
D430041D05Rik	1.72217e-28	0.436918	0.947	0.162	5.03992e-24
Tor1aip2	1.76347e-28	-0.670909	0.211	0.102	5.1608e-24
Sox2ot	1.76934e-28	0.725507	0.979	0.193	5.17796e-24
Jrkl	2.14216e-28	-0.30959	0.2	0.02	6.26902e-24
Wipi1	2.16546e-28	-0.322869	0.2	0.02	6.33722e-24
Slc17a6	2.16902e-28	0.589833	0.958	0.168	6.34765e-24
Larp1	2.5985e-28	-0.261981	0.211	0.122	7.6045e-24
Wnk2	2.83726e-28	0.400035	0.979	0.193	8.30323e-24
Map3k5	2.83771e-28	-0.423519	0.205	0.056	8.30457e-24
Mapk8ip3	3.02641e-28	-0.200846	0.937	0.142	8.8568e-24
Brd4	3.04901e-28	-0.317972	0.211	0.117	8.92292e-24
Mettl14	3.05127e-28	0.479571	0.811	0.01	8.92955e-24
Grk4	3.17577e-28	0.212538	0.2	0.015	9.2939e-24
Ccdc90b	3.38829e-28	0.491596	0.2	0.015	9.91582e-24
Canx	3.52686e-28	0.591436	0.942	0.157	1.03213e-23
Bckdhb	3.68333e-28	-0.314681	0.9	0.107	1.07793e-23
Ell	4.38937e-28	-0.432892	0.205	0.046	1.28455e-23
Gm9993	4.39992e-28	0.264903	0.832	0.036	1.28764e-23
Mcph1	5.00131e-28	0.204155	0.205	0.056	1.46363e-23
Gpr137b	5.54926e-28	-0.230314	0.111	0.025	1.62399e-23
Zfp423	5.76931e-28	-0.220522	0.889	0.096	1.68839e-23
Llgl1	6.06218e-28	-0.226934	0.205	0.041	1.7741e-23
Tsc1	6.18192e-28	-0.331956	0.884	0.091	1.80914e-23
E2f5	6.30486e-28	0.287778	0.2	0	1.84512e-23
Hmgn3	6.63567e-28	-0.279726	0.211	0.081	1.94193e-23
Sos1	6.82907e-28	-0.314042	0.211	0.086	1.99853e-23
Apod	6.89795e-28	0.426833	0.947	0.157	2.01869e-23
Zscan18	6.97149e-28	-0.381287	0.832	0.036	2.04021e-23
Sel1l3	7.14619e-28	-0.305682	0.874	0.081	2.09133e-23
Gm1976	7.32508e-28	0.28074	0.9	0.112	2.14368e-23
Chd1	7.53452e-28	-0.233443	0.211	0.081	2.20498e-23
Sdha	7.55605e-28	-0.489336	0.216	0.117	2.21128e-23
Ecd	7.75716e-28	-0.311098	0.205	0.036	2.27013e-23
Slc20a2	7.95822e-28	-0.248514	0.211	0.076	2.32897e-23
Cep295	8.11358e-28	-0.351619	0.211	0.081	2.37444e-23
Atp6v0a4	8.75184e-28	0.325174	0.579	0	2.56122e-23
Rai1	8.94056e-28	-0.324166	0.211	0.076	2.61646e-23
Ranbp9	9.33877e-28	-0.565667	0.221	0.152	2.73299e-23
Gm31323	9.346e-28	0.353349	0.6	0.005	2.73511e-23
Sult1a1	9.5005e-28	0.213503	0.626	0.005	2.78032e-23
Srrm1	9.60512e-28	0.426852	0.974	0.193	2.81094e-23
Parm1	9.81107e-28	0.235425	0.853	0.061	2.87121e-23
Kif3c	9.93748e-28	-0.303364	0.211	0.076	2.9082e-23
Ubald1	9.98243e-28	0.225957	0.758	0.015	2.92136e-23
Tspyl4	1.00946e-27	0.504061	0.874	0.086	2.95418e-23
Zfp780b	1.01841e-27	-0.437922	0.816	0.036	2.98038e-23
Med27	1.0258e-27	0.433781	0.842	0.051	3.00202e-23
Cpe	1.03686e-27	0.559086	1	0.228	3.03439e-23
Sybu	1.07763e-27	-0.374	0.221	0.178	3.15369e-23
Ctdp1	1.0794e-27	-0.204741	0.205	0.03	3.15887e-23
Gm3625	1.09251e-27	0.214149	0.768	0.01	3.19724e-23
Mkln1	1.09432e-27	0.223774	0.958	0.173	3.20254e-23
Igfbp7	1.22287e-27	0.359224	0.679	0	3.57873e-23
Ggt7	1.27422e-27	0.313525	0.847	0.056	3.72899e-23
Ext1	1.29561e-27	0.38511	0.989	0.208	3.79161e-23
Ankib1	1.33112e-27	-0.221277	0.216	0.132	3.89551e-23
Kdm1a	1.3865e-27	-0.435916	0.221	0.147	4.05758e-23
Pex1	1.39124e-27	-0.531219	0.211	0.061	4.07145e-23
Zfp626	1.52509e-27	-0.233435	0.153	0.015	4.46318e-23
9330159M07Rik	1.58372e-27	-0.214744	0.105	0.03	4.63474e-23
Zdhhc23	1.62922e-27	0.323041	0.116	0.015	4.76792e-23
Fancl	1.72876e-27	0.382741	0.811	0.015	5.05923e-23
Rps29	1.8856e-27	0.379013	0.747	0.005	5.51822e-23
Trpc6	1.88804e-27	0.481512	0.647	0.005	5.52534e-23
Arid5b	1.91056e-27	0.414326	0.926	0.142	5.59126e-23
Kcnc4	1.98198e-27	0.264347	0.779	0.01	5.80026e-23
Trim66	1.99304e-27	0.222734	0.205	0.02	5.83262e-23
Flot2	2.00715e-27	-0.259842	0.847	0.056	5.87392e-23
5730522E02Rik	2.46523e-27	0.72191	0.942	0.168	7.21448e-23
Zfp14	2.50826e-27	0.340966	0.205	0.015	7.34043e-23
Paxip1	2.60167e-27	-0.315178	0.211	0.051	7.61378e-23
Pfdn2	2.65973e-27	0.238161	0.805	0.01	7.78369e-23
Gabrg2	2.6775e-27	-0.214806	0.221	0.168	7.83569e-23
Atp5g1	2.80327e-27	0.514223	0.826	0.036	8.20376e-23
Ecrg4	2.90347e-27	0.3118	0.126	0	8.49702e-23
Pdgfra	3.23129e-27	-0.396675	0.679	0.02	9.45637e-23
Asxl1	3.26492e-27	0.265877	0.211	0.061	9.55479e-23
Ttll4	3.33218e-27	-0.282199	0.211	0.046	9.75162e-23
Luzp1	3.37721e-27	-0.576088	0.221	0.127	9.88339e-23
Dipk1b	3.53571e-27	0.265839	0.826	0.036	1.03473e-22
Clcn7	3.63394e-27	0.378652	0.8	0.005	1.06347e-22
Adra1b	3.63739e-27	0.423476	0.163	0.015	1.06448e-22
Paqr8	3.78048e-27	-0.250022	0.211	0.046	1.10636e-22
Pan3	3.81222e-27	0.353895	0.989	0.208	1.11565e-22
Glt1d1	4.12528e-27	-0.60795	0.121	0.036	1.20726e-22
S100a1	4.28034e-27	-0.20717	0.616	0.015	1.25264e-22
Agmo	5.15458e-27	-0.644292	0.805	0.025	1.50849e-22
Pwwp3a	5.22732e-27	0.266357	0.821	0.03	1.52977e-22
Rragb	5.37982e-27	-0.501796	0.221	0.112	1.57441e-22
Ttc5	5.45189e-27	0.401026	0.821	0.03	1.59549e-22
Bdp1	5.54905e-27	0.549868	0.905	0.127	1.62393e-22
Bscl2	5.73635e-27	0.581683	0.842	0.056	1.67874e-22
Lgi1	5.77095e-27	-0.388445	0.221	0.117	1.68887e-22
Sdc2	5.92535e-27	-0.35915	0.216	0.071	1.73406e-22
Abcc8	6.04543e-27	-0.23317	0.211	0.036	1.76919e-22
Spcs3	6.94484e-27	0.201903	0.816	0.025	2.03241e-22
Dmwd	7.16355e-27	-0.348484	0.211	0.03	2.09641e-22
Osgepl1	7.54926e-27	-0.30597	0.211	0.03	2.20929e-22
Mt1	7.67684e-27	0.411207	0.105	0.02	2.24663e-22
Asxl2	8.47672e-27	-0.517677	0.221	0.112	2.48071e-22
Vopp1	8.70845e-27	0.27261	0.842	0.056	2.54853e-22
Wiz	9.74556e-27	0.204395	0.205	0.005	2.85204e-22
Tsc22d1	1.0056e-26	0.264503	0.932	0.152	2.9429e-22
Dgkd	1.00999e-26	-0.222884	0.221	0.112	2.95573e-22
Fam78b	1.07332e-26	-0.259811	0.853	0.066	3.14108e-22
Tango2	1.1996e-26	-0.256806	0.221	0.117	3.51063e-22
Nxph1	1.21007e-26	-1.34642	0.253	0.325	3.54126e-22
Ctif	1.32471e-26	-0.577807	0.226	0.137	3.87676e-22
Ppp4r3a	1.40608e-26	-0.221562	0.221	0.107	4.11488e-22
Rpl13	1.46508e-26	-0.202331	0.221	0.107	4.28755e-22
Gm12743	1.54236e-26	-0.240532	0.842	0.056	4.51372e-22
Ncoa6	1.57436e-26	-0.262115	0.221	0.096	4.60735e-22
Stmn3	1.58782e-26	-0.5695	0.232	0.178	4.64676e-22
Med31	1.72338e-26	-0.282504	0.211	0.015	5.04348e-22
Sec62	1.74485e-26	-0.259859	0.221	0.096	5.1063e-22
Lrrc1	1.8203e-26	-0.527152	0.221	0.081	5.32711e-22
Ankrd55	1.89444e-26	-0.700167	0.226	0.122	5.54408e-22
Glrx5	1.96257e-26	0.206882	0.7	0.01	5.74346e-22
Tcf4	2.00572e-26	1.05817	0.968	0.223	5.86973e-22
Tyw5	2.10137e-26	0.265225	0.211	0.015	6.14967e-22
Ccnl1	2.15516e-26	-0.267631	0.221	0.086	6.30709e-22
Nmi	2.20248e-26	0.254305	0.621	0	6.44556e-22
Magee1	2.24956e-26	0.227796	0.5	0	6.58333e-22
Dpysl2	2.30501e-26	-0.664267	0.232	0.162	6.74562e-22
Acaca	2.8018e-26	-0.430253	0.237	0.198	8.19947e-22
Cep192	2.84397e-26	-0.235517	0.826	0.041	8.32289e-22
Lyst	3.05072e-26	-0.337704	0.226	0.132	8.92793e-22
Idh3g	3.16917e-26	0.297975	0.821	0.036	9.27456e-22
Abhd18	3.41932e-26	-0.204494	0.221	0.086	1.00067e-21
Akap9	3.46306e-26	0.628993	1	0.234	1.01346e-21
Ebag9	3.70081e-26	-0.297679	0.821	0.036	1.08304e-21
Zyg11b	3.7197e-26	0.285309	0.868	0.091	1.08857e-21
Klf7	3.83553e-26	-0.628172	0.237	0.188	1.12247e-21
Tecpr1	3.95321e-26	-0.289977	0.221	0.076	1.15691e-21
Tma7	4.0305e-26	-0.279719	0.758	0.025	1.17953e-21
Inpp5f	4.22572e-26	-0.607246	0.232	0.147	1.23666e-21
Trp73	4.7277e-26	0.403821	0.811	0.036	1.38356e-21
Ehd4	5.47285e-26	0.277002	0.742	0.005	1.60163e-21
Ppp2r3a	5.82062e-26	0.348362	0.984	0.213	1.7034e-21
Raver2	6.08933e-26	-0.410614	0.2	0.061	1.78204e-21
Acin1	6.39374e-26	-0.596215	0.242	0.193	1.87113e-21
Cyrib	6.56147e-26	-0.589779	0.242	0.213	1.92021e-21
Zc3h13	6.76084e-26	-0.509694	0.242	0.213	1.97856e-21
Arfgef1	6.92852e-26	0.643259	0.911	0.147	2.02763e-21
Mir22hg	7.56328e-26	0.288541	0.163	0.005	2.2134e-21
9330159F19Rik	7.64358e-26	-0.376046	0.232	0.152	2.23689e-21
H2az1	7.83809e-26	-0.334549	0.221	0.061	2.29382e-21
Gm33680	7.83925e-26	-0.287964	0.211	0.036	2.29416e-21
2700069I18Rik	8.05746e-26	0.25583	0.795	0.015	2.35802e-21
Clip4	8.06652e-26	-0.571924	0.226	0.091	2.36067e-21
Pbx3	8.16757e-26	0.380693	0.937	0.168	2.39024e-21
Tspyl1	8.16982e-26	-0.276244	0.189	0.015	2.3909e-21
Arhgef11	8.60629e-26	0.277887	0.895	0.122	2.51863e-21
Slc39a12	8.82757e-26	-0.274419	0.805	0.03	2.58339e-21
Egflam	9.19695e-26	-0.204546	0.611	0.01	2.69149e-21
Wdr26	9.90463e-26	0.387774	0.826	0.046	2.89859e-21
Stat5b	1.01263e-25	-0.201397	0.221	0.056	2.96345e-21
Ptbp3	1.08754e-25	-0.218781	0.221	0.056	3.18268e-21
Tcaf1	1.24947e-25	-0.435996	0.237	0.188	3.65657e-21
Zmym4	1.28239e-25	0.424261	0.963	0.198	3.75291e-21
8030462N17Rik	1.28537e-25	-0.266871	0.226	0.096	3.76162e-21
Arid4b	1.30088e-25	0.410912	1	0.234	3.80702e-21
Hk1	1.33333e-25	-0.222707	0.221	0.051	3.90199e-21
Galnt17	1.4218e-25	0.359386	0.226	0.178	4.16089e-21
Adcy2	1.4219e-25	-0.32675	0.226	0.096	4.16119e-21
mt-Nd2	1.5132e-25	0.431942	0.795	0.01	4.42838e-21
Zranb1	1.53713e-25	0.235811	0.221	0.056	4.49842e-21
Erc1	1.62042e-25	-0.452379	0.237	0.152	4.74217e-21
Rps6ka5	1.6976e-25	-0.330498	0.884	0.107	4.96803e-21
Mill2	1.78484e-25	0.271953	0.574	0	5.22332e-21
Cntrob	1.81564e-25	-0.532026	0.184	0.056	5.31347e-21
Atosb	1.87166e-25	0.228732	0.816	0.036	5.47741e-21
Efcab1	1.93217e-25	0.283161	0.205	0.036	5.6545e-21
Nol4l	1.95408e-25	-0.4767	0.232	0.107	5.71862e-21
E2f6	1.95628e-25	-0.225753	0.821	0.041	5.72506e-21
Tia1	2.03093e-25	-0.372368	0.237	0.173	5.94351e-21
St18	2.0462e-25	0.574149	0.937	0.168	5.9882e-21
Pde1b	2.09765e-25	0.234467	0.216	0.025	6.13877e-21
Mysm1	2.10718e-25	0.361899	0.863	0.091	6.16666e-21
Atrnl1	2.43283e-25	0.713971	0.995	0.249	7.11968e-21
Tsn	2.58903e-25	-0.330608	0.226	0.076	7.5768e-21
Ensa	2.60402e-25	0.58844	0.832	0.056	7.62066e-21
Vps51	2.69858e-25	0.27142	0.205	0.01	7.89738e-21
Shisa6	2.70725e-25	0.305014	0.226	0.096	7.92276e-21
Amph	2.72248e-25	0.65312	0.979	0.223	7.96734e-21
Pik3ca	3.14935e-25	0.248181	0.863	0.091	9.21658e-21
Cdk19	3.24307e-25	0.333419	0.884	0.112	9.49085e-21
Dcaf1	3.4232e-25	0.381048	0.221	0.046	1.0018e-20
Fut9	3.57372e-25	0.543314	0.958	0.203	1.04585e-20
Chsy3	3.64085e-25	0.409428	0.232	0.147	1.0655e-20
Npc2	3.95086e-25	-0.287551	0.221	0.03	1.15622e-20
Pld1	4.03169e-25	-0.239009	0.221	0.03	1.17987e-20
Tbc1d14	4.11416e-25	-0.256889	0.221	0.03	1.20401e-20
Csgalnact1	4.31819e-25	0.516746	0.826	0.051	1.26372e-20
Spg11	4.4958e-25	0.278137	0.826	0.051	1.3157e-20
Upf2	4.74204e-25	0.25721	0.226	0.081	1.38776e-20
Lncppara	4.78974e-25	0.246757	0.853	0.081	1.40172e-20
Cd164	4.97838e-25	0.400905	0.8	0.02	1.45692e-20
0610030E20Rik	5.31219e-25	-0.246592	0.226	0.061	1.55461e-20
Ranbp3	6.00909e-25	-0.202785	0.832	0.056	1.75856e-20
Dhrs7	6.06324e-25	-0.263914	0.179	0.015	1.77441e-20
Dynll1	6.32198e-25	0.240695	0.221	0.025	1.85013e-20
Ksr2	6.44124e-25	-0.59596	0.247	0.218	1.88503e-20
Usp9x	6.52196e-25	0.455156	0.937	0.178	1.90865e-20
Crppa	6.58788e-25	-0.274622	0.232	0.096	1.92794e-20
Kdm3b	6.64726e-25	0.215397	0.847	0.076	1.94532e-20
Wdfy2	6.73082e-25	-0.264636	0.232	0.091	1.96978e-20
Dync2h1	7.12132e-25	0.859636	0.926	0.173	2.08406e-20
A330015K06Rik	7.25645e-25	0.412862	0.795	0.015	2.1236e-20
Timp3	7.4351e-25	0.355261	0.821	0.046	2.17588e-20
Ngef	7.65658e-25	-0.223973	0.211	0.01	2.2407e-20
Mir124-2hg	7.71857e-25	-0.33819	0.237	0.147	2.25884e-20
Foxk1	7.97118e-25	-0.326851	0.226	0.051	2.33277e-20
Ptpn3	8.50439e-25	0.290095	0.842	0.071	2.48881e-20
Unc13b	9.1729e-25	-0.347907	0.237	0.122	2.68445e-20
Mgat1	9.43378e-25	-0.297142	0.221	0.015	2.76079e-20
Ppm1h	9.84506e-25	0.543111	0.937	0.178	2.88116e-20
Lrba	1.00662e-24	0.514325	0.968	0.213	2.94587e-20
Mboat1	1.01233e-24	0.202061	0.221	0.015	2.96257e-20
Nfu1	1.01444e-24	-0.206937	0.821	0.046	2.96877e-20
Hnrnph3	1.06478e-24	-0.205845	0.237	0.127	3.11608e-20
Rpl4	1.07722e-24	-0.342572	0.821	0.046	3.15249e-20
Rps4x	1.07727e-24	0.280987	0.789	0.01	3.15264e-20
Crebzf	1.09528e-24	0.437574	0.858	0.091	3.20533e-20
Wdr47	1.15193e-24	-0.254576	0.858	0.086	3.37111e-20
Atp8b2	1.20245e-24	-0.21527	0.226	0.046	3.51898e-20
Rufy1	1.29984e-24	0.208028	0.837	0.066	3.80397e-20
Itch	1.30575e-24	-0.221266	0.242	0.168	3.82127e-20
Slc48a1	1.3392e-24	0.209387	0.837	0.066	3.91917e-20
Zfp536	1.51772e-24	-0.556248	0.247	0.228	4.44161e-20
Rictor	1.52564e-24	-0.375071	0.242	0.142	4.46479e-20
Tcf12	1.52787e-24	-0.525842	0.253	0.239	4.47131e-20
Zc3h12b	1.52847e-24	-0.32622	0.237	0.117	4.47306e-20
Gm27003	1.5488e-24	0.20807	0.784	0.005	4.53257e-20
Pspc1	1.54911e-24	0.207735	0.921	0.157	4.53347e-20
Mtss1	1.93918e-24	0.359136	0.916	0.157	5.675e-20
Hspa5	2.03913e-24	0.339596	0.232	0.107	5.96752e-20
Lrpprc	2.04175e-24	0.493903	0.232	0.091	5.97519e-20
Gnb1	2.10907e-24	0.361435	0.911	0.152	6.17219e-20
Zbtb7c	2.26542e-24	-0.360009	0.232	0.066	6.62975e-20
Prkaca	2.29073e-24	0.625352	0.221	0	6.70382e-20
Secisbp2l	2.3207e-24	0.285	0.232	0.091	6.79153e-20
Zzz3	2.39481e-24	0.255565	0.232	0.081	7.00842e-20
Lmbr1	2.40973e-24	-0.31437	0.237	0.107	7.05207e-20
Fars2	2.48743e-24	-0.322668	0.242	0.142	7.27947e-20
Mllt10	2.50771e-24	0.307286	0.974	0.218	7.3388e-20
Arhgef12	3.15949e-24	0.508399	0.974	0.228	9.24625e-20
Dleu2	3.18463e-24	0.412361	0.842	0.076	9.31981e-20
Zfp644	3.34923e-24	-0.725546	0.253	0.183	9.80151e-20
Bcl11a	3.37144e-24	0.57823	0.232	0.091	9.86652e-20
Nars2	3.65737e-24	0.356601	0.226	0.03	1.07033e-19
Vcp	3.73437e-24	0.317499	0.816	0.046	1.09286e-19
Sema4d	3.78126e-24	-0.305559	0.874	0.107	1.10659e-19
Snrpd2	4.18992e-24	0.458742	0.105	0.01	1.22618e-19
Aplp2	4.58588e-24	0.592224	0.984	0.234	1.34206e-19
Gm46210	4.63175e-24	0.205429	0.621	0	1.35548e-19
Septin7	4.98454e-24	0.422825	0.932	0.178	1.45872e-19
Dpysl3	5.44523e-24	0.205451	0.232	0.066	1.59355e-19
Ccdc173	5.85317e-24	-0.47048	0.121	0.025	1.71293e-19
Hipk3	6.6394e-24	0.243591	0.837	0.071	1.94302e-19
Med12	6.68153e-24	-0.304733	0.232	0.046	1.95535e-19
Pld3	7.16147e-24	0.469001	0.226	0.015	2.09581e-19
D3Ertd751e	7.76401e-24	0.230925	0.232	0.056	2.27214e-19
Mdm4	8.90783e-24	-0.640714	0.258	0.198	2.60688e-19
Mtus2	9.47867e-24	-0.68245	0.247	0.223	2.77393e-19
Dlk1	9.58375e-24	-0.257832	0.789	0.02	2.80468e-19
Dbp	9.58375e-24	-0.250671	0.789	0.02	2.80468e-19
Maml2	9.83555e-24	0.583432	0.932	0.183	2.87838e-19
Ap2b1	1.03858e-23	0.357296	0.847	0.086	3.03939e-19
Wipf1	1.06174e-23	-0.23376	0.232	0.041	3.10718e-19
Zcchc12	1.202e-23	-0.517898	0.237	0.066	3.51764e-19
Snrpc	1.22504e-23	-0.246896	0.795	0.03	3.58508e-19
Smg1	1.26101e-23	0.555686	0.926	0.183	3.69036e-19
Vps13c	1.27624e-23	-0.783963	0.263	0.213	3.73492e-19
Ogfrl1	1.28854e-23	0.222324	0.232	0.046	3.77092e-19
Nhs	1.29136e-23	-0.604211	0.926	0.162	3.77917e-19
Tmem33	1.35749e-23	-0.269503	0.232	0.036	3.97269e-19
Mfap3l	1.41822e-23	-0.35457	0.237	0.066	4.15041e-19
Tbl1xr1	1.42591e-23	-0.307113	0.242	0.102	4.17293e-19
Desi2	1.433e-23	-0.463596	0.247	0.127	4.19368e-19
Psmd1	1.46131e-23	-0.216307	0.242	0.112	4.27652e-19
Arhgap35	1.48082e-23	-0.344139	0.247	0.147	4.33362e-19
Begain	1.49095e-23	-0.520388	0.837	0.071	4.36327e-19
Chn1	1.49116e-23	0.317482	0.874	0.117	4.36389e-19
Snn	1.5613e-23	-0.213971	0.105	0.03	4.56913e-19
Elk3	1.57193e-23	0.309652	0.137	0	4.60025e-19
Khdrbs2	1.68208e-23	0.971595	1	0.274	4.9226e-19
Clpp	1.80795e-23	-0.272599	0.237	0.066	5.29096e-19
Gfod1	1.94917e-23	-0.578777	0.242	0.086	5.70425e-19
Sri	2.06438e-23	-0.234596	0.795	0.025	6.04142e-19
Letmd1	2.16082e-23	0.200449	0.774	0.015	6.32364e-19
Cpox	2.36669e-23	-0.202466	0.232	0.025	6.92611e-19
Gm10687	2.56535e-23	-0.215946	0.521	0.01	7.5075e-19
Ufl1	2.67734e-23	-0.204963	0.874	0.112	7.83523e-19
Tab3	3.0799e-23	-0.333907	0.237	0.051	9.01332e-19
Cdv3	3.14009e-23	-0.261315	0.237	0.051	9.18947e-19
Stag1	3.18018e-23	0.785054	1	0.279	9.30678e-19
Cycs	3.3446e-23	0.392284	0.784	0.015	9.78796e-19
Zbed6	3.65528e-23	0.240354	0.237	0.061	1.06972e-18
Psme4	3.70799e-23	-0.489665	0.263	0.203	1.08514e-18
Cd2ap	3.71651e-23	0.365599	0.853	0.096	1.08764e-18
Gpbp1	3.74269e-23	-0.339246	0.247	0.117	1.0953e-18
Kif16b	3.98732e-23	0.233637	0.858	0.102	1.16689e-18
Scg5	4.0181e-23	-0.483932	0.268	0.244	1.1759e-18
Sec23b	4.20188e-23	0.214709	0.689	0.01	1.22968e-18
Nr4a2	4.22467e-23	0.287392	0.216	0.005	1.23635e-18
Fggy	4.29754e-23	-0.254377	0.811	0.046	1.25767e-18
Arfgef3	4.58151e-23	-0.235059	0.253	0.183	1.34078e-18
Rapgefl1	4.65155e-23	-0.331958	0.226	0.051	1.36128e-18
Pitpnb	5.09396e-23	0.311337	0.8	0.036	1.49075e-18
Ndrg4	5.90101e-23	-0.221639	0.242	0.081	1.72693e-18
Chfr	6.01261e-23	-0.436045	0.253	0.137	1.75959e-18
Ice1	6.13386e-23	-0.386359	0.258	0.183	1.79507e-18
Sephs1	6.26604e-23	0.228168	0.232	0.01	1.83376e-18
Ccdc85a	6.34177e-23	0.485216	1	0.259	1.85592e-18
Syngr3	6.43065e-23	0.38329	0.795	0.03	1.88193e-18
Rab40c	6.76119e-23	-0.377797	0.837	0.076	1.97866e-18
Pygo1	6.98982e-23	0.31661	0.221	0.015	2.04557e-18
Tmem196	7.37767e-23	-0.326323	0.242	0.071	2.15907e-18
Dcaf5	7.43683e-23	-0.362285	0.889	0.132	2.17639e-18
Fem1a	7.44818e-23	-0.22192	0.232	0.02	2.17971e-18
Zfp933	7.71064e-23	-0.362415	0.237	0.036	2.25652e-18
Acat2	8.1802e-23	0.246969	0.232	0.005	2.39393e-18
Nub1	8.19721e-23	-0.297998	0.242	0.066	2.39891e-18
Cwc22	8.3665e-23	-1.00186	0.926	0.162	2.44846e-18
Kat6a	8.44076e-23	-0.40966	0.247	0.096	2.47019e-18
Eif3b	9.63583e-23	-0.234605	0.795	0.03	2.81993e-18
Mast2	9.67655e-23	-0.279917	0.253	0.142	2.83184e-18
Cd63	9.77576e-23	-0.213527	0.784	0.056	2.86088e-18
Cnih2	9.96772e-23	-0.244148	0.232	0.015	2.91705e-18
Fndc5	1.00101e-22	-0.527743	0.242	0.061	2.92947e-18
Ovgp1	1.014e-22	0.229622	0.626	0.015	2.96746e-18
Ivns1abp	1.02862e-22	0.203768	0.237	0.036	3.01026e-18
Stum	1.12805e-22	0.289238	0.226	0.01	3.30124e-18
Atg10	1.17974e-22	-0.586758	0.253	0.117	3.45252e-18
Gcsh	1.36953e-22	-0.267161	0.579	0.02	4.00792e-18
Arhgdia	1.41024e-22	-0.517885	0.205	0.03	4.12708e-18
Rtl8a	1.47097e-22	-0.265131	0.237	0.025	4.30479e-18
Yipf2	1.49942e-22	-0.228655	0.237	0.025	4.38805e-18
Clrn1	1.53222e-22	0.231857	0.226	0.005	4.48404e-18
Ptar1	1.58699e-22	-0.593434	0.247	0.081	4.64432e-18
Srsf4	1.66596e-22	0.224809	0.784	0.02	4.87544e-18
Itgb1bp1	1.74363e-22	0.270373	0.768	0.005	5.10274e-18
Cbln4	1.95873e-22	0.244841	0.684	0.005	5.73223e-18
Vps36	1.99789e-22	-0.405891	0.242	0.051	5.84681e-18
Epb41l1	2.0412e-22	-0.516039	0.274	0.244	5.97358e-18
Fbxl9	2.05563e-22	-0.258361	0.242	0.051	6.01579e-18
Cep131	2.05622e-22	-0.20391	0.237	0.02	6.01754e-18
Ap3m1	2.07539e-22	0.46225	0.237	0.025	6.07363e-18
Ptprf	2.13567e-22	0.469451	0.237	0.025	6.25004e-18
Akap7	2.24288e-22	-0.548738	0.258	0.137	6.56378e-18
Tax1bp1	2.31337e-22	0.321431	0.889	0.142	6.77006e-18
Eogt	2.63263e-22	-0.221705	0.147	0.02	7.7044e-18
Mid2	2.68609e-22	0.500396	0.237	0.02	7.86084e-18
Tmem191	2.85929e-22	-0.335092	0.247	0.076	8.36772e-18
Cpeb3	3.09622e-22	0.296093	0.926	0.193	9.06108e-18
Clpx	3.18468e-22	0.273449	0.821	0.066	9.31997e-18
Nrg2	3.19654e-22	-0.420232	0.258	0.137	9.35468e-18
Nmd3	3.23062e-22	0.299558	0.795	0.036	9.4544e-18
Gaa	3.23919e-22	0.266824	0.242	0.051	9.47949e-18
Slc25a17	3.43727e-22	-0.407488	0.242	0.041	1.00592e-17
Pgap1	3.47356e-22	0.268611	0.847	0.096	1.01654e-17
Prkar2b	3.85016e-22	-0.231319	0.253	0.096	1.12675e-17
Mcu	3.88841e-22	0.317361	0.858	0.112	1.13794e-17
Atp5d	3.96069e-22	0.382586	0.237	0.01	1.1591e-17
Cacna2d3	4.29725e-22	0.204705	0.963	0.223	1.25759e-17
Dpm1	4.5605e-22	0.641546	0.879	0.142	1.33463e-17
Mapre2	4.64501e-22	-0.290498	0.263	0.162	1.35936e-17
Ubac1	4.77862e-22	0.223299	0.789	0.03	1.39846e-17
Prkaa2	5.14402e-22	-0.209236	0.247	0.066	1.5054e-17
Cul9	5.33859e-22	0.536573	0.242	0.051	1.56234e-17
Commd2	5.61558e-22	0.240331	0.237	0.005	1.6434e-17
Mtmr3	6.20118e-22	-0.251377	0.253	0.102	1.81477e-17
Ccdc107	6.82947e-22	-0.272059	0.132	0.041	1.99865e-17
Spata17	6.92754e-22	0.317911	0.205	0.005	2.02734e-17
Lgi3	7.01509e-22	-0.331692	0.247	0.061	2.05297e-17
Rsbn1l	7.1905e-22	-0.258062	0.253	0.096	2.1043e-17
Tns3	7.28258e-22	-0.489344	0.816	0.061	2.13125e-17
Bptf	7.45155e-22	-0.678469	0.268	0.173	2.1807e-17
Tmem120b	7.89696e-22	0.29649	0.126	0.005	2.31105e-17
Fryl	8.78276e-22	0.494714	0.895	0.157	2.57027e-17
Acss2	9.28308e-22	-0.50077	0.258	0.117	2.71669e-17
Golgb1	9.75271e-22	-0.351872	0.268	0.208	2.85413e-17
Fem1c	1.03895e-21	-0.201088	0.247	0.056	3.04049e-17
Ldb2	1.05127e-21	0.967826	0.253	0.107	3.07655e-17
Cd99l2	1.07166e-21	-0.345803	0.853	0.102	3.13621e-17
Psmd6	1.16739e-21	0.42195	0.795	0.041	3.41637e-17
C2cd2l	1.1723e-21	-0.454781	0.805	0.051	3.43072e-17
Esyt2	1.18161e-21	0.266434	0.937	0.203	3.45798e-17
Usp15	1.23709e-21	-0.58063	0.289	0.279	3.62035e-17
Maco1	1.24613e-21	-0.365978	0.895	0.147	3.6468e-17
1700087I21Rik	1.27503e-21	-0.226674	0.189	0.036	3.73137e-17
Zfpm2	1.30291e-21	0.783991	0.995	0.264	3.81295e-17
Rb1	1.34029e-21	-0.341178	0.263	0.152	3.92236e-17
Rerg	1.37431e-21	0.418672	0.784	0.036	4.02193e-17
Mrap2	1.48467e-21	0.306132	0.242	0.02	4.3449e-17
Ganab	1.5844e-21	-0.4919	0.253	0.071	4.63674e-17
Zfp239	1.60687e-21	-0.360868	0.8	0.046	4.7025e-17
Cgref1	1.84013e-21	0.309972	0.437	0	5.38514e-17
Sel1l	1.92966e-21	-0.362108	0.263	0.137	5.64716e-17
Stk38	2.00766e-21	0.546586	0.247	0.061	5.87543e-17
Reep1	2.07691e-21	0.364867	0.884	0.152	6.07808e-17
Erlec1	2.13771e-21	0.215631	0.253	0.091	6.25599e-17
Ocel1	2.16203e-21	0.320965	0.768	0.01	6.32719e-17
4933434E20Rik	2.17213e-21	0.279029	0.789	0.036	6.35674e-17
Rfx4	2.27462e-21	-0.335345	0.237	0.02	6.65666e-17
Tbc1d5	2.28548e-21	-0.32342	0.268	0.162	6.68847e-17
Sdk1	2.29e-21	-0.442059	0.989	0.239	6.70169e-17
Fgd4	2.34483e-21	0.272771	0.253	0.096	6.86214e-17
Macroh2a2	2.42623e-21	-0.393553	0.216	0.03	7.10037e-17
Dlx6os1	2.44987e-21	0.293441	0.111	0.005	7.16955e-17
Zmynd8	2.55774e-21	-0.551342	0.279	0.228	7.48522e-17
Snca	2.57944e-21	0.537331	0.247	0.046	7.54874e-17
Map3k2	2.60581e-21	0.203944	0.258	0.112	7.6259e-17
Gfap	2.69799e-21	-0.603623	0.6	0.02	7.89568e-17
Ppp6r2	2.71607e-21	0.239247	0.868	0.127	7.94858e-17
Anks6	2.85811e-21	0.290884	0.784	0.03	8.36427e-17
Hyou1	2.95021e-21	-0.305671	0.247	0.036	8.6338e-17
Bcat1	3.18294e-21	-0.209854	0.779	0.061	9.31488e-17
Hipk2	3.33476e-21	-0.795938	0.268	0.142	9.75918e-17
Abcc1	3.37389e-21	0.392649	0.8	0.051	9.87369e-17
Smc1a	3.5397e-21	-0.524351	0.258	0.091	1.03589e-16
Thap4	3.54267e-21	0.323354	0.242	0.005	1.03676e-16
Neo1	3.59476e-21	0.275501	0.895	0.162	1.05201e-16
Pomgnt2	3.75395e-21	0.435285	0.237	0	1.09859e-16
Rnf128	3.97591e-21	-0.47526	0.705	0.036	1.16355e-16
Col25a1	3.98455e-21	0.253191	0.911	0.178	1.16608e-16
Klhl4	3.98876e-21	-0.349276	0.247	0.03	1.16731e-16
Smad2	4.0184e-21	-0.377679	0.258	0.086	1.17599e-16
Dnaja2	4.05492e-21	-0.709065	0.274	0.157	1.18667e-16
Rdx	4.32489e-21	-0.436034	0.263	0.117	1.26568e-16
Atxn10	4.90076e-21	-0.242292	0.268	0.157	1.43421e-16
Phf10	4.96036e-21	-0.304225	0.253	0.056	1.45165e-16
Ykt6	5.09106e-21	-0.20212	0.7	0.03	1.4899e-16
Nipbl	5.17295e-21	0.388031	0.889	0.157	1.51386e-16
Vmn1r206	5.92558e-21	-0.33308	0.421	0.005	1.73412e-16
Myh10	6.38864e-21	0.744977	0.874	0.147	1.86964e-16
Gm7854	6.47782e-21	-0.278323	0.253	0.051	1.89573e-16
Fam184a	6.55264e-21	-0.249233	0.268	0.152	1.91763e-16
Aldh4a1	6.58183e-21	-0.305352	0.716	0.036	1.92617e-16
Mark1	6.60668e-21	0.53607	0.858	0.127	1.93344e-16
Slc12a6	6.61182e-21	0.341319	0.884	0.152	1.93495e-16
Cpsf6	6.66274e-21	-0.471241	0.274	0.168	1.94985e-16
Plpp5	6.71731e-21	0.228149	0.247	0.025	1.96582e-16
Zfand2a	6.79558e-21	0.249961	0.232	0	1.98873e-16
Gpr37	7.18256e-21	-0.33216	0.726	0.02	2.10198e-16
Hmgcr	7.26776e-21	0.248408	0.253	0.061	2.12691e-16
Atp2a2	7.4137e-21	-0.441837	0.279	0.203	2.16962e-16
Fez1	7.45441e-21	-0.27766	0.258	0.081	2.18153e-16
D130079A08Rik	7.49641e-21	0.473807	0.463	0.01	2.19382e-16
Fto	7.56076e-21	-0.618589	0.289	0.234	2.21266e-16
Cadm3	8.15301e-21	0.403997	0.253	0.066	2.38598e-16
Gm14204	8.72837e-21	-0.26716	0.679	0.025	2.55436e-16
Wfs1	8.76129e-21	0.37392	0.516	0.005	2.56399e-16
Cul5	8.87115e-21	-0.240637	0.863	0.122	2.59614e-16
Xpo5	9.08895e-21	-0.21449	0.253	0.046	2.65988e-16
Mnat1	9.28351e-21	0.872888	0.258	0.091	2.71682e-16
Chrna3	1.00386e-20	0.246052	0.521	0	2.9378e-16
Lrtm2	1.04769e-20	-0.239419	0.547	0.03	3.06607e-16
Pknox2	1.14272e-20	0.367332	0.826	0.086	3.34416e-16
Hhip	1.1504e-20	-0.203992	0.237	0.02	3.36665e-16
Sorcs3	1.16806e-20	-0.664446	0.295	0.259	3.41834e-16
Tmem175	1.1935e-20	0.211589	0.858	0.122	3.49276e-16
Arfrp1	1.21787e-20	0.30036	0.247	0.015	3.56408e-16
Twf1	1.25484e-20	0.296767	0.763	0.01	3.6723e-16
Ctsl	1.28483e-20	-0.229722	0.253	0.041	3.76005e-16
St3gal5	1.33122e-20	-0.481512	0.258	0.066	3.89583e-16
Ablim1	1.33551e-20	-0.322458	0.284	0.249	3.90836e-16
Scg2	1.44311e-20	-0.287181	0.274	0.162	4.22326e-16
Rab8b	1.4442e-20	-0.39285	0.258	0.066	4.22645e-16
Htr4	1.48119e-20	0.274412	0.758	0.061	4.33469e-16
AI480526	1.48136e-20	0.238834	0.8	0.056	4.33519e-16
Mtrfr	1.49363e-20	0.281895	0.742	0.01	4.3711e-16
Adarb1	1.51184e-20	-0.620991	0.279	0.183	4.42441e-16
Mboat7	1.58087e-20	-0.258477	0.811	0.066	4.62642e-16
Pltp	1.61143e-20	0.21357	0.568	0	4.71586e-16
Rbfox3	1.64643e-20	0.219216	0.884	0.152	4.81827e-16
Gm28379	1.81284e-20	0.292014	0.732	0.005	5.30527e-16
Rcan2	1.92781e-20	0.214018	0.947	0.218	5.64173e-16
Camk2b	2.06606e-20	0.392392	0.863	0.132	6.04634e-16
Phkb	2.07844e-20	-0.432952	0.268	0.122	6.08256e-16
Tm9sf3	2.10703e-20	-0.300661	0.263	0.091	6.16622e-16
Tm9sf4	2.32228e-20	0.285853	0.258	0.076	6.79615e-16
Ric1	2.44656e-20	-0.571905	0.274	0.132	7.15985e-16
Rab6b	2.61921e-20	-0.340299	0.274	0.147	7.66511e-16
Ankrd40	2.68868e-20	-0.298374	0.8	0.056	7.86844e-16
Sil1	2.74965e-20	0.457327	0.789	0.046	8.04686e-16
Abi2	2.8232e-20	-0.220632	0.274	0.173	8.26209e-16
Ythdf3	2.83402e-20	0.266155	0.263	0.107	8.29376e-16
Cracr2a	2.96818e-20	-0.234387	0.242	0.02	8.68638e-16
Tbc1d22a	3.17604e-20	0.244722	0.789	0.046	9.29469e-16
Pick1	3.44467e-20	-0.493442	0.263	0.076	1.00808e-15
Rbks	3.5492e-20	0.318723	0.768	0.02	1.03867e-15
Fyttd1	3.56302e-20	0.227658	0.811	0.071	1.04272e-15
Chgb	3.66303e-20	0.321527	0.847	0.117	1.07199e-15
Ftx	4.12687e-20	-0.51068	0.284	0.193	1.20773e-15
Hs6st2	4.24483e-20	-0.841824	0.268	0.102	1.24225e-15
2610037D02Rik	4.41906e-20	0.354113	0.258	0.051	1.29324e-15
Snx29	4.43094e-20	-0.387666	0.279	0.183	1.29672e-15
Ralgps1	4.5482e-20	-0.362547	0.284	0.188	1.33103e-15
Zfp248	4.8916e-20	0.321678	0.763	0.015	1.43153e-15
Slc6a20a	5.09284e-20	0.345426	0.7	0.01	1.49042e-15
Slc1a2	5.09414e-20	0.75183	0.895	0.178	1.4908e-15
Herc1	5.10101e-20	0.681631	0.979	0.274	1.49281e-15
mt-Co2	5.58997e-20	-0.230782	0.258	0.046	1.6359e-15
Apex2	5.81569e-20	-0.256187	0.268	0.107	1.70196e-15
Ubxn2a	6.5792e-20	0.262053	0.779	0.036	1.9254e-15
Slit2	6.61328e-20	-0.561902	0.279	0.173	1.93538e-15
Mbnl2	6.90004e-20	0.209309	0.995	0.274	2.0193e-15
Pdpr	6.95172e-20	-0.294856	0.811	0.071	2.03442e-15
Fbxl3	7.05136e-20	0.211595	0.258	0.046	2.06358e-15
Abhd4	7.49786e-20	0.267319	0.758	0.01	2.19425e-15
Dvl3	7.63376e-20	0.211942	0.758	0.01	2.23402e-15
Sprtn	8.03363e-20	0.403962	0.121	0	2.35104e-15
Inpp4a	8.32532e-20	-0.472141	0.274	0.117	2.43641e-15
Frrs1l	8.36494e-20	-0.442531	0.268	0.091	2.448e-15
Tmcc1	8.55389e-20	-0.648379	0.305	0.289	2.5033e-15
Cox20	8.81222e-20	0.201674	0.253	0.01	2.5789e-15
Hsd17b7	8.94327e-20	0.276441	0.737	0.01	2.61725e-15
Adgrl2	8.94418e-20	-0.327682	0.284	0.198	2.61751e-15
Bcar3	8.95587e-20	0.258314	0.747	0.005	2.62093e-15
Kif18a	9.16865e-20	-0.25714	0.121	0.01	2.68321e-15
Lpar1	9.38274e-20	0.442386	0.253	0.01	2.74586e-15
Hgs	9.38274e-20	0.309626	0.253	0.01	2.74586e-15
Cep78	9.40185e-20	0.235875	0.774	0.03	2.75145e-15
Hid1	9.48715e-20	-0.259273	0.258	0.036	2.77641e-15
Sh3gl2	9.70193e-20	0.604015	0.953	0.254	2.83927e-15
Lrrc55	1.01269e-19	0.2302	0.542	0.005	2.96364e-15
Ube2k	1.0411e-19	-0.362038	0.284	0.183	3.04679e-15
Efnb2	1.08906e-19	0.201316	0.779	0.041	3.18714e-15
Gm41760	1.24917e-19	0.245847	0.721	0.01	3.6557e-15
Gm28375	1.29432e-19	0.252425	0.768	0.025	3.78784e-15
Stx1b	1.32709e-19	-0.470714	0.263	0.056	3.88372e-15
Fmn1	1.35029e-19	0.452591	0.263	0.076	3.95163e-15
Atp9b	1.36172e-19	-0.271415	0.284	0.183	3.98506e-15
Dtnb	1.45659e-19	-0.462561	0.284	0.168	4.2627e-15
Wdr48	1.48498e-19	-0.215295	0.821	0.086	4.3458e-15
Elovl5	1.51127e-19	-0.273998	0.821	0.086	4.42273e-15
Hira	1.52023e-19	-0.334528	0.274	0.112	4.44894e-15
Ripk1	1.58844e-19	0.403091	0.737	0.005	4.64858e-15
Ndrg1	1.61719e-19	0.31885	0.753	0.01	4.73271e-15
Pcnp	1.62432e-19	0.566312	0.784	0.046	4.75358e-15
Gdi2	1.69378e-19	0.237155	0.263	0.066	4.95685e-15
Gm15545	1.83952e-19	-0.217982	0.221	0.015	5.38336e-15
Pafah1b1	1.85152e-19	-0.470155	0.295	0.244	5.41846e-15
Cox5b	1.94407e-19	0.222964	0.763	0.02	5.68931e-15
Eml2	1.97983e-19	-0.363982	0.858	0.127	5.79396e-15
Ralgapb	1.97983e-19	0.348646	0.853	0.127	5.79396e-15
Phip	2.0225e-19	0.353372	0.9	0.188	5.91885e-15
Zeb1	2.02993e-19	-0.749298	0.316	0.325	5.9406e-15
Dip2b	2.09673e-19	-0.550141	0.3	0.254	6.13609e-15
Fam110b	2.18855e-19	0.217085	0.268	0.096	6.4048e-15
Eml5	2.19077e-19	0.273467	0.984	0.274	6.41129e-15
Mcfd2	2.20067e-19	-0.209536	0.763	0.02	6.44025e-15
Kmt2e	2.3227e-19	-0.676472	0.316	0.294	6.79739e-15
Resf1	2.39381e-19	-0.544757	0.263	0.046	7.00548e-15
Rdh10	2.44705e-19	-0.220765	0.258	0.02	7.16129e-15
Susd6	2.94209e-19	-0.409977	0.274	0.096	8.61002e-15
Cab39	3.00493e-19	0.275662	0.268	0.091	8.79392e-15
Nrip1	3.49968e-19	-0.507056	0.274	0.096	1.02418e-14
Dcun1d2	3.53399e-19	-0.214577	0.8	0.066	1.03422e-14
Fhod3	3.56991e-19	-0.20153	0.895	0.173	1.04474e-14
Cltb	3.71856e-19	-0.341826	0.274	0.096	1.08824e-14
Cog5	3.72988e-19	-0.600183	0.284	0.142	1.09155e-14
Rtl4	4.09351e-19	-0.348267	0.921	0.198	1.19797e-14
Pgbd5	4.19013e-19	0.265088	0.789	0.056	1.22624e-14
Alkbh5	4.28228e-19	0.284762	0.753	0.01	1.25321e-14
Nebl	4.3368e-19	-0.442351	0.3	0.223	1.26917e-14
Nme2	4.38771e-19	0.319	0.737	0.005	1.28406e-14
Frmd4b	4.45008e-19	-0.211221	0.284	0.162	1.30232e-14
Atp6v0c	4.56486e-19	0.531784	0.863	0.147	1.33591e-14
Gm20646	5.23075e-19	-0.233509	0.258	0.02	1.53078e-14
Nell2	5.7862e-19	0.211581	0.905	0.188	1.69333e-14
Pdhx	6.17859e-19	0.232576	0.784	0.051	1.80816e-14
Morf4l1	6.31789e-19	0.375779	0.826	0.102	1.84893e-14
mt-Nd5	6.42582e-19	0.20947	0.758	0.025	1.88052e-14
Arhgap44	6.4576e-19	0.338193	0.274	0.117	1.88982e-14
Fam149b	6.85753e-19	0.478829	0.263	0.041	2.00686e-14
Ssh2	7.03613e-19	-0.556203	0.311	0.264	2.05912e-14
Mlx	7.03879e-19	0.25963	0.258	0.005	2.0599e-14
Tbc1d20	7.22608e-19	0.329124	0.258	0.005	2.11471e-14
4933407K13Rik	7.2896e-19	0.265472	0.258	0.005	2.1333e-14
Rpl39	7.51427e-19	0.402888	0.742	0.01	2.19905e-14
Nup93	7.7819e-19	0.255593	0.8	0.071	2.27737e-14
Spock1	8.07377e-19	0.298992	0.974	0.269	2.36279e-14
Crebbp	8.15313e-19	-0.612145	0.311	0.244	2.38601e-14
Cox7c	8.1951e-19	0.348885	0.268	0.071	2.3983e-14
Kidins220	8.34171e-19	0.65326	0.932	0.249	2.4412e-14
Ccar1	8.67927e-19	0.283166	0.274	0.102	2.53999e-14
Ptprm	8.9322e-19	-0.2139	0.9	0.183	2.61401e-14
Fbxw4	9.61764e-19	0.784838	0.774	0.041	2.8146e-14
Aste1	9.68501e-19	-0.348227	0.263	0.025	2.83432e-14
Gpat4	1.07529e-18	0.254668	0.758	0.02	3.14684e-14
Isca1	1.1111e-18	-0.28885	0.258	0.02	3.25163e-14
Lhfp	1.1707e-18	-0.489925	0.279	0.102	3.42606e-14
Zfhx3	1.1713e-18	-0.551736	0.321	0.34	3.42781e-14
Afg3l2	1.17332e-18	0.260603	0.774	0.041	3.43372e-14
Dhx36	1.24355e-18	0.266583	0.279	0.127	3.63925e-14
Eea1	1.28343e-18	-0.323758	0.284	0.132	3.75596e-14
Fn1	1.31301e-18	0.268015	0.358	0	3.84252e-14
Atp9a	1.32234e-18	0.206483	0.816	0.091	3.86982e-14
Psmd4	1.39603e-18	-0.220145	0.8	0.071	4.08548e-14
Rbm45	1.45621e-18	0.364398	0.263	0.02	4.26159e-14
Dbx2	1.46766e-18	0.225702	0.663	0.01	4.29511e-14
Ccdc18	1.48035e-18	0.228591	0.153	0	4.33223e-14
Lpgat1	1.49781e-18	0.307269	0.879	0.162	4.38335e-14
4933406I18Rik	1.56771e-18	-0.669739	0.284	0.112	4.58791e-14
Adam23	1.59469e-18	0.288583	0.947	0.239	4.66686e-14
Cdk8	1.62479e-18	-0.322829	0.3	0.228	4.75495e-14
Ufd1	1.70122e-18	0.44229	0.263	0.02	4.97861e-14
Igfbpl1	1.71251e-18	0.200144	0.411	0	5.01166e-14
Nf1	1.73288e-18	-0.962738	0.326	0.289	5.07127e-14
Gm26871	1.76238e-18	0.392604	0.947	0.254	5.1576e-14
Cyb5a	1.77393e-18	-0.34937	0.268	0.041	5.19141e-14
Plxdc2	1.86895e-18	-0.780579	0.332	0.315	5.46948e-14
Ssbp4	1.89899e-18	-0.586331	0.8	0.071	5.55738e-14
P3h2	1.90764e-18	0.245622	0.768	0.036	5.58271e-14
Reps2	2.08589e-18	-0.25835	0.289	0.147	6.10436e-14
Hdgfl3	2.19037e-18	-0.217528	0.295	0.198	6.41013e-14
Astn1	2.40423e-18	0.473222	1	0.305	7.03597e-14
Tdrkh	2.43349e-18	0.384661	0.763	0.03	7.1216e-14
Psip1	2.51823e-18	-0.575711	0.311	0.239	7.36961e-14
D130043K22Rik	2.61025e-18	-0.242967	0.816	0.091	7.63889e-14
Ncoa1	2.72854e-18	-0.509275	0.311	0.315	7.98507e-14
Tfg	2.82662e-18	0.439462	0.263	0.01	8.27211e-14
Rapgef1	2.92265e-18	-0.218196	0.289	0.137	8.55313e-14
Dubr	3.06224e-18	-0.210285	0.732	0.02	8.96165e-14
Trim39	3.19343e-18	0.34465	0.258	0.005	9.34558e-14
C2cd5	3.39534e-18	-0.231249	0.295	0.178	9.93646e-14
Alcam	3.46759e-18	0.219821	0.947	0.244	1.01479e-13
Rufy3	3.71834e-18	0.261062	0.858	0.147	1.08817e-13
Eci1	3.74763e-18	0.35216	0.263	0.005	1.09674e-13
Smim10l2a	3.85941e-18	0.237689	0.611	0.005	1.12946e-13
Nufip2	3.93733e-18	-0.778262	0.305	0.193	1.15226e-13
Atp6v0a1	4.06542e-18	0.320472	0.937	0.239	1.18975e-13
Cst3	4.07571e-18	0.267317	0.858	0.147	1.19276e-13
Cdh20	4.29753e-18	0.363703	0.868	0.157	1.25767e-13
Chst9	4.46252e-18	-0.347763	0.763	0.036	1.30596e-13
Cdk17	4.53655e-18	-0.274511	0.284	0.107	1.32762e-13
Smarca5	4.57474e-18	-0.257488	0.284	0.107	1.3388e-13
Vps13d	4.6266e-18	0.234106	0.863	0.152	1.35398e-13
Dis3l2	4.74968e-18	-0.326034	0.295	0.162	1.38999e-13
Zfhx4	5.00333e-18	-0.896068	0.316	0.234	1.46422e-13
Crcp	5.02653e-18	-0.427101	0.268	0.036	1.47101e-13
Kcnc1	5.10097e-18	0.439288	0.821	0.107	1.4928e-13
Cdr2l	5.43698e-18	0.201861	0.221	0.01	1.59113e-13
Fam135b	5.45858e-18	-0.311938	0.295	0.173	1.59745e-13
St8sia1	5.56167e-18	0.259186	0.768	0.041	1.62762e-13
Adk	6.72988e-18	-0.25882	0.289	0.127	1.9695e-13
Enox2	6.75729e-18	-0.44881	0.279	0.071	1.97752e-13
Arhgap5	7.40412e-18	-0.259106	0.3	0.188	2.16681e-13
Exoc1	8.12593e-18	-0.204132	0.279	0.071	2.37805e-13
Gon4l	8.47598e-18	-0.453812	0.305	0.193	2.4805e-13
Pcdh15	9.26325e-18	-0.630404	0.368	0.421	2.71089e-13
Wwox	9.63583e-18	-0.45374	0.321	0.315	2.81993e-13
Lrrc58	9.8743e-18	-0.27556	0.279	0.066	2.88971e-13
Zfp553	1.01236e-17	-0.333033	0.268	0.025	2.96267e-13
Grk5	1.15464e-17	0.316206	0.8	0.081	3.37905e-13
Gsk3b	1.15507e-17	0.32913	0.921	0.223	3.38032e-13
Cnot7	1.15723e-17	-0.429035	0.789	0.066	3.38663e-13
Fbxl16	1.19209e-17	0.488343	0.742	0.01	3.48866e-13
5033421B08Rik	1.21781e-17	-0.33548	0.263	0.02	3.56392e-13
Mbd1	1.2244e-17	-0.246246	0.274	0.036	3.58322e-13
Rufy2	1.28918e-17	-0.370053	0.316	0.264	3.77278e-13
Slc25a27	1.35265e-17	0.325938	0.853	0.147	3.95852e-13
Tbc1d23	1.40506e-17	-0.229064	0.289	0.112	4.1119e-13
Trpm7	1.59707e-17	-0.521789	0.311	0.203	4.67383e-13
Pde2a	1.72562e-17	0.306714	0.274	0.036	5.05002e-13
Fasn	1.77162e-17	0.479418	0.737	0.005	5.18464e-13
Rccd1	1.82391e-17	-0.256557	0.274	0.03	5.33769e-13
Scn2b	1.82945e-17	0.291061	0.274	0.036	5.35387e-13
Gm56906	1.8329e-17	0.2016	0.647	0	5.36399e-13
Gpc5	1.90271e-17	-0.552226	0.947	0.234	5.56827e-13
Klhl13	1.99537e-17	-0.328763	0.774	0.051	5.83944e-13
Gm45323	2.03368e-17	0.281374	0.268	0.041	5.95157e-13
Cdk14	2.04421e-17	0.429787	0.958	0.269	5.98238e-13
Prkca	2.10624e-17	-0.66696	0.311	0.208	6.16392e-13
Kcnk2	2.14066e-17	0.355912	0.805	0.091	6.26463e-13
Pcca	2.1874e-17	0.204485	0.868	0.168	6.40143e-13
Tmem143	2.26432e-17	-0.419852	0.179	0.036	6.62654e-13
P2ry1	2.42313e-17	0.266263	0.337	0	7.0913e-13
Gm16894	2.71928e-17	-0.297345	0.126	0.03	7.95798e-13
Ncdn	2.75659e-17	0.240614	0.274	0.025	8.06717e-13
Mbnl1	2.94871e-17	0.423701	0.879	0.183	8.62941e-13
Frmd5	2.95116e-17	-0.928053	0.368	0.457	8.63657e-13
Vmp1	3.2188e-17	0.328106	0.821	0.112	9.4198e-13
Aars	3.28023e-17	-0.364688	0.768	0.046	9.59959e-13
Slc3a2	3.49762e-17	-0.346666	0.789	0.071	1.02358e-12
4930420G21Rik	3.5193e-17	-0.670512	0.742	0.046	1.02992e-12
Rap1gap	3.54208e-17	-0.283947	0.284	0.102	1.03659e-12
Zfp280c	3.91793e-17	0.284648	0.779	0.061	1.14658e-12
Ccz1	3.92635e-17	0.342902	0.758	0.036	1.14905e-12
Abcc5	4.02264e-17	-0.232844	0.305	0.178	1.17723e-12
Rbm34	4.06333e-17	-0.282824	0.763	0.041	1.18913e-12
Abcb1b	4.09529e-17	0.243742	0.258	0	1.19849e-12
Mgat4b	4.44369e-17	0.21516	0.758	0.036	1.30045e-12
Ano8	4.44896e-17	-0.304167	0.247	0.036	1.30199e-12
Mrps9	4.51492e-17	0.404049	0.774	0.056	1.32129e-12
Atp5a1	4.58419e-17	0.488646	0.784	0.071	1.34156e-12
Col8a1	4.86199e-17	1.02221	0.274	0.03	1.42286e-12
Dync1i2	5.04693e-17	0.402227	0.911	0.223	1.47698e-12
Enah	5.0989e-17	-0.279477	0.311	0.203	1.49219e-12
Nfasc	5.31366e-17	-0.33619	0.321	0.259	1.55504e-12
Ptchd4	5.45926e-17	-0.522602	0.884	0.178	1.59765e-12
Glmn	5.57204e-17	-0.356055	0.289	0.086	1.63066e-12
Tubgcp3	5.85368e-17	-0.308896	0.284	0.061	1.71308e-12
Zfp672	5.88953e-17	-0.471034	0.289	0.081	1.72357e-12
Dock10	5.93925e-17	0.403529	0.989	0.305	1.73812e-12
Slc6a11	6.11425e-17	0.332347	0.753	0.03	1.78933e-12
Naa15	6.17006e-17	0.277927	0.789	0.076	1.80567e-12
Uchl1	6.34377e-17	0.223364	0.811	0.102	1.8565e-12
Ptpn12	6.44796e-17	-0.415561	0.3	0.127	1.887e-12
Nlk	6.96334e-17	-0.333256	0.3	0.137	2.03782e-12
Grk3	7.3443e-17	0.382191	0.795	0.086	2.14931e-12
Ppp1r9a	7.53234e-17	-0.240753	0.316	0.244	2.20434e-12
Aifm3	7.62714e-17	-0.37707	0.295	0.107	2.23208e-12
Slc4a7	7.63408e-17	0.238039	0.284	0.066	2.23411e-12
Ptpro	8.3425e-17	0.212105	0.295	0.127	2.44143e-12
Med9	8.4607e-17	-0.242551	0.5	0.015	2.47602e-12
Chchd3	9.06189e-17	-0.375509	0.311	0.183	2.65196e-12
Mospd1	9.33382e-17	0.230254	0.732	0.005	2.73154e-12
Baz1b	9.33503e-17	0.440086	0.826	0.127	2.7319e-12
Trir	9.41918e-17	0.204911	0.747	0.025	2.75652e-12
Gtf2a2	9.89269e-17	0.211437	0.747	0.025	2.8951e-12
Scn1a	9.90489e-17	-0.607755	0.347	0.355	2.89867e-12
Cdh12	1.00447e-16	-0.440195	0.316	0.228	2.93959e-12
Cdh2	1.01697e-16	-0.20363	0.326	0.279	2.97616e-12
Glg1	1.04184e-16	0.487763	0.863	0.168	3.04895e-12
Sall1	1.07993e-16	-0.201686	0.121	0.015	3.16042e-12
Ehmt1	1.08304e-16	0.436468	0.842	0.142	3.16953e-12
Ttc13	1.11243e-16	-0.447421	0.289	0.071	3.25552e-12
Mpzl1	1.18465e-16	-0.24064	0.284	0.051	3.46688e-12
Dcx	1.19429e-16	0.20059	0.279	0.066	3.4951e-12
Cdkal1	1.26727e-16	-0.645539	0.311	0.157	3.70868e-12
Chmp7	1.29023e-16	0.206001	0.732	0.01	3.77586e-12
4930590J08Rik	1.2933e-16	0.267334	0.5	0.005	3.78485e-12
Scamp2	1.2942e-16	0.235196	0.268	0.01	3.78748e-12
Pggt1b	1.39448e-16	-0.24313	0.784	0.071	4.08096e-12
Pcmt1	1.43393e-16	0.426605	0.789	0.081	4.19638e-12
6430548M08Rik	1.44632e-16	-0.482212	0.295	0.091	4.23267e-12
Hmgcll1	1.49562e-16	-0.524531	0.316	0.173	4.37692e-12
Fndc3a	1.52319e-16	0.250155	0.832	0.132	4.45761e-12
Appbp2	1.52947e-16	0.256722	0.816	0.112	4.47601e-12
Dnajc11	1.57381e-16	0.207622	0.279	0.025	4.60576e-12
Acd	1.61867e-16	-0.250126	0.732	0.025	4.73703e-12
Adamts16	1.61936e-16	-0.451427	0.121	0.03	4.73906e-12
Ncor1	1.65973e-16	0.381334	0.984	0.32	4.85721e-12
Pde3b	1.67578e-16	-0.563508	0.305	0.132	4.90418e-12
Fndc1	1.68472e-16	-0.258888	0.184	0.02	4.93033e-12
Aff3	1.83578e-16	-0.620999	0.326	0.218	5.37241e-12
Naa40	1.91458e-16	-0.37998	0.284	0.041	5.60302e-12
Dnaaf10	1.96463e-16	0.305379	0.737	0.015	5.7495e-12
Arv1	2.00058e-16	-0.204531	0.711	0.025	5.85469e-12
Dnpep	2.19792e-16	0.223343	0.711	0.015	6.43222e-12
Stxbp5l	2.33907e-16	0.26197	0.932	0.249	6.84528e-12
C130071C03Rik	2.50709e-16	0.20115	0.858	0.168	7.33699e-12
Sema6b	2.57329e-16	-0.257745	0.279	0.025	7.53072e-12
Pcsk2os1	2.68785e-16	0.229584	0.268	0.01	7.86601e-12
Rev3l	2.83453e-16	-0.509437	0.332	0.244	8.29525e-12
Tbca	2.92018e-16	0.333301	0.279	0.015	8.5459e-12
Mrps18a	2.95884e-16	-0.243263	0.284	0.036	8.65906e-12
Tmcc3	2.9988e-16	-0.324126	0.858	0.157	8.77597e-12
Rhobtb3	3.16388e-16	-0.292247	0.295	0.086	9.25908e-12
Zfp458	3.22999e-16	-0.343611	0.289	0.056	9.45255e-12
Ninj2	3.34576e-16	0.356465	0.232	0.02	9.79137e-12
Maea	3.38847e-16	-0.393638	0.289	0.056	9.91635e-12
Pdzd8	3.50139e-16	0.442891	0.779	0.071	1.02468e-11
Trim44	3.8087e-16	0.467441	0.295	0.127	1.11462e-11
Ece2	3.8723e-16	-0.221571	0.195	0.102	1.13323e-11
Cnot4	3.90047e-16	-0.328373	0.321	0.193	1.14147e-11
Kif13b	3.91299e-16	0.409491	0.868	0.178	1.14514e-11
Psma1	3.98105e-16	-0.370608	0.295	0.076	1.16506e-11
A830018L16Rik	3.99205e-16	0.619085	0.295	0.102	1.16827e-11
AI597479	4.07784e-16	-0.306531	0.284	0.03	1.19338e-11
Cdh18	4.4472e-16	-0.214418	0.363	0.386	1.30147e-11
Zfp467	4.55055e-16	-0.246849	0.132	0.046	1.33172e-11
Klhdc3	4.62392e-16	0.313515	0.726	0.005	1.35319e-11
Ambra1	4.63213e-16	0.289278	0.863	0.173	1.35559e-11
Mphosph6	4.6612e-16	0.223127	0.726	0.005	1.3641e-11
Zfp106	4.74038e-16	0.450674	0.784	0.081	1.38727e-11
Mapk1	4.92092e-16	-0.258764	0.884	0.188	1.44011e-11
AW146154	4.97796e-16	-0.205658	0.742	0.025	1.4568e-11
Rbm48	5.13234e-16	0.348415	0.279	0.005	1.50198e-11
Rarb	5.7896e-16	0.236175	0.263	0.041	1.69433e-11
Bche	5.93078e-16	0.255447	0.274	0	1.73564e-11
Klf8	5.9535e-16	-0.413655	0.295	0.071	1.74229e-11
Snap91	5.97353e-16	0.267238	0.968	0.289	1.74815e-11
Acox3	6.01253e-16	-0.227732	0.663	0.041	1.75957e-11
Creb5	6.29151e-16	-0.430004	0.295	0.071	1.84121e-11
Guf1	6.49308e-16	-0.259924	0.295	0.071	1.9002e-11
Chd6	6.50977e-16	-0.735412	0.358	0.315	1.90508e-11
Galnt10	6.54685e-16	-0.265179	0.758	0.046	1.91594e-11
Baz2a	6.5794e-16	0.527026	0.284	0.03	1.92546e-11
Ssbp2	6.589e-16	-0.79321	0.347	0.274	1.92827e-11
Eef1a1	6.67569e-16	0.387588	0.768	0.061	1.95364e-11
Fubp3	7.03033e-16	-0.201887	0.289	0.046	2.05743e-11
Gde1	7.42065e-16	-0.606995	0.3	0.086	2.17165e-11
Ptprs	7.66226e-16	0.567013	0.9	0.228	2.24236e-11
Myo5b	7.66921e-16	0.260384	0.289	0.046	2.2444e-11
Npsr1	8.09602e-16	-0.32617	0.468	0.036	2.3693e-11
Gpm6b	8.33652e-16	0.474411	0.9	0.228	2.43968e-11
Rsbn1	8.73977e-16	0.431283	0.289	0.051	2.55769e-11
Dpp9	8.79488e-16	-0.284137	0.753	0.041	2.57382e-11
Ccdc126	8.86083e-16	-0.217426	0.116	0.02	2.59312e-11
Lasp1	9.09364e-16	0.47157	0.732	0.015	2.66125e-11
Psma2	9.10623e-16	-0.612716	0.3	0.081	2.66494e-11
Strn3	9.47634e-16	-0.335198	0.342	0.294	2.77325e-11
Zfp74	9.97782e-16	-0.224699	0.289	0.041	2.92001e-11
Rpl6	1.01483e-15	-0.331089	0.3	0.086	2.96991e-11
Fnbp1l	1.0935e-15	-0.23825	0.316	0.173	3.20012e-11
Hif1a	1.12178e-15	-0.203708	0.295	0.061	3.2829e-11
Cped1	1.12587e-15	0.461797	0.211	0.01	3.29485e-11
Akap12	1.15223e-15	-0.215016	0.747	0.036	3.37199e-11
Sfpq	1.19329e-15	-0.285637	0.337	0.274	3.49216e-11
Kdm1b	1.37171e-15	-0.265157	0.2	0.03	4.01431e-11
Robo3	1.42246e-15	0.22144	0.453	0.015	4.16284e-11
Srrm4	1.47816e-15	0.322802	0.847	0.162	4.32583e-11
Brap	1.51824e-15	-0.380142	0.763	0.056	4.44313e-11
Ggnbp2	1.5186e-15	-0.263727	0.316	0.157	4.44419e-11
Maml3	1.5442e-15	0.421177	0.305	0.173	4.51911e-11
Unc45a	1.5688e-15	0.238319	0.279	0.02	4.5911e-11
Slc18b1	1.62916e-15	-0.220312	0.284	0.01	4.76774e-11
Ppp4r2	1.66199e-15	0.470097	0.289	0.041	4.86382e-11
Rab4b	1.70794e-15	0.233991	0.284	0.01	4.99829e-11
Ints11	1.72615e-15	0.234681	0.142	0.005	5.05157e-11
Ccser2	1.78516e-15	-0.230587	0.316	0.142	5.22427e-11
[truncated: 4,010 more rows]
