# Supplementary material for: Preclinical studies and transcriptome analysis in a model of Parkinson’s disease with dopaminergic ZNF746 expression
Source: Mol Neurodegener. 2025 Feb 28;20:24. doi: 10.1186/s13024-025-00814-3 (PMC11871723; doi:10.1186/s13024-025-00814-3)
Supplement: Supplementary file 2 — Additional file 2. Supplementary table 1. Differentially expressed genes (DEGs) associated with functional annotation and mitochondrial dysfunction. List of mitochondrial dysfunction-associated genes for bubble plot DAVID functional annotation in PARIS Tg, related to Fig. 6D. Supplementary table 2. Differentially expressed genes (DEGs; more than 2× fold alteration) in the midbrains of PARIS Tg mice. List of 2× fold DEGs PARIS-driven transcriptomic alterations in the midbrains of Tg mice, related to Supplementary fig 5B. Supplementary table 3. Cell type proportion. Proportions of each cell type cluster, including major cell types and their subpopulation of neurons, astrocytes, and microglia. Supplementary table 4. Neuron DEG log2FC. List of DEGs in neurons. (Filtration using log2FC >|0.2|) Supplementary table 5. Neuron subpopulation gene expression level. Supplementary table 6. Neuron subpopulation DEG log2FC. List of DEGs in subpopulation of neurons. (Filtration using log2FC; glutamatergic >|0.3|, cholinergic >|0.2|, dopaminergic >|0.12|, GABAergic >|0.2|, and serotonergic >|0.11|). Supplementary table 7. Neuron subpopulation GO ontology. Supplementary table 8. Dopaminergic neuron KEGG analysis. Supplementary table 9. Astrocyte subpopulation DEG log2FC. List of DEGs in subpopulation of astrocytes. (Filtration using log2FC; a0>|0.25|, a1>|0.4|, a2>|0.4|, a3>|0.25|, a4>|0.35|, a5>|0.55|, and a6>|0.4|). Supplementary table 10. Astrocyte subpopulation GO ontology. Supplementary table 11. Microglia subpopulation DEG log2FC. List of DEGs in subpopulation of microglia. (Filtration using log2FC; m0>|0.25|, m1>|0.3|, m2>|0.25|, m3>|0.25|, m4>|0.45|, and m5>|0.85|). Supplementary table 12. Microglia subpopulation GO ontology. Supplementary table 13. Information on number of male and female mice used in each experimental group. [file 13024_2025_814_MOESM2_ESM.zip › Supplementary Table 5. Neuron subpopulation gene level.xlsx]

## Sheet: RNA
	Glutamatergic neuron_con	Cholinergic neuron_con	Dopaminergic neuron_con	GABAergic neuron_con	Serotonergic neuron_con	Neural stem cells_con		Glutamatergic neuron_PARIS	Cholinergic neuron_PARIS	Dopaminergic neuron_PARIS	GABAergic neuron_PARIS	Serotonergic neuron_PARIS	Neural stem cells_PARIS
Xkr4	28.2296	5.86418	14.7353	13.0279	12.7602	5.39888		25.1134	5.9379	13.7844	13.6996	12.3434	5.95076
Gm1992	0.50077	0.0461737	0.251455	0.21185	0.214838	0.113631		0.517312	0.142269	0.307723	0.273569	0.264454	0.16523
Gm19938	0.725098	0.139056	0.319248	0.308827	0.262941	0.183851		0.546699	0.119246	0.292608	0.318445	0.244146	0.203658
Gm37381	0.000828441	0	0	0	0.000713013	0		0.000822618	0	0	0	0.000535753	0
Rp1	0.0152216	0	0.00874501	0.0047083	0.00478413	0		0.00938431	0.00496222	0.00403404	0.00583091	0.00584691	0.00498496
Sox17	0	0	0	0	0.000282818	0		0	0	0	0	0	0
Gm37587	0	0	0	0	0	0		0	0	0	0	0	0
Gm37323	0	0	0.000627526	0	0.000309381	0		0	0	0	0	0	0
Mrpl15	0.116304	0.121393	0.144198	0.179883	0.158451	0.143268		0.145545	0.158877	0.153007	0.168421	0.157138	0.213422
A930006A01Rik	0.0120502	0.038331	0.0129923	0.0139528	0.0159371	0.0868116		0.0124177	0.0257133	0.0224019	0.0173806	0.018421	0.0343196
Lypla1	0.206442	0.239814	0.169921	0.195404	0.188118	0		0.203205	0.220899	0.182589	0.21597	0.200962	0.255417
Tcea1	0.627123	0.589244	0.736258	0.76441	0.748308	0.382717		0.650631	0.896143	0.767015	0.801014	0.764269	0.736268
Rgs20	0.479471	0.484642	0.787297	0.575603	0.62488	0.427882		0.404984	0.267416	0.819411	0.644728	0.632215	0.635804
Gm16041	0.00101055	0.0131081	0.00243223	0	0.00117438	0		0.00184027	0	0.00356094	0.00158504	0.00314851	0.00670703
Atp6v1h	1.06491	1.10224	1.17081	1.05625	1.13139	0.897733		0.967599	1.02242	1.07032	0.974182	1.1443	1.20723
Oprk1	0.0584234	0.0162606	0.233683	0.103885	0.131471	0		0.0398039	0.0152702	0.149981	0.113231	0.121195	0
Npbwr1	0	0	0.00206583	0	0.000997659	0		0.000291004	0	0.00303055	0	0.00143831	0
4732440D04Rik	0.462937	0.58494	0.559285	0.468107	0.579867	0.494205		0.444819	0.428692	0.627399	0.473352	0.588577	0.368002
Rb1cc1	1.86301	2.09285	2.05447	1.79483	2.05215	2.66382		1.87351	1.92796	1.97375	1.89445	1.98682	2.18487
Alkal1	0.000612513	0	0.00195568	0.00345537	0.00433442	0		0.000745287	0	0.00319356	0.000709798	0.0012831	0
St18	0.340192	0.15477	0.286872	0.192855	0.157998	0.646563		0.517055	0.189844	0.284153	0.257106	0.144159	0.297693
Gm57122	0.000840918	0	0.00240244	0.00149781	0.00203557	0		0.0015905	0.00163686	0.00438963	0.00166449	0.000531614	0
Pcmtd1	1.38137	0.986507	1.44009	1.3657	1.37943	1.74726		1.56488	1.04294	1.4316	1.39044	1.37669	1.73273
Gm26901	0.19538	0.0405074	0.141133	0.114792	0.125928	0.153267		0.173293	0.0498068	0.13055	0.123587	0.139701	0.114514
Gm30414	0	0	0.000510947	0	0	0		0.00131028	0	0.0011615	0	0.000749326	0
Sntg1	8.02435	15.1033	11.2169	12.3263	11.7508	8.5648		8.34208	15.5575	10.8591	13.2406	11.9187	6.2811
Rrs1	0.0287783	0.0206153	0.045496	0.0440468	0.0482002	0.149954		0.0377829	0.0296978	0.0544634	0.041218	0.0513907	0.0544586
Adhfe1	0.0341295	0.0507473	0.0478036	0.0464032	0.0506119	0.0868116		0.0360869	0.0561251	0.0351824	0.0492313	0.0425444	0.0332346
2610203C22Rik	0.0047583	0	0.00989265	0.00979773	0.0108907	0		0.00821742	0.013571	0.00842283	0.00622349	0.014083	0.020087
Vxn	0.0378465	0.0059569	0.0204064	0.0321761	0.0216542	0.0414993		0.0752641	0.0204087	0.0123715	0.0349872	0.0231267	0.0574197
Gm29520	0	0	0	0	0	0		0	0	0	0	0	0
Mybl1	0.025757	0.079773	0.0459153	0.0381169	0.0430498	0		0.0236662	0.0753651	0.0336118	0.0500974	0.0364282	0.0615634
Vcpip1	0.310916	0.354054	0.383285	0.356849	0.379211	0.289148		0.302065	0.344551	0.393047	0.350276	0.343514	0.436742
1700034P13Rik	0.00626325	0	0.00712155	0.00809588	0.00558809	0		0.00779759	0.00225427	0.00547272	0.00254283	0.00686945	0.0140493
Sgk3	0.223252	0.163675	0.126812	0.26588	0.222209	0.525189		0.267373	0.149084	0.103315	0.289061	0.229449	0.720232
Snhg6	0.14097	0.189932	0.316121	0.252325	0.247205	0.296885		0.184919	0.214814	0.395371	0.312293	0.29162	0.213415
Mcmdc2	0.118334	0.0878956	0.157801	0.139825	0.113105	0.287026		0.132772	0.119971	0.182014	0.1627	0.135166	0.0835059
Tcf24	0	0	0.0020048	0.0035026	0.00101995	0		9.99478e-05	0	0.00154547	0	0.000967704	0
Ppp1r42	0.00894907	0.0274843	0.0177255	0.0135748	0.0105061	0		0.00696242	0.017623	0.0170742	0.00444041	0.0143822	0
Gm15818	0	0	0.00174337	0	0.000666798	0		0	0	0.000885357	0	0.000482502	0
Gm57177	0	0	0	0	0.000633408	0		0.000206004	0	0	0	0.000466558	0
Cops5	0.497204	0.475048	0.611686	0.568712	0.582871	0.309777		0.556944	0.477756	0.680807	0.531243	0.600644	0.572713
Cspp1	2.86513	2.94239	2.77113	2.54206	2.67622	2.4978		2.73226	2.90839	3.03591	2.6771	2.77218	3.05376
Arfgef1	1.60729	2.24287	1.90786	1.78141	1.80656	1.79892		1.61333	2.30886	1.92326	1.80362	1.84576	2.02415
Cpa6	0.150321	0.134358	0.226317	0.145708	0.317749	1.11321		0.140453	0.105314	0.221673	0.127015	0.273641	1.02264
Prex2	0.441354	0.252967	0.756699	1.12979	0.803342	1.39586		0.577993	0.230129	0.81908	0.907405	0.785847	0.685448
A830018L16Rik	3.05618	0.517094	2.67919	3.28475	3.55759	6.43291		4.16573	0.755661	2.73633	3.26664	3.56209	5.27341
Gm17644	0	0	0	0	0	0		0.000208217	0	0	0	0.000291366	0
Gm29663	0	0	0	0	0	0		0	0	0	0	0	0
Sulf1	0.277261	0.0443043	0.755069	0.31423	0.281162	0		0.270371	0.100204	0.977732	0.284696	0.282434	0.028827
Slco5a1	0.0665996	0.022734	0.110239	0.124876	0.146374	0.0621604		0.0589848	0.0306562	0.105236	0.106916	0.129533	0.120902
Gm29283	0	0	0	0	0	0		0	0	0.000706844	0	0	0
Prdm14	0	0	0.000481868	0	0.000384915	0		0.00041627	0	0	0	0	0
Ncoa2	2.34497	2.45098	2.56617	2.47188	2.4714	3.46498		2.30002	2.39536	2.37436	2.36525	2.24841	2.4021
Gm29570	0.00742459	0.0257192	0.0174897	0.0135692	0.0127531	0		0.00611389	0.00257663	0.00946507	0.00412321	0.010778	0.0108264
Tram1	0.202979	0.324703	0.26149	0.263263	0.237774	0.215122		0.189387	0.234255	0.292551	0.222083	0.230848	0.217979
Gm57152	0	0	0	0	0	0		0	0	0	0	0	0
Lactb2	0.506502	0.485371	0.37532	0.322944	0.399003	0.946585		0.444839	0.580627	0.398632	0.322712	0.431503	0.851489
Xkr9	0.000437903	0	0.000778648	0	0.000429835	0		0.000245133	0	0	0	0.00250336	0
Eya1	0.0391387	0.308868	0.0604825	0.0264107	0.0207576	0		0.087873	0.320521	0.0304749	0.0759866	0.0226569	0
Gm9947	0.0368028	0.0236836	0.0601883	0.073054	0.115465	0.435103		0.0472432	0.0152531	0.0704582	0.0559208	0.11366	0.100811
Msc	0.014027	0	0.0188376	0.0217334	0.029888	0		0.0162079	0.0012648	0.0207152	0.018586	0.0247571	0.0306964
Trpa1	0	0	0.00495263	0.00175746	0.00786101	0		0.00135605	0	0.00527133	0.000817696	0.00554464	0.00492637
Kcnb2	6.86508	6.54989	11.5466	10.0406	10.0723	4.88452		6.99772	6.44445	10.5828	9.00499	9.82539	4.33267
Terf1	0.608459	0.71745	0.869198	0.840285	0.800551	0.497249		0.629423	0.721664	0.84489	0.823474	0.791228	0.418783
Sbspon	0.0517815	0.0428552	0.0264282	0.0136581	0.0244098	0		0.0414166	0.0423459	0.0290466	0.0364269	0.0225429	0.00957717
4930444P10Rik	0.0931117	0.147763	0.136593	0.0488826	0.0570898	0		0.12133	0.144696	0.125277	0.0465979	0.0593762	0.00344152
Rpl7	0.0765018	0.0682078	0.0916556	0.110054	0.0941898	0		0.0921742	0.103367	0.101265	0.11994	0.0929785	0.114278
Rdh10	0.178811	0.269028	0.157981	0.210663	0.197866	0.0550552		0.177718	0.202101	0.184305	0.184896	0.196825	0.181418
Gm28095	0.0174369	0.00317785	0.0222351	0.0225547	0.027578	0		0.0159241	0.00673442	0.0253198	0.0252018	0.0230412	0.0417372
Stau2	3.01155	2.10135	4.01351	3.6434	4.30417	3.32431		2.88155	1.85067	3.99671	3.38468	4.23464	3.51898
Gm7568	0.0143422	0.00642508	0.0197383	0.0136578	0.0302675	0		0.0166643	0.00145895	0.024634	0.0282779	0.0240803	0.0130819
Ube2w	1.15114	1.19249	1.24317	1.2077	1.20974	1.49948		1.24455	1.26537	1.38457	1.26314	1.31572	1.30502
Eloc	0.215949	0.24663	0.223307	0.226692	0.218309	0.0965545		0.207608	0.185216	0.275235	0.257499	0.236792	0.21376
D030040B21Rik	0	0.0117047	0	0	0.000373458	0		0.000427056	0	0	0	0.000180297	0
Tmem70	0.109592	0.110348	0.112793	0.116334	0.112263	0.141867		0.105559	0.0996865	0.112433	0.093241	0.122999	0.139914
Ly96	0.0396498	0.0468692	0.0214315	0.024847	0.0298607	0.0999141		0.0395311	0.0287591	0.0236555	0.0370172	0.0360681	0.0426925
Gm28376	0.0787396	0.0059844	0.0445713	0.0333886	0.0195078	0		0.276914	0.0237988	0.0438414	0.0518931	0.0327935	0.0172411
Jph1	0.327897	0.0443337	0.115507	0.112376	0.0880559	0		0.760958	0.0657408	0.125166	0.138595	0.0908926	0.0163965
Gm28783	0.000307851	0	0	0	0	0		0.00267238	0	0	0	0	0
Gdap1	0.873038	0.7316	0.905541	0.97003	0.943719	1.17428		0.837289	0.832421	0.894638	0.901925	0.967693	0.974295
Gm28784	0.00981493	0.0215042	0.00286744	0.011067	0.0125206	0		0.00640016	0.00770858	0.00351929	0.00152634	0.00760085	0.00498496
Pi15	0.0062902	0.0100251	0.0182959	0.0120736	0.0143459	0		0.0057447	0	0.0171132	0.00559561	0.0110295	0.00352018
Gm28154	0.0123057	0.018186	0.0441699	0.0577568	0.0570502	0		0.0150911	0.034718	0.0295517	0.0519758	0.0485522	0.041801
Gm16070	0.0839971	0.316903	0.239455	0.257463	0.323141	0.15486		0.104405	0.210841	0.200017	0.292889	0.313457	0.179894
Crispld1	0.0484746	0.0435337	0.0854759	0.122843	0.116107	0		0.0879258	0.0551832	0.0771749	0.165235	0.111169	0.0503577
Gm28153	0.0463605	0.113431	0.102437	0.153604	0.165795	0		0.0436399	0.170358	0.0973064	0.139057	0.143549	0.108038
Gm28756	0.0721101	0.477002	0.175274	0.260207	0.244172	0.432451		0.076528	0.380639	0.171502	0.232846	0.226983	0.249198
Crisp4	0	0	0.000959621	0	0	0		0.000161664	0	0	0	0	0
Defb18	0	0	0	0	0	0		0	0	0	0	0	0
Defb41	0.000994859	0	0	0	0	0		0	0	0	0	0	0
Gm15825	0.00210253	0	0.0135015	0.0293451	0.0398683	0		0.0057322	0	0.0179649	0.0217371	0.0386489	0
Tfap2d	0.0187618	0.0138107	0.126097	0.17804	0.317751	0		0.0145772	0.0298872	0.129434	0.119139	0.264534	0.0179138
Tfap2b	0.00766706	0.0368594	0.117455	0.298595	0.286833	0		0.0113999	0.019037	0.1043	0.235994	0.245546	0
Gm28340	0	0	0.000485172	0	0.000109792	0		0	0	0	0.00131143	0.000422728	0
Pkhd1	0.00890237	0.0136351	0.0183176	0.00891258	0.0186768	0		0.00593484	0.00973575	0.0138036	0.00457935	0.0192011	0.0126941
4930486I03Rik	0.000394991	0	0.000998228	0	0.00149642	0		0.000404304	0	0.00221753	0	0.00101974	0
Lincmd1	0	0	0	0.00586209	0.00223755	0		0	0	0	0.00174765	0.00150384	0
Il17a	0	0	0	0	0	0		0	0	0	0	0	0
Il17f	0.00151204	0.00644505	0	0	0	0		0.0002364	0	0	0	0	0
Mcm3	0.000224231	0	0	0.00156327	0.000196064	0		0.000937385	0	0.000431981	0.000632189	0	0.00563379
Gm28065	0	0	0	0	0	0		0	0	0	0	0	0
6720483E21Rik	0.0190271	0.00721978	0.0234578	0.0199221	0.0332039	0		0.0132487	0.0152067	0.0168528	0.0185907	0.0283942	0.0394895
Paqr8	0.34179	0.121757	0.159439	0.19383	0.195865	0.703447		0.251068	0.131923	0.117078	0.154991	0.17572	0.592935
Efhc1	0.0119136	0	0.0147443	0.0117774	0.00971292	0.106705		0.00858704	0.0170652	0.013131	0.00455248	0.0106549	0
Tram2	0.0091118	0.00644505	0.0212607	0.0307108	0.0329161	0		0.01947	0	0.0255504	0.0340706	0.0293819	0.0466975
Gm28287	0.000414915	0	0.000641622	0	0	0		0	0	0	0	0	0
Tmem14a	0.0432188	0.0461701	0.066479	0.0552238	0.0503995	0		0.0485372	0.0476668	0.0476381	0.0540207	0.0570628	0.0178566
Gsta3	0.0407335	0.0668577	0.0573724	0.0571235	0.076998	0.125162		0.0360496	0.064007	0.0603607	0.0449232	0.07628	0.0902077
Gm28836	0.0100402	0	0.00908362	0.00589688	0.00789704	0		0.00755501	0.00731124	0.00857984	0.0124791	0.00767937	0.00433439
Gm4956	0.00118263	0	0.00287967	0.00355014	0.00153083	0		0.000308637	0	0.00170394	0	0.00182052	0
Khdc1a	0	0	0.00151717	0	0.000300645	0		0.000174268	0	0	0	0.000781033	0
Khdc1c	0	0	0	0	0	0		0.000113641	0	0	0	0	0
Khdc1b	0	0	0	0	0.000233055	0		0	0	0.00249341	0	0.000286682	0
Kcnq5	6.62268	2.3585	6.88687	5.88046	6.25326	7.69407		8.61938	2.33325	6.83296	6.69307	6.35377	9.48933
Rims1	21.2348	12.1964	12.8358	11.3944	11.7386	11.4427		19.9796	11.6437	11.7198	11.853	11.4999	7.75107
Gm29506	0.00508253	0	0.00052071	0	0.00149167	0		0.00405645	0.00742404	0	0.00145207	0.0024446	0.00495586
Ppp1r14bl	0	0	0	0	0	0		0.00023887	0	0	0	0	0
Gm27028	0.000709003	0	0	0.00688328	0.00174806	0		0.00192226	0	0.000524514	0	0	0.00421494
Gm29107	0.0131895	0	0.0069668	0.00790101	0.0124485	0		0.0164958	0.0157784	0.0052695	0.0178931	0.00629715	0.00280556
Ogfrl1	0.685616	0.16674	0.284285	0.31033	0.271515	0.113361		0.624688	0.202722	0.298142	0.331591	0.282937	0.16661
Gm28822	0.143499	0	0.00925744	0.00622235	0.00366338	0		0.157676	0	0.00318394	0.0120572	0.00725063	0
B3gat2	0.242531	0.0549562	0.22291	0.122731	0.155068	0.180193		0.246749	0.079969	0.217529	0.18826	0.156993	0.0327528
Smap1	1.18093	1.09145	1.29921	1.30547	1.23964	1.63289		1.29809	1.21087	1.25385	1.31412	1.31345	1.38868
Sdhaf4	0.0516459	0.0652109	0.0562378	0.0664449	0.0531401	0		0.0554892	0.112568	0.0616214	0.060059	0.0620671	0.0183526
Fam135a	1.03731	0.905157	1.29385	1.19219	1.27516	1.95673		1.07356	0.944411	1.2872	1.35515	1.32135	1.66461
Col9a1	0.00673246	0.064128	0.00552224	0.00256392	0.00391259	0		0.00663532	0.0228084	0.00708158	0.00126361	0.00536132	0
Col19a1	0.0872657	0.0220106	0.227781	0.810896	0.425624	0.0877932		0.150836	0.0345896	0.240609	1.39632	0.428845	0.166656
Lmbrd1	0.691536	0.83487	0.984809	0.931735	0.974298	1.35542		0.741586	0.986385	0.944243	0.984492	0.895637	1.23214
Gm28237	0	0	0	0	0	0		0	0	0	0	0	0
Gm29414	0	0	0.000532583	0	0.000317435	0		0	0	0	0	0	0
Adgrb3	27.1876	11.3973	28.9222	27.5672	31.491	31.4289		26.0919	10.5813	27.4616	26.0595	30.4297	30.5376
4931408C20Rik	0	0	0	0	0	0		0.000238422	0	0	0	0	0
Gm5524	0	0	0	0	0.000162174	0		0	0	0	0	0.000885263	0
Gm597	0	0	0	0	0.000298332	0		0	0	0	0	0	0
Gm9898	0	0	0	0	0	0		0.00089692	0	0	0	0	0.0116744
Phf3	1.75847	1.92237	1.97633	1.98412	2.04875	2.0105		1.82699	2.00339	2.22564	2.02607	2.10868	2.15312
Ptp4a1	0.00624306	0.0256638	0.0091299	0.00720002	0.0063564	0		0.010744	0.00977795	0.0102971	0.0124611	0.0109809	0.00467956
Ptp4a1.1	0.00129764	0	0.00159649	0	0.00115412	0		0.00151944	0	0.00250665	0.00693112	0.00179672	0.00617542
Gm5698	0	0	0	0	0	0		0	0	0	0	0	0
4931428L18Rik	0.00810863	0	0.00234297	0.00248772	0.00222746	0		0.00623936	0.00234323	0.00374733	0.00379883	0.00401361	0.00509974
Gm28644	0	0	0	0	0	0		0	0	0	0	0	0
Gm29128	0.000839958	0	0.000727572	0.00240848	0.00131932	0.0877932		0.00182169	0	0	0.000874458	0.000794982	0
Lgsn	0.00145448	0	0.000307635	0	0.000163074	0		0.00086293	0	0	0.00134785	0.00122911	0
Dnaaf6	0	0	0	0	0	0		0	0	0	0	0	0
Gm6489	0	0	0	0	0	0		0	0	0	0	0	0
Khdrbs2	4.94698	4.10957	6.40581	6.78039	6.1805	0		5.10132	4.65873	6.30476	6.28929	6.07628	0.606934
Semp2l1	0.0060246	0.0124373	0.0091729	0.00526718	0.00992956	0		0.00676121	0.00511159	0.00922884	0.0186689	0.00945163	0
Gm37724	0.00358358	0	0.00170093	0.00421578	0.00141615	0		0.00240569	0	0.00426346	0.00551862	0.0055614	0.00282579
Gm37591	0.000399354	0	0.000609458	0	0	0		0	0	0	0	0	0
Prim2	0.252862	0.302936	0.279037	0.404121	0.321584	0.403864		0.252937	0.23749	0.27712	0.328604	0.29015	0.270673
Gm57180	0.0063629	0.0216109	0.00955423	0.0148696	0.0139028	0		0.00949588	0.00484613	0.017001	0.00665298	0.013444	0.0193305
Rab23	0.307476	0.183809	0.221331	0.26358	0.256325	0.126864		0.269095	0.290401	0.294553	0.233123	0.248579	0.325166
Bag2	0.0406348	0.103756	0.118665	0.0922561	0.11239	0		0.0596837	0.117656	0.132271	0.108563	0.129858	0.105093
Zfp451	0.69369	0.734077	0.968265	0.84424	0.860656	1.17745		0.729407	0.903191	0.978462	0.779008	0.879301	0.81226
Bend6	1.3062	1.02023	1.61224	1.59537	2.22528	2.61434		1.17106	1.07191	1.62148	1.4737	2.15003	2.51785
Dst	7.14125	5.77809	10.2267	8.12279	9.75109	11.8091		6.96006	5.61889	10.5485	8.20364	9.86627	11.7903
Gm26788	0.0134454	0.0159396	0.0115921	0.0113787	0.0129128	0.0718092		0.0122254	0.00812038	0.00868354	0.0228378	0.0152278	0.0152852
Gm37958	0	0	0	0	0	0		0	0	0	0	0	0
Gm37233	0.013341	0.0115106	0.018634	0.0255791	0.0211685	0		0.0181229	0	0.0321219	0.0313828	0.0239507	0.00661524
Ccdc115	0.0182804	0.0144503	0.0213374	0.0200106	0.0223278	0		0.0185586	0.0244762	0.0241311	0.0397299	0.0234096	0.0223275
Gm28306	0	0	0	0	0.000322273	0		0.00058412	0	0.000565293	0.000729925	0.00159625	0
Imp4	0.0565703	0.088334	0.0787764	0.0524773	0.0675777	0		0.0675387	0.0611948	0.0710483	0.0734357	0.0905467	0.0419253
Ptpn18	0.00667389	0.00835422	0.010006	0.017443	0.0107037	0		0.0140798	0.0176381	0.0108454	0.010646	0.015025	0
Gm28417	0.00102499	0	0.000691899	0	0.000318137	0		0.000374096	0	0	0.00225702	0.000644639	0
4930568A12Rik	0	0	0.00240539	0.00401804	0.00463746	0		0.000298208	0	0.00605148	0	0.00178593	0
Prss39	0	0	0	0	0.000147846	0		0	0	0	0	0	0
Cfc1	0.000341146	0	0	0	0	0		0.000481399	0	0	0	0	0
Prss40	0	0	0	0	0.00044985	0		0	0	0	0	0.000423386	0
1700101I19Rik	0	0	0	0	0	0		0.000869955	0	0.000985412	0	0.000622686	0.00610145
Amer3	0.0415642	0.0513409	0.0681477	0.0632025	0.060733	0.149954		0.0647168	0.0436726	0.0869108	0.0638362	0.0776559	0.0481031
Arhgef4	0.263151	0.43237	0.304456	0.29013	0.353988	0.317884		0.328724	0.390569	0.314777	0.269325	0.347868	0.34481
Gm55978	0	0	0	0	0	0		0	0	0	0	0	0
Gm38336	0.00352347	0.00530165	0.00528019	0.00851613	0.00570465	0		0.00441776	0.00362775	0.00533223	0.00122009	0.00655276	0.0195857
Fam168b	0.461982	0.469878	0.567255	0.525904	0.561516	0.76879		0.479488	0.546581	0.651698	0.520432	0.621402	0.507457
Plekhb2	0.259657	0.265081	0.358958	0.337934	0.348293	0.371717		0.220495	0.204889	0.329665	0.326383	0.329757	0.323922
Gm37068	0.000341146	0	0	0	0.000184609	0		0.000607022	0	0	0	0	0
Gm28415	0	0	0.000442064	0	0	0		0.000498904	0	0	0	0	0
1110002O04Rik	0.013711	0	0.00240982	0.00241008	0.000935672	0		0.00574482	0	0.00360488	0.00351028	0.000332463	0
Gm37146	0	0	0	0	0	0		0	0	0	0	0	0
Gm33222	0.000239057	0	0	0	0.00103482	0		0.000203811	0	0.000469891	0	0	0
4930535G08Rik	0	0	0	0	0	0		0	0	0	0	0	0
Hs6st1	0.227689	0.0737307	0.15818	0.157532	0.171284	0.156096		0.211255	0.077218	0.157741	0.171031	0.178841	0.26805
Gm37335	0.000352566	0	0	0	0	0.0868116		0.000130283	0	0	0	0	0
Gm33280	0.00074775	0	0.00393821	0	0.00239332	0		0.00127295	0.00805083	0.0017638	0.00115428	0.00100733	0.00383159
Uggt1	0.768668	0.625037	0.760803	0.839115	0.788491	0.589357		0.701714	0.747287	0.682171	0.719028	0.765577	0.925057
Neurl3	0.0017824	0	0.00348772	0.00155419	0.000596406	0		0.00104516	0	0.00211855	0.0029021	0.000218461	0
Arid5a	0.0628494	0.0188359	0.00610849	0.0096586	0.00715692	0		0.0488845	0.0266926	0.0102522	0.0134244	0.00989358	0.0217659
4930403P22Rik	0.00700807	0.0227055	0.0250244	0.020019	0.020864	0		0.0120142	0.0152616	0.0344034	0.0307945	0.0174561	0.016851
Kansl3	0.486832	0.743956	0.621573	0.588884	0.6213	0.399844		0.454685	0.756734	0.631606	0.582254	0.625309	0.603291
Fer1l5	0.00356014	0.0124753	0.00272735	0.00129558	0.00194856	0		0.00499492	0.0168393	0.00413346	0.00671267	0.0052803	0
Lman2l	0.375971	0.632678	0.46956	0.381819	0.337915	0.131414		0.453795	0.614954	0.519657	0.391709	0.369852	0.194437
Cnnm4	0.0354515	0.0834823	0.0739338	0.0584607	0.0559803	0.290303		0.0471298	0.152108	0.0588821	0.0699569	0.0581474	0.0703327
Cnnm3	0.1869	0.308501	0.213144	0.235387	0.22943	0.181729		0.189165	0.195254	0.239826	0.269142	0.218894	0.280268
Gm38033	0	0	0.000683521	0	0	0		0.000262394	0.00303367	0.000704227	0.000744425	0.000177992	0
Ankrd23	0.0341962	0.0294357	0.0383436	0.032817	0.0315822	0		0.0315808	0.0674854	0.0335155	0.027644	0.0352854	0.0378264
Ankrd39	0.0868065	0.132236	0.156962	0.106268	0.118148	0.268487		0.114616	0.179939	0.165104	0.130114	0.122142	0.105744
Sema4c	0.0136716	0.0244174	0.0372784	0.0397419	0.0285449	0		0.0241126	0.0393018	0.031766	0.0242126	0.0314564	0.0134387
D430040D24Rik	0.00498335	0	0.0123555	0.00464483	0.0106061	0		0.00362099	0.00433208	0.0109594	0.00982581	0.00974964	0
Fam178b	0	0.00569865	0	0.00229894	0.00132942	0		0.000365319	0	0	0.00200706	0.00163739	0
Cox5b	0.0804585	0.12708	0.0874318	0.0974515	0.114429	0.126864		0.0778111	0.129796	0.0914164	0.0846523	0.109708	0.114901
Actr1b	0.395174	0.42283	0.42057	0.415667	0.41992	0.113631		0.407725	0.444537	0.464706	0.435017	0.471371	0.45262
4933424G06Rik	0.0376702	0.0338858	0.0760585	0.0195271	0.0371509	0		0.0432181	0.0253	0.0717769	0.0349034	0.0422177	0.00496515
Gm33533	0.158085	0.160427	0.285021	0.119176	0.180031	0.0939355		0.172513	0.22651	0.332365	0.123709	0.194741	0.0359439
Zap70	0.0307301	0.0325673	0.0308799	0.0203012	0.016899	0		0.0318711	0.0265154	0.0338737	0.00768459	0.0200415	0
Tmem131	3.15424	1.56643	1.84414	1.67123	1.58478	1.47337		2.79669	1.56954	1.82854	1.63912	1.56252	1.46667
Gm38115	0.052891	0.0192762	0.0341654	0.0334169	0.0345723	0		0.0538048	0.010866	0.0362904	0.02052	0.0323182	0.0107701
Vwa3b	0.0247095	0.0284717	0.0254963	0.00841373	0.00461761	0		0.0806113	0.0206815	0.0210915	0.00566543	0.00538581	0
Gm37020	0.00688572	0.00398495	0.00423224	0.0034981	0.000386451	0		0.00966041	0	0.00719521	0	0.000621532	0
Cnga3	0	0	0.0122445	0.0053079	0.00132618	0		0.00110323	0	0.00927174	0.00236108	0.00202758	0
Inpp4a	1.3352	0.975977	1.39831	1.14905	1.15719	2.00524		1.23052	0.969808	1.37019	1.13187	1.1681	0.958758
4930439A04Rik	0.000809228	0	0.00293011	0	0.000184125	0		0.00195368	0	0.000645748	0	0.00262973	0
Coa5	0.0414293	0.0381722	0.0553285	0.0531787	0.0570335	0		0.0371559	0.0877907	0.0532319	0.0523263	0.057903	0.0467399
Unc50	0.105467	0.0378918	0.115766	0.117782	0.113769	0.149954		0.109095	0.11749	0.133193	0.148349	0.134633	0.0973095
Mgat4a	0.555405	0.656858	0.578993	0.606806	0.583043	0.703267		0.556199	0.677825	0.601811	0.509372	0.642528	0.424863
Cracdl	0.679163	0.0978745	0.367623	0.256234	0.325278	0.455506		1.24774	0.0978239	0.408931	0.239442	0.332716	0.473889
4930556I23Rik	0.000871478	0.00545948	0.000492427	0	0.000333542	0		0.0015215	0	0	0.00113669	0.000607933	0
Tsga10	0.73588	0.493727	0.697824	0.618971	0.73788	1.10229		0.905904	0.502305	0.732522	0.626379	0.694675	0.775009
Gm26805	0.0127309	0.0194009	0.0179596	0.0139951	0.0121744	0		0.0144255	0.00694825	0.0146321	0.00929511	0.0158222	0.0155707
Lipt1	0.0150598	0.00936008	0.0209757	0.0203005	0.0156021	0		0.0106341	0.0253422	0.0203294	0.0148451	0.0198661	0.0146025
Mitd1	0.146287	0.233133	0.178148	0.176919	0.198364	0.0621604		0.151855	0.322765	0.206439	0.206167	0.220352	0.244534
Mrpl30	0.118451	0.153749	0.145179	0.122718	0.15061	0.140164		0.115712	0.137712	0.13854	0.147116	0.170782	0.103622
Lyg2	0	0	0	0	0	0		0	0	0	0	0	0
Gm15457	0.00227298	0	0.00126784	0	0	0		0.00158177	0.00782869	0.00112887	0	0.000112121	0
Lyg1	0	0	0	0	0	0		0	0	0	0	0	0
Txndc9	0.190979	0.277003	0.235343	0.22147	0.236647	0.217291		0.220014	0.16095	0.269884	0.28902	0.249601	0.219556
Eif5b	0.830246	0.992515	1.07707	0.905796	0.962522	0.563348		0.947253	0.911485	1.00137	1.01584	1.01997	1.17158
Rev1	1.20846	1.53103	1.42072	1.5009	1.3906	1.99381		1.23485	1.33367	1.48775	1.37562	1.44585	1.48667
Gm37062	0.00111868	0	0.000347547	0.00125202	0.00274441	0		0.000415878	0	0	0	0.00105163	0.00709429
Gm5099	0	0	0.00083869	0	0.000446027	0		0	0	0	0.00110846	0.00044141	0
Aff3	3.02601	1.80833	3.63731	3.29044	3.79937	4.06194		3.11928	1.81437	3.53981	2.95416	3.49837	3.88383
Gm16150	0.0115206	0	0.0200163	0.0118492	0.0125474	0.235248		0.0120662	0.000989471	0.0204699	0.0119863	0.0152972	0.0233078
Gm16151	0.004418	0	0.00417755	0.00442724	0.00544349	0		0.00407533	0	0.00554158	0.00490174	0.00228325	0
Gm16152	0.0306085	0.0152041	0.0460671	0.0425078	0.0469691	0		0.0410782	0.00691566	0.0538366	0.04757	0.0431154	0.071691
Lonrf2	0.788783	1.00677	1.0784	1.03631	1.04707	0.882389		0.775634	0.977905	1.16666	0.963996	1.0424	0.970902
Chst10	0.365068	0.535815	0.354307	0.352611	0.387357	0.238887		0.317282	0.543488	0.360931	0.318339	0.386525	0.32143
Gm37707	0.00188062	0	0.000590852	0	0.00194253	0		0.000227305	0.0018118	0.000616123	0	0	0
Nms	0	0	0	0	0	0		0	0	0.00197136	0	0.000644388	0
Pdcl3	0.082223	0.102676	0.0974841	0.11491	0.0957447	0.0414993		0.0829383	0.102976	0.116382	0.11514	0.104864	0.119952
Gm37821	0.000889854	0	0	0	0	0		0.000626544	0	0	0	0	0
Npas2	2.0624	0.108577	0.324339	0.488297	0.273048	0.124321		1.86502	0.148713	0.424836	0.485079	0.303992	0.391805
Rpl31	0.0651857	0.056687	0.0723864	0.0861534	0.0812433	0.0533527		0.0673242	0.0937168	0.0784773	0.0928265	0.0762394	0.103007
Tbc1d8	0.349729	0.239789	0.516463	0.527708	0.512346	0.381618		0.324979	0.239886	0.481528	0.482818	0.455649	0.260701
Cnot11	0.0777492	0.0945001	0.0760184	0.101103	0.0790347	0.245432		0.0765434	0.0977988	0.0857651	0.0971884	0.0801843	0.11043
Gm15832	0.0320745	0.0191962	0.0282097	0.0303689	0.0366421	0.0533527		0.0296962	0.0169461	0.0265263	0.0211962	0.033711	0.0386287
Rnf149	0.237719	0.321169	0.275615	0.274329	0.361608	0.876218		0.24316	0.222743	0.283098	0.28616	0.305292	0.479033
Creg2	0.127277	0.0212419	0.137132	0.137979	0.144336	0.159602		0.154283	0.0387195	0.139223	0.086262	0.141731	0.135716
D930019O06Rik	0.000965919	0	0.00113792	0.00152822	0.000814514	0.0868116		0.00322752	0.000989471	0.00103291	0.000992623	0.00180223	0
Rfx8	0.00126008	0	0.00768842	0.00404127	0.00394773	0		0.00474188	0	0.0063715	0.00566965	0.00502616	0.0178718
Gm3646	0	0	0	0	0	0		0	0	0	0	0	0
1700066B17Rik	0.00160975	0	0.00163807	0.000928242	0	0		0	0	0.00073639	0.00117598	0.000617382	0.00932877
Map4k4	1.34282	1.18092	1.45363	1.39549	1.26348	3.71131		1.34134	1.07102	1.40433	1.38234	1.21137	3.30689
Il1r2	0.00890597	0.0209421	0.0135448	0.00802012	0.0172424	0		0.0130646	0.0121403	0.0267152	0.0139758	0.0234904	0.00501782
Gm16894	0.17057	0.21458	0.323025	0.302921	0.33762	0.500955		0.1954	0.211652	0.316913	0.245832	0.365648	0.341027
Il1r1	0.0638203	0.0819477	0.0276856	0.0128489	0.0179462	0		0.111589	0	0.0303854	0.0155306	0.0151887	0.00554185
Il1rl2	0.00461303	0	0.00179799	0.00437772	0.0027298	0		0.00394817	0	0.00517799	0.00298867	0.00259339	0
Il1rl1	0	0	0.000344842	0	0	0		0.000303161	0	0	0	0.000412984	0
Il18r1	0	0	0	0	0	0		0.00030155	0	0.000669218	0	0	0
Il18rap	0	0	0	0	0	0		0	0	0	0	0	0
Gm35801	0	0	0	0	0	0		0.000405335	0	0	0	0	0
Slc9a4	0.0392333	0	0	0.00080614	0.00169184	0		0.0540804	0.00361364	0.00140027	0.000634493	0.00108702	0
Slc9a2	0.0602408	0.00896917	0.0343757	0.0188927	0.0301726	0		0.0807414	0.0169098	0.0395616	0.0125538	0.025555	0.0147925
Gm37623	0.0020401	0	0.00070675	0	0.000404029	0		0.00289091	0	0.00127769	0	0.00102558	0
Gm37915	0.00312882	0.00393861	0.00666283	0.00126762	0.00184741	0		0.00150668	0	0.00448404	0.00397139	0.00265325	0
Mfsd9	0.0134992	0.0329627	0.0215268	0.0156876	0.021087	0.152076		0.017523	0.0086974	0.0185295	0.0307831	0.0271071	0.0155215
Tmem182	0.000514163	0.054144	0.00215881	0	0.000310365	0.226721		0	0.0404973	0.00113722	0	0.00187527	0.0154944
4930448I06Rik	0	0	0	0	0	0		0	0	0	0	0	0
Gm28634	0	0	0	0	0	0		0	0	0	0	0	0
Gm29260	0.00195526	0	0.00337542	0.000896678	0.00222571	0		0.00120392	0.00235737	0.000872099	0	0.00199985	0
Gm9915	0	0	0	0	0	0		0	0	0	0	0	0
Gm29664	0	0	0	0	0	0		0	0	0	0	0	0
Gm28175	0.0293736	0.0109335	0.101065	0.28163	0.232487	0		0.0347162	0.0471179	0.102415	0.317041	0.227855	0.0379772
Gm28140	0.00179513	0	0.00255555	0.00382142	0.00314018	0		0.00134919	0	0.000767866	0.00451033	0.00610838	0
Pantr1	0.0676364	0.249893	0.303661	0.351482	0.4368	0.137073		0.0833428	0.211328	0.253354	0.305549	0.42919	0.0399328
Gm57163	0	0	0.000634835	0.00122237	0.000357772	0		0.000183017	0	0.00105386	0	0	0
Pou3f3	0.0202431	0.0645514	0.108235	0.127306	0.132519	0		0.0287216	0.0744986	0.104889	0.125314	0.143349	0.00289636
Gm20646	0.0223762	0.074903	0.131048	0.218252	0.214296	0		0.036576	0.0728343	0.107774	0.155096	0.198456	0.0232002
Pantr2	0.010012	0.0563627	0.0251738	0.0351582	0.0303583	0		0.010682	0.0531643	0.0248699	0.0304262	0.0329523	0.00421494
Dalir	0.000333698	0.00740768	0.00143748	0	0.00686284	0		0.000591717	0	0.00383986	0.00389214	0.00386159	0
Mrps9	0.773054	0.918677	0.571409	0.664112	0.604671	0.543496		0.699106	0.781288	0.52423	0.547747	0.622134	0.744364
Gpr45	1.07609	1.3434	1.38533	1.38395	1.22042	1.31388		1.25609	1.35863	1.60248	1.45605	1.31529	0.9739
Tgfbrap1	0.262856	0.363936	0.30777	0.281157	0.285052	0.252556		0.274511	0.371401	0.332842	0.331207	0.300522	0.307044
Gm28782	0	0	0.000539123	0	0	0		0	0	0	0	0	0
8430432A02Rik	0.0207677	0.0750658	0.032534	0.0211971	0.0243673	0		0.0177677	0.0349237	0.0238591	0.0137828	0.0171429	0.0259085
AI597479	0.0766688	0.0992857	0.106012	0.115422	0.107326	0.13397		0.0994235	0.101769	0.145482	0.107381	0.109346	0.169928
Fhl2	0.0556032	0.010162	0.061262	0.0970096	0.0926609	0		0.0808273	0.0107151	0.0651551	0.0755325	0.0739122	0.0476319
Gm30307	0.00019496	0	0.00111761	0	0.00120102	0		0.000721264	0	0.00111003	0	0.000338204	0
Gm29040	0	0	0	0	0.000306093	0		0.000214773	0	0.000434447	0	0	0
Nck2	0.41899	1.32157	0.438416	0.505685	0.523948	0.125162		0.513065	1.35774	0.449033	0.469	0.482895	0.241791
Ecrg4	0.00268199	0.00398791	0.00482725	0.00658769	0.00419499	0		0.00204509	0	0.00307362	0.00164737	0.00869122	0
Gm29155	0.00286277	0	0.00166383	0.00609054	0.00221219	0		0.00202314	0	0.00292606	0	0.00266745	0.00502467
Gm29157	0	0	0.000558227	0	0.000212426	0		0	0.00332768	0.000705359	0	0	0
Gm29156	0.000995214	0	0.00172153	0.00149905	0.00174539	0		0.000460347	0.00182815	0.00174891	0	0.00281703	0.00393284
Uxs1	0.641868	0.584751	0.6661	0.710898	0.697868	1.37945		0.621026	0.610421	0.635401	0.644848	0.683888	0.782759
Gm57117	0.00156969	0	0.00117296	0.00117182	0.00449496	0		0.00355224	0.0120694	0.00524502	0.00619455	0.00334019	0
Tpp2	1.04888	0.962214	1.08066	0.950416	1.10819	1.02154		1.03505	0.970267	1.15385	1.21003	1.16566	1.26898
Mettl21c	0.0129176	0.0150062	0.0121484	0.0227234	0.0178586	0		0.013683	0.0249658	0.0178525	0.0264865	0.0264793	0.0342483
Gm8251	0.011326	0	0.0119882	0.00898009	0.0214339	0		0.00855227	0.0130732	0.00956087	0.0126149	0.0188617	0.0105174
Tex30	0.0320263	0.0178131	0.0327254	0.0254736	0.0340873	0.141867		0.0315379	0.0448838	0.0309198	0.0318216	0.032789	0.0391285
Poglut2	0.135344	0.179528	0.134592	0.1483	0.152652	0.316181		0.140986	0.161657	0.123419	0.130504	0.156867	0.215769
Bivm	0.277169	0.289075	0.287617	0.264509	0.289523	0.342851		0.277437	0.288192	0.26869	0.296119	0.312718	0.320697
Ercc5	0.30595	0.335091	0.376272	0.343187	0.33523	0.49823		0.312534	0.359981	0.383928	0.423407	0.369867	0.389831
Mettl21e	0.000720325	0	0	0	0	0		0.000154228	0	0.000816795	0	0.000735309	0
Gm28893	0	0	0	0	0	0		0	0	0	0	0	0
Gulp1	0.747382	0.0996737	0.685236	0.752095	0.774265	0		0.654558	0.0739323	0.724176	0.728784	0.77997	0.0650554
4930521E06Rik	0.000425332	0	0.000406828	0	0.00093075	0		0.00208993	0	0.00126968	0.00382596	0.00305149	0
Col3a1	0.00529733	0.00795135	0.0013594	0	0.00316843	0		0.00193091	0	0.00317116	0.000979054	0.00407419	0.0125189
Col5a2	0.0779756	0.015124	0.059548	0.0742466	0.0360083	0		0.134731	0.00776208	0.0557845	0.136519	0.0318733	0.0117572
Wdr75	0.352707	0.331268	0.383762	0.360655	0.388745	0.241327		0.355398	0.279801	0.388686	0.383154	0.360353	0.400653
Gm57168	0	0	0.000819351	0	0.000275927	0		0.00022977	0.00655819	0	0	0.000414656	0
Slc40a1	0.0113441	0.00897874	0.0172103	0.0356356	0.0338796	0.0829986		0.020059	0.00700801	0.0199779	0.0333812	0.0321736	0.0549577
Dnah7b	0.276804	0.177173	0.394037	0.336128	0.301294	0.125162		0.184194	0.133698	0.317981	0.285414	0.261541	0.0414442
Dnah7c	0.0574318	0.134525	0.101419	0.0774521	0.0556165	0		0.0505791	0.131225	0.105624	0.0510613	0.0522352	0.00776106
Slc39a10	0.483705	0.481591	0.614772	0.606461	0.556404	0.266898		0.569329	0.72819	0.603321	0.562037	0.562547	0.389221
Gm28151	0.0221203	0.0285391	0.013862	0.021734	0.0178396	0		0.0192842	0.006267	0.0152832	0.0144409	0.0137643	0.0128076
Gm28826	0.000964072	0	0	0	0.000488749	0		0.00223421	0	0	0	0.000860459	0.00383292
C230029F24Rik	0.000788461	0	0.000318056	0.00226578	0.000947901	0		0.000116991	0	0	0	0	0.0068182
4933411E06Rik	0.000273433	0	0	0	0.00147755	0		0.000326922	0	0	0.00101219	0.00140316	0
Gm29665	0	0	0	0	0	0		0	0	0	0	0	0
Gm28321	0	0	0	0	0	0		0	0	0	0	0	0
Tmeff2	8.72899	10.4088	6.95029	9.2353	7.52063	5.36269		9.15082	8.87598	6.63351	9.03167	6.84235	4.94176
Gm28322	0.000858719	0.00643072	0	0.00189939	0.00299681	0		0.000311903	0	0.00176477	0	0	0
Gm28319	0.00627395	0.00861552	0.00432159	0.00367862	0.00535213	0		0.0108867	0.00975258	0.00388576	0.00634098	0.00497448	0.00710113
Gm28320	0.125749	0.150203	0.106583	0.128871	0.115571	0.0899151		0.126269	0.120265	0.0880733	0.145198	0.100996	0.0813
Gm29325	0.0154434	0	0.0246738	0.0260091	0.0247069	0		0.0196779	0.0229193	0.0256571	0.026906	0.0175932	0.0085684
9330175M20Rik	0.120917	0.0110499	0.066773	0.0693469	0.0860235	0		0.11329	0.0307908	0.0750841	0.0791585	0.0956491	0.0527965
Cavin2	0.0211765	0.00615325	0.0301134	0.0165073	0.0402187	0		0.020175	0.0168845	0.0357233	0.0257883	0.0370467	0.00338869
1700072G22Rik	0	0	0	0	0	0		0	0	0	0	0	0
Nabp1	0.0780683	0.0158784	0.0852649	0.0960868	0.0789834	0.0621604		0.0829942	0.0311522	0.0824857	0.0913044	0.0724377	0.0673946
Gm57109	0.000821214	0.00938676	0.00240222	0.000887318	0.00077441	0		0.00197105	0.00965508	0.00128326	0	0.00231055	0
Gm17767	0.00708123	0	0.013008	0.00278675	0.00540571	0		0.00608176	0.0021643	0.0071723	0.00275167	0.00615715	0
Gm28055	0.0596095	0.0622329	0.0264895	0.0398118	0.0291951	0		0.0566606	0.0452006	0.0317649	0.0342254	0.0435547	0.0144951
Myo1b	1.29773	0.849262	0.400765	0.658051	0.416158	0.0718092		0.995143	0.953842	0.396038	0.633275	0.369418	0.147873
Gm29453	0.00809958	0	0.00205691	0.0023401	0.002102	0		0.0057583	0.0298023	0.00392685	0.00202577	0.00209735	0
Gm28323	0.0051533	0	0.00117745	0.00423987	0.00172372	0		0.00332864	0.0256268	0.000540866	0.00254765	0.00224126	0.00606125
Stat4	0.0052055	0.0184668	0.00400703	0.0348996	0.00392593	0		0.0059675	0.0178772	0.00473231	0.0128532	0.0058088	0
Gm31812	0.0041775	0.0171918	0.00674585	0.00388032	0.00746756	0		0.00328521	0.0152724	0.00575246	0.00551771	0.00551273	0
Stat1	0.117137	0.362585	0.171221	0.149379	0.173659	0.294085		0.133584	0.271271	0.187258	0.178927	0.174441	0.204946
Gls	5.74697	2.99109	4.33039	3.53564	4.10506	13.9668		5.63817	3.13106	4.43723	3.51965	4.10681	14.7956
Nab1	0.48448	0.149086	0.221172	0.316866	0.264094	1.31602		0.453967	0.182394	0.218921	0.328742	0.258572	0.917994
Gm53065	0.0163023	0.016756	0.0147914	0.0257701	0.0253368	0		0.0215226	0.00999074	0.0189059	0.0182046	0.0140044	0.0370479
Gm28178	0.000567259	0	0.000708333	0	0	0		0.00014474	0	0.000605598	0	0	0
Nemp2	0.127	0.0966942	0.121748	0.152996	0.106336	0.10366		0.112987	0.0763052	0.117521	0.144335	0.122696	0.205157
Mfsd6	0.572941	0.601529	0.841648	0.82459	0.829133	0.605565		0.620415	0.689686	0.794633	0.815738	0.838591	1.28794
Gm29670	0.00351222	0.00659659	0.00874654	0.00699544	0.00697764	0		0.00297322	0.00894799	0.00494259	0.00415054	0.00350692	0.02318
Inpp1	0.322596	0.348518	0.362109	0.338083	0.31217	0.499338		0.321597	0.368006	0.378411	0.309414	0.349084	0.396563
Hibch	0.334048	0.596689	0.506811	0.501607	0.491823	0.586561		0.330041	0.667237	0.545771	0.500726	0.5167	0.535522
1700019D03Rik	0.638006	0.292684	0.151639	0.156116	0.248178	0.425625		0.522986	0.338629	0.150303	0.141464	0.25273	0.578038
Mstn	0.0028386	0.00766286	0.000523065	0.00278266	0.000776076	0		0.00255175	0	0.000717777	0.00326111	0.00107055	0
1700019A02Rik	0.028059	0.0800885	0.0329095	0.0403549	0.0355933	0.0550552		0.0311666	0.0856502	0.0245704	0.0238464	0.0265676	0.0667586
Pms1	0.210205	0.417177	0.203795	0.221884	0.215539	0.327498		0.233235	0.390396	0.224772	0.247445	0.215024	0.275355
Gm28777	0.000762086	0	0.00136657	0	0.00104754	0		0.000675061	0.00703764	0.00257715	0.00254838	0.00177047	0
Ormdl1	0.0315924	0.0415471	0.0471094	0.0318608	0.0395104	0		0.0307456	0.055695	0.0349514	0.0379492	0.041614	0.054808
Osgepl1	0.216833	0.35336	0.309359	0.314813	0.319059	0.31782		0.201113	0.352251	0.351087	0.348972	0.330935	0.26749
ENSMUSG00000121346	0.0284898	0.0487114	0.0790784	0.0535317	0.0500591	0		0.0284767	0.0578094	0.0753863	0.0426833	0.0570594	0.0227141
Asnsd1	0.0485877	0.174184	0.117546	0.0959159	0.0928052	0		0.0633366	0.118316	0.110951	0.0893101	0.0940584	0.0693724
Gm50478	0	0	0	0	0	0		0	0	0	0	0	0
Dnah7a	0.0351278	0.781244	0.175862	0.101832	0.0776151	0		0.0381629	0.844654	0.181681	0.0721795	0.0912451	0.0181688
Stk17b	0.00375692	0.0255954	0.00334578	0.00966501	0.00236092	0		0.00443347	0.0289643	0.00791991	0.00654786	0.0029946	0
Hecw2	6.32238	5.5974	3.48383	4.31281	3.81716	3.58716		5.3058	5.80265	3.28041	3.87786	3.69836	3.25813
Ccdc150	0.0169247	0.0413177	0.0277997	0.023366	0.050352	0		0.0159827	0.0357393	0.0346398	0.0359822	0.0496632	0.0227055
Gtf3c3	0.471694	0.390708	0.441023	0.452289	0.471946	0.228939		0.463055	0.427932	0.472969	0.45832	0.493104	0.44642
Gm34066	0.00082487	0	0.00153168	0.00142626	0.000839885	0		0	0	0.00139117	0	0.00125327	0
Pgap1	1.23828	1.74671	1.65836	1.19344	1.21156	0.585191		1.06823	1.94053	1.76683	1.09334	1.26471	0.586088
Ankrd44	0.517881	1.31801	1.17738	1.20853	1.24759	0.226988		0.466416	1.42065	1.11493	1.08587	1.07842	0.457188
4930444A19Rik	0.0427496	0.132439	0.0906032	0.0906921	0.0852098	0		0.0429893	0.140792	0.118075	0.0899591	0.110583	0.0480162
Sf3b1	2.31194	2.27722	2.07344	1.84698	1.95189	1.07782		2.38116	2.07073	2.11605	2.03752	1.97311	1.93119
Coq10b	0.286626	0.30645	0.247261	0.276066	0.272489	0.695103		0.267699	0.340442	0.278669	0.257185	0.245998	0.254819
Hspd1	0.254364	0.349824	0.358414	0.310685	0.312785	0.316694		0.252084	0.289565	0.36211	0.325713	0.340884	0.255804
Hspe1	0.151543	0.226418	0.23033	0.202064	0.230924	0.0550552		0.220993	0.235782	0.303359	0.29888	0.313807	0.188939
Mob4	0.490169	0.689694	0.645418	0.673903	0.674945	0.236265		0.573611	0.823035	0.774782	0.732762	0.73418	0.729172
Rftn2	0.00793611	0.028986	0.00915669	0.0137362	0.00519037	0		0.0107365	0.00747102	0.00351435	0.0160258	0.00958767	0.00987084
Gm10561	0.00111234	0	0.000762926	0.000938246	0.00264351	0		0.00105967	0.00566026	0.00113384	0.00300775	0.00110186	0.00546457
Mars2	0.0704323	0.0642545	0.0630455	0.0767592	0.0822094	0		0.0604883	0.0470987	0.0630392	0.0931268	0.0843222	0.124982
Boll	0.00572183	0.00404193	0.00781163	0.00888685	0.00437431	0		0.00660735	0.0114229	0.0122761	0.0116869	0.00712671	0
Plcl1	0.707591	13.4289	2.38322	3.46601	2.69507	3.78208		1.18698	12.7827	2.18996	2.89623	2.52351	4.88628
9130227L01Rik	0.000628237	0	0.000559545	0.00246266	0.000586991	0		0.000888527	0	0	0.00114299	0.000651841	0
1700003I22Rik	0	0	0	0	0	0		0	0	0	0	0	0
Gm28240	0	0	0	0	0	0		0	0	0	0	0	0
Hsfy2	0	0	0	0	0	0		0	0	0	0	0	0
Satb2	0.0629292	0.00733637	0.0406501	0.0162389	0.00948329	0		0.108768	0.00462415	0.0270621	0.00839151	0.0103496	0.013762
9130024F11Rik	0.00811513	0.00244546	0.0127369	0.00159114	0.00423156	0		0.0242401	0	0.00290709	0.00419864	0.000546076	0
Gm57110	0.00152687	0	0.00140808	0	0	0		0.00110625	0	0.00157066	0	0	0
1700126A01Rik	0	0	0	0	0	0		0	0	0	0	0	0
BC055402	0	0	0	0	0	0		0.000286855	0	0	0	0	0.010137
4930558J18Rik	0.000884934	0	0.00152464	0	0.00147535	0		0.000182659	0	0.000779072	0	0	0
1700066M21Rik	0.0461526	0.0291747	0.0451029	0.0448454	0.0768432	0.0718092		0.0507816	0.0541928	0.0606822	0.0728316	0.0738738	0.0965839
Tyw5	0.246266	0.262449	0.177448	0.174678	0.176692	0.436637		0.247524	0.228826	0.20934	0.183541	0.17179	0.216243
Maip1	0.0746173	0.0895272	0.0993979	0.107198	0.0922699	0.0621604		0.0818314	0.0857688	0.0968976	0.081411	0.0965237	0.116644
Gm57188	0	0	0	0	0	0		0	0	0	0	0.000242516	0
Spats2l	1.02941	0.282743	1.54292	1.35995	1.48371	0.387104		0.899275	0.326752	1.50064	1.38235	1.43875	0.341037
Gm17234	0.00231724	0	0.00454014	0.00287486	0.00615437	0		0.00452688	0	0.00286493	0.00434803	0.00275011	0
Kctd18	0.21437	0.197137	0.271132	0.244602	0.231277	0.261989		0.202188	0.174712	0.258643	0.240176	0.232979	0.197846
Sgo2a	0.0135581	0	0.0151601	0.00719504	0.0112535	0		0.0111048	0.0197463	0.0131789	0.01719	0.0115121	0.0192694
Aox1	0.0145409	0.00616497	0.00678553	0.00797907	0.00672416	0.0939355		0.0117187	0	0.00644891	0.00795484	0.00253359	0.0969592
Aox3	0.00454742	0.00573954	0.0257762	0.00459422	0.00536422	0		0.00810885	0.0131272	0.0243856	0.00827959	0.00848343	0.010137
Aox4	0.0441467	0	0.00339844	0.00301293	0.00216567	0		0.0422976	0	0.00589679	0	0.00140206	0
Gm15759	0.00175812	0	0.00115471	0	0	0		0.00240917	0	0.000303427	0.00124436	0.000278917	0
Aox2	0.00347081	0	0.00350473	0.0010545	0.00465261	0		0.00345626	0	0.00497421	0.00274041	0.00620652	0.00701241
Bzw1	0.240059	0.283159	0.268134	0.256034	0.278767	0.0414993		0.256268	0.286532	0.311362	0.306166	0.308485	0.263363
Clk1	1.30224	1.52676	1.50603	1.34389	1.34861	0.928236		1.46036	1.78278	1.70954	1.64114	1.53902	1.3966
Ppil3	0.123906	0.194566	0.162507	0.150493	0.167888	0.224866		0.149112	0.226183	0.201746	0.160596	0.170775	0.101815
Nif3l1	0.0871024	0.0669711	0.084621	0.0658273	0.0875233	0.0718092		0.0999225	0.100602	0.0866111	0.0911699	0.108529	0.113226
Orc2	1.02353	0.677644	0.767778	0.667681	0.713982	0.825166		0.971207	0.648623	0.772982	0.742143	0.765454	0.827482
Gm15834	0.0955629	0.4255	0.190557	0.126746	0.140511	0.200172		0.108908	0.288358	0.213022	0.154027	0.147839	0.185863
Hycc2	2.02615	0.951089	1.37473	1.31667	1.48708	2.26279		1.82186	0.881487	1.33875	1.23799	1.469	2.15297
Ndufb3	0.163659	0.187196	0.137855	0.131098	0.150302	0.0550552		0.144825	0.147663	0.148047	0.153975	0.159541	0.168836
Flacc1	0.00137059	0	0.00132571	0.001058	0.00166702	0		0.00331269	0	0.000871534	0.00107792	0.00116165	0.00944994
Gm20257	0.0185012	0.0125357	0.00653646	0.00331061	0.00316718	0		0.017524	0.00652582	0.013144	0.00299594	0.00383341	0.0391306
Cflar	0.0568271	0.128274	0.0524402	0.0282354	0.0226081	0.124321		0.0646041	0.169829	0.0381917	0.0317223	0.0236605	0.0218726
Casp8	0.000779941	0	0.00133672	0	0.00131571	0		0.00342842	0.00748311	0.00513304	0.000491804	0.00129163	0
Trak2	0.668997	0.726592	0.644654	0.682662	0.750365	1.42336		0.640501	0.59629	0.69459	0.600286	0.721064	1.16944
Stradb	0.221909	0.322488	0.323959	0.296632	0.33377	0.0868116		0.245013	0.436654	0.309005	0.296505	0.304746	0.314119
C2cd6	0.00370768	0	0.00609722	0.00438908	0.00336643	0		0.00472043	0	0.00602767	0.00619722	0.00127603	0
Gm55816	0	0	0	0	0	0		0	0	0	0	0	0
Gm29018	0.00145385	0	0.00166293	0.00381124	0.0014211	0		0.00252392	0.0125932	0.000854357	0	0.00025431	0
Tmem237	0.24593	0.234201	0.265095	0.228698	0.196292	0		0.260081	0.316885	0.314365	0.248497	0.227417	0.152772
G730003C15Rik	0.00976035	0	0.00740915	0.0106301	0.00837289	0.0718092		0.00652725	0.0103648	0.0122777	0.00964259	0.00791703	0.00508955
Mpp4	0.0218537	0.0939242	0.0776584	0.0604169	0.0433367	0		0.0294887	0.137466	0.0765804	0.0524552	0.0504904	0.0143495
Gm29017	0.00265435	0.00716349	0.00288605	0.00684782	0.00469945	0		0.00327812	0.00801435	0.00657698	0.00667475	0.00227992	0
Als2	0.295199	1.239	0.472535	0.464467	0.471087	0.236987		0.332057	0.996185	0.449256	0.442434	0.513352	0.280925
Gm33667	0.00184797	0.00440882	0.00459044	0.0027919	0.00229322	0		0.00205044	0	0.00295438	0.00267876	0.00207382	0
Cdk15	0.0026873	0.00701773	0.010141	0.019939	0.0110281	0		0.00472209	0.00329272	0.0094628	0.0190678	0.00859181	0
Gm29016	0	0.00729555	0	0	0	0		0.000173668	0	0.00136467	0	0	0
Fzd7	0.00187736	0.0230325	0.00540144	0	0.00312053	0		0.00435391	0.0435229	0.00333209	0.00254423	0.00345958	0
Gm26813	0	0	0	0	0	0		0.000441171	0.00313676	0	0	0	0
Gm973	0.0192395	0.0884695	0.126513	0.0147095	0.0146176	0		0.0276375	0.0693107	0.12132	0.0463464	0.0172649	0.00330168
Gm28411	0.00155179	0	0.0050838	0	0.00130482	0		0.00104376	0.00765462	0.00624461	0.0019135	0.00102825	0
1700122D07Rik	0	0.00978246	0	0	0	0		0	0	0	0	0	0
Sumo1	0.594141	0.695376	0.776749	0.69627	0.782054	0.57626		0.609817	0.671621	0.750674	0.683784	0.782787	0.664359
Nop58	0.363209	0.507573	0.467	0.417635	0.41238	0.51951		0.375095	0.361347	0.483777	0.41564	0.427958	0.362797
B430105G09Rik	0.0143955	0.0308237	0.0309334	0.0291511	0.0204453	0		0.0151788	0.0331874	0.0275761	0.0354093	0.0200138	0.0264259
Bmpr2	0.931396	1.23534	1.42075	1.14619	1.23105	2.04248		0.916329	1.34111	1.23976	1.00124	1.20836	1.21651
Fam117b	0.734558	0.996882	1.10798	0.836573	0.914665	0.630756		0.72029	1.06032	1.05698	0.848188	0.874077	0.772724
Ica1l	0.432787	0.587435	0.703745	0.644554	0.586109	0.191453		0.494922	0.548117	0.704187	0.574322	0.621593	0.551683
Wdr12	0.440943	0.574668	0.524653	0.501199	0.528334	0.365621		0.439671	0.590295	0.531794	0.585453	0.537821	0.337549
Carf	0.313399	0.489425	0.465598	0.388527	0.396068	0.418554		0.321117	0.425837	0.461976	0.390594	0.42135	0.473814
Nbeal1	1.94939	2.61758	2.44321	2.07978	2.38515	2.7013		1.73798	2.61004	2.4859	2.20714	2.4464	2.47566
Cyp20a1	0.17761	0.237497	0.180076	0.121169	0.126511	0.220071		0.175603	0.173401	0.180841	0.156701	0.136284	0.162122
Abi2	1.38234	1.47399	1.6105	1.40155	1.44698	1.48274		1.47917	1.72619	1.70987	1.51834	1.45568	1.11143
Raph1	1.83038	0.718978	1.57339	1.33621	1.43667	0.719493		1.71809	0.883428	1.62585	1.32317	1.49823	0.893623
Gm57165	0	0	0.00311694	0	0.00131228	0		0.000161426	0	0.002009	0.000896889	0.000631229	0
Gm57147	0	0	0.000742729	0	0	0		0	0	0	0	0	0
Cd28	0.00123036	0	0.000936578	0	0	0		0.00045321	0	0.000697259	0	0.00149396	0
Gm11579	0	0	0	0	0	0		0	0	0	0	0	0
2310016D23Rik	0	0	0.00045636	0	0	0		0	0	0	0	0	0
Ctla4	0.000801348	0	0.0026736	0	0.00252035	0		0.00517935	0	0.00334347	0.0061985	0.00214858	0.00656786
Icos	0	0	0	0	0.00024089	0		0	0	0	0	0.000434639	0
Gm28083	0.000275204	0	0	0	0.000779619	0		0	0	0	0	0.00031125	0
Gm11587	0	0	0.00177185	0	0.00111195	0		0.000780099	0	0.000591172	0.0011854	0.00046332	0
9530026F06Rik	0.00197925	0	0.0025907	0	0	0		0.00115512	0	0	0	0.00120315	0
Gm11588	0.000495272	0	0.00194057	0.00080614	0.00181285	0		0.00118298	0	0.0013366	0.00145233	0.00217888	0
Gm28449	0	0	0	0	0	0		0.000285361	0	0	0	0	0
4930587A21Rik	0	0	0	0	0.000418415	0		0	0	0	0	0.00113565	0
Pard3b	0.285551	4.42053	0.886785	1.89707	0.544769	0.0718092		0.368626	3.89363	0.948703	1.75415	0.530379	0.239432
Pard3bos1	0.00433261	0.0699519	0.0192656	0.0455227	0.00961401	0		0.0144755	0.09757	0.0267216	0.0577756	0.0122305	0.0235348
Pard3bos2	0.000664604	0.00765818	0.00120914	0.00918535	0.00255556	0		0.00033586	0	0.00321409	0.00545431	0.000776357	0
Pard3bos3	0.00178093	0.0234137	0.00660483	0.0103762	0.0020801	0		0.00132363	0.0141858	0.00685478	0.0148477	0.00302171	0
Gm29084	0.00104136	0	0	0.003499	0	0		0	0	0	0	0	0
Nrp2	0.655188	7.56763	1.09718	2.02977	0.822787	1.60679		0.852886	7.27477	1.17595	1.98165	0.82932	1.02937
Gm29083	0.00114833	0.00403196	0.00318229	0.00500553	0.000405564	0		0.00319064	0.0144027	0.00410484	0.0039268	0.00219555	0
Gm4208	0.00039275	0	0.000913424	0.00095109	0.000417964	0		0.000672298	0	0.00119351	0.00254003	0.00132072	0
Ino80d	0.532406	0.848914	0.670288	0.643982	0.677496	0.585881		0.58996	0.655876	0.647178	0.629596	0.651156	0.537608
Ino80dos	0.26229	0.60987	0.358002	0.319664	0.251195	0.373116		0.28315	0.671316	0.36167	0.433251	0.288983	0.156543
Gm20342	0.126426	0.336583	0.176842	0.178258	0.124451	0.0533527		0.138375	0.300721	0.196404	0.15276	0.138289	0.0940666
Ndufs1	0.577479	0.694573	0.651182	0.66501	0.713094	0.982102		0.595202	0.78412	0.645418	0.747071	0.765771	0.81285
Eef1b2	0.0950689	0.0931308	0.110101	0.104222	0.101464	0.236987		0.0911855	0.110178	0.123123	0.0996727	0.09129	0.102509
Cmklr2	0.0308433	0.0358541	0.0534881	0.0258157	0.0249496	0.129293		0.0281607	0.0141498	0.0522566	0.0264652	0.0338389	0.00661524
Platr12	0.0038499	0	0.00428708	0	0.00152285	0		0.000581844	0.00525833	0.000526207	0.00625422	0.000282686	0
Gm11608	0	0.0102277	0.00504642	0.00991536	0.00223793	0		0.000400757	0.00742949	0.00235445	0.00390897	0.00496191	0
Zdbf2	0.531652	0.452107	1.3301	0.578141	0.740676	1.16687		0.504328	0.45427	1.3559	0.64367	0.779617	0.700249
Adam23	3.42537	2.29463	2.80792	2.79119	3.39926	4.08109		2.89038	2.13979	2.63804	2.47554	3.24506	6.06295
Gm39653	0	0	0.0178988	0.00436708	0.00077835	0		0.00075708	0	0.0203976	0.00743441	0.00117013	0
Dytn	0.0120195	0.00622005	0.00153287	0	0.00978272	0		0.00732282	0.00109869	0.00346773	0.00601847	0.00537532	0.0434037
Mdh1b	0.0140932	0.0458277	0.0205666	0.00872414	0.0168746	0		0.0170166	0.0396121	0.0226941	0.01253	0.0149889	0.0265652
Fastkd2	0.158855	0.277659	0.20843	0.191405	0.203349	0.291034		0.198568	0.305423	0.2326	0.230407	0.205724	0.21735
4933402D24Rik	0.00432004	0.00398791	0.00801979	0.00300398	0.00547819	0		0.0049458	0.00937158	0.00644322	0.00786814	0.00771889	0.014076
Gm13749	0.000365878	0	0	0	0	0		0.000513485	0	0	0.00067367	0	0
Klf7	1.21374	1.94178	1.0164	0.882464	0.871097	1.63016		0.994559	1.75842	1.03324	0.856097	0.871884	1.54591
Gm13748	0.0143827	0.015739	0.0110579	0.00836402	0.00906722	0		0.0118423	0.0337362	0.0122036	0.0169769	0.00716469	0.0102679
Gm28981	0.00992382	0.0431989	0.014191	0.0160942	0.0109669	0		0.00654779	0.0490651	0.0119401	0.00868953	0.0137808	0.0321215
Creb1	0.742516	1.08978	0.681654	0.740463	0.666241	0.918387		0.687621	0.883121	0.628698	0.786595	0.637094	0.719419
Mettl21a	0.0585142	0.0194244	0.0804998	0.077521	0.094847	0.113361		0.0598514	0.0754656	0.0858035	0.0779845	0.0969488	0.079158
Gm28982	0.00490869	0.0106351	0.0121859	0.00378691	0.011178	0.0533527		0.00536857	0.0171252	0.00828587	0.00280006	0.00760429	0
Gm29152	0	0	0	0	0.000444167	0		0.000258111	0	0	0	0.000473141	0
2810408I11Rik	0.00364929	0	0.000913893	0.00100675	0.00149116	0.113361		0.00230909	0.003855	0.00027666	0.00572009	0.00286641	0
Ccnyl1	0.222931	0.184213	0.261925	0.200632	0.234198	0.486477		0.202404	0.221211	0.260537	0.229225	0.235036	0.269362
Fzd5	0.00175897	0.0213601	0.00511594	0.00313755	0.00176474	0		0.00316678	0.00853791	0.00899349	0	0.00140427	0
Plekhm3	1.30748	1.11743	1.29282	1.26972	1.18569	0.612537		1.18682	1.06672	1.21964	1.099	1.13998	1.27428
Akr1cl	0.000410764	0	0	0	0	0		0.000324153	0.00175346	0	0.0023316	0.000619132	0
Cryge	0.000503634	0	0	0	0.000243862	0		0.000246808	0	0.0005437	0	0	0
Crygd	0	0	0	0	0	0		0	0	0.000627089	0	0	0
Crygc	0	0	0	0	0	0		0	0	0	0	0	0
Crygb	0	0	0	0	0	0		0	0	0	0	0	0
Cryga	0.000910429	0	0.00399459	0.00254148	0.00262991	0		0.000784738	0	0.00121176	0	0	0
D630023F18Rik	0.0886026	0.0637752	0.155755	0.108907	0.109817	0.226992		0.116121	0.0861314	0.176644	0.0922481	0.122315	0.12958
Idh1	0.0637006	0.134709	0.115995	0.0640467	0.0947502	0.233884		0.0772896	0.118733	0.131844	0.0759337	0.101347	0.122844
Pikfyve	0.708825	0.824267	0.643982	0.692234	0.684158	1.30602		0.654508	0.752121	0.615359	0.713439	0.644193	0.765693
Pth2r	0.386179	0.0197194	0.0934974	0.0292509	0.0760475	0		0.339187	0.0260836	0.131997	0.0418592	0.0811611	0
Crygf	0	0	0	0	0	0		0	0	0	0	0	0
Map2	5.92731	7.93006	9.55552	7.37445	7.82544	7.83468		6.21409	7.70029	9.32931	7.32088	7.61844	7.11254
Gm10558	0.0454074	0.0219562	0.0568409	0.0602099	0.044783	0		0.0452433	0.109391	0.0809208	0.0807406	0.0689786	0.0174955
Unc80	9.04871	2.88541	6.30086	6.93207	6.82302	6.96757		8.46791	3.24073	6.31184	6.39598	6.54371	7.0811
Rpe	0.208775	0.230346	0.231251	0.239362	0.258379	0.235016		0.192709	0.23563	0.242776	0.246171	0.249244	0.211348
Kansl1l	0.663584	1.24323	0.924195	0.92796	0.839343	1.47778		0.79864	0.917276	0.923776	1.06824	0.890866	1.04622
Gm57189	0.0443755	0.044671	0.0697828	0.0507683	0.0469796	0.113361		0.0539792	0.0815272	0.0701443	0.0679961	0.057686	0.0431279
Acadl	0.026826	0.08764	0.0360948	0.0507485	0.0425216	0.113631		0.0160081	0.0624172	0.0328627	0.0366451	0.0360423	0.142991
Myl1	0.0124034	0.0109305	0.010048	0.0226527	0.0150551	0		0.00554311	0.0026307	0.00597331	0.0252809	0.0137453	0.0317412
Lancl1	0.531059	0.507857	0.799163	0.70586	0.661496	0.68009		0.57675	0.547191	0.784804	0.790639	0.700394	0.663722
Gm57111	0	0	0	0	0	0		0	0	0	0	0	0
Cps1	0.00137533	0	0.00550721	0.00297321	0.00235519	0		0.000223848	0	0.00421209	0.00115383	0.00156749	0
Gm15668	0.000365851	0	0	0.000874115	0.000444167	0		0.000535209	0.00377034	0.000694037	0.00371706	0.00155595	0
Gm15669	0.000452842	0	0	0	0	0		0	0	0	0	0	0
Gm15671	0	0	0	0	0	0		0	0	0	0	0	0
Erbb4	0.799462	23.671	17.7585	15.7592	12.9234	20.5603		0.861606	22.6843	16.1605	26.1661	12.6593	13.7182
Gm16076	0	0	0.001555	0.004032	0.00372071	0		0	0	0.00108836	0.00307583	0.0021859	0
Gm28497	0	0	0	0	0	0		0.000350688	0	0	0.000831009	0.000463696	0
Gm29113	0.00245324	0.00496421	0.00387693	0.00527182	0.00113107	0		0.00201049	0.0093917	0.0021892	0.00272185	0.00206965	0
Gm29114	0.00863084	0.00776254	0.00731425	0.0129505	0.00304959	0		0.00580122	0.0111259	0.00788358	0.00117598	0.00540581	0.00421494
Ikzf2	0.479291	0.721433	0.494487	0.331024	0.310701	0.215077		0.41788	0.734445	0.483071	0.465161	0.305405	0.137565
Gm29112	0.00253247	0	0.00533369	0.000937029	0.00127017	0		0.00159131	0	0.00109	0	0.000800961	0
Gm28112	0.00376155	0.00608317	0.00489053	0.00905959	0.0031646	0		0.00532607	0.00145895	0.00458503	0.00612838	0.00575125	0.00670703
Spag16	0.0318019	0.357685	0.352474	0.0474547	0.0413204	0		0.0279624	0.378168	0.286289	0.0620807	0.0256793	0.022342
Vwc2l	2.09688	0.557529	2.38266	1.23353	2.27119	0.186481		1.56979	0.551475	2.17025	1.12117	2.09033	2.9829
Bard1	0.0216212	0.0179638	0.0517045	0.0253357	0.0394509	0		0.0174	0	0.0461674	0.0298984	0.044875	0.0086137
Abca12	0.00316331	0	0.00283857	0.00379745	0.0053958	0		0.00194626	0.00392004	0.00176089	0.0039061	0.00354422	0
Atic	0.118675	0.0856997	0.184037	0.116573	0.15512	0.148972		0.104404	0.114906	0.19271	0.119497	0.146014	0.147885
Fn1	0.0105089	0.00897874	0.03562	0.0150709	0.0271376	0		0.0206597	0.00907263	0.0280681	0.0214413	0.015987	0.00557451
Apol7d	0	0	0.000504692	0.00453019	0.00277931	0		0.0012174	0	0.00399541	0	0.000961	0
Gm8883	0	0	0	0	0	0		0	0	0	0	0	0
Gm28818	0.000439373	0	0	0	0	0		0.00134382	0	0	0	0	0
Gm57173	0	0	0.00131009	0	0	0		0	0	0	0	0	0
4933417E11Rik	0.000540551	0	0	0.000829461	0.00118675	0		0.000176758	0	0.000475845	0	0	0
4930556G22Rik	0	0	0.000697497	0	0.000554268	0		0.000381889	0.00357293	0	0	0	0
Gm4319	0	0	0.0025444	0	0.00231252	0		0.000349224	0	0	0	0.000616964	0
Mreg	0.147291	0.24341	0.0904686	0.147742	0.194518	0.894825		0.146686	0.334399	0.0901067	0.134313	0.207643	0.67292
Gm57184	0.105381	0.199681	0.199452	0.199708	0.174767	0.201424		0.130041	0.333297	0.183817	0.214282	0.205752	0.23108
Pecr	0.063541	0.0999035	0.0467828	0.0793145	0.0549117	0.113631		0.0718584	0.11739	0.0498154	0.0666974	0.0526572	0.0830196
Tmem169	0.272264	0.382905	0.432046	0.418372	0.445306	0.411347		0.299573	0.317198	0.463215	0.479402	0.466829	0.462863
Xrcc5	0.270288	0.565418	0.439562	0.371269	0.399544	0.328289		0.261229	0.497358	0.451195	0.406481	0.395696	0.38863
Marchf4	0.266821	1.82763	0.841724	0.832941	0.616425	0.822547		0.340915	1.72068	0.725092	0.859374	0.610983	0.800047
Smarcal1	0.182479	0.374082	0.300156	0.305632	0.290091	0.0939355		0.21544	0.355481	0.309923	0.307489	0.271002	0.349804
Gm39662	0.00131364	0.00507136	0.0159171	0.00989181	0.00873641	0		0.00519664	0.00639486	0.0115707	0.00933385	0.00547432	0
Ankar	0	0	0.000943688	0	0.00203189	0		0.0013946	0	0.00140933	0	0.00130789	0
Rpl37a	0.117396	0.204988	0.152327	0.130182	0.151497	0.0550552		0.140712	0.189283	0.177695	0.17319	0.165824	0.188446
Gm30788	0	0	0.000340827	0	0	0		0.000309838	0	0	0	0	0
Gm57179	0	0	0	0	0	0		0	0	0	0	0	0
Igfbp2	0.00668695	0.0143564	0.00680857	0.00912408	0.00569467	0.137073		0.00769397	0.00231049	0.00543595	0.0138513	0.0049575	0.00625947
Igfbp5	0.125861	0.0418381	0.101016	0.0964901	0.0870175	0.11011		0.167963	0.0326784	0.0905382	0.0864058	0.0762224	0.285307
1700027A15Rik	0.0113916	0.00762401	0.00163939	0	0.00363499	0		0.0101625	0	0.000598423	0.00318227	0.00214909	0
Tnp1	0.000473696	0	0	0	0	0		0	0	0	0	0	0
Gm29185	0.00462174	0	0.00281049	0	0.00221618	0		0.00295184	0.0011106	0.00402799	0.00130048	0.00103421	0
Pinc	0	0	0	0	0	0		0	0	0	0	0	0
D530049I02Rik	0.000334112	0	0.000711309	0	0	0		0	0	0	0	0.00083601	0
C530043A13Rik	0	0.00505976	0	0	0	0		0.000816686	0	0	0	0.000724626	0
Gm29186	0	0	0	0	0	0		0	0	0	0	0	0
6030407O03Rik	0.0024305	0.00476718	0.013668	0.00933582	0.00828951	0		0.00550696	0.0116697	0.0124728	0.00144642	0.0087394	0.0180408
Gm29183	0	0	0	0	0	0		0.000216234	0	0.000337478	0	0	0
Tns1	0.00717973	0.00971292	0.0641631	0.0254534	0.0331496	0.273419		0.00474408	0.00264932	0.049854	0.0280041	0.0393317	0.111576
Rufy4	0.000275047	0	0.00188763	0.00382287	0.000518167	0		0.000589131	0	0.00217937	0	0.000445322	0
Cxcr2	0.00250599	0.00978246	0.00151643	0.00127478	0.000780104	0		0.00140183	0	0.00166609	0.00123262	0.00165372	0
Gm57183	0	0	0	0	0	0		0	0	0	0	0	0
Cxcr1	0	0	0	0	0	0		0	0	0	0	0	0
Arpc2	0.624687	0.479404	0.667637	0.583277	0.564575	0.61183		0.715779	0.474389	0.70565	0.554361	0.584775	0.592289
Gpbar1	0.000567259	0	0	0	0.000334427	0		0	0	0	0	0.000479962	0
Aamp	0.126399	0.136456	0.136663	0.13624	0.136045	0.15486		0.119074	0.0992026	0.159782	0.129499	0.144651	0.167124
Gm28364	0.000503949	0	0	0	0	0		0	0	0	0	0	0
Pnkd	0.434108	0.526748	0.552136	0.718806	0.84919	0.487538		0.416275	0.516315	0.541854	0.681274	0.802435	1.03614
Tmbim1	0.0438994	0.0542035	0.0357753	0.0337876	0.045071	0.0414993		0.0535154	0.0304829	0.0490439	0.0452791	0.0459474	0.0296824
Gm29358	0.0263201	0.0209562	0.0312712	0.0438028	0.0481403	0		0.0213978	0.046291	0.0302788	0.0333101	0.0414018	0.0421437
Catip	0.00263814	0.0120998	0.00821036	0.0073458	0.00394833	0		0.00675495	0	0.0120219	0.00994792	0.00115157	0
Slc11a1	0.00230526	0	0.000501861	0.00351383	0.00112105	0		0.00122851	0	0.00097893	0.00170045	0	0
Ctdsp1	0.0300442	0.0349855	0.0145179	0.0108785	0.015611	0.0533527		0.0175946	0.0560399	0.0167456	0.0307609	0.0183283	0.0141374
Vil1	0.0174712	0	0.00505036	0.001403	0.00242802	0		0.0193273	0	0.00656688	0.00833377	0.00471668	0.00819416
Usp37	0.649692	0.844669	0.781297	0.743237	0.783511	0.730535		0.67914	0.884244	0.804909	0.772479	0.8187	0.817566
Cnot9	0.239883	0.275894	0.341497	0.347647	0.319945	0.507393		0.244565	0.276979	0.322995	0.385633	0.318992	0.309119
Plcd4	0.0581642	0.0426466	0.0497602	0.0441073	0.0916307	0.18517		0.047839	0.0318511	0.0490905	0.0401617	0.103341	0.11316
Zfp142	0.172847	0.197998	0.209988	0.166772	0.180355	0.462337		0.194744	0.233919	0.194109	0.201047	0.198008	0.197214
Bcs1l	0.182296	0.190439	0.190073	0.205099	0.190767	0.488773		0.238333	0.277021	0.261838	0.303841	0.252305	0.301078
Rnf25	1.16218	0.805375	1.91225	1.54162	1.63207	1.12461		1.23913	1.00487	2.07706	1.56823	1.81883	1.17474
Stk36	0.0846051	0.0669956	0.0891175	0.0756313	0.0838431	0.235016		0.0692017	0.0966053	0.105939	0.114319	0.0951602	0.0632765
Ttll4	0.2475	0.259052	0.248703	0.325473	0.282504	0.309363		0.257521	0.305982	0.280961	0.273516	0.262316	0.276251
Cyp27a1	0.0112191	0.0104538	0.00462067	0.0118416	0.0108627	0		0.00607826	0.0109736	0.00678412	0.0150144	0.00815727	0.0043983
Prkag3	0	0	0	0.00220739	0.000433719	0		0.000596157	0	0	0.00158025	0	0
Wnt6	0.00127719	0	0.00146471	0	0.00117121	0		0.0020288	0	0	0	0.000727857	0
Gm29539	0.00198827	0	0.000948618	0	0.00131604	0		0.000960743	0	0	0	0.000480078	0
Wnt10a	0.000654535	0	0.0032391	0	0.00271829	0		0.003743	0.00175346	0.00263294	0	0.00165794	0
Gm16582	0.0164186	0.00404193	0.0153944	0.0134642	0.0154099	0		0.0126821	0.0244418	0.0155424	0.021956	0.0187996	0.0115884
Cdk5r2	0.0188329	0.0150329	0.0277571	0.0166526	0.0196358	0		0.0179416	0.0253889	0.0216512	0.0311405	0.0294026	0.0189336
Fev	0	0	0.000772851	0.0018246	0.000499321	0		0	0	0.000941466	0	0.000439795	0
Cryba2	0	0	0.000676041	0	0	0		0	0	0	0	0	0
Cfap65	0.0635776	0.0135019	0.0743202	0.0265561	0.0499921	0		0.0686526	0.0187674	0.11002	0.0393815	0.0501401	0.0434677
Gm15841	0	0	0	0	0.000816157	0		0	0	0	0	0.000430193	0
Ihh	0	0	0.000503032	0	0.000485472	0		0.00119582	0	0	0.00212871	0.000402134	0.0031717
Nhej1	0.0628957	0.108041	0.0871168	0.0545965	0.0775411	0		0.0695734	0.202226	0.0726372	0.0566048	0.0710657	0.117126
Slc23a3	0.00216138	0	0	0	0	0		0.00358743	0	0.000681524	0	0.000207403	0
Cnppd1	0.0661775	0.111095	0.0951179	0.0938802	0.0876443	0.242908		0.0805089	0.14479	0.111337	0.0873945	0.101738	0.0654557
Gm57175	0.00205756	0	0.00276849	0.00080614	0.00247272	0		0.00141264	0.00719162	0.00268039	0	0.00158402	0
Retreg2	0.173174	0.20128	0.214545	0.19311	0.200289	0.315628		0.172137	0.197322	0.212318	0.221736	0.199422	0.196305
Zfand2b	0.0636499	0.0635261	0.0607333	0.0506659	0.0634177	0		0.0628401	0.0556269	0.0825426	0.0835432	0.0781408	0.196843
Abcb6	0.04386	0.0325987	0.065064	0.0405727	0.0492522	0		0.0475047	0.0517282	0.0474509	0.03502	0.0461802	0.062165
Atg9a	0.228995	0.228542	0.245784	0.208212	0.230455	0.244775		0.256535	0.229233	0.243464	0.240882	0.241072	0.277893
Ankzf1	0.240158	0.249827	0.244308	0.226961	0.240994	0.276385		0.241767	0.307811	0.267954	0.280639	0.265327	0.274636
Glb1l	0.0714479	0.102837	0.0861359	0.0738735	0.0728414	0.124498		0.080143	0.120668	0.095187	0.0952645	0.0710104	0.0144441
Stk16	0.132499	0.268257	0.173415	0.151611	0.145711	0		0.130332	0.178031	0.174159	0.16274	0.152181	0.150657
Tuba4a	0.057863	0.0497949	0.0631328	0.0827531	0.065662	0.192128		0.0596978	0.0584834	0.0523615	0.0448562	0.0497869	0.0868198
A630095N17Rik	0	0	0	0	0.00144255	0		0	0	0.00199463	0	0.00164073	0
Dnajb2	0.201302	0.244027	0.333895	0.327972	0.323142	0		0.206228	0.309658	0.438098	0.398549	0.3902	0.290524
Ptprn	0.846941	0.877797	1.04171	0.891454	0.899697	0.695898		1.012	0.796987	1.29703	1.13616	1.05892	1.04937
Gm28294	0.0231738	0.0109602	0.0339815	0.0286613	0.0262118	0.137073		0.0371432	0.05321	0.0470567	0.042535	0.0409717	0.0236295
Resp18	0.310545	0.447578	0.743408	0.569556	0.564088	0.462566		0.277325	0.400577	0.655817	0.459932	0.577124	0.514011
Gm28902	0.00158859	0	0.00466226	0.00304988	0.0027094	0		0.00267137	0.0150195	0.00810632	0.00334065	0.00219808	0.00365703
Dnpep	0.0422838	0.0819915	0.0803685	0.0535277	0.0748104	0		0.0452077	0.0799503	0.0603137	0.0613238	0.0737878	0.0541039
Des	0	0.00339173	0	0	0	0		0.000352321	0.00467792	0.000528008	0	0.000425112	0
Gm15179	0.000284229	0.00393448	0.00304645	0	0.00108703	0		0.00108069	0.00371167	0.00187343	0.00107271	0.00176253	0.00818504
Speg	0.237048	0.269775	0.322996	0.314623	0.276798	0		0.284464	0.371814	0.327613	0.257166	0.290491	0.247361
Gm15178	0.000877147	0	0.00282986	0.00172115	0.00352666	0		0.00350728	0.0012648	0.00326745	0.00589842	0.00422585	0
Gmppa	0.0929335	0.107378	0.120377	0.119412	0.129168	0		0.0910506	0.143865	0.132536	0.120521	0.136092	0.170035
Asic4	0.00746738	0.10978	0.0356562	0.116383	0.0590845	0		0.00924972	0.0817406	0.0399029	0.119002	0.0576212	0.00374407
Chpf	0.0287306	0.0577193	0.0417888	0.0308561	0.0353655	0.178572		0.0236845	0.0386171	0.0335779	0.0247059	0.0322983	0.0266981
Obsl1	0.0686913	0.110784	0.101074	0.0890704	0.0960757	0.143268		0.0918813	0.124846	0.101091	0.105164	0.0898989	0.201167
Tmem198	0.0457378	0.0239116	0.0506279	0.0509169	0.0490015	0		0.0668242	0.0459049	0.059641	0.0409737	0.0625245	0.0518372
Inha	0.162898	0.144789	0.233202	0.18488	0.228484	0.218226		0.178316	0.127385	0.222506	0.206904	0.228602	0.221093
Stk11ip	0.0362493	0.0482946	0.0664234	0.0590202	0.0522481	0.10366		0.0442019	0.0822695	0.0803449	0.0656242	0.0641715	0.0680818
Slc4a3	1.05733	0.866369	0.881689	1.06957	1.20287	1.51152		1.04319	0.878717	0.928876	1.10852	1.21051	2.22074
Gm29065	0	0	0	0	0	0		0	0	0	0	0	0
Gm29069	0.00361415	0	0.00142331	0.00248607	0.00140072	0		0.00459844	0.0032323	0.00350732	0	0.00193203	0
Gm17751	0	0	0	0	0	0		0	0	0	0	0.000334187	0
Gm816	0.0312611	0	0.00121504	0.00168426	0.00270166	0		0.0126446	0	0.00456402	0.00699055	0.00164761	0
Epha4	3.32599	0.311427	0.791645	1.70795	1.23938	0.79332		3.02743	0.276496	0.795085	1.55986	1.22438	0.748327
Gm28386	0.00211481	0	0.000812973	0.00141592	0.000275902	0		0.000723944	0	0.000316027	0	0	0
Gm32793	0.0116374	0	0.0054408	0.00758406	0.00389157	0		0.0213975	0.00146737	0.00803963	0.00942449	0.00719348	0
Gm28387	0.000490828	0	0	0.0022927	0	0		0	0	0	0	0	0
Pax3	0.00633362	0.0244831	0.0555699	0.166308	0.122855	0		0.00598402	0.0018118	0.0772735	0.152631	0.134478	0.0317504
Gm33152	0	0	0	0	0	0		0	0	0	0.00302796	0	0
Sgpp2	1.06033	0.229408	0.593711	0.69188	1.1315	2.21344		0.854655	0.232412	0.579686	0.606313	1.22215	2.16147
Gm28410	0.0234623	0.00246308	0.0163918	0.0115299	0.0245587	0		0.0250445	0	0.0149683	0.0210953	0.0339301	0.0751505
Farsb	0.633338	0.475861	0.718195	0.651754	0.752393	0.628275		0.599686	0.574225	0.693184	0.668456	0.704993	0.607379
BC035947	0.0528782	0.0181031	0.110218	0.0640087	0.140352	0		0.0440597	0.000989471	0.108636	0.0676064	0.136665	0.00675557
Mogat1	0.00450022	0	0.0115946	0.00202798	0.0130149	0		0.00485289	0.016211	0.00663911	0.0121141	0.0111455	0
5730419F03Rik	0.0252402	0.0243247	0.0113347	0.0151449	0.00735293	0		0.0341126	0.0189565	0.00916344	0.0137937	0.0167511	0
Gm29611	0.000453946	0	0.000689585	0	0	0		0	0	0.000528154	0	0	0
Acsl3	0.864877	0.429324	0.621656	0.68106	0.612443	0.519423		0.785208	0.396358	0.563017	0.598777	0.563491	0.471945
Utp14b	0.166473	0.117221	0.127812	0.109767	0.156913	0.353067		0.155382	0.0514127	0.128469	0.130258	0.163669	0.1153
Gm29536	0.0158546	0	0.0447024	0.0166145	0.0427213	0		0.010307	0.00733601	0.0494835	0.0188481	0.0473139	0
Kcne4	0.00880926	0	0.00115761	0	0.000628602	0		0.00523886	0	0.000759213	0	0.00019546	0
Gm29187	0	0	0	0	0	0		0.000210381	0	0	0	0	0
Scg2	0.614031	0.720486	1.46965	1.10417	0.891922	0.3403		0.430176	0.621953	1.226	0.853585	0.785089	0.535532
Ap1s3	0.102029	0.206033	0.136806	0.0795668	0.0923994	0		0.106034	0.124251	0.109154	0.0963965	0.103631	0.0434031
Wdfy1	0.280249	0.384	0.321396	0.312875	0.312494	0.552212		0.276177	0.382674	0.297111	0.291133	0.294661	0.285257
Mrpl44	0.0350873	0.0371821	0.0434285	0.0419891	0.0310065	0.223884		0.0398932	0.0307744	0.0348916	0.0371713	0.0379393	0.0281678
Serpine2	0.373095	0.211712	0.503344	0.455441	0.523936	0		0.317991	0.214092	0.482456	0.49668	0.560737	0.0587505
9830004L10Rik	0.00167769	0	0.00149279	0	0.000911386	0		0.00105353	0.0125736	0	0.00163494	0.00140041	0
Fam124b	0.0005423	0	0	0	0.00018258	0		0.000651899	0	0.00101981	0	0	0
2310015K22Rik	0.000979657	0	0	0	0.000127936	0		0	0.00605712	0	0	0	0
Cul3	1.05644	1.48602	1.12748	1.11801	1.09073	1.40776		1.04952	1.49526	1.06862	1.06112	1.11406	1.23044
Gm29125	0.000416914	0	0.00267124	0	0	0		0	0	0	0	0	0
1700016L21Rik	0.00204016	0	0	0.0023114	0.000569611	0		0.00183956	0	0.00374544	0.000955357	0.000303241	0
Gm45261	0.000603733	0	0	0	0	0		0.00022977	0	0.000640746	0	0	0
Dock10	0.979034	2.26377	1.8405	2.00541	1.84497	1.63123		1.60706	2.41505	1.80429	2.28605	1.83395	1.43842
Nyap2	1.27296	3.43344	3.16166	4.95087	2.44774	2.18021		1.46704	3.26929	2.91416	5.01943	2.42208	1.5621
Irs1	0.33816	0.217948	0.458746	0.447156	0.551729	0.54449		0.316698	0.157097	0.43039	0.454749	0.488491	0.504102
Rhbdd1	0.129193	0.183815	0.222564	0.165425	0.204006	0		0.123271	0.167882	0.202123	0.14563	0.182599	0.161083
Gm28940	0.00312558	0	0.00723446	0.00545906	0.00794533	0		0.0062989	0.00348786	0.00422954	0.00590873	0.00594247	0.0043983
Col4a4	0.0172652	0.0261458	0.0532685	0.0476726	0.0335754	0.13397		0.0183947	0.0018118	0.0651796	0.0435872	0.0342591	0.25027
Col4a3	0.00787864	0.00900994	0.0253716	0.0121804	0.0174883	0		0.0116221	0	0.0294651	0.0252536	0.0151289	0.105183
C430014B12Rik	0.0084854	0	0.00225746	0.00504861	0.00577438	0		0.00393682	0.00684518	0.00348621	0.00181764	0.00462771	0.015787
Mff	0.734055	0.896795	0.717336	0.740668	0.811509	0.837114		0.699509	0.809881	0.761997	0.769332	0.825003	1.04077
Gm28941	0.0192177	0.0120352	0.0137154	0.0244328	0.0223723	0		0.012844	0.0232684	0.0117384	0.0173917	0.0156654	0.0298902
Tm4sf20	0.00094016	0	0.00103342	0	0.00173001	0		0.00154653	0	0.00308794	0.00454905	0.00320936	0
Gm47791	0	0	0	0	0	0		0	0	0	0	0	0
Gm28942	0	0	0	0	0	0		0	0	0	0	0	0
Agfg1	2.10361	1.27932	1.20864	1.1146	1.12284	1.36005		1.95731	1.34277	1.12527	0.999833	1.07018	1.12741
A030005L19Rik	0.0105392	0.0170688	0.00102944	0.0058093	0.00459488	0		0.00653488	0.00267403	0.00373323	0.00223759	0.00371098	0.0031717
A030014E15Rik	0	0	0	0	0	0		0	0	0.000533835	0	0.000642936	0
Gm6217	0	0	0	0	0	0		0	0	0	0	0	0
A030003K21Rik	0	0	0	0	0	0		0	0	0	0	0	0
Gm7544	0	0	0	0	0	0		0	0	0	0	0	0
Gm47955	0	0	0	0.000718949	0	0		0	0	0	0	0	0
Gm47959	0	0	0	0	0	0		0	0	0	0	0	0
Slc19a3	0.0156999	0.0202729	0.0195572	0.0117062	0.0104496	0		0.0155174	0.0273456	0.0147613	0.00298505	0.0103837	0.0265426
Krtap28-10	0	0	0	0	0	0		0	0	0	0	0	0
Gm47969	0	0	0	0	0.00017309	0		0	0	0	0	0.000288483	0
A030005K14Rik	0	0	0	0	0	0		0	0	0	0	0	0
Krtap28-13	0	0	0	0	0	0		0	0	0	0	0	0
Ccl20	0	0	0	0	0	0		0	0	0	0	0	0
Daw1	0.0077526	0.0116559	0.00588573	0.00331059	0.00677918	0		0.00434686	0	0.00488104	0.0022125	0.00195762	0.00857619
Sphkap	2.26124	3.45332	1.55715	1.96682	1.3922	1.25429		3.1992	3.42512	1.52193	1.99736	1.46114	1.31944
4933436I20Rik	0.0287069	0.0222874	0.0373828	0.0456151	0.0333693	0		0.0272732	0.0485544	0.0260827	0.0337009	0.0400626	0.0294642
Pid1	1.44334	1.09743	2.47105	2.3744	2.446	3.66899		1.28969	1.15018	2.35332	2.4137	2.4651	2.54694
Dner	1.7943	3.56108	2.84804	3.18448	2.43982	2.73711		1.54337	3.51508	2.78601	3.32387	2.41145	1.96751
Trip12	2.31931	2.46729	2.49099	2.26202	2.44892	2.98262		2.23431	2.2643	2.46281	2.12669	2.45488	2.23543
Fbxo36	0.237527	0.294354	0.408456	0.336274	0.366769	0.152076		0.233859	0.353592	0.380945	0.362478	0.381071	0.256836
Slc16a14	0.0636437	0.0941376	0.0749587	0.135252	0.134457	0		0.0732253	0.0943066	0.092761	0.104796	0.114451	0.084578
Gm15433	0	0	0	0	0.000379695	0		0	0	0	0	0	0
C130026I21Rik	0.00214845	0	0.00407908	0.0027338	0.00142152	0		0.0021949	0.00423675	0.00241613	0.00444794	0.00214069	0.025763
Gm7582	0	0	0	0	0	0		0	0	0	0	0	0
A530032D15Rik	0	0	0	0	0.00164893	0		0.000516749	0	0.000868761	0	0.00040507	0
Gm10553	0	0	0	0	0	0		0	0	0	0	0	0
A530040E14Rik	0.000463677	0	0	0	0	0		0	0	0	0.00110419	0.000249047	0
ENSMUSG00000121342	0	0	0	0	0	0		0	0	0	0	0	0
Gm7609	0	0	0	0.00124792	0	0		0.000196406	0	0	0	0.000403068	0
Gm16028	0	0	0	0	0	0		0	0	0	0	0	0
ENSMUSG00000121478	0	0	0	0	0	0		0.000133978	0	0	0	0	0
Gm2619	0	0	0	0	0	0		0.000225788	0	0	0	0	0
Gm16025	0	0	0	0	0	0		0	0	0	0	0	0
Gm52955	0	0	0	0	0	0		0	0	0	0	0	0
Gm16092	0	0	0	0	0	0.0621604		0	0	0	0	0.000555198	0.0199477
Gm7592	0	0	0	0	0	0		0	0	0	0	0	0
Sp110	0	0.00897874	0	0.00299066	0.000432987	0		0.00036373	0.00255345	0.000783065	0	0.00121671	0.00326747
Gm57169	0	0	0	0	0	0		0	0	0	0	0	0
Gm16094	0	0	0	0	0	0		0	0	0	0	0	0
Sp140	0.00993975	0.0184459	0.00500034	0.0138731	0.00915821	0		0.00654103	0.00284207	0.00809526	0.00822208	0.00706231	0.0164083
Gm10552	0.00145233	0	0	0.0013973	0	0		0	0	0	0	0	0
Gm17017	0	0	0	0	0	0		0	0	0	0	0	0.0125736
Sp100	0.00142081	0	0.00268882	0.00487421	0.000801539	0.0899151		0.00130054	0	0.00178688	0.00293101	0.00281149	0.0856583
A630001G21Rik	0	0.0136855	0.000316951	0.00182507	0.000477331	0		0.000613525	0	0.0009899	0.00117025	0.000843939	0.00273624
9930111H07Rik	0	0	0.000602565	0	0	0.0899151		0	0	0.000964638	0	0.000805079	0.00605183
Cab39	0.715687	0.704105	0.769642	0.790555	0.758756	1.45089		0.678784	0.794416	0.764928	0.668646	0.767935	1.1306
Itm2c	0.180446	0.672701	0.304452	0.268283	0.218532	0.407446		0.177567	0.409324	0.239096	0.258963	0.186006	0.113381
4933407L21Rik	0.00894434	0.0705303	0.0282321	0.0179667	0.00858049	0		0.010952	0.0648021	0.0248099	0.00547918	0.00934007	0
Gm28884	0.000453097	0	0.00124779	0	0.000968722	0		0.000149929	0	0.000994384	0	0.000463427	0
Gpr55	0.00187668	0.0147409	0.00358912	0.00115	0.00186931	0		0.00331511	0.00398495	0.00270027	0.00164353	0.00105285	0.0041859
Gm28100	0	0	0	0	0.000447314	0		0	0	0	0	0.000666928	0
Spata3	0	0.003657	0	0	0.000459729	0		0.000129223	0	0	0	0.00028997	0
2810459M11Rik	0.00953907	0.0151836	0.0175949	0.00676305	0.0203903	0		0.0102857	0.0173476	0.0282665	0.00753483	0.0229482	0.0041859
Psmd1	1.0119	1.24492	1.34564	1.18256	1.2896	1.53525		0.970986	1.23515	1.25477	1.24086	1.22195	1.34346
Htr2b	0.0160079	0.0202363	0.0228817	0.0103373	0.0242156	0		0.0217305	0.0354771	0.0288454	0.0275543	0.022246	0.0109506
Armc9	0.962689	0.987396	1.37439	1.09305	1.16791	1.16474		1.08179	1.00755	1.38971	1.13146	1.2134	0.966178
Gm16341	0.00375505	0	0.00452899	0.00660217	0.0063062	0		0.00166166	0.00860483	0.00471505	0.00138204	0.00323749	0
B3gnt7	0.00169569	0.013359	0.00505252	0.0043362	0.00376803	0		0.00197329	0	0.0078902	0.00399287	0.00446011	0
Gm28626	0.000596817	0	0.000561599	0.00380227	0.00118733	0		0	0	0.00670492	0	0.000513581	0
Ncl	0.493599	0.886868	0.635535	0.60212	0.580925	0.401597		0.578466	0.672132	0.699821	0.683283	0.613163	0.598289
C130036L24Rik	0.0325085	0.0402863	0.0295032	0.0427458	0.0296104	0		0.0400461	0.0297316	0.0303608	0.0425151	0.0398656	0.0634355
Nmur1	0.00402342	0.00306215	0.00817999	0.0134991	0.00899401	0		0.00237893	0.00325416	0.00962794	0.014427	0.013549	0
Tex44	0	0	0	0	0	0		0	0	0	0	0	0
Gm57129	0.000284864	0.00644505	0.00180268	0.00637683	0.00108235	0		0.000634057	0.00345036	0.00714729	0.0011276	0.0036348	0
Gm57170	0.0109066	0.0259735	0.0214459	0.0180663	0.0213489	0		0.0161171	0.0390777	0.0303761	0.0264149	0.0249674	0.00383292
Gm57118	0.000533058	0	0.00129581	0.00173988	0.000528981	0		0.000680036	0	0.00187791	0	0.00197816	0
Gm57135	0	0	0	0	0.000500312	0		0	0	0.000998035	0.00135754	0	0
Gm57144	0.000436169	0	0.00242352	0.00186286	0.000180208	0		0.00165038	0	0.00245405	0.00295737	0.00299068	0
Ptma	0.160519	0.246594	0.229868	0.241423	0.197147	0.25566		0.189008	0.330684	0.216568	0.225132	0.190955	0.105685
Pde6d	0.225495	0.240872	0.305419	0.316177	0.32963	0.340444		0.223434	0.224501	0.316094	0.290108	0.331172	0.365286
Cops7b	0.176692	0.199019	0.20655	0.210815	0.204564	0.237682		0.199492	0.221035	0.20826	0.193593	0.200014	0.266321
Nppc	0.00916059	0	0.0105067	0.0115236	0.0129026	0		0.0120941	0.00239955	0.00865306	0.00452479	0.0072303	0.0477104
Dis3l2	1.72297	1.96935	2.00144	2.0413	2.0354	2.24584		1.6744	1.89568	1.93076	1.89438	1.93263	1.62394
Gm29055	0.0297134	0.0501427	0.0327975	0.0162389	0.0278194	0.137073		0.0265183	0.0334077	0.0260007	0.0211678	0.0251448	0.0243202
Gm28375	0.164106	0.154131	0.163465	0.188736	0.175766	0.10366		0.161743	0.189686	0.204955	0.25301	0.209085	0.168741
ENSMUSG00000121351	0	0	0	0	0	0		0	0	0.000433918	0	0	0
Gm29371	0	0	0.000328296	0	0	0		0	0	0	0.00122988	0	0
Alppl2	0	0	0	0	0	0		0	0	0	0	0	0
Alpi	0	0	0	0	0	0		0	0	0	0	0	0
Akp3	0	0	0	0	0	0		0	0	0	0	0	0
Gm29374	0.00396739	0	0.0144182	0.00543432	0.00283553	0		0.00399601	0	0.0166554	0.00590336	0.00636991	0
Ecel1	0.0407222	0.0177875	0.131345	0.0590355	0.0572937	0.113361		0.0292371	0.0163136	0.152691	0.0602816	0.0721889	0.0135841
Prss56	0.00121166	0	0	0	0.000700928	0		0.00067688	0	0.00326029	0.0017158	0.00516471	0.00590242
Chrnd	0	0	0	0	0	0		0	0	0	0	0	0
Chrng	0.000281275	0	0.00048349	0	0.000227411	0		0	0	0	0	0	0
Eif4e2	0.332036	0.306867	0.343681	0.359738	0.385897	0.247601		0.343408	0.380784	0.363396	0.353461	0.392826	0.391973
Efhd1	0.0547756	0	0.0051755	0.00629877	0.00319737	0		0.0372847	0.00612285	0.00308314	0.0064554	0.00453961	0.00379884
Efhd1os	0	0	0	0	0	0		0	0	0	0	0	0
Gigyf2	1.64659	1.63097	1.78739	1.72533	1.91755	1.88453		1.55452	1.57848	1.72731	1.683	1.8302	2.02331
Kcnj13	0.0250518	0.00916479	0.031593	0.0325976	0.026542	0		0.0293583	0.0407372	0.0306028	0.0386635	0.0261423	0.0221824
Snorc	0	0	0.0036277	0.0047797	0.00143607	0		0.000382324	0	0.00126002	0.000884209	0.000470301	0.00441236
Ngef	0.0886505	0.111223	0.191125	0.313895	0.165615	0.180193		0.115416	0.0901613	0.217771	0.290713	0.187084	0.193409
Neu2	0.0076743	0.00697533	0.0259711	0.0506228	0.044378	0.173623		0.0122547	0.0296835	0.0234761	0.0381593	0.0304836	0.0604509
Gm57143	0	0	0	0	0	0		0.000289652	0	0	0	0	0
Inpp5d	0.00162231	0.0278906	0.00415005	0.016788	0.00730932	0		0.0041125	0	0.00560632	0.00629497	0.00355549	0.00374407
Atg16l1	0.701258	0.818464	0.832287	0.779628	0.839719	0.413331		0.695407	0.60041	0.825449	0.816486	0.837574	0.872267
Sag	0.0121602	0.00969667	0.0230937	0.0121054	0.0203891	0		0.0268217	0.017075	0.0336358	0.0187644	0.0286342	0.0289338
Dgkd	0.624717	0.817782	0.939043	0.907001	0.853149	0.586497		0.820889	0.835859	1.01973	1.0137	0.876948	1.00048
Gm19582	0	0	0	0	0.00124757	0		0.000136692	0.00361364	0.000859261	0.00165752	0.000863466	0.00671519
Usp40	0.874266	1.04729	1.08221	1.2286	1.11826	0.849155		0.884579	0.985363	1.12435	1.10113	1.07152	0.859993
Ugt1a10	0	0	0	0	0.000162261	0		0	0	0	0	0	0
Gm20528	0.00416689	0	0.00089068	0.00510495	0.00243195	0		0.00190588	0	0.00349631	0.00284152	0.0017914	0
Ugt1a9	0	0	0	0	0	0		0	0	0	0	0	0
Ugt1a8	0	0	0	0	0	0		0	0	0	0	0	0
Ugt1a7c	0.000367683	0	0	0	0	0		0.000466402	0	0.000661003	0	0.00049415	0
Ugt1a6b	0	0	0	0	0	0		0	0	0	0	0	0
Ugt1a6a	0.000486931	0	0	0	0	0		0	0	0	0	0.000673274	0
Ugt1a5	0	0	0	0	0	0		0.000178035	0	0	0	0	0
Ugt1a2	0	0	0	0	0	0		0	0	0	0	0	0
Dnajb3	0.00544509	0.0203451	0.0174228	0.0085505	0.0122609	0		0.00920758	0.0113399	0.0211114	0.0125525	0.0129587	0.0173384
Ugt1a1	0	0	0	0	0	0		0	0	0	0	0	0
Mroh2a	0.00125382	0	0.000618037	0.00325149	0.00149649	0		0.00189145	0	0.000885183	0.00520258	0.00237226	0
Hjurp	0.37887	0.449987	0.658017	0.6283	0.622935	0.374322		0.403141	0.302897	0.706097	0.618633	0.661095	0.492741
Trpm8	0.000606612	0	0.00522241	0.00309585	0.00758151	0		0.00195198	0.0116868	0.00682267	0.00443319	0.00712244	0.0327805
4930453O03Rik	0	0	0	0	0	0		0	0	0	0	0	0
Spp2	0	0	0	0	0	0		0.000202732	0.00190314	0.00182849	0.00303207	0	0
Gm29538	0.000577882	0	0	0	0.000397201	0		0	0.00437	0.000931145	0	0.000241548	0
Gm28888	0.000667902	0	0.00061595	0	0.000353423	0		0.000165434	0	0.0033291	0	0.000193108	0
Glrp1	0	0	0	0.00147158	0	0		0.000349224	0	0.00201043	0	0	0
Gm19589	0	0	0	0	0.000554232	0		0	0	0	0.000860895	0.000649744	0.00743101
Gm29336	0	0	0	0	0	0		0	0	0	0	0	0
Arl4c	0.0692628	0.126925	0.146403	0.121646	0.123183	0.486964		0.0707364	0.0820034	0.140947	0.17371	0.140715	0.313448
Platr5	0	0	0	0	0	0		0	0	0	0	0	0
Gm29337	0.00106112	0	0	0	0	0		0.000716189	0	0	0	0	0
1700067G17Rik	0.000198117	0	0	0	0	0		0.000123222	0	0	0	0	0
Gm57145	0.000653224	0	0.0003664	0	0.000598546	0		0.000125079	0	0.00127511	0	0	0
Sh3bp4	0.313018	0.684667	0.0957806	0.0552386	0.0582962	0.0718092		0.262478	0.716684	0.0823621	0.0460852	0.0627923	0.0482539
Gm34331	0	0	0	0	0	0		0	0	0	0	0	0
Gm28342	0.000213022	0	0.00223238	0	0	0		0	0	0.00332292	0	0.000340801	0
C030007H22Rik	0.00049979	0	0.000947922	0	0	0		0.000709741	0	0.00202112	0	0	0
Agap1	2.35282	2.54181	3.50373	3.07586	3.26503	3.29229		2.39751	2.08068	3.17037	2.72328	3.16025	4.40179
Gm41914	0.00131906	0.0200116	0.00209183	0	0.00231821	0		0.00224783	0.00207563	0.00285968	0.00168119	0.00426721	0
Gm28499	0.00119693	0	0	0	0.000490959	0		0.000577816	0	0.00217875	0	0.000499081	0
4933400F21Rik	0.0418132	0.035154	0.0559961	0.0499915	0.0596932	0.267005		0.0437649	0.0432433	0.0792463	0.0483582	0.0647005	0.0683443
Gbx2	0.0213363	0	0.00378049	0.00211641	0.00249035	0		0.0167121	0	0.00714276	0	0.00200381	0
D130058E05Rik	0.0482599	0	0.0084519	0.0133585	0.00243963	0		0.0517871	0.00324007	0.0114323	0.00727691	0.00196947	0
Asb18	0.158059	0.00911877	0.071436	0.0554299	0.0671637	0.13397		0.143796	0.0156519	0.0760956	0.0542309	0.0749882	0.0747063
Iqca	0.00232747	0.0211739	0.00295944	0.00435701	0.00127048	0		0.00215077	0.0099297	0.00260219	0.00339747	0.000476904	0
4930434B07Rik	0	0	0	0	0	0		0	0	0	0	0.000595499	0
Ackr3	0.0199931	0.00593714	0.0167063	0.0257358	0.0157272	0.0877932		0.0364296	0	0.0224651	0.0288246	0.0145867	0.0606633
Gm28721	0	0	0	0	0	0		0.000206472	0	0	0	0	0
Gm28723	0.000929793	0	0.00334681	0.00276371	0.00207892	0		0.00477009	0	0.00270747	0.00319359	0.00142184	0
Gm28722	0	0	0	0	0	0		0	0	0	0	0	0
Cops8	0.193338	0.250981	0.211665	0.219142	0.210312	0		0.211032	0.210024	0.265824	0.23811	0.256417	0.245858
Gm9991	0	0	0	0	0	0		0	0	0	0	0	0
Col6a3	0.00597691	0	0.037569	0.0261289	0.0273056	0.230524		0.00375526	0	0.0211739	0.0175195	0.0266685	0.200141
Mlph	0.000840433	0.0109988	0.00239694	0.00232853	0.00276739	0		0.000999322	0	0.000566359	0	0	0
Prlh	0	0	0	0	0.000467515	0		0	0	0.000619063	0	0	0
Rab17	0	0	0	0	0	0		0	0	0	0	0	0
Gm28199	0	0	0	0	0	0		0	0	0	0	0.00108148	0
Lrrfip1	2.91167	1.30384	2.29573	2.26749	2.451	2.18165		3.09382	1.43629	2.42095	2.38351	2.65416	1.7978
Rbm44	0.000739478	0	0.000296609	0	0.000759151	0		0	0	0.000401785	0.00516995	0.000790628	0
Ramp1	0.124905	0.0665588	0.0301864	0.0254842	0.0206289	0		0.184341	0.0349525	0.024604	0.0369987	0.0191298	0.0154564
Ube2f	0.512697	0.473273	0.490341	0.500463	0.531248	0.797664		0.521232	0.508994	0.511259	0.536902	0.51845	0.590279
Scly	0.0826366	0.138178	0.145599	0.16477	0.170603	0.527035		0.0920697	0.215441	0.157164	0.137264	0.178709	0.155104
Gm17090	0.00908238	0.0440207	0.0137389	0.00889975	0.0188018	0		0.00812684	0.0123799	0.0147549	0.0163315	0.0202816	0.00501782
Espnl	0.000676551	0.00871038	0.000464542	0	0.00035756	0		0.000671582	0.00318683	0	0	0	0
Klhl30	0	0	0	0.000692888	0.000313877	0		0	0.00294613	0	0.00073191	0.00027022	0
Erfe	0	0.00937039	0.00133918	0.00132092	0.00085686	0		0.000282069	0	0	0	0.000817465	0
Ilkap	0.332695	0.505721	0.463673	0.441227	0.451874	0.394889		0.358976	0.39813	0.491476	0.472028	0.444125	0.312382
1700020N18Rik	0	0	0	0	0	0		0	0	0	0	0	0
Hes6	0.0144351	0.114024	0.0369162	0.0181777	0.0210376	0		0.0238907	0.045355	0.0441213	0.018088	0.0214972	0.0217316
Gm57139	0.000407551	0	0	0	0.000298479	0		0.000104906	0	0.000709127	0	0	0
Per2	0.168077	0.0820003	0.187239	0.24025	0.209316	0.284361		0.177346	0.0622636	0.193863	0.20373	0.197431	0.154101
Gm28382	0	0	0	0	0	0		0	0	0	0	0.0002374	0
Traf3ip1	0.207499	0.239733	0.300435	0.285969	0.338644	0.323542		0.242143	0.25809	0.320819	0.291639	0.336297	0.337657
Asb1	0.046247	0.0653209	0.0563118	0.0685518	0.0570311	0		0.0427456	0.0834855	0.0645743	0.0619632	0.057796	0.0598652
Gm28380	0.00151476	0	0.00527122	0	0.00104227	0		0.00147759	0	0.00182994	0	0.000211711	0
Gm29100	0	0	0.00117833	0.0007835	0	0		0.00110484	0	0	0	0.000685402	0.00816989
Twist2	0.019079	0.00949103	0.0441828	0.0296741	0.0351682	0		0.0237203	0.0101832	0.0436814	0.0126655	0.042052	0
Gm29101	0.0012856	0	0.00646158	0.00206556	0.00213042	0		0.00392572	0	0.00417878	0.00302003	0.001676	0
Hdac4	1.24538	0.924074	1.1595	1.20418	1.16018	2.17554		1.12366	0.830931	1.14228	1.14228	1.14881	1.94287
Gm29099	0	0	0	0	0	0		0	0	0	0	0	0
Gm35992	0.000928383	0	0.00235492	0	0	0		0.000292504	0	0.00107827	0	0	0
Ndufa10	0.663576	0.479119	0.486739	0.529738	0.593752	0.613399		0.666063	0.603247	0.541885	0.634471	0.64541	0.660755
Or6b2	0	0	0	0	0.000335057	0		0	0	0.000260783	0	0	0
Or6b2b	0	0	0	0	0	0		0	0	0	0	0	0
Or6b3	0.00101849	0	0	0	0	0		0.000176699	0	0	0	0	0
Or9s23	0	0	0	0	0	0		0	0	0	0	0	0
1700054K02Rik	0	0	0	0	0	0		0	0	0	0	0	0
Or9s27	0	0	0	0	0	0		0	0	0	0	0	0
Or9s15	0	0	0	0	0	0		0	0	0	0	0	0
Or9s14	0	0	0	0	0	0		0	0	0	0	0	0
Or9s13	0	0	0	0	0	0		0	0	0	0	0	0
Cops9	0.0517324	0.0490227	0.0698113	0.0839037	0.0734667	0.192128		0.0668568	0.0387929	0.0857593	0.084957	0.0910419	0.124989
Otos	0.00159063	0	0.000541895	0	0.000396628	0		0.000929219	0	0.00024057	0	0.000350119	0
Gm29483	0.0143971	0	0.00164561	0.00300295	0.00420769	0		0.0306496	0.00467792	0	0.00157604	0.00112382	0.00442741
Gm29482	0	0	0	0	0	0		0	0	0	0	0	0
Gm29481	0.00347516	0.00482903	0.00179458	0.00952136	0.00637821	0		0.00869246	0	0.00454616	0.00462849	0.00499316	0.0058825
Gpc1	0.158911	0.103222	0.260044	0.237367	0.221548	0.256628		0.133656	0.0748459	0.238247	0.196343	0.226917	0.124506
Gm29480	0.00814276	0.0166129	0.0582421	0.0488059	0.0413154	0		0.0100036	0.0330933	0.0566271	0.0319209	0.0461835	0
Ankmy1	0.0173932	0.0256543	0.042129	0.0454551	0.0373194	0		0.0190377	0.0405309	0.0383471	0.0571121	0.0468915	0.00625947
Dusp28	0.0107047	0.0180616	0.0121174	0.0152961	0.0102459	0.0621604		0.011459	0.0120747	0.0143081	0.0164226	0.0118252	0.0183908
5033417F24Rik	0.0240541	0.00503064	0.031208	0.0248035	0.0239448	0		0.0284929	0.0233864	0.0412228	0.0274698	0.0294041	0.0221398
Rnpepl1	0.136451	0.187365	0.182953	0.144816	0.176612	0.212955		0.148657	0.199693	0.182779	0.168482	0.185361	0.136068
9430060I03Rik	0.0250748	0.0587256	0.0493835	0.034697	0.0351213	0.0999141		0.0311573	0.0329312	0.0491341	0.0448239	0.0449365	0.0279881
Capn10	0.172907	0.151481	0.174903	0.156974	0.15262	0.0718092		0.169119	0.17401	0.183802	0.214309	0.159887	0.138221
Gpr35	0.00898473	0.0283612	0.0079996	0.00886413	0.00999681	0		0.0116994	0.0106639	0.00813363	0.0154165	0.00986534	0.0247773
Aqp12	0	0	0	0	0.000262993	0		0.00052588	0	0	0	0.000420681	0
Kif1a	2.23596	2.08286	2.67293	2.34843	2.52941	2.29231		2.14303	2.09314	2.61476	2.39357	2.50617	2.62709
Gm28086	0	0	0	0	0	0		0.000181243	0	0	0	0	0
Agxt	0	0	0	0	0	0		0	0	0	0	0.000479271	0
Mab21l4	0	0	0	0.00131779	0	0		0	0	0.00185049	0	0	0
Crocc2	0.000419259	0.0175439	0.0170316	0.00583048	0.00256451	0		0.00223444	0	0.0201265	0.00762384	0.00267761	0
Sned1	0.0789076	0.322422	0.202982	0.115012	0.134621	0.108408		0.0777719	0.311579	0.190602	0.111242	0.148582	0.254487
Mterf4	0.0594089	0.0407002	0.0842431	0.06697	0.07969	0.128311		0.0735901	0.0718598	0.0749218	0.086126	0.0882097	0.0795179
Gm28535	0.0218554	0.00693744	0.0325377	0.0182895	0.0245805	0		0.0170136	0.0141978	0.0266989	0.0290121	0.0350112	0.0652378
Pask	0.0571656	0.0769972	0.0726361	0.0721449	0.069823	0		0.0549683	0.0501352	0.0821852	0.0737581	0.0813079	0.0746173
Ppp1r7	0.261823	0.276018	0.282863	0.274346	0.265405	0.176727		0.261214	0.239373	0.286039	0.32735	0.251183	0.273304
Ano7	0	0	0.0152953	0.00311982	0.00401084	0		0.000572272	0	0.0154098	0.00247244	0.0038059	0
Hdlbp	0.911123	0.817953	0.935232	0.819676	0.909564	0.691234		0.847059	0.869617	0.925955	0.86308	0.943442	0.998478
Septin2	0.0621167	0.0936137	0.0686981	0.0450661	0.0688584	0		0.0628684	0.0703497	0.0921178	0.0825301	0.0581569	0.0670238
Septin2.1	0	0	0	0	0	0		0	0	0	0	0	0
Farp2	0.399093	0.539307	0.394065	0.393525	0.42322	0.760174		0.405163	0.557165	0.403917	0.417114	0.411081	0.398899
Stk25	0.50297	0.513052	0.59552	0.54997	0.554361	0.630865		0.524439	0.49314	0.647376	0.568394	0.596643	0.525116
Gm28536	0	0	0	0	0.00042572	0		9.92425e-05	0	0.00145929	0	0.000297284	0
Bok	0.0761849	0.00482903	0.0315188	0.0405307	0.0407423	0		0.0619894	0.0182958	0.0310273	0.0424392	0.0424781	0.0255777
Thap4	0.203528	0.318068	0.25887	0.226785	0.274665	0.0621604		0.187087	0.231638	0.261711	0.229523	0.261569	0.202791
Gm10550	0.0194742	0.0130022	0.0386364	0.0334867	0.0380068	0		0.0289987	0.0480801	0.0470799	0.0422089	0.044317	0.0606331
Atg4b	0.295093	0.366648	0.281999	0.327846	0.300309	0.331794		0.27877	0.236345	0.299868	0.286348	0.300419	0.307231
Dtymk	0.166393	0.140909	0.238078	0.234002	0.203321	0.152076		0.206911	0.190876	0.277499	0.280596	0.243108	0.257152
Gm57164	0	0	0.000509027	0	0.00245384	0		0.000894911	0	0.000919831	0.00307816	0.000130188	0
Ing5	0.0684928	0.0540759	0.0935657	0.0967945	0.0903618	0.117216		0.0653348	0.107731	0.1035	0.0995638	0.103386	0.0585543
D2hgdh	0.0540206	0.0857638	0.0581555	0.0551197	0.050242	0		0.0681688	0.0980097	0.0689769	0.0489727	0.0542952	0.0402533
Gal3st2	0.000532706	0	0	0	0.00046336	0		0	0	0	0	0	0
Gal3st2b	0.000419332	0	0	0	0	0		0	0	0	0	0	0
Gal3st2c	0.000383274	0	0	0	0	0		0	0	0	0	0	0
Neu4	0.00269344	0.0109988	0.00189122	0.00109943	0.00241266	0		0.00303294	0.0275618	0.00304293	0.000700947	0.00103208	0
Pdcd1	0	0	0	0	0	0		0.000229853	0	0	0	0	0
4930440C22Rik	0.0018363	0	0	0	0	0		0.0012066	0	0	0	0	0
Fam174a	0.237315	0.213872	0.230801	0.239346	0.262062	0.0877932		0.208184	0.225648	0.198434	0.18568	0.216946	0.249433
St8sia4	0.364852	0.370853	0.704057	0.519697	0.616119	0.106705		0.367518	0.376088	0.596424	0.635344	0.606212	0.102652
Gm30431	0	0.00469807	0.00440825	0.00349235	0.00150822	0		0.00062475	0.00395165	0.00317608	0.00465299	0.00127786	0
4930598F16Rik	0	0	0.000926996	0	0	0		0	0	0	0	0	0
1700063A18Rik	0	0	0	0	0.000290033	0		0	0	0	0	0	0
Gm29601	0	0	0	0	0.00050985	0		0	0	0	0	0	0
4930533P14Rik	0.000405436	0	0.000750607	0	0.000718063	0		0.000749488	0	0.00107768	0	0	0
Slco4c1	0.0830767	0.0129511	0.11437	0.111855	0.170132	0.0718092		0.0878636	0.0248961	0.120004	0.125775	0.152588	0.101686
Panct2	0.0415782	0.0125062	0.0529713	0.0658695	0.0935874	0		0.0464014	0.022252	0.0598937	0.0388775	0.0809735	0.0455288
Slco6b1	0.00425594	0	0.00757482	0.00866036	0.0101502	0		0.00563952	0	0.00951528	0.00571465	0.00534197	0
Gm28901	0	0	0	0	0.000189812	0		0	0	0	0	0	0
Slco6c1	0.00514069	0	0.000439973	0.00114835	0.00485505	0.0899151		0.00179342	0	0.00357469	0.0024977	0.00508772	0
ENSMUSG00000121413	0.0404085	0.0090741	0.0116715	0.0222984	0.0188062	0		0.0329904	0.00237335	0.0167095	0.0131357	0.0205019	0.00924607
Macir	0.33398	0.168653	0.224271	0.223403	0.211918	0.094852		0.250416	0.126641	0.215964	0.2125	0.217744	0.23911
Ppip5k2	0.710387	0.793497	1.12076	1.04911	1.17285	0.822231		0.708391	0.751072	1.12129	1.13171	1.16469	0.902975
Gin1	0.242178	0.20938	0.19455	0.222452	0.226237	0.11011		0.248847	0.310203	0.206072	0.23633	0.248602	0.279605
Pam	3.77653	12.1079	6.44726	8.37456	5.48873	2.96791		3.32569	11.231	6.02739	8.06871	4.97439	2.80175
B230216N24Rik	0.11944	0.586824	0.424356	0.366907	0.209752	0		0.179193	0.580053	0.482285	0.400389	0.241992	0.0481021
1810006J02Rik	0.000341507	0	0	0	0.000352969	0		0	0	0	0	0	0
Gm29461	0.000637243	0	0	0	0	0		0	0	0.0020179	0	0.000335957	0
Slco6d1	0.000445063	0	0.00175053	0	0	0		0.0012959	0	0.000821734	0.00109096	0.000354625	0
Gm7967	0.00622527	0.0168528	0.0447136	0.0194044	0.0139782	0		0.0129119	0.0074527	0.0508814	0.0190524	0.00992583	0
Cntnap5b	6.14154	1.61992	5.6155	6.87768	7.38142	0		4.94371	1.45131	5.66784	5.77985	6.61268	0.128992
Gm20268	0.000384064	0	0	0	0	0		0	0	0	0	0	0
Gm28187	0.000409722	0	0.000561533	0.00248854	0.00131353	0		0.000942848	0	0.00146865	0.00173631	0.00137077	0
Cdh20	1.10848	1.1481	0.99151	1.11258	1.04623	0.691677		0.872674	0.829312	0.816413	1.07446	1.12391	1.46482
Gm15699	0	0.00723796	0	0	0	0		0.00174758	0	0	0	0	0.00345643
Gm29012	0.000839088	0	0.000320139	0	0	0		0.000195032	0	0.000742811	0	0	0.0093185
Rnf152	1.3534	0.520305	0.595592	0.853543	0.801068	1.07232		0.997344	0.367173	0.584788	0.778558	0.806234	2.89209
Gm17634	0.0156375	0.00393448	0.00869693	0.015327	0.0149643	0		0.0132439	0.00734208	0.00888344	0.0134314	0.0106314	0.0244282
Gm28403	0.113782	0.266193	0.164283	0.132262	0.170844	0.0829986		0.0939911	0.216331	0.166472	0.148122	0.194092	0.122973
Pign	0.660306	0.918008	0.695013	0.618296	0.627477	0.495567		0.615451	0.885944	0.647829	0.654878	0.642101	0.670508
Gm28404	0.0115124	0.0124273	0.00834001	0.00521249	0.00803164	0		0.00926276	0.0365715	0.00743267	0.0111405	0.00468227	0.0122907
Relch	1.62433	1.8324	1.68188	1.5565	1.56043	2.25504		1.56662	1.77633	1.63056	1.50554	1.49331	1.64229
Tnfrsf11a	0.391146	0.605858	0.106613	0.100175	0.148279	0.525015		0.337896	0.651311	0.0792263	0.127047	0.145566	0.199015
Gm7160	0.0335199	0.0267755	0.0287699	0.031148	0.0310298	0.250031		0.0367972	0.0497509	0.0339475	0.0313888	0.0378932	0.132187
Zcchc2	0.301504	0.34223	0.419016	0.344721	0.369618	0.963261		0.291577	0.437853	0.392205	0.29354	0.36284	0.591387
Gm20753	0.00751077	0.00276345	0.00708823	0.00826849	0.0109482	0		0.00841963	0.00901495	0.00485392	0.0061151	0.00887458	0.00359236
Phlpp1	3.02471	1.53971	1.85125	2.12302	1.8951	1.93659		2.86722	1.27716	1.75199	2.08499	1.82163	1.7163
A530053M12Rik	0.000537076	0	0	0	0.000755927	0		0.000853662	0	0.000830945	0	0.000502226	0
Bcl2	0.608973	0.636466	0.682971	1.16827	0.919618	0.815448		0.516412	0.341465	0.726082	1.03964	0.898366	0.959051
D630008O14Rik	0.00452578	0.0113448	0.00501005	0.00526865	0.00406247	0		0.00326062	0.00678139	0.00489962	0.00918086	0.00649333	0.0191897
Kdsr	0.270133	0.166049	0.318403	0.280671	0.256478	0.274519		0.266596	0.252251	0.29199	0.28529	0.262093	0.19395
Vps4b	0.490561	0.570996	0.652598	0.595095	0.547292	0.316694		0.552851	0.506686	0.662562	0.67481	0.599105	0.651726
Serpinb5	0.000486931	0	0	0	0.000398667	0		0.000247326	0	0	0	0.00174425	0
Serpinb12	0	0	0	0	0	0		0.000361455	0	0	0	0	0
Serpinb13	0.000419841	0	0	0	0	0		0	0	0	0	0	0
Serpinb3a	0	0	0	0	0	0		0	0	0	0	0	0
Serpinb3d	0	0	0	0	0	0		0	0	0	0	0	0
Serpinb3b	0.0007724	0	0.00147623	0.00144393	0.00688488	0		0.00215753	0.00704119	0.00906286	0.00345883	0.00936478	0
Serpinb3c	0	0	0	0	0.000365336	0		0	0	0.000596298	0	0.00182414	0
Serpinb11	0	0	0.000589456	0	0.0010967	0		0.000240733	0	0.00220873	0.00202485	0.000482746	0
Gm15391	0	0	0	0	0	0		0.000160254	0	0	0	0	0
Serpinb7	0.00376492	0	0.00126364	0	0.000389375	0		0.00198018	0	0.00063857	0.00258168	0.00165407	0
Serpinb2	0.00160642	0	0	0	0.000531777	0		0.000173848	0	0.000498887	0	0	0
Serpinb10	0	0	0	0	0	0		0	0	0	0.00134276	0	0
Serpinb8	0.0111474	0	0.000890674	0.00124148	0.000777913	0		0.0215684	0	0.0012752	0	0.00200455	0.0265923
Gm15389	0	0	0	0	0	0		0.000530142	0	0.000801877	0	0	0
D830032E09Rik	0.000642577	0	0.000781666	0	0.00163926	0		0.000899658	0.00648381	0	0	0.00111223	0
Cdh7	1.12281	0.567791	1.18542	1.72703	1.57664	2.76695		0.948621	0.488283	1.10404	1.40784	1.41157	4.25298
Cdh19	0.018487	0.0328005	0.0111675	0.0151733	0.0125677	0		0.0229883	0.0200686	0.0073925	0.0198552	0.0121307	0.0126552
Gm29088	0.0809986	0.00792013	0.0743453	0.0440684	0.0433425	0.241327		0.0573442	0.00931419	0.0771233	0.0246857	0.0568862	0.0414634
Dsel	0.422571	0.163435	0.647739	0.336396	0.454599	0.340087		0.494749	0.165734	0.71296	0.39776	0.533736	0.539783
Gm28189	0	0	0	0	0	0		0	0	0	0	0	0
9330185C12Rik	1.02688	0.0290077	0.024297	0.0158529	0.0256694	0		0.721924	0.0132008	0.0234749	0.0275939	0.0416998	0.00277732
Cntnap5a	4.26714	1.06167	11.1996	11.5712	11.5026	16.0446		5.9201	1.00711	11.3723	10.7929	11.3254	8.7712
Gm19965	0.000431661	0	0.0033343	0	0.000864121	0		0.000641731	0	0.00106443	0.000824299	0.00150507	0
Zfp813-ps	0	0	0	0	0	0		0	0	0	0	0	0
B020011L13Rik	0	0	0	0	0	0		0	0	0.00047664	0	0.000371716	0
Gm7145	0	0	0	0	0	0		0	0	0	0	0.000216754	0
ENSMUSG00000121287	0.000289269	0	0	0	0.000618509	0		0.000199463	0	0	0	0.000272785	0
Gm29106	0.00109322	0	0.000648821	0	0	0		0.000113991	0	0	0	0	0
Tsn	0.330256	0.409593	0.376077	0.417278	0.350561	0.428025		0.35561	0.431643	0.413514	0.383928	0.41414	0.424905
Nifk	0.048458	0.0582549	0.0711054	0.0760473	0.0617241	0		0.0718741	0.072118	0.091704	0.0832382	0.0729065	0.0757562
Gm28867	0	0	0	0	0.000550624	0		0.000154791	0	0	0	0.000304026	0.00668874
Gm57162	0.0325798	0.0450822	0.0350963	0.0245363	0.030469	0		0.0388496	0.04456	0.0390964	0.0412003	0.0447508	0.0537756
Clasp1	1.9488	2.1234	2.50408	2.27451	2.57762	3.02763		1.77593	1.98752	2.42488	2.08882	2.38034	2.89539
2900060B14Rik	0.00882624	0.00766911	0.0112749	0.00825649	0.00883966	0		0.00587604	0.00346501	0.0105868	0.00934566	0.0127098	0.0205956
Tfcp2l1	0.0118236	0	0.0196309	0.00670265	0.00653795	0		0.00715172	0	0.0131506	0.00613583	0.00415581	0.00722194
Gli2	0.00911808	0.0340032	0.0189916	0.0245014	0.0148807	0		0.00853939	0.0107821	0.0140323	0.0149329	0.0163731	0.00990505
Gm26831	0	0	0	0	0	0		0	0	0	0	0	0
Gm29456	0	0	0	0	0.00043428	0		0	0	0	0	0.000169597	0
Gm29455	0.00171448	0	0.00146186	0.00258769	0.000698023	0		0.000492256	0	0.000653361	0	0.000119093	0.00414296
Inhbb	0.0113344	0.00559018	0.00775039	0.00367082	0.00913981	0.0939355		0.020702	0.0102281	0.0101942	0.00462474	0.0104991	0.0328743
Ralb	0.0952654	0.0759774	0.0973719	0.119688	0.141528	0.258535		0.0894918	0.065131	0.102057	0.113787	0.144052	0.1031
Gm27184	0.007308	0	0.0189914	0.00898483	0.0154039	0		0.00731567	0	0.00968648	0.0113638	0.0160076	0.0160366
Tmem185b	0.0119921	0.00981345	0.0164288	0.0153074	0.0129549	0.0877932		0.0121399	0.0170845	0.0161766	0.0156258	0.0147592	0.0157538
3830432H09Rik	0.00101653	0.00440882	0.0028097	0.00120184	0.00100643	0		0.00133814	0.00278481	0.00164467	0.00200519	0.00199465	0
Epb41l5	0.537192	0.481436	0.449743	0.485055	0.342778	0.301889		0.423871	0.61257	0.435423	0.493341	0.406684	0.317761
Ptpn4	10.1806	1.35094	1.80277	2.05912	1.91084	1.98435		7.24781	1.29198	1.63736	2.15288	1.81872	2.08721
Gm28209	0.000419259	0	0.000530913	0.0014474	0.000290228	0		0.0011202	0	0.0015188	0	0.000250672	0
Tmem177	0.0227918	0.00477323	0.0139804	0.00944015	0.0128671	0		0.0207481	0.0240792	0.01845	0.0152431	0.01573	0.00721826
Cfap221	0.052214	0	0.00619006	0.00442659	0.00286664	0		0.0606422	0	0.00210627	0.00587002	0.00439325	0.00508955
Sctr	0.000161101	0	0.000382911	0	0.00101438	0		0.00135154	0.0128616	0.00304929	0	0.000957043	0.00818504
Tmem37	0.00208328	0	0	0.00090059	0.0022475	0		0.000306523	0	0.00174275	0	0.000406678	0.00331043
Dbi	0.0466013	0.0800614	0.0531145	0.0743433	0.0499078	0		0.0425758	0.0660504	0.051356	0.0622344	0.0553016	0.0696573
3110009E18Rik	0.0319832	0.103038	0.0538902	0.0421631	0.0496565	0		0.0411637	0.0742855	0.0514523	0.0610459	0.0483613	0.0882975
Steap3	0.0156806	0	0.0206524	0.0250514	0.0343787	0		0.0306605	0.00361995	0.0189873	0.0124846	0.0280516	0.00625947
C1ql2	0.00695696	0	0.0134385	0.0160494	0.00862363	0		0.00967944	0.00207563	0.00526939	0.0107818	0.0113209	0
1700012E03Rik	0	0	0	0	0	0		0	0	0	0	0	0
Marco	0	0	0	0	0.000141013	0		0	0	0.000314599	0	0.000357034	0
En1	0.00159801	0	0.0763161	0.00288523	0.0178937	0		0.00153	0.00417529	0.0326865	0.00708524	0.0130144	0
2610027F03Rik	0.00184713	0	0.0180453	0.00461444	0.00712979	0		0.000390496	0	0.0111643	0	0.00594289	0
Gm29346	0	0	0	0	0	0		0	0	0	0	0.000416037	0
Gm29345	0	0	0	0	0	0		0	0	0	0	0	0
Gm29348	0	0	0	0	0	0		0	0	0	0	0	0
Gm29347	0	0	0	0	0	0		0	0	0	0	0	0
Celrr	0.00999508	0.0272444	0.0109773	0.00855759	0.0136812	0		0.017025	0.00792691	0.0135069	0.00854473	0.0158383	0.0265433
Gm29359	0.000390313	0	0	0	0.000269485	0		0.000222687	0	0	0.000797503	0	0
Insig2	0.319082	0.200804	0.337904	0.316643	0.353829	0.59148		0.381987	0.377225	0.375733	0.365781	0.374553	0.438506
2210011K15Rik	0.000512477	0	0.00135369	0.00141177	0.000851931	0		9.92425e-05	0	0	0.000545482	0.000326326	0
Ccdc93	0.452134	0.561363	0.488648	0.513498	0.582609	0.893625		0.477847	0.509625	0.514336	0.470304	0.552138	0.656658
Gm15392	0.00109359	0	0.00203415	0	0.00176271	0		0.000621873	0	0.000398782	0.00293951	0.000395918	0
Htr5b	0.00173248	0.41452	0.0031651	0.00452568	0.00575691	0		0.00847077	0.5428	0.00634992	0.0113556	0.00484034	0
Ddx18	0.190373	0.309467	0.250021	0.243963	0.229528	0.0899151		0.267297	0.363919	0.314501	0.292753	0.280816	0.222659
Gm28590	0.000714726	0	0	0.00131443	0.000707482	0		0.000571153	0	0.000565405	0	0.000593641	0
Dpp10	14.1157	20.9499	18.4866	26.6538	24.2002	7.50529		14.5634	21.0766	17.7375	24.7874	23.1541	6.13931
1700121L03Rik	0	0	0	0	0	0		0	0	0	0	0	0
Actr3	0.517294	0.422145	0.610866	0.525446	0.5573	0.56848		0.646457	0.516024	0.675071	0.566413	0.568934	0.672284
Gm57176	0.00188455	0.0099455	0.00364658	0.00439454	0.00102164	0		0.0035635	0.0101221	0.00252879	0.00488218	0.00423439	0.00638691
Gm28706	0	0	0.000398319	0	0	0		0	0	0.000302912	0	0	0
Slc35f5	0.172474	0.157217	0.235823	0.225355	0.199671	0.113361		0.169182	0.178138	0.203722	0.175532	0.188501	0.184538
Gpr39	0.00830752	0	0.00810394	0.00672381	0.00531936	0		0.00880548	0	0.00554057	0.00295425	0.00893465	0.0043983
Lypd1	0.318284	0.0626463	0.218884	0.227421	0.205337	0		0.410007	0.0113359	0.206071	0.219317	0.17231	0.017695
Nckap5	0.816193	0.317015	1.97721	1.28767	1.41409	0.0999141		0.865778	0.253073	2.09827	1.40286	1.34372	0.378226
4930599A14Rik	0	0	0.000640928	0	0.000328291	0		0	0	0	0.000814098	0	0
Mgat5	2.68257	2.02823	1.71708	2.1624	2.03201	4.50814		2.19504	2.01465	1.62464	1.82517	1.85505	4.66901
Tmem163	2.38773	4.3649	2.00243	1.43107	1.77107	0		1.84163	3.25218	2.06466	1.22542	1.62854	0.0485375
Gm35993	0.00143848	0	0.000488269	0	0.000935403	0		0.00051514	0	0	0	0.000373035	0.00330168
Acmsd	0.000975638	0.0169692	0.00452815	0.003717	0.0043346	0		0.0048671	0.00576375	0.00594959	0	0.00580009	0.00447075
2900009J06Rik	0.0568628	0.10403	0.102943	0.077559	0.104291	0.231925		0.0780394	0.0987178	0.0882652	0.0907793	0.115924	0.0985542
Ccnt2	1.24775	1.53089	1.38637	1.35224	1.45839	0.929017		1.34405	1.42474	1.46601	1.38683	1.50832	1.47008
Map3k19	0.0158263	0.00872162	0.0367886	0.0273322	0.0115281	0		0.0189545	0.00535536	0.055542	0.0410205	0.0106431	0.00330168
Rab3gap1	1.27642	1.48455	1.39983	1.32291	1.24511	1.49789		1.29131	1.39949	1.49553	1.23586	1.32573	1.178
Zranb3	0.210248	0.187098	0.14503	0.093002	0.082048	0		0.208364	0.157816	0.142412	0.137854	0.102337	0.130354
Gm28800	0.0056855	0	0.00322175	0.00318432	0.000602178	0		0.00544099	0	0.00787619	0.00384854	0.00149037	0
R3hdm1	7.28215	4.0649	4.59903	4.10038	4.21621	3.31443		7.72956	3.67782	4.82113	4.51373	4.28577	3.6768
Ubxn4	0.967561	1.31842	1.37991	1.15261	1.26872	1.66305		1.01848	1.20495	1.36348	1.08937	1.2339	1.04125
Lct	0.00377859	0	0.00267205	0.00142441	0.00260298	0		0.0200834	0	0.00120149	0	0.0011647	0
Mcm6	0.00955432	0.00598345	0.0128809	0.014141	0.00910058	0		0.014823	0.00580455	0.0171138	0.019174	0.013707	0.00495586
Dars	0.469802	0.439067	0.476251	0.441512	0.467305	0.273419		0.477712	0.509668	0.569562	0.510335	0.469164	0.393356
Cxcr4	0	0	0.000559809	0	0.000332515	0		0.000500587	0	0	0.00235103	0.000461713	0
Gm57160	0	0	0	0	0	0		0	0	0	0	0	0
Gm26686	0	0	0.000725013	0	0	0		0	0	0	0	0	0
Thsd7b	2.90041	10.3848	3.89356	4.54657	4.35092	1.42149		3.26302	10.7529	3.70357	4.35063	4.2597	1.34612
Gm36347	0.000331189	0	0	0.00153439	0.000299188	0		0.000223156	0	0.00048114	0	0	0
Gm16081	0.00361713	0	0	0.00271531	0	0		0.00130358	0	0	0	0.000250044	0
Cd55b	0.00144529	0	0.0029486	0	0.000681788	0		0.00365597	0	0	0	0.00167789	0
Cd55os	0.000997119	0	0.00265779	0.00138764	0.00144262	0		0.000703841	0	0.00164222	0	0.00300971	0
Gm15675	0.0105469	0	0.0100747	0.0166891	0.0154249	0		0.0155811	0	0.015063	0.0163504	0.0188989	0.0429989
Cd55	0.0415461	0.0232865	0.0799492	0.052379	0.0807475	0		0.0576472	0.0421122	0.0531324	0.0481894	0.0654292	0.0694715
Gm16083	0.583522	0.167557	1.34442	1.00883	1.17328	0.490261		0.617508	0.248723	1.29958	0.971949	1.17054	0.606825
Zp3r	0.00785624	0	0.00734749	0.000994007	0.00511729	0		0.0106557	0	0.00607345	0.00355539	0.00583014	0
C4bp	0.00197267	0	0.00110312	0	0.00100406	0		0.0032209	0	0.0015268	0	0.00230891	0
Pfkfb2	0.191128	0.221435	0.212535	0.232889	0.234501	0.65295		0.187499	0.262341	0.226617	0.236929	0.218517	0.395046
Yod1	0.0501979	0.034795	0.0657857	0.0669628	0.0508624	0		0.0546188	0.0728313	0.06698	0.0443859	0.0542424	0.0487191
AA986860	0.0119436	0	0.0254765	0.0167029	0.0216416	0		0.0128194	0.00723655	0.0187858	0.0199141	0.0203114	0.00523312
Gm57178	0	0	0	0	0	0		0	0	0.00157098	0	0.000302736	0
Gm28857	0.000260678	0	0	0.00176101	0.000922588	0		0.000642886	0	0.000412888	0	0.00142665	0
Gm28856	0.000911127	0	0.000452441	0	0.000420414	0		0.00012437	0	0.000375067	0.0010913	0	0
Fcamr	0	0	0	0	0	0		0	0	0.000375067	0	0.000295089	0
Gm15848	0	0	0	0	0	0		0	0	0	0	0	0
Pigr	0	0	0.000757563	0	0.000554028	0		0.000210311	0	0	0	0	0
Fcmr	0.000224501	0	0.00140899	0	0.000891365	0.0718092		0	0	0.000434447	0	0	0.00704823
Il24	0	0	0.000349442	0	0	0		0	0	0	0	0	0
Il20	0	0	0	0	0	0		0	0	0.000880148	0	0	0.0170921
Il19	0	0	0.00059793	0	0.000334131	0		0	0	0	0	0	0
Il10	0	0	0.00140121	0	0.000387132	0		0.000225676	0	0	0.000893011	0.000659165	0
Mapkapk2	0.207767	0.128916	0.203348	0.187301	0.198889	0.544215		0.194478	0.128074	0.188721	0.177357	0.217809	0.277088
Dyrk3	0.0412784	0.0655379	0.046307	0.0383136	0.0300097	0.0939355		0.0732312	0.0477953	0.0572107	0.0351446	0.0413216	0.0773202
Eif2d	0.381597	0.459265	0.44192	0.460528	0.420611	0.376814		0.425924	0.548598	0.468264	0.441972	0.436915	0.450852
Rassf5	0.0995399	0.0812195	0.223254	0.275329	0.269702	0.542232		0.102045	0.0603535	0.187612	0.197227	0.256592	0.292869
Ikbke	0.0060372	0.00398495	0.00644029	0.0270786	0.0137307	0		0.00940108	0	0.00577605	0.0316596	0.01208	0.0192084
Gm28914	0	0	0	0	0.00110637	0		0.000125712	0	0.00122643	0.000996745	0.0010727	0
Gm28913	0.000352028	0	0.00105754	0.00451637	0.00381068	0		0.00042191	0	0.00261731	0.00677034	0.00294771	0.00359236
Srgap2	3.29066	1.6461	3.04034	4.20899	3.48108	3.15537		2.9596	1.80894	2.91788	3.97171	3.276	3.6749
Gm29488	0.0699702	0.0342124	0.0749997	0.099122	0.0795211	0		0.0549447	0.0453552	0.0472272	0.0727545	0.0570981	0.0749343
Fam72a	0.0107086	0.013279	0.0135801	0.0189614	0.00953037	0		0.00930972	0.00873068	0.00662547	0.00923815	0.00771192	0.0100255
Avpr1b	0	0	0	0.00142866	0	0		0.000959085	0	0.00043741	0	0	0
Ctse	0.00310603	0	0.00297333	0	0.000635271	0		0.00212759	0.00460992	0.00270814	0	0.00189086	0
Rab7b	0	0	0.00126964	0	0.000161119	0		0.00135918	0	0	0.00156081	0.0014093	0
Slc26a9	0	0	0.000776164	0	0	0		0.000618904	0	0	0	0	0
Pm20d1	0.000433089	0	0.00230661	0.00244696	0.0019584	0		0.000894124	0	0.000556692	0.00093376	0.000668543	0
Slc41a1	0.0604336	0.057562	0.0836574	0.0988427	0.0749104	0.0621604		0.0757039	0.0749178	0.0623279	0.0868642	0.0684921	0.0351737
Rab29	0.00367167	0	0.000582218	0.0018098	0.00267475	0		0.00488936	0.01441	0.00218705	0.000570905	0.00130371	0
Nucks1	0.266102	0.393639	0.394073	0.367678	0.330547	0.0829986		0.273705	0.369513	0.379419	0.364186	0.355529	0.340476
Slc45a3	0.000682689	0.00856941	0.0010519	0	0.00160335	0		0.000697412	0	0.00139793	0.00415063	0.000455502	0
Elk4	0.0799726	0.20609	0.115802	0.112722	0.119344	0.0550552		0.0919678	0.179797	0.145421	0.115809	0.116114	0.19512
Mfsd4a	0.319768	0.0713103	0.23867	0.379484	0.347032	0.186726		0.331513	0.149183	0.285983	0.275703	0.323029	0.482944
Cdk18	0.0767899	0.0313283	0.160474	0.114379	0.111889	0.314002		0.0693095	0.0223799	0.190075	0.0828378	0.12023	0.30039
Gm29629	0.00626616	0	0.00991768	0.00366236	0.00866776	0.0621604		0.00571419	0	0.0144784	0.00991309	0.0118759	0.0203751
Lemd1	0.0903552	0.0388363	0.182172	0.104963	0.130033	0.80373		0.101683	0.0360827	0.211809	0.129347	0.172455	0.688766
Gm29695	0.0155952	0.0161736	0.0270111	0.0392276	0.0269734	0.316584		0.0156959	0.0056947	0.0299191	0.0200505	0.029083	0.16091
Gm29630	0.00030641	0	0	0	0	0		0.000195717	0	0.000558489	0	0.000731078	0
Klhdc8a	0.0194504	0.0127602	0.0436539	0.0751154	0.0619491	0.126864		0.0194663	0	0.0454003	0.0435263	0.0818641	0.114756
Nuak2	0.0147075	0.012271	0.0540998	0.0416537	0.0567129	0.29134		0.0147507	0.0139363	0.0529999	0.0533826	0.0389988	0.0750167
F730311O21Rik	0	0	0	0	0	0		0.000474258	0	0	0.000989526	0.000490751	0
Tmcc2	0.130571	0.314643	0.122867	0.128411	0.124457	0.176727		0.127964	0.284453	0.120002	0.150195	0.126453	0.178569
Gm15849	0	0	0	0	0.000253852	0		0.000276019	0	0	0	0	0
Dstyk	0.386842	1.15671	0.484231	0.453492	0.489727	0.884521		0.471149	1.13483	0.520019	0.47005	0.498109	0.572855
6030442K20Rik	0.106937	0.139773	0.156419	0.162061	0.163022	0.0414993		0.10678	0.114499	0.186948	0.197477	0.167234	0.136128
Gm57187	0	0	0	0	0.000493052	0		0	0	0	0	0	0
Rbbp5	0.238882	0.208407	0.239231	0.251002	0.251336	0.419364		0.267359	0.286086	0.21772	0.222156	0.2472	0.292998
Tmem81	0.00235374	0	0.00282713	0.00273286	0.00472262	0		0.0016887	0	0.00356523	0.00378748	0.00245088	0.00322311
Cntn2	0.323176	0.30895	0.406936	0.447814	0.5264	0.386219		0.269492	0.247244	0.425205	0.41305	0.53227	0.376891
Nfasc	2.72591	2.20604	2.44394	2.23179	2.38639	2.80336		2.48988	2.42125	2.34253	2.20903	2.22606	2.85507
Gm10538	0.0108956	0.0110031	0.00489712	0.00605666	0.00758771	0		0.00835113	0.0067318	0.00681012	0.00460396	0.00955842	0.010137
Lrrn2	1.54873	0.393641	0.778697	0.628862	0.648644	1.50366		1.38992	0.382689	0.814602	0.610586	0.668759	1.33367
Mdm4	1.43227	1.83202	1.84948	1.80158	1.9479	1.66429		1.37057	1.76742	1.94528	1.87277	1.99011	2.07296
Pik3c2b	0.186231	0.180203	0.418491	0.505122	0.42327	0.596365		0.168692	0.187778	0.382882	0.444655	0.422485	0.305243
Gm28609	0.00810703	0	0.0209387	0.00932717	0.0185677	0		0.00979089	0.00562184	0.0195293	0.0260438	0.0234685	0.0153388
Ppp1r15b	0.042881	0.0219907	0.0531357	0.0594475	0.0421709	0.0550552		0.0418985	0.0644555	0.0511819	0.0725754	0.0547254	0.0208751
Plekha6	1.33329	1.7823	1.6064	1.54485	1.59222	0.907976		1.28772	1.84972	1.51051	1.34962	1.57084	1.55074
Gm19461	0.124851	0.0678682	0.0691754	0.0669689	0.0680862	0.175792		0.100972	0.0977907	0.0609743	0.0783638	0.0838922	0.275762
Golt1a	0.000375753	0	0	0	0	0		0.000434834	0	0.000616056	0	0	0
Gm28040	0	0	0	0.000858229	0	0		0.0002475	0	0.000865075	0	0	0
Kiss1	0	0	0	0	0	0		0	0	0	0	0	0
Ren1	0.000411322	0	0	0	0	0		0	0	0.000435807	0	0	0
Etnk2	0.0773603	0.0621865	0.227144	0.094543	0.119001	0.246508		0.0809254	0.106601	0.236878	0.108422	0.135813	0.116958
Sox13	0.0936057	0.0194797	0.0221807	0.0369726	0.0246475	0		0.0622014	0.0173657	0.0232457	0.010563	0.022186	0
Snrpe	0.0693758	0.106339	0.0920825	0.094241	0.087936	0		0.0752431	0.0878034	0.0961401	0.078796	0.0768306	0.0761967
Zc3h11a	0.0574371	0.0541861	0.0534127	0.056417	0.0500713	0.137073		0.0558421	0.0864546	0.0465294	0.0688926	0.0636409	0.0442043
Zbed6	0.64654	0.728466	0.596752	0.602375	0.631601	0.515317		0.682045	0.721369	0.666726	0.60476	0.673744	0.709876
Gm57114	0	0	0	0	0	0		0	0	0	0	0	0
Lax1	0.00181473	0	0.00634364	0.00356344	0.00419616	0		0.00121851	0.0111373	0.00765703	0.0039589	0.00547682	0
Atp2b4	0.469381	0.219837	0.803152	0.67116	0.733748	0		0.577404	0.19636	0.852459	0.508744	0.713676	0.0256996
Gm28441	0.000708627	0	0.000761578	0	0	0		0	0	0	0	0.000849919	0
Optc	0.000817109	0	0.00836357	0.00789352	0.00740177	0		0.00295235	0.00487119	0.00810904	0.00244114	0.00971541	0
Gm15851	0	0	0.0022675	0	0.00143314	0		0.000380996	0	0.00177472	0.00680189	0.00276371	0
Prelp	0.00148985	0	0.00240058	0.00208402	0.00355785	0		0.00114924	0	0.00388989	0.00310176	0.00398654	0
Gm1627	0	0	0	0	0	0		0	0	0	0	0	0
Bmncr	0	0	0.000503032	0	0.000553177	0		0.000917668	0	0	0.00218272	0	0.0257046
Fmod	0.00187937	0	0.00310676	0.00174359	0.000951436	0		0.000584407	0	0.00151113	0	0.00187087	0.00377674
Gm19497	0	0	0.000307635	0.00173939	0.000435468	0		0.00106406	0	0	0	0.000286682	0
Gm57140	0	0	0.00102415	0	0	0		0	0	0	0	0	0
Btg2	0.043151	0.104209	0.175547	0.0682899	0.0805335	0.182913		0.0659782	0.085161	0.0740045	0.0621098	0.0542708	0.0845429
Gm31974	0	0	0.000617474	0.00130258	0	0		0.00114621	0	0	0	0	0
Chit1	0.000906926	0	0	0	0	0		0.00115955	0	0.000774774	0	0	0
Chil1	0.00402763	0	0.00689083	0.0189414	0.00539619	0		0.0040149	0.0093917	0.00362908	0.00104458	0.00839731	0
Mybph	0.000987406	0	0	0	0.000392	0		0.00195772	0	0.000528008	0	0.00118963	0
Adora1	0.192026	0.0288469	0.0715228	0.0952016	0.0995845	0.390981		0.189827	0.024539	0.0649426	0.098331	0.103145	0.260997
Myog	0	0	0	0.00234821	0	0		0.000177627	0	0	0.00157158	0	0
Ppfia4	0.325053	0.572292	0.505119	0.405176	0.435046	1.21126		0.324562	0.485212	0.467432	0.451391	0.474027	0.553549
Gm57107	0.0289889	0.0194634	0.0355482	0.0359262	0.0303424	0.0414993		0.027138	0.0422318	0.0470767	0.0361861	0.0421978	0.0701396
Tmem183a	0.117974	0.221944	0.206079	0.161679	0.178286	0.0877932		0.123952	0.251301	0.189341	0.14644	0.153122	0.220201
Mgat4f	0	0	0	0	0	0		0	0	0	0	0	0
Cyb5r1	0.030014	0.0379772	0.0713579	0.0526674	0.0534921	0.0533527		0.0369987	0.0926172	0.0746279	0.0390847	0.0575478	0.0767801
Adipor1	0.158733	0.312451	0.274204	0.237595	0.229134	0.263538		0.179373	0.262126	0.274252	0.237467	0.249091	0.301283
Platr1	0	0	0.000769738	0.00113109	0.000536436	0		0	0	0.000434348	0.000966166	0.000388488	0
Klhl12	0.341138	0.358732	0.421991	0.401843	0.384938	0.395621		0.394932	0.505527	0.478032	0.490874	0.412154	0.41412
Rabif	0.134477	0.140912	0.197975	0.186389	0.174182	0.0533527		0.140878	0.162125	0.20913	0.181597	0.164545	0.188102
Mgat4e	0.000284931	0	0.00139509	0	0.000743461	0		0.000832689	0	0	0	0.000768784	0
Gm57134	0	0	0	0	0	0		0.00040415	0	0	0	0.00044406	0
Kdm5b	0.996352	1.04886	1.19057	1.1404	1.09788	0.619088		1.0146	1.11192	1.19914	1.15104	1.06593	0.952684
Gm26783	0	0	0	0.00145439	0.00557828	0		0.000223235	0	0.000300187	0.00126618	0.00209455	0
Syt2	0.0585654	0.140535	0.160106	0.50696	0.746188	0.399744		0.0494586	0.156501	0.145245	0.335009	0.670905	1.19027
Ppp1r12b	2.1476	1.86713	2.18751	2.03841	2.18837	3.09148		2.04608	1.7739	2.13861	2.00322	2.03738	3.47072
Gm28892	0.0111637	0.00957064	0.00936135	0.00961772	0.0143352	0.0868116		0.0113686	0.0172982	0.00834284	0.0107951	0.0144393	0.0218687
Ube2t	0.00340162	0	0.00528836	0.0082753	0.00312226	0		0.00591308	0.00486186	0.00493566	0.00198503	0.00420712	0.0190513
Lgr6	0.0325542	0.00463608	0.0124948	0.00882421	0.010091	0		0.0216177	0.00283013	0.0123964	0.0306995	0.00811345	0
Ptprv	0	0	0.0017836	0	0.00414685	0		0.00151254	0.0021643	0.0014242	0.00202809	0.00217347	0.165455
Gm10535	0	0	0	0	0	0		0	0	0.000441538	0	0.000381222	0
Gm57130	0	0	0	0	0	0		0	0	0	0	0	0
Ptpn7	0	0	0	0	0	0		0	0	0.00153636	0	0.00088865	0.00888311
Arl8a	0.16004	0.174172	0.22294	0.179711	0.194603	0.162075		0.166514	0.264897	0.222643	0.217213	0.205998	0.256074
Gm15445	0.00863892	0.0204532	0.0107094	0.00506359	0.00797235	0		0.00670043	0.0075576	0.00778513	0.000813949	0.0121826	0.00952413
Gpr37l1	0.0299409	0.0540983	0.029484	0.0500747	0.0254056	0.129293		0.0227777	0.037358	0.0288208	0.0526367	0.0212045	0.0254994
Gm26642	0.00197386	0.0111093	0.00253554	0.00262453	0.00150935	0		0.00184745	0.0128712	0.00445539	0.00073191	0.00191391	0
Elf3	0.000287859	0	0	0	0	0		0	0	0	0	0	0
Rnpep	0.207802	0.303777	0.359183	0.370365	0.29854	0.642277		0.240923	0.305403	0.411337	0.358395	0.334291	0.312282
Timm17a	0.216849	0.283854	0.249267	0.271612	0.267814	0.0999141		0.236166	0.21581	0.267089	0.275716	0.295838	0.386213
Lmod1	0.00166839	0	0.00228762	0.00462433	0.00200366	0		0.00167387	0	0.0050679	0.00289661	0.0034053	0.00634462
Shisa4	0.316429	0.238191	0.316811	0.31204	0.306151	0.322243		0.397881	0.130773	0.326023	0.387394	0.366912	0.518854
Ipo9	0.516619	0.543165	0.769464	0.67327	0.687636	0.142848		0.529273	0.551595	0.786537	0.748265	0.702286	0.545047
Gm28277	0.00233664	0.00604211	0.00378765	0.00207976	0.00503006	0		0.00170303	0	0.00428612	0.00470508	0.00278346	0
Nav1	1.86866	0.627274	2.82178	2.49249	2.4777	3.51166		1.908	0.483132	2.59606	2.29991	2.37226	2.69819
Gm4793	0.105158	0	0.108662	0.120632	0.121465	0.0550552		0.0905689	0.0179911	0.124178	0.0844274	0.117838	0.0994002
Gm57161	0.000967088	0	0.000592402	0.00100353	0.000323618	0.0414993		0.000841615	0.00556445	0.000541688	0	0.000490901	0
Csrp1	0.0149703	0.0485926	0.0211842	0.02974	0.0190063	0		0.0130893	0.0111677	0.0213157	0.027058	0.017267	0.0302057
Phlda3	0.00642158	0.0168669	0.019379	0.0174934	0.0182587	0		0.00398594	0.00485496	0.0113287	0.0138203	0.0199553	0.00617542
Tnni1	0.000498299	0.00828609	0.00344878	0.00543418	0.00496165	0		0.00258266	0	0.00248653	0.00156149	0.00411689	0.0153304
Lad1	0.000628237	0	0.000608754	0	0	0		0.000460329	0	0.000764706	0.00436842	0.0013158	0
Tnnt2	0.0014898	0.0125434	0.0222397	0.012037	0.0209929	0		0.00396931	0.00616742	0.0248741	0.00622728	0.0188731	0
Pkp1	0.00129944	0	0.00124302	0	0.00025674	0		0.00145707	0	0.00209968	0.00218905	0.000697426	0.0129194
Igfn1	0.00397858	0	0.0018248	0.000711655	0.00139913	0		0.0364033	0	0.00141247	0.000859728	0.00219251	0
Tmem9	0.131706	0.175359	0.181015	0.18243	0.175211	0.245526		0.148533	0.175465	0.190788	0.184804	0.185188	0.0712221
Gm57112	0.00159527	0	0	0.00263318	0	0		0.00542763	0	0	0	0	0
Ascl5	0	0	0	0	0	0		0	0	0	0	0	0
Cacna1s	0.00509264	0	0.0006002	0.000833768	0.00072624	0		0.00342188	0	0.00392057	0.00506285	0	0
Gm37759	0.000486149	0	0	0	0	0		0	0	0	0	0	0
Gm15850	0.00215427	0	0.00199615	0.00190845	0.00128455	0		0.00261717	0.00251509	0.00210523	0.00373215	0.00345122	0.00640818
Kif21b	0.328273	0.362786	0.464612	0.523525	0.450613	0.260649		0.368651	0.434602	0.490798	0.489957	0.455795	0.340508
Mroh3	0.000930798	0	0	0	0.00108728	0		0.00187087	0.0110457	0	0	0	0
Inava	0.0075592	0.0227745	0.00448568	0.00446342	0.0063063	0		0.0110692	0.024984	0.00480323	0.00782876	0.00482915	0.0277593
Gm26568	0.00107171	0	0	0	0	0		0.000438596	0	0	0.00191856	0	0.00510367
A430034D21Rik	0	0	0.00171441	0	0	0		0.000606772	0	0.000857794	0	0	0
Gm37552	0	0	0.000353428	0	0	0		0.000264887	0	0.000405381	0	0	0
Gm26781	0.0191248	0.0143121	0.03304	0.017582	0.0247174	0.0718092		0.0258485	0.0189198	0.0377904	0.0111705	0.0325736	0.0237614
Gpr25	0.000216593	0	0.000750607	0.00217598	0.000405946	0		0.000207727	0	0.000605984	0.00162864	0.00145928	0.00280556
Camsap2	0.807665	0.835598	1.08094	0.915639	1.05923	0.695952		0.859824	0.855574	1.03281	0.965343	1.0295	1.06224
9230116N13Rik	0.00865342	0.0149804	0.0210528	0.0203437	0.0112679	0		0.00788877	0.0140983	0.019799	0.0134158	0.0112045	0.00621016
Ddx59	0.0438713	0.067531	0.036352	0.0588623	0.0408169	0		0.0348886	0.0656153	0.0593383	0.0479243	0.0469858	0.015593
Kif14	0.000843923	0	0.00360564	0	0.00189603	0		0.0016797	0	0.00323806	0.00555365	0.00492918	0
Gm37799	0	0	0	0	0.00077034	0		0.000215078	0	0.000320517	0	0.000312541	0
Gm57131	0.000430855	0	0	0.00109943	0.000373642	0		0.00146242	0	0.000689927	0.00110722	0	0
Gm33994	0	0	0	0	0	0		0	0	0	0	0	0
4933409D19Rik	0	0	0	0	0	0		0	0	0	0	0.000402459	0
Platr23	0.000813127	0	0.000825485	0	0.00133575	0		0.000544308	0	0	0	0.00136517	0
Zfp281	0.091612	0.130026	0.135035	0.131999	0.120763	0.158621		0.0989823	0.125172	0.130803	0.112046	0.11688	0.0840932
Gm19705	0.0243844	0.0150831	0.0536507	0.0287799	0.0460802	0		0.0273352	0.0209493	0.0294656	0.0295193	0.031304	0.0477057
Platr22	0.000661248	0	0.00102301	0	0.000822578	0		0.000300637	0	0.00188217	0.00162864	0.00258572	0
Nr5a2	0.00470954	0.00608317	0.0293609	0.0114091	0.014869	0		0.00101138	0	0.0246111	0.00789674	0.0122985	0
Gm4258	1.28691	3.81659	1.40875	1.75606	1.21272	1.72798		1.19785	4.01788	1.24293	1.81162	1.22061	1.36987
Gm26979	0.00463847	0.0135837	0.00630715	0.00614867	0.00445136	0		0.00673908	0.0102761	0.0142331	0.0122433	0.0075808	0.0144423
Gm26936	0.0662124	0.174242	0.0780207	0.0828374	0.0707405	0.125162		0.0691749	0.249937	0.0815587	0.0921384	0.0738373	0.109974
Gm26930	0.0527061	0.186948	0.0618556	0.0693767	0.0534971	0		0.0562452	0.204428	0.0501579	0.0695714	0.0589464	0.0489663
Mir181a-1hg	0.0449396	0.138952	0.0548888	0.0857571	0.0474374	0		0.0457823	0.128374	0.0490991	0.0896802	0.0462578	0.048638
Ptprc	0.0137984	0	0.00265182	0.00458464	0.00270837	0		0.0202124	0.00887319	0.00479514	0.00794409	0.00653881	0
Gm28556	0	0	0	0	0	0		0	0	0	0	0	0
Atp6v1g3	0.00156191	0	0	0	0	0		0.000332842	0	0	0	0	0.0081972
Nek7	0.362482	2.4548	0.265244	0.243298	0.205373	0		0.350079	2.27767	0.231283	0.298102	0.181769	0.0624752
Gm28501	0.0400486	0.16312	0.0245204	0.029879	0.0220123	0		0.0412439	0.314907	0.0242366	0.0404601	0.0185967	0.0118999
Gm5833	0.0011449	0	0.000720715	0.00117106	0.00123268	0		0.000603004	0	0.00121471	0	0.000646777	0
Lhx9	0.313134	1.65625	0.159138	0.181884	0.215557	0		0.258357	1.57737	0.14376	0.164981	0.178897	0
2310009B15Rik	0.123642	0.194894	0.100553	0.119861	0.121222	0.0414993		0.133961	0.203976	0.0972343	0.105192	0.119813	0.0763682
1700019P21Rik	0	0	0	0	0	0		0.000164	0	0	0	0	0
Dennd1b	1.86885	2.92967	1.70791	1.71566	1.92598	1.34225		1.69627	2.56956	1.62986	1.59099	1.74709	1.91712
4930596I21Rik	0	0	0.000436088	0	0.00112272	0		0.000299671	0	0.00038302	0	0	0
Crb1	0.127635	0.336062	0.24385	0.140381	0.137487	0		0.146996	0.439853	0.237861	0.147342	0.137848	0.0169116
4933436E23Rik	0	0	0	0	0.000499321	0		0.000178255	0	0	0.000901349	0.000712141	0
Gm34816	0	0	0	0	0	0		0	0	0	0	0	0
Zbtb41	0.219877	0.201357	0.254636	0.241424	0.279245	0.734201		0.232016	0.254547	0.300878	0.290744	0.273793	0.272315
Aspm	0.00636349	0	0.00753663	0.0114485	0.0065908	0		0.00719781	0	0.00785297	0.00532372	0.0074769	0.00769434
F13b	0.00040459	0	0	0	0.00069158	0		0	0	0.00110291	0	0	0
Cfhr1	0	0	0	0	0	0		0.000131653	0	0	0	0	0
Cfhr4	0.00030897	0	0.00107905	0	0.000376996	0		0.000229787	0	0.000567034	0.00307003	0.000508749	0
Cfhr2	0.00139731	0.00787144	0	0	0	0		0	0	0.00132141	0	0.00092801	0
Cfh	0.00826789	0.0402588	0.00459149	0.0162846	0.00752008	0		0.00620561	0.013772	0.00862219	0.0119057	0.00419009	0.00374407
Kcnt2	2.4304	0.268985	2.04362	1.55075	1.73942	0.478175		2.65065	0.422985	1.84389	1.6511	1.66486	0.491203
4930590L20Rik	0.0674432	0.0202845	0.0626227	0.0488916	0.045348	0		0.0884317	0.0187426	0.0693607	0.0718847	0.0584973	0.0291396
Cdc73	0.812696	1.10739	0.890106	0.786397	0.845191	0.632168		0.818901	1.05193	0.840756	0.876763	0.813865	1.06772
B3galt2	0.363619	0.171382	0.208693	0.285723	0.208047	0.0621604		0.37803	0.225107	0.21086	0.312739	0.242402	0.258266
Glrx2	0.302096	0.320698	0.310981	0.333548	0.355559	0.371749		0.344605	0.300592	0.347311	0.373735	0.376966	0.431654
Ro60	0.757079	0.450426	0.68467	0.635987	0.63319	0.4151		0.675831	0.456395	0.682173	0.642097	0.686367	0.775389
Uchl5	0.178383	0.133717	0.166986	0.20197	0.208929	0.425494		0.171584	0.135626	0.167582	0.164602	0.217802	0.249247
Gm29170	0.0798785	0.060266	0.0983445	0.102207	0.0978357	0.0999141		0.0927813	0.0748486	0.0958335	0.0858432	0.107005	0.0797903
Rgs2	0.0374113	0.0460594	0.0646876	0.0539279	0.0563289	0		0.0387127	0.0278582	0.0436582	0.0540904	0.0493418	0.065516
Rgs13	0.0068172	0	0.000535712	0	0.00271949	0		0.0108705	0	0.00177615	0.00220477	0.00108763	0
Rgs1	0.000739955	0	0	0	0.000311548	0		0.000492493	0	0	0.00120486	0	0
Rgs21	0	0	0.000509191	0.000971422	0.000379132	0		0.00024066	0	0	0	0.000768518	0
Rgs18	0	0	0.00151646	0	0.000178706	0		0	0	0	0	0	0
Gm29514	0.510341	0.364666	0.630662	0.730143	0.896025	0.705948		0.428143	0.417606	0.610568	0.62177	0.738426	0.944895
Brinp3	4.98121	5.27266	9.07175	7.85934	8.81642	7.34297		4.4909	5.43432	9.29449	7.70235	8.37643	10.1968
A230059L01Rik	0.00283674	0.00608317	0.00497263	0.00328574	0.00591848	0		0.00209405	0.00253901	0.00716065	0.00450844	0.00635147	0.0160652
Gm15584	0.0435132	0.0281533	0.0978446	0.0691489	0.0925773	0		0.0438081	0.0306643	0.100325	0.0703348	0.0977052	0.0865049
Gm29515	0	0	0	0	0	0		0	0	0	0	0	0
Gm29020	0	0	0	0	0	0		0	0	0.000614399	0.000609247	0.000405976	0
Gm29398	0.00105142	0	0.000669432	0.00361091	0.0011181	0		0.000266978	0	0.00114862	0	0.00112976	0
Pla2g4a	0.00750452	0.00766911	0.00297011	0.00791711	0.00688397	0		0.0108959	0.00304155	0.00820542	0.00204415	0.00712564	0.0251584
Ptgs2os	0.0134955	0	0.00270079	0.000879649	0.0066622	0		0.0214688	0	0.00255296	0	0.00805126	0
Ptgs2	0.00566038	0	0.00116663	0	0.00234333	0		0.0169748	0	0.00575458	0	0.00162733	0
Ptgs2os2	0.000794746	0	0.00132475	0	0.000546576	0		0.000315898	0	0.000590194	0	0.000821294	0
Pdc	0	0	0.000639114	0	0.000461874	0		0	0	0	0	0.000780466	0
2310030A07Rik	0	0	0	0	0.000249187	0		0.00047957	0	0.000857279	0	0	0
Odr4	0.29656	0.385853	0.323935	0.300383	0.272717	0.094852		0.35516	0.374616	0.327303	0.294961	0.258978	0.269637
Tpr	1.67033	1.79909	1.98305	1.82893	1.81369	1.95529		1.60046	1.82262	1.96047	1.94702	1.91843	1.99871
Prg4	0.00672491	0.003657	0.00725422	0.00225373	0.00444614	0		0.00513154	0.00146737	0.00418982	0.00298674	0.00451785	0.0081972
Hmcn1	0.0487157	0.0510997	0.280978	0.66824	0.317246	0		0.0554031	0.0412577	0.261038	0.698189	0.295687	0.050171
Gm20631	0.000599106	0	0.0127704	0.0160766	0.00897212	0		0.00499694	0.00275831	0.0158168	0.0290848	0.0104011	0
Gm29188	0	0	0	0	0	0		0	0	0	0	0	0
C730036E19Rik	0.000723021	0	0.000458789	0.00076899	0.00056808	0		0	0	0.000905276	0	0.000358025	0
Gm47985	0	0	0	0	0	0		0	0	0	0	0	0
Gm8947	0	0	0	0	0	0		0	0	0	0	0	0
Gm47995	0	0	0	0	0	0		0	0	0	0	0	0
3110040M04Rik	0	0	0	0	0	0		0	0	0	0	0	0
Gm47996	0	0	0	0	0	0		0	0	0	0	0	0
Gm10138	0.101181	0.147954	0.115185	0.125907	0.114271	0.0939355		0.115643	0.161614	0.129978	0.192812	0.140306	0.108815
Ivns1abp	0.43386	0.401113	0.51167	0.568881	0.573132	0.765579		0.42212	0.491163	0.583727	0.620706	0.613156	0.80711
Swt1	0.664193	0.886872	0.792733	0.728157	0.75892	0.787254		0.655169	0.957622	0.799476	0.792969	0.734728	1.04977
Trmt1l	0.611543	0.615773	0.646525	0.68266	0.645714	0.972064		0.600472	0.730722	0.691077	0.673465	0.653031	0.781787
Rnf2	0.208139	0.256471	0.334639	0.304349	0.291594	0.235248		0.24806	0.328564	0.342899	0.26549	0.321125	0.49228
Gm28181	0	0	0	0	0	0		0	0	0	0	0	0
Niban1	0.00127879	0	0.00690362	0.00667192	0.00778909	0		0.000831151	0.00692198	0.00546207	0.00286322	0.0104039	0.0179188
2810414N06Rik	0.00334122	0.00604988	0.00572982	0.00220507	0.00293741	0		0.00259141	0.00627782	0.00193832	0.00716301	0.00433098	0
Edem3	0.656442	0.670829	0.656789	0.667331	0.643589	0.7143		0.638854	0.663188	0.62767	0.688554	0.633367	0.674567
1700025G04Rik	1.18147	1.2706	1.95315	2.35687	1.94015	2.74478		1.30801	0.93322	1.86096	2.04983	1.97738	2.09356
Gm28610	0.000650069	0	0.00663117	0.00443688	0.00456902	0		0.00253301	0	0.00632625	0.00438647	0.00385042	0.0256871
Gm36920	0	0	0.00307845	0	0.00287224	0		0.00030673	0	0.0011331	0.00208181	0.000233638	0
Tsen15	0.189248	0.233866	0.238505	0.221875	0.263032	0		0.185377	0.126366	0.215977	0.189934	0.255639	0.368359
Colgalt2	0.105267	1.09897	0.162458	0.220095	0.181337	0.289152		0.108657	1.04422	0.133853	0.17346	0.152982	0.169306
Rgl1	0.845199	0.681305	1.2201	1.10415	1.22598	0.404891		1.0536	0.654478	1.19889	0.95511	1.10575	0.691807
Gm15479	0.000441012	0	0.00257024	0.00205583	0.0033665	0		0.00146378	0.00303367	0.00147401	0	0.000844765	0
Gm28792	0.0158728	0.0099455	0.0132663	0.00724202	0.0133122	0		0.0158142	0.0146044	0.0142022	0.0114278	0.0202596	0.0068182
Apobec4	0.0380113	0.0254442	0.0625775	0.0427896	0.045867	0		0.0503013	0.0314701	0.0693226	0.0472794	0.0638816	0.0739209
Arpc5	0.143939	0.124373	0.163304	0.176277	0.164946	0.0718092		0.208995	0.21549	0.201803	0.139697	0.181085	0.17881
Ncf2	0.00796993	0.00588141	0.000987213	0.00350043	0.00460173	0		0.0073103	0.0136595	0.0119555	0.00854538	0.00394128	0.00947515
Smg7	0.929517	1.06835	1.04221	0.983222	1.04545	0.791602		0.984222	1.10548	1.08255	0.96741	1.06439	1.03777
Gm28791	0.072584	0.0588346	0.0887109	0.0909794	0.075533	0		0.074767	0.0756358	0.0781326	0.0615128	0.0754986	0.0530502
Nmnat2	2.76947	1.90647	2.15769	1.81832	1.90925	3.13336		2.59416	1.92119	2.15405	1.88688	1.91214	2.11174
Gm28960	0.0566915	0.039273	0.0390899	0.0148624	0.0331239	0.10366		0.0522977	0.0340044	0.0416724	0.0303092	0.042861	0
Lamc2	0.0415713	0.0206297	0.0134985	0.00894613	0.0106642	0		0.038399	0.0042907	0.0075055	0.0118279	0.0106601	0.0473136
Lamc1	0.374437	0.345065	0.457312	0.381377	0.42085	0.294413		0.441131	0.317606	0.48545	0.394163	0.404457	0.56041
E330020D12Rik	0.00486281	0.0120731	0.00570132	0.0139725	0.0098586	0		0.00438469	0.00462257	0.00621864	0.00593891	0.00579596	0.01428
Shcbp1l	0.0534997	0.0202368	0.0980387	0.0664298	0.0719558	0		0.0647754	0.0245185	0.0774975	0.0521556	0.0873338	0.0587137
Dhx9	0.609314	0.767829	0.792288	0.675162	0.660624	0.627113		0.6329	0.741276	0.776988	0.640029	0.638129	0.688653
Npl	0.0375786	0.0114589	0.0435193	0.0943443	0.0377734	0		0.0355209	0.0214597	0.0546176	0.0858614	0.0334047	0.0245416
Rgs8	0.392104	0.246245	0.231933	0.300644	0.259409	0.290982		0.34322	0.155371	0.19384	0.260784	0.23938	0.158823
Gm29529	0.000914093	0	0.000506688	0.001525	0.00143918	0		0.000420627	0.000989471	0.000519171	0.000884209	0.000876903	0.00326747
C230024C17Rik	0.0427722	0	0.0085935	0.00203386	0.00730322	0		0.0294925	0.00719162	0.00792961	0.00470411	0.00676488	0.00634747
Rgs16	0.227109	0.00633856	0.012336	0.0301484	0.0112333	0		0.140877	0.0107452	0.0132233	0.0164374	0.0146089	0.0190571
Gm28513	0.00315018	0	0.0084177	0.00862145	0.0176057	0		0.000120865	0.00342493	0.00732538	0.00701225	0.0196787	0.0210304
Rnasel	0.0406267	0.109454	0.0911033	0.068213	0.0855473	0.373451		0.0401131	0.121069	0.0998465	0.0706757	0.0855995	0.0877509
Gm28512	0.000413075	0	0.000506201	0	0.00120975	0		0.000398918	0	0	0	0	0.00409987
Rgsl1	0.0734164	0.0151273	0.0256451	0.0549034	0.044728	0.137073		0.0696302	0.0106637	0.0312431	0.0500279	0.0498261	0.0191052
Teddm2	0.127654	0.0326883	0.0730659	0.143385	0.104216	0.129293		0.155446	0.0350362	0.0821139	0.114276	0.102792	0.0848281
Teddm1b	0.000434448	0	0.00149319	0.00449116	0.00086237	0		0.000754085	0	0	0.00114122	0.0019372	0.00261017
Teddm1a	0.00125636	0	0.00087661	0.000906124	0.00039256	0		0.000207172	0	0	0	0.000513457	0
Glul	0.0663437	0.137695	0.0666685	0.0994432	0.0641941	0		0.0601096	0.0842459	0.0706587	0.132516	0.0607305	0.115849
Gm29290	0	0	0	0	0	0		0	0	0	0	0	0
Gm29291	0	0	0.000338588	0	0	0		0.000256964	0	0	0	0	0
Gm28286	0	0	0	0	0	0		0	0	0	0	0	0
A830008E24Rik	0.000919778	0	0.00224093	0.0131512	0.00244671	0		0.00123879	0.00616518	0.001096	0.000754097	0.00130945	0.00374407
Zfp648	0	0	0	0	0.00099858	0		0.000256652	0	0.000645748	0	0.00234121	0
4930452N14Rik	0	0	0.000927033	0	0	0		0	0	0.000469118	0	0.000323315	0
4930532M18Rik	0.000639346	0	0	0	0.000463284	0		0	0	0.000705882	0	0	0
Cacna1e	3.33603	19.8768	6.07371	3.72574	3.97697	8.97393		5.19574	18.3624	5.80126	3.6798	3.90857	7.31922
Gm29282	0.00173287	0	0.0141402	0.0110886	0.0103422	0		0.00255842	0.00182815	0.0126656	0.00478108	0.00698701	0.064087
Gm41979	0	0	0	0	0.000403885	0		0	0	0	0	0.000484385	0
Gm9530	0.000504211	0	0.00691717	0.00767113	0.0058326	0		0.00266222	0	0.00689916	0.0103216	0.00556803	0.0180685
Gm57167	0.00198246	0	0.00766921	0.00636117	0.0051857	0		0.00201038	0.00475215	0.00745901	0.00503974	0.00393836	0
Ier5	0.00873868	0.0107212	0.00554576	0.0135322	0.00941001	0		0.0127081	0.0178746	0.0118971	0.0129275	0.0128762	0.039928
Mr1	0.00121674	0.00955617	0.00119635	0.00182559	0.000810875	0		0.00109417	0.0125962	0.00186977	0.00108889	0.000501647	0.0134685
Stx6	0.322477	0.332677	0.426544	0.443663	0.45225	0.619761		0.385547	0.405694	0.425976	0.43679	0.43488	0.59608
BC034090	0.0126101	0.0563004	0.0281289	0.0398623	0.0376102	0		0.00795034	0.109859	0.0284351	0.0289656	0.0378095	0.129752
Gm37622	0	0	0.000413282	0	0.000494342	0		0	0	0	0	0	0
Gm57136	0.000367182	0.00675665	0	0.00159996	0.000332478	0		0.000617023	0	0.00314002	0.00110131	0.000608153	0.0114267
Xpr1	1.34078	3.08593	1.98827	1.66344	1.70915	2.2019		1.40058	2.55263	1.98078	1.50687	1.6519	1.99192
Gm5532	0	0	0.00211444	0	0.00169253	0		0.000588291	0.0143172	0.000905661	0	0.00307438	0.00816989
Acbd6	1.25576	1.24152	1.5985	1.6603	1.80724	2.31846		1.24147	1.2725	1.57443	1.62649	1.71534	2.13391
Lhx4	0	0	0.00358943	0	0.00558544	0		0.0011122	0.00336717	0	0.00107792	0.00339407	0
Qsox1	0.0962179	0.114837	0.170059	0.143474	0.182501	0.272963		0.0830976	0.119946	0.180503	0.157421	0.190046	0.187031
Gm37571	0.0225722	0.042279	0.0298765	0.0251776	0.0383105	0.0718092		0.021947	0.063195	0.0479818	0.025911	0.0414609	0.0468141
Cep350	1.73613	2.34496	2.36419	2.15171	2.44796	2.22853		1.75576	2.30115	2.46832	2.18992	2.45017	2.33492
Tor1aip1	0.20612	0.349151	0.228406	0.238187	0.217865	0.213275		0.19471	0.30325	0.22129	0.264436	0.225818	0.306948
Tor1aip2	0.781964	0.823856	0.777289	0.77028	0.819271	0.770184		0.800222	0.764882	0.933904	0.809948	0.914503	1.02807
Fam163a	0.508642	0.558421	0.0524217	0.257539	0.139451	0.196469		0.405563	0.6425	0.0482589	0.221606	0.146462	0.742353
Gm30472	0	0	0	0	0	0		0.000248759	0	0	0	0.000336495	0
Tdrd5	0.248463	0.143489	0.204323	0.187863	0.262569	0.113631		0.218452	0.080578	0.215813	0.182247	0.274642	0.268513
4930518J20Rik	0.000829711	0	0.000316951	0	0.00212817	0		0.000292009	0	0.000902413	0	0.000149801	0
Nphs2	0.000624029	0	0.000538083	0	0.000692267	0		0.000222937	0	0	0	0.00023067	0
Axdnd1	0.0137352	0	0.0110229	0.00885774	0.0129713	0		0.0155887	0.0151062	0.0103198	0.00531773	0.00950559	0.0129775
Gm2000	0.000743092	0	0	0	0.000210607	0		0	0	0.00163263	0	0.000941089	0
Soat1	0.249051	0.341606	0.137133	0.150532	0.167045	0.0550552		0.238133	0.327502	0.165168	0.144169	0.18595	0.294208
Abl2	0.949482	1.61212	1.00947	0.946015	0.894375	1.35985		1.0587	1.4481	0.909049	0.888289	0.917563	0.837495
Tor3a	0.0312603	0.0689414	0.0532865	0.0362598	0.0346263	0		0.0362858	0.0333016	0.0413513	0.0466922	0.0310881	0.138418
Fam20b	0.278426	0.217134	0.436576	0.36386	0.40516	0.336524		0.259939	0.347989	0.396383	0.42237	0.438844	0.483588
Ralgps2	1.25507	1.68946	1.74289	1.56725	1.69253	2.69343		1.38394	1.88834	1.68003	1.41175	1.69731	1.49374
Angptl1	0.0244417	0.0318995	0.0311616	0.0307909	0.0335751	0.0414993		0.030136	0.0103389	0.0382863	0.0229004	0.0346257	0.00767137
4930439D14Rik	0.00447521	0	0.0105306	0.0111057	0.0077553	0		0.00351571	0.00328629	0.00860941	0.003789	0.00528649	0.00672794
Gm28694	0.00154473	0	0.00107196	0	0.00259357	0		0.00241116	0.00883327	0.00285015	0	0.00368684	0.0170151
Tex35	0.00265456	0.00774335	0.00157669	0.00383892	0.00407643	0		0.00522155	0.00231049	0.0033127	0.00457282	0.00148978	0.0103156
Rasal2	5.15939	3.94736	3.15201	3.51826	3.33568	5.60118		4.85501	4.00714	2.96258	3.63083	3.20191	6.86762
Cryzl2	0.00266187	0.0121883	0.0018981	0.00263207	0.0015705	0		0.00273636	0	0.00459082	0.00370461	0.00193939	0.00330168
Gm15486	0.000682049	0	0.000464816	0	0.000553032	0.0621604		0.00130315	0	0	0.00102992	0.000580883	0.0338185
Sec16b	0.00991872	0	0.012398	0.00955663	0.00586517	0.0533527		0.00737602	0.00325416	0.0090575	0.0073449	0.00906226	0.22917
Brinp2	2.99035	0.940853	1.21996	1.62621	1.46728	0.454		2.71621	0.902773	1.28596	1.63711	1.52063	0.358723
Astn1	3.76419	3.61077	4.6933	4.37554	3.8179	1.40761		3.80518	3.36678	4.54272	4.12172	3.66627	1.55944
Gm37679	0.231677	0.242506	0.267071	0.283317	0.222819	0		0.255613	0.278442	0.339498	0.308681	0.270904	0.133236
Pappa2	0.0164168	0.00824791	0.0395827	0.0163888	0.0542751	0.916816		0.0139886	0.0124558	0.0587701	0.0316684	0.054585	0.87358
1600012P17Rik	0	0	0	0	0	0		0	0	0	0	0	0
4930562F17Rik	0.0007169	0	0.00131344	0	0.00121897	0		0.00165522	0	0	0.0026112	0.000885393	0
Cop1	1.31021	1.65493	1.46452	1.44767	1.59533	1.84845		1.23763	1.28666	1.42358	1.36134	1.44338	1.68006
Tnr	4.46627	8.4452	3.71169	4.69445	4.2861	3.07461		5.16992	8.24348	3.86029	4.76966	4.17303	3.89543
Gm10530	0.00122612	0.00681915	0.0016906	0.00440279	0.000968926	0		0.00285432	0.00379369	0.00115031	0.00132695	0.00392265	0.00640226
Gm38039	0.00189024	0	0.00168734	0.00483212	0.00302423	0		0.00226537	0	0.0037769	0.00669994	0.00331849	0.00642776
Gm37294	0	0	0	0	0	0		0	0	0	0	0	0
4930523C07Rik	0.00305609	0	0	0	0	0		0.0027375	0	0.00230625	0.00255911	0.000905175	0
4930562F07Rik	0	0	0	0	0	0		0	0	0	0	0	0
Tnn	0	0	0.00187549	0.00110278	0.00182099	0		0.0013178	0.00374104	0.00183421	0.00291622	0.0015827	0.0570526
Mrps14	0.0772369	0.0986582	0.0833374	0.100498	0.103287	0		0.0876157	0.14637	0.112209	0.129188	0.133426	0.061986
Cacybp	0.102018	0.211875	0.210793	0.172648	0.177028	0.0621604		0.113178	0.259147	0.240584	0.195936	0.171657	0.142955
Rabgap1l	3.89327	4.56402	4.80158	4.36011	4.58883	5.54575		4.20927	4.54161	4.7364	4.21965	4.55216	4.64676
Gm36975	0.268937	0.339385	0.435585	0.32087	0.335592	0.594679		0.368684	0.433414	0.487652	0.440801	0.426769	0.414672
Gm37529	0.097207	0.192592	0.159107	0.144239	0.14483	0		0.127544	0.130794	0.153177	0.148463	0.128614	0.147218
Gpr52	0.00446704	0.0173156	0.00499379	0.00863508	0.00711097	0		0.00411856	0.0125361	0.00700758	0.00530146	0.00677414	0.00627548
Gm37328	0.00231106	0	0.00198505	0	0.00165508	0		0.00376356	0	0.000521114	0.00209699	0.00067034	0.00409987
Gm37083	0.000749644	0	0.00319132	0	0.00140431	0		0.00225009	0	0	0.00532011	0.00525473	0
Gm38060	0	0	0	0	0	0		0	0	0	0	0	0
Rc3h1	1.028	0.959743	0.952373	0.710209	0.817389	1.06768		1.01058	0.919814	0.981115	0.918307	0.818974	0.860413
Serpinc1	0.0390965	0.0339058	0.030044	0.0509785	0.0345561	0.0414993		0.0309919	0.0330799	0.0345274	0.0481174	0.0374994	0.0472084
Zbtb37	0.287045	0.328843	0.286266	0.292854	0.284769	0.583531		0.269101	0.334483	0.31863	0.304585	0.282442	0.378784
Gm37362	0.00178102	0.00778988	0.0017236	0	0.00132288	0		0.000686859	0	0.00233531	0.000935827	0.00197231	0
Gas5	0.332555	0.585458	0.457309	0.398459	0.361199	0.0414993		0.417532	0.490629	0.519041	0.440755	0.430182	0.340599
Dars2	0.138621	0.105786	0.136938	0.116465	0.123071	0.0550552		0.135083	0.146244	0.142556	0.142528	0.152774	0.123758
Gm37634	0.000752153	0	0.00139887	0.00366645	0.000388875	0		0.000705473	0	0	0.00152307	0.000560932	0
Cenpl	0.00788295	0.0299396	0.0160577	0.0172825	0.0154914	0.0414993		0.00862769	0.0172317	0.0185083	0.0125619	0.0151963	0
Klhl20	0.268075	0.266718	0.275225	0.293028	0.33991	0.224866		0.273573	0.256234	0.300297	0.250078	0.310238	0.487395
Ankrd45	0.469293	0.438746	0.458938	0.410074	0.468768	0.431543		0.439753	0.426168	0.504561	0.406376	0.481357	0.281947
Tex50	0.0500252	0.0294852	0.0364654	0.0321008	0.0448839	0		0.044715	0.0289557	0.0448536	0.0383534	0.050469	0.0305424
ENSMUSG00000121369	0.0020018	0.00843293	0.00175946	0.00177507	0.00283585	0		0.00151741	0.00450663	0.00158766	0.00267957	0.00247671	0
Prdx6	0.35914	0.209921	0.23619	0.30088	0.252787	0.280691		0.349872	0.185548	0.259466	0.335342	0.268468	0.254855
Tnfsf4	0.00150004	0	0.00138201	0.0043126	0.000426205	0		0.00092875	0.00362775	0.00152828	0	0.00187802	0
Tnfsf18	0	0	0	0	0	0		0.000540411	0.00802672	0.000939159	0.000851976	0	0
Fasl	0.00286412	0	0.0077445	0.00999986	0.00819722	0		0.00342572	0.00461228	0.00875559	0.0137508	0.00993288	0.0112313
Suco	0.90087	0.976528	0.931013	0.903181	0.80876	0.946575		0.861372	0.978607	0.933398	0.927697	0.856264	0.770186
Gm57181	0	0	0.000627526	0	0	0		0.000494823	0	0.00139449	0	0.000392572	0.0107701
Gm31925	0	0	0	0.00223906	0.000268385	0		0.000453602	0	0	0	0	0
4930558K02Rik	0.00961141	0.019047	0.023208	0.0229515	0.0209147	0.0899151		0.0114073	0.0249701	0.0232661	0.027669	0.0234349	0.00729653
Pigc	0.117625	0.0956826	0.123504	0.133153	0.136496	0		0.11205	0.100117	0.127562	0.132321	0.129478	0.177489
Gm38304	0.0417238	0.0217028	0.0356912	0.0544439	0.0498765	0		0.0377825	0.0329062	0.0549821	0.0541428	0.0547641	0.0606044
Dnm3	5.51983	5.5028	6.70909	6.88064	6.87097	5.84267		4.77949	5.47739	6.61102	6.96282	6.91678	4.53197
2810442N19Rik	0.000896758	0	0.0019539	0.00292173	0.00249429	0		0.00152117	0	0.00271364	0.0010346	0.00135736	0.00701241
Dnm3os	0.0210278	0.0256632	0.0206194	0.0257098	0.0267927	0		0.0204569	0.0481983	0.0298651	0.034876	0.0414945	0.0286865
Mettl13	0.0869353	0.131732	0.0752178	0.0870653	0.0799476	0.0868116		0.0834574	0.136948	0.0839192	0.096676	0.0868005	0.0525562
Vamp4	0.391065	0.690948	0.618919	0.606072	0.690186	0.631225		0.395253	0.52348	0.636115	0.627894	0.684801	0.520571
Myoc	0.000451866	0	0.00220139	0.0013099	0.0028642	0		0.000712336	0.00412333	0.00203546	0.00638717	0.00214224	0
Myocos	0	0	0	0	0.000333984	0		0.000871316	0	0	0	0	0
Prrc2c	2.68673	3.48494	3.65503	3.272	3.12743	3.21535		2.77247	3.42298	3.80961	3.36187	3.20875	2.74524
Fmo4	0	0	0	0.00178892	0	0		0	0	0.000748657	0	0	0
Fmo1	0.00466079	0.0310472	0.00603609	0.0109724	0.00985563	0		0.00545216	0.016451	0.00824229	0.0160623	0.00813713	0
Fmo2	0	0	0	0	0.000273408	0		0.000496162	0	0	0	0	0
Fmo6	0	0	0	0	0	0		0.000256073	0	0	0	0	0
Fmo3	0	0	0	0	0	0		0	0	0	0	0	0
Gm37273	0	0	0.000520139	0	0	0		0	0	0	0	0.000269346	0
Mroh9	0.000435385	0	0	0	0	0		0.000295084	0	0	0	0	0
Prrx1	0.0170403	0.0442234	0.0101133	0.0164834	0.0100632	0		0.0136481	0.0285787	0.0117399	0.0248968	0.00321382	0.0093022
Gm20471	0.000962627	0	0	0	0	0		0.00230791	0	0	0.00121325	0.000367578	0
Gorab	0.0711081	0.0732504	0.113519	0.113053	0.100512	0		0.0798214	0.0779221	0.0999761	0.117712	0.0947777	0.0887219
Gm29500	0	0	0	0	0	0		0	0	0	0	0	0
Mettl11b	0.00139568	0.00398495	0.00431244	0.0159279	0.0027877	0		0.000520125	0	0.0130702	0.0104976	0.00323074	0
Kifap3	2.75013	2.29454	2.90833	3.00143	2.83188	2.6041		2.85604	2.28714	3.08447	2.92255	3.15105	3.15063
Scyl3	0.293663	0.269031	0.315832	0.344876	0.300483	0.25648		0.305796	0.387538	0.304528	0.317609	0.340408	0.390871
BC055324	0.0195371	0.0645805	0.0476276	0.0381879	0.0328137	0.0877932		0.0229481	0.031622	0.0459783	0.0441253	0.0347311	0.0317135
Mettl18	0.015864	0.0205524	0.0197968	0.0246294	0.0179661	0		0.0209725	0.033873	0.0382038	0.0183474	0.0209029	0.0158455
Gm57120	0	0	0	0	0.000386637	0		0.000196406	0	0	0	0	0.00701241
Sele	0	0	0	0	0	0		0	0	0	0	0	0
Sell	0	0	0	0	0	0		0	0	0	0	0	0
Selp	0.000496817	0	0	0	0.000381611	0		0	0.0034354	0.000914999	0	0	0
Gm16587	0	0	0	0	0	0		0	0	0	0	0	0
Gm16548	0.000310177	0	0	0.000664713	0	0		0	0	0	0	0	0
F5	0.00181125	0.00507136	0.00402153	0.00109792	0.00252432	0		0.00141256	0	0.00402702	0	0.00122858	0
Slc19a2	0.0560584	0.0998766	0.0819195	0.0776776	0.103708	0.0868116		0.0618544	0.0577779	0.074931	0.0894218	0.0918006	0.138647
Ccdc181	0.0608277	0.113163	0.0772029	0.0421338	0.0626861	0.0718092		0.0720811	0.0848665	0.0874239	0.069415	0.06318	0.0578225
Blzf1	0.221839	0.261986	0.255948	0.218082	0.240825	0.0533527		0.226457	0.307524	0.278875	0.242587	0.237693	0.178371
Nme7	0.50852	0.660003	0.635933	0.542202	0.529948	0.327544		0.556049	0.590596	0.634575	0.481298	0.51725	0.332322
Atp1b1	1.79708	1.78781	1.63102	2.16443	1.97733	2.73842		1.78736	1.77165	1.43389	1.94286	1.70843	2.32488
Gm32391	0.0386094	0.0187214	0.0400772	0.0347899	0.0556741	0		0.0602975	0.00751867	0.0322126	0.0463676	0.06971	0.0536762
Gm26685	0.000462305	0	0	0	0	0		0.00124358	0	0.000701544	0	0	0
Gm37754	0.00125477	0	0.00131722	0	0	0		0.000212732	0	0.000629926	0	0	0
Gm37853	0.00276503	0	0.00255056	0	0.0023409	0		0.00407472	0	0.00249133	0	0	0
Gm37184	0.0322608	0	0.00149107	0	0	0		0.0312965	0	0.0026365	0	0.00121233	0.00772494
Gm36945	0.00171414	0	0	0	0	0		0.000694006	0	0	0	0	0
Dpt	0.000727253	0.0125025	0	0	0.000913073	0		0.000854654	0	0	0	0.000545793	0
Gm32569	0.00330217	0.00729555	0.0162187	0.010807	0.0155396	0.0939355		0.00614134	0.00699062	0.0115077	0.00847168	0.0168887	0.0529058
Gm32652	0	0	0.00201019	0.000845772	0.00104733	0		0.00112502	0	0.002782	0	0.00246425	0.0047446
Gm20743	0.00586627	0	0.0116987	0.0106922	0.0193898	0.361482		0.00706035	0.0070893	0.0118596	0.0180866	0.0249068	0.5626
Xcl1	0	0	0	0	0	0		0.000401139	0.00318194	0.000623936	0	0.000350949	0.00672927
1700029M03Rik	0	0	0	0	0	0		0	0	0	0	0	0
4930568G15Rik	0.0575713	0.0178263	0.0467237	0.039109	0.0551654	0		0.042472	0.02767	0.0533734	0.0449713	0.0417481	0.0492172
Tbx19	0	0	0.00327486	0	0.00102404	0		0	0	0.00978321	0	0.000880829	0
Sft2d2	0.00910486	0.0453524	0.0153707	0.00636456	0.00556412	0		0.00966206	0.0301412	0.0130508	0.00559945	0.00800258	0.0104671
Tiprl	0.233661	0.351302	0.326327	0.300947	0.327652	0.140164		0.266128	0.274717	0.348807	0.305633	0.351432	0.309555
Gm38190	0.0758086	0.12415	0.0981182	0.0732365	0.0911033	0.0550552		0.0695741	0.0646538	0.106003	0.0897786	0.104594	0.0468796
Gpr161	0.0292346	0.0287182	0.051171	0.0501956	0.0510588	0		0.0386553	0.0290909	0.0516336	0.0730303	0.0461562	0.0144715
Dcaf6	2.70393	1.63083	1.56427	1.47515	1.42912	1.60379		2.54304	1.52119	1.43822	1.37001	1.35248	1.28419
Gm37864	0.0239047	0.0218189	0.0166823	0.0238812	0.0121627	0		0.0168061	0.00501736	0.0143243	0.0104999	0.011349	0.0164835
Mpc2	0.481147	0.332592	0.38618	0.475943	0.513833	0.946874		0.511345	0.408957	0.395713	0.430942	0.476981	0.562846
Adcy10	0.0468693	0.0279605	0.040224	0.0327672	0.0360775	0		0.0672634	0.0137216	0.0329469	0.0502047	0.0472492	0.0150138
Gm38325	0.000856166	0	0	0	0	0		0.00151644	0	0	0.00120388	0.000252032	0
Mpzl1	0.294676	0.285784	0.21184	0.245237	0.223396	0.113631		0.298045	0.294612	0.221866	0.241782	0.196213	0.377439
Rcsd1	0.109402	0.0136613	0.00321409	0.00756508	0.00475881	0		0.108987	0.00631511	0.00365886	0.0112923	0.0091306	0.0484428
Gm37073	0	0	0	0	0	0		0	0	0	0	0	0
Creg1	0.260154	0.0884381	0.089888	0.135038	0.100644	0.0877932		0.208172	0.0766408	0.103119	0.115139	0.106858	0.0378533
Gm36972	0.000484933	0	0	0	0	0		0	0	0	0	0	0
Gm16565	0.00748487	0	0.00107496	0.00296381	0.00220475	0		0.0110586	0	0.00092602	0.00259526	0.00209744	0
Cd247	0.0760227	0.00555467	0.0136617	0.0210466	0.0113152	0		0.0908066	0.0156212	0.0131376	0.0306464	0.00892648	0.00728196
Gm37469	0	0	0	0	0	0		0.000256321	0	0	0	0	0
Pou2f1	1.85053	1.75904	1.30688	1.6542	1.4008	1.42213		1.67209	1.52558	1.26984	1.47217	1.31694	1.48856
Gm26665	0.00170291	0	0.00212171	0.00515949	0.00199116	0		0.00293804	0.00145895	0.00439997	0.00238708	0.0018876	0
Gm57142	0.0127018	0.00949103	0.000557309	0	0.000503478	0		0.00732716	0.00976601	0.000553937	0.000974969	0.000596046	0
Gm37923	0.000661287	0	0	0	0	0		0	0	0	0	0	0
Dusp27	0.0482221	0.0334984	0.000441201	0.00287171	0.00183628	0		0.0379386	0.0134829	0.00283412	0.0006639	0.00223807	0
Gpa33	0	0	0.000560206	0	0	0		0	0	0	0	0	0
Mael	0.00560869	0	0.000778585	0.00372678	0.00031245	0		0.00357744	0	0.000730921	0.0039399	0.00232913	0
Ildr2	4.22121	0.581389	0.952623	0.594569	0.497333	1.24619		3.6987	0.54753	1.0183	0.694547	0.533022	1.03426
5330438I03Rik	0.0111999	0	0.00200218	0.00117563	0.00138027	0		0.0102491	0.00602469	0.00473296	0.0026185	0.000833212	0.0119381
Gm57148	0.0017549	0	0.000690187	0	0	0		0.000682268	0	0	0	0.000267041	0
Gm15853	0.00358125	0.0174505	0.00265635	0	0.00460612	0		0.00422298	0.0029594	0.00307058	0.00266632	0.00269167	0
Tada1	0.0929191	0.126333	0.108249	0.115155	0.115574	0.113631		0.104313	0.133443	0.0925675	0.080178	0.116349	0.117321
Pogk	0.114864	0.115849	0.121595	0.140552	0.124278	0.346328		0.0987423	0.152109	0.141185	0.147896	0.126735	0.0480396
Gm4846	0.000379729	0	0	0	0	0		0	0	0.000561567	0	0	0
Gm4847	0	0	0	0	0	0		0	0	0	0	0	0
Fmo9	0	0	0	0	0	0		0.000289969	0	0	0	0	0
Gm16701	0.0102279	0.0205526	0.0256092	0.0302872	0.0295064	0		0.0127123	0.0355361	0.0185389	0.0230569	0.0281452	0.127996
Gm16701.1	0.0112885	0.0230705	0.0180515	0.0194582	0.0209933	0.175792		0.0127092	0.0352712	0.0225842	0.0129377	0.0173762	0.0285219
Fam78b	0.24813	1.04321	0.441971	0.446782	0.443721	2.02469		0.284758	1.03703	0.432257	0.439695	0.453722	1.02444
Uck2	0.302252	0.22362	0.225329	0.223414	0.2424	0.417787		0.320449	0.161778	0.234359	0.250056	0.239949	0.237385
Gm37982	0.0257325	0.0103357	0.0190015	0.0156395	0.022364	0		0.0302968	0.0236284	0.0193109	0.02336	0.0243958	0.0295331
Gm2453	0.00114659	0	0.00172392	0.00326205	0.000361839	0		0.000411378	0	0.00233347	0.000742558	0.000583488	0
Gm57182	0.0417753	0.0452084	0.0981	0.0848798	0.0708977	0.0718092		0.042633	0.0729026	0.110921	0.053721	0.0785755	0.0531557
Tmco1	0.143331	0.163772	0.197879	0.18073	0.176833	0.0899151		0.171728	0.234628	0.193045	0.176595	0.189711	0.156449
Aldh9a1	0.165222	0.0769143	0.211793	0.15183	0.202385	0.213545		0.156476	0.128084	0.233927	0.142693	0.190435	0.245853
Mgst3	0.207031	0.0808959	0.0658331	0.114526	0.139856	0.374068		0.184048	0.051634	0.0803567	0.112888	0.141571	0.238977
Lrrc52	0	0	0	0	0	0		0.000238332	0	0	0	0	0
Rxrg	0.0395559	0.0139639	0.124994	0.0495372	0.0489784	0		0.043481	0.0212785	0.131709	0.0470816	0.0521332	0.0106386
Lmx1a	0.00859366	0	0.389283	0.06474	0.137819	0		0.00534922	0.0192174	0.3888	0.0474645	0.133227	0
Gm20711	0.00560759	0.00246308	0.00611485	0.00331256	0.00447059	0		0.0064536	0.00895419	0.00891321	0.010022	0.00550437	0
Pbx1	6.06461	21.8118	8.83018	6.91463	6.56157	2.17869		5.46783	19.9319	6.9618	6.29352	5.945	3.94705
Gm37839	0	0	0	0	0	0		0	0	0.000607403	0	0.000741031	0
Nuf2	0.00190519	0	0.000825197	0.00622398	0.00227119	0		0.000829733	0.00318194	0.00275713	0	0.00312914	0
Rgs5	0.00692124	0	0.00266764	0.00405073	0.00820867	0		0.00980705	0.00545631	0.0018255	0.0125961	0.00459831	0
Rgs4	0.184467	0.0625489	0.0699496	0.053804	0.0403763	0		0.138073	0.0821349	0.0506607	0.0691946	0.0445576	0.0987796
Ccdc190	0.00417928	0.0189792	0.00283701	0.0028284	0.00368902	0		0.00605919	0.0139664	0.00183631	0.00773127	0.00132195	0.00387214
Gm15852	0.000328338	0.00267174	0.00155249	0.00229187	0.000332077	0		0.000205365	0	0.00136208	0.00125402	0.000551139	0
Hsd17b7	0.0893473	0.0448782	0.0742336	0.0561175	0.0534532	0.13397		0.0886723	0.0632677	0.0570077	0.0509984	0.0558598	0.292848
3110045C21Rik	0.0126219	0.00453595	0.0067791	0.00797384	0.00529542	0		0.0100719	0.0185182	0.00814028	0.00900709	0.00708154	0.00690887
Ddr2	0.00312177	0.0164023	0.00752768	0.00720201	0.0043973	0		0.00467522	0	0.00770917	0.0268351	0.0044156	0.0896101
Uap1	0.138934	0.0905776	0.104915	0.100089	0.11322	0.18647		0.128987	0.114695	0.119055	0.0997171	0.111496	0.105081
Gm37748	0.00261163	0.0068715	0.00262141	0	0.00165697	0		0.00347555	0	0.00259333	0	0.00192472	0.0176592
Gm37502	0	0	0	0	0	0		0.000546446	0	0.00056373	0	0	0
Uhmk1	0.224029	0.274247	0.268532	0.306837	0.288834	0.760131		0.254696	0.205348	0.292814	0.288815	0.300597	0.326667
4930500M09Rik	0.00243049	0	0.00188919	0.00127793	0.00147239	0		0.00134384	0	0.00221033	0.00218002	0.000502393	0
Sh2d1b2	0.00046257	0	0	0	0	0		0.00120622	0	0	0	0	0
Gm6345	0.00802965	0.0145264	0.020558	0.00711816	0.012427	0		0.0118319	0.00839466	0.0110924	0.0157307	0.0135264	0.0101084
Sh2d1b1	0	0	0	0	0	0		0	0	0.000535789	0.00202901	0.000404332	0
Gm7694	0.0116303	0	0.0106421	0.00960788	0.00144367	0		0.00596056	0	0.006715	0.00309642	0.000653027	0
Nos1ap	2.93685	0.110211	1.62286	2.39153	1.27606	2.33639		2.93349	0.156788	1.37678	2.19544	1.16644	1.11842
Spata46	0.000877535	0	0.00197263	0	0	0		0.00106691	0.00283013	0.00335426	0	0.000398524	0
Olfml2b	0.0337449	0	0.0232615	0.011181	0.00915573	0		0.0723241	0.00859527	0.0260587	0.0144492	0.00976029	0
Atf6	0.731978	0.581597	0.862083	0.838712	0.857914	0.654678		0.826131	0.562785	0.852538	0.847847	0.876372	0.894739
Gm9929	0.0528962	0.102811	0.111439	0.0918396	0.0760659	0.0877932		0.0711084	0.0896635	0.129665	0.0958186	0.0936302	0.0394491
Dusp12	0.255946	0.1245	0.285164	0.316008	0.289564	0.0999141		0.255816	0.176211	0.29448	0.32488	0.2783	0.236071
Gm26620	0.0107617	0.00317785	0.014132	0.0128354	0.0163509	0		0.00634953	0	0.0109809	0.0262451	0.0177492	0.0154294
Fcrlb	0.000407551	0	0.00140058	0.00145615	0.00305872	0		0.000230186	0.00195547	0.00545525	0.00590394	0.00327781	0
Fcrla	0	0	0	0.000989514	0.000164199	0		0.000616449	0	0	0	0.000339209	0
Fcgr2b	0.000724011	0	0.000814845	0.0083585	0.000605234	0		0.000736102	0	0	0.00513852	0.000960331	0
Gm38204	0	0	0	0	0	0		0	0	0	0	0	0
Gm10522	0	0	0	0	0	0		0.000255826	0	0	0	0	0
Fcgr4	0.000303132	0	0	0	0	0		0	0	0	0	0.000446541	0
Fcgr3	0.00229274	0.00828609	0.00159662	0	0.000420218	0		0.00112296	0.00235737	0.00129589	0	0.000378191	0
Cfap126	0.00245724	0	0.00313796	0.00264862	0.00398054	0		0.00364846	0.00429754	0.00403314	0	0.00478286	0
Sdhc	0.20892	0.286817	0.196897	0.189895	0.215773	0		0.183868	0.224137	0.189769	0.187805	0.19473	0.282274
Mpz	0	0	0	0.00278123	0.000169462	0		0.000343408	0.00189351	0.00330507	0	0.000451691	0
Pcp4l1	0.206664	0.110733	0.0571169	0.0825507	0.109449	0.672683		0.145238	0.0837234	0.0512736	0.0790792	0.0886601	0.188902
Nr1i3	0.00271246	0	0.00282886	0.00316341	0.00403958	0		0.00419045	0.00237335	0.00422628	0.000488611	0.0102003	0.0541363
Tomm40l	0.0924041	0.0725599	0.096068	0.0842863	0.109901	0.238906		0.0912074	0.115265	0.107027	0.0714616	0.121769	0.0859582
Apoa2	0.00529719	0	0.000714848	0.00556272	0.000582386	0		0.00170113	0	0.00317182	0.00448462	0.00174941	0
Fcer1g	0.00320199	0.0178099	0.00308709	0.00554191	0.00415944	0		0.00605272	0.0181229	0.00528891	0.00531075	0.00402612	0
Ndufs2	0.164203	0.185694	0.181595	0.236093	0.234297	0.126864		0.155311	0.230543	0.167756	0.216895	0.227004	0.282115
Adamts4	0.00361414	0.00874279	0.00654252	0.0125273	0.00682061	0		0.00430331	0	0.00276514	0.0119164	0.00751195	0.00509974
B4galt3	0.0868054	0.0872461	0.0954659	0.0861939	0.0870066	0.0939355		0.0866623	0.127308	0.0870568	0.106057	0.0804754	0.115897
Ppox	0.0899114	0.142838	0.109656	0.106607	0.105821	0		0.0965408	0.148908	0.111173	0.125548	0.10122	0.17731
Gm57119	0.000916355	0.00463608	0.00207853	0	0.000605046	0		0.000318341	0	0.00102996	0.00136358	0.000347349	0.00818302
Usp21	0.0920998	0.139353	0.144909	0.141113	0.133082	0		0.106782	0.16486	0.152392	0.129449	0.138133	0.137574
Ufc1	0.10819	0.121545	0.10319	0.0958056	0.133593	0.0533527		0.12375	0.173505	0.119935	0.125477	0.118474	0.168385
Gm20045	0.214682	0.17406	0.2027	0.191695	0.192281	0.0939355		0.19186	0.186764	0.18865	0.195979	0.175815	0.149069
Dedd	0.0681596	0.0365752	0.105219	0.0677252	0.0999685	0.0550552		0.077775	0.0903834	0.108411	0.0802882	0.0940016	0.121678
Nit1	0.243852	0.174447	0.313698	0.254173	0.251261	0.141867		0.310677	0.284007	0.350549	0.364551	0.315338	0.317726
Pfdn2	0.12545	0.127464	0.154017	0.162177	0.146717	0		0.128465	0.145087	0.173702	0.176015	0.160428	0.184547
Klhdc9	0.0306247	0.0328807	0.0423921	0.0475633	0.0389229	0		0.0325818	0.0341601	0.0532308	0.0359239	0.035363	0.0429454
Nectin4	0.0188931	0.00681915	0.0137466	0.0148027	0.021556	0		0.0142271	0	0.0108957	0.0140597	0.0224284	0.00672794
Arhgap30	0	0	0.000874831	0.00122548	0.000811123	0		0.00104686	0	0.00107369	0	0.00106169	0.00345643
Usf1	0.0535285	0.0726864	0.070443	0.0642937	0.0655123	0.0868116		0.0704347	0.0613858	0.0732904	0.0692841	0.0602275	0.0342822
Tstd1	0.00472102	0.00604988	0.00489488	0.00386224	0.00352321	0		0.00765216	0.00990329	0.00426284	0.0101114	0.00621308	0.0106386
Gm26641	0.0353734	0.0260599	0.0045944	0.0272806	0.0193961	0.0533527		0.0395858	0.0135583	0.0130371	0.0199598	0.0192601	0.165582
F11r	0.0502018	0.0291398	0.00383702	0.0160835	0.0106407	0		0.0415223	0.0212128	0.00602384	0.00744207	0.0104404	0.152307
B930036N10Rik	0.00240459	0	0.00127304	0.00236125	0.00199156	0		0.00153359	0	0.00131181	0.00483694	0.0033126	0
Alyref2	0.0101527	0.0059569	0.0138776	0.0171327	0.0123138	0.0621604		0.00965266	0.00741781	0.0189724	0.0126171	0.0176545	0.0194734
Itln1	0.000407174	0	0	0	0	0		0.000231292	0.00494119	0	0	0	0
Cd244a	0	0	0	0	0.000276129	0		0	0	0	0.00302462	0.00127387	0
Ly9	0	0	0	0	0	0		0.000275613	0	0	0	0.00125549	0
Slamf7	0	0	0	0	0	0		0.000276067	0	0	0	0.000792972	0
Gm37787	0	0	0	0	0	0		0	0	0	0	0	0
A630035G10Rik	0	0	0	0	0	0		0	0	0	0	0	0
Cd48	0.00049697	0	0	0	0.000742772	0		0.00018115	0	0	0.000825909	0.000576176	0
Slamf1	0.0014684	0	0.00260595	0.00116992	0.000344603	0		0.00152909	0	0.00268217	0.00206775	0.000285555	0
Cd84	0.000857637	0	0.00177844	0	0.00138148	0		0.00551215	0	0.00240556	0	0.00166912	0
Gm37065	0.000923157	0	0.000877908	0	0.000328291	0		0.00100173	0	0.00046739	0.00130545	0.00147201	0
Slamf6	0	0	0	0	0	0		0.00093855	0	0.000560574	0	0	0
Vangl2	0.0412081	0.0410212	0.0975045	0.0740748	0.096986	0		0.0523354	0.0281069	0.10549	0.090821	0.110503	0.0533688
Nhlh1	0	0	0	0	0.000440993	0		0.000143221	0	0	0	0	0
Ncstn	0.179114	0.156046	0.189123	0.171829	0.150671	0.15486		0.203914	0.214543	0.194783	0.192252	0.178799	0.20393
Copa	0.82237	0.812391	1.05665	1.00761	0.991531	0.823196		0.810345	0.84001	1.06416	0.903922	0.984049	0.893238
Gm37756	0.00639721	0.0207992	0.00500479	0.000735713	0.0056894	0		0.0048549	0	0.0051131	0.00420698	0.00534187	0
Pex19	0.126602	0.0901431	0.174889	0.185312	0.190176	0.290358		0.157436	0.156312	0.152889	0.203825	0.187277	0.235234
Dcaf8	0.862853	1.01294	0.868272	0.889834	0.92195	1.03392		0.873637	0.977757	0.882506	0.932148	0.921045	0.88814
Pea15a	0.482	0.329901	0.594286	0.499714	0.442656	0.305355		0.610947	0.238375	0.653757	0.498186	0.481359	0.363287
Casq1	0.00393725	0	0.0022669	0.00069024	0.00119948	0		0.00397695	0.00536188	0.00103585	0.000679495	0.000964488	0
Gm17224	0.00394216	0	0.00339296	0.00135511	0.00344817	0		0.00306278	0	0.00219512	0.00311672	0.00179376	0
Atp1a4	0.00274439	0	0.00208069	0.00170895	0.000265416	0		0.00197478	0	0.00116933	0	0.00272911	0
Gm37950	0.000795427	0	0	0	0.000538978	0		0.000429953	0	0	0	0	0
Igsf8	0.289555	0.162111	0.38974	0.432438	0.348861	0		0.285097	0.124955	0.383423	0.378911	0.3158	0.166334
Atp1a2	0.0965847	0.244904	0.105317	0.147655	0.0820408	0		0.103232	0.111978	0.0870845	0.122359	0.0636897	0.0792657
Kcnj9	0.548594	0.218048	0.169795	0.317456	0.193452	0.200172		0.540956	0.181594	0.200348	0.267441	0.197838	0.176537
Gm36937	0.000632337	0	0.000444718	0	0	0		0.000986881	0	0.000359544	0	0	0
Gm57153	0.00221862	0.0144994	0.00063791	0.00124042	0.000983477	0		0.00337979	0	0.000681443	0.00342631	0.00102397	0.0104022
Kcnj10	0.0206385	0.026229	0.0153024	0.0166737	0.0181504	0		0.0157768	0.0444717	0.0123425	0.0346823	0.0153173	0.0266743
Gm57172	0	0	0	0.00232254	0.000396628	0		0	0	0.000785188	0	0	0
Pigm	0.0477491	0.043914	0.0521088	0.0509101	0.0523968	0		0.0485797	0.110224	0.0486774	0.0542079	0.049211	0.0498286
Slamf9	0	0	0	0	0	0		0	0	0	0	0	0
Igsf9	0.0114154	0.0511015	0.117289	0.0661699	0.0552453	0		0.0156931	0.0306705	0.133766	0.0548655	0.0459155	0.0147438
Tagln2	0.00049697	0	0.00303188	0.00533093	0.00112022	0		0.00104444	0.0136801	0.00248407	0.0013381	0.000849195	0
Gm57108	0	0	0	0	0	0		0	0	0	0	0	0
Cfap45	0.0196976	0.0698534	0.0675001	0.0236198	0.0294026	0		0.029025	0.0670869	0.0764956	0.029301	0.0434848	0
4933439K11Rik	0.00465553	0.161976	0.0207936	0.0257891	0.0230965	0		0.0104756	0.185174	0.0212706	0.0159831	0.0282183	0
Vsig8	0.0012953	0.0411465	0.00968656	0.007224	0.0136359	0		0.00258592	0.0847588	0.00962124	0.00786755	0.0147764	0
Slamf8	0	0	0.000778713	0	0.000817604	0		0.00076853	0.00556445	0.003038	0	0.00192866	0.00374407
Fcrl6	0.000517403	0	0.000689685	0	0	0		0	0	0.000711425	0	0.000423535	0
Dusp23	0.0172903	0.0980578	0.0453735	0.0601711	0.0600845	0		0.0339541	0.102012	0.0700226	0.0591565	0.0672094	0.0339382
Crp	0.00127203	0	0.00311353	0.00128065	0.00380416	0		0.00112524	0	0.00458488	0.00411887	0.00581021	0
Apcs	0	0	0	0	0	0		0	0	0	0	0	0
Gm35686	0	0	0.000882648	0	0.000370756	0		0	0	0	0	0.000540308	0
Or10j5	0	0	0	0	0	0		0	0	0	0	0	0
Gm35742	0	0	0	0	0.000519653	0		0.000430929	0	0.000813883	0	0.000404087	0
Or10j27	0	0	0	0	0.000162174	0		0	0	0.000386443	0	0	0
Or10j7	0	0	0	0	0	0		0	0	0	0	0	0
Or10j3	0	0	0.00127291	0	0.000727618	0		0	0	0.000780471	0	0.000516243	0
Or10j3b	0	0	0.00145225	0.00164776	0	0		0	0	0.000478919	0	0	0
Fcer1a	0	0	0	0	0	0		0	0	0	0	0	0
Or10j2	0	0	0	0	0	0		0.000534549	0	0.00233354	0	0	0
Mptx2	0	0	0	0.000900366	0	0		0	0	0	0	0	0
Ackr1	0.0683421	0.0144174	0.106669	0.0797675	0.0927194	0.0414993		0.0566172	0.0270999	0.0813035	0.0684776	0.093186	0.0405287
Cadm3	0.584133	0.467334	0.803454	0.734652	0.80141	0.55824		0.606236	0.444362	0.852872	0.704919	0.772393	0.626286
Aim2	0.0381718	0.0459037	0.0664585	0.0692223	0.054769	0		0.0551328	0.0403346	0.0771599	0.0749411	0.0666738	0.0257854
Ifi206	0	0	0	0	0	0		0.000134871	0	0	0	0.000292304	0
Ifi214	0	0	0	0	0	0		0	0	0	0	0	0
Ifi213	0	0	0	0.0032813	0.000329643	0		0	0	0	0.00500485	0	0
Ifi209	0	0	0	0	0.000457333	0		0.00105222	0	0	0	0	0
Ifi208	0.000690013	0	0	0	0	0		0	0	0	0	0	0
ENSMUSG00000121434	0	0	0	0	0	0		0	0	0	0	0	0
Ifi207	0	0	0.000651854	0	0	0		0.00116221	0	0	0.000861146	0	0
Ifi204	0.00176733	0	0	0	0.000286842	0		0.000103529	0	0.00117749	0	0.000924982	0
Mndal	0.0980459	0	0.00456969	0.00459713	0.000687606	0		0.147112	0	0.0059308	0.00809408	0.00867881	0
Ifi211	0	0	0.000494946	0	0	0		0	0	0	0	0	0
Ifi203	0.0263491	0	0.00317688	0.0064202	0.000114741	0		0.0436638	0.00703764	0.00182496	0.00150017	0.00205515	0
Ifi202b	0.00168551	0	0	0.000538087	0	0		0.000752475	0	0	0	0.000295416	0
Ifi205	0	0	0	0	0	0		0.000136247	0	0	0	0	0
Or10aa1	0	0	0	0	0	0		0	0	0	0	0	0
Or10aa3	0	0	0	0	0	0		0	0	0	0	0	0
Or6n2	0	0	0	0	0	0		0	0	0	0	0	0
Or6n1	0	0	0	0	0	0		0	0	0	0	0	0
Or6k14	0	0	0	0	0	0		0	0	0	0	0	0
Or6k6	0	0	0	0	0	0		0	0	0	0	0	0
Or6k4	0	0	0	0	0	0		0	0	0	0	0	0
ENSMUSG00000121436	0	0	0	0	0	0		0	0	0	0	0	0
Or6k8-ps1	0	0	0	0	0	0		0	0	0	0	0	0
Or6k2	0	0	0	0	0	0		0	0	0	0	0	0
Spta1	0.000375346	0	0.000398821	0.000957772	0	0		0.000522518	0	0.00156106	0	0.000219589	0
Gm57132	0	0	0	0	0	0		0	0	0	0	0	0
Or10z1	0	0	0	0	0.000306217	0		0	0	0	0	0.000327476	0
Mptx1	0	0	0	0	0	0		0	0	0	0	0	0
Or10x1	0	0	0	0	0	0		0	0	0	0	0.000334187	0
Or10x4	0	0	0	0	0	0		0	0	0	0	0	0
Or6p1	0.000491724	0	0	0.000668403	0.00129516	0		0	0	0.000582068	0	0	0
Or6y1	0.000310177	0	0	0	0.000965438	0		0.000329036	0	0	0	0.00038672	0
Fmn2	3.04005	2.38773	3.30547	3.65671	3.54467	3.26939		2.7976	2.44544	2.95297	3.19413	3.24145	3.21405
Grem2	0.291598	0.079368	0.420746	0.347236	0.565089	0.141867		0.278221	0.0652862	0.495093	0.312576	0.54681	0.110219
Rgs7	15.3083	3.02327	6.80971	8.6307	7.04559	3.34751		13.6659	2.90469	6.44552	8.6049	6.8794	4.50818
Gm36307	0	0	0	0	0.00125521	0		0.000154859	0.00234323	0.00102216	0.00294115	0.00149883	0
Fh1	0.187272	0.291574	0.221468	0.219883	0.254073	0.0533527		0.183519	0.277785	0.249024	0.231712	0.244108	0.245348
Kmo	0.0520046	0.0045376	0.0201528	0.0200565	0.0242612	0		0.0360695	0.0396453	0.0234559	0.0231276	0.0308976	0.0350518
Opn3	0.202113	0.00536444	0.0617579	0.0387566	0.0514196	0		0.151227	0.0176547	0.052769	0.0327828	0.0419277	0.0326005
Chml	0.120897	0.0063697	0.0495749	0.0221863	0.0476939	0.0718092		0.0850441	0	0.0341788	0.0369075	0.0402952	0.0316326
Wdr64	0.00306472	0	0.00195329	0.00138418	0.00177713	0		0.002253	0	0.00574028	0.00594723	0.00289779	0.00678189
Exo1	0.00347553	0.0174276	0.0025354	0.00447433	0.00501978	0		0.00487007	0.00388109	0.00674614	0.00684474	0.00739078	0
Becn2	0	0	0	0.00143447	0	0		0	0	0	0	0	0
Pld5	0.268148	7.78301	2.11063	1.82971	2.50799	0.572865		0.264288	7.73095	2.24961	1.67016	2.41134	0.536073
Rbm8a2	0.00205681	0.0837599	0.0215916	0.0255196	0.0231807	0		0.00342658	0.0665184	0.012666	0.009489	0.0175926	0
Gm38101	0.00183711	0.0740685	0.0111041	0.00630809	0.0120052	0		0.000689671	0.0367246	0.0169693	0.0142176	0.0171905	0
Gm36536	0.00203613	0	0.0155356	0.00962729	0.0138717	0		0.00329155	0.00655819	0.0168908	0.0128383	0.0108754	0
Cep170	1.44885	2.61988	2.49733	1.86784	2.17904	2.12122		1.38061	2.48854	2.49403	1.85683	2.19536	2.12752
Gm36992	0.0188224	0.0164505	0.0343548	0.0205721	0.0248074	0		0.0196178	0.0443306	0.039588	0.0230125	0.0315813	0.0316966
Sdccag8	1.48126	1.55019	1.67621	1.50736	1.53224	1.05747		1.5126	1.4973	1.68111	1.43695	1.53569	1.14446
Hmga2-ps1	0	0	0	0	0.000839957	0		0.00015822	0.0049676	0	0	0.000462944	0.00617542
Gm15423	0.000585012	0.003657	0.00358464	0.000894016	0.00546929	0		0.00435387	0.00377827	0.00194215	0.00146732	0.00321311	0
Akt3	4.85561	4.45658	5.15588	4.2077	4.94159	6.26683		4.74849	4.37311	4.80807	4.07345	4.66884	5.57205
Gm26801	0.0102178	0.00814206	0.00207797	0.003638	0.0029629	0		0.0140905	0	0.00161269	0.00212542	0.00101071	0.0341497
Zbtb18	0.092027	0.0212064	0.0304802	0.0249814	0.0312808	0.313189		0.140738	0.0431158	0.0306905	0.0362083	0.0399703	0.129487
Gm29856	0.00033402	0	0	0	0	0		0.00167644	0	0	0	0	0
Gm37306	0.00202006	0.00828609	0	0	0	0		0.00199968	0	0	0	0	0.00247534
Gm37280	0	0	0	0	0	0		0	0	0	0	0	0.0371878
2310043L19Rik	0	0	0	0	0	0		0.000465667	0	0	0	0	0
1700016C15Rik	0	0.0133524	0.000542515	0.00127726	0.000980016	0		0.00296344	0	0	0	0.00124577	0
Adss	0.608847	0.488316	0.567622	0.639497	0.757029	0.616704		0.65412	0.569686	0.636237	0.680553	0.800395	0.850498
Catspere1	0.00463296	0	0.0072422	0.0145424	0.0316106	0		0.00540178	0	0.00820096	0.010176	0.0360031	0.00377674
Catspere2	0.941735	0.378994	1.48267	0.951638	1.31783	0.950418		0.907412	0.6584	1.39203	0.828284	1.19087	0.507896
Desi2	0.987389	1.055	1.10732	0.990968	1.03642	0.833264		0.934214	0.987067	1.04578	0.982228	1.09335	1.24126
B230369F24Rik	0.153211	0.47865	0.186622	0.154428	0.147053	0.215427		0.186809	0.496823	0.198796	0.164431	0.163093	0.217569
Cox20	0.109266	0.273977	0.127778	0.112017	0.125469	0.377859		0.111726	0.229431	0.170494	0.178299	0.148835	0.140564
Hnrnpu	3.36578	2.61455	3.25727	3.2645	3.26985	2.68993		3.26503	2.64645	3.17442	3.1391	3.27075	3.1557
Efcab2	0.236558	0.199781	0.335305	0.276895	0.318524	0.627901		0.226785	0.200556	0.34785	0.300639	0.338659	0.219314
Kif26b	1.00668	1.44776	2.48945	1.9449	2.881	3.31647		1.14973	1.35238	2.26581	1.74003	2.75232	3.56265
Gm16564	0.0103178	0.0314205	0.0228295	0.0166282	0.0204253	0		0.0183361	0.0143881	0.023148	0.017748	0.0309768	0.0329486
Smyd3	2.34707	5.37565	6.09671	4.56985	5.68547	7.72535		2.3639	5.24524	5.83322	4.44315	5.54354	4.74687
Tfb2m	0.163906	0.124896	0.175225	0.191937	0.187086	0		0.173227	0.163765	0.200516	0.17905	0.173666	0.237776
Cnst	0.518148	1.09132	0.413642	0.463863	0.422471	0.315633		0.490115	1.08474	0.429653	0.462776	0.438609	0.411175
Sccpdh	0.170393	0.235704	0.281788	0.230578	0.229173	0.131414		0.159162	0.24284	0.334496	0.281408	0.242934	0.22893
Kif28	0.00375821	0.00596825	0.00275235	0.00179425	0.00360393	0		0.00171179	0.0021643	0.00453111	0	0.00331367	0
Ahctf1	0.732462	0.862393	0.853091	0.810594	0.838283	1.30185		0.73288	0.704265	0.798538	0.761888	0.811626	0.680208
Gm10518	0.000708692	0	0.00180819	0	0.000349219	0		0.000583633	0	0.000655989	0.00124244	0.00106839	0.00547248
Cdc42bpa	6.32814	2.62154	4.71165	4.16621	4.48519	5.71001		5.57833	2.77831	4.71279	4.05255	4.1671	4.58778
Coq8a	0.0482291	0.0305116	0.0390706	0.0317643	0.0384656	0.0718092		0.0428163	0.0482138	0.0413118	0.0296811	0.0408134	0.0586735
Gm37336	0.00297275	0	0.00317851	0.0062176	0.00140017	0		0.00145325	0	0.00371294	0.000720334	0.0035808	0.012411
Psen2	0.109864	0.198505	0.13455	0.128422	0.114939	0.250433		0.102952	0.1634	0.135179	0.121852	0.130197	0.139734
Gm31728	0.0279513	0.0378483	0.0283093	0.0280946	0.0231329	0		0.0346455	0.0558615	0.0310514	0.0207715	0.0255453	0.0464667
Itpkb	0.0824861	0.10503	0.110443	0.113432	0.111711	0.263746		0.103335	0.0618588	0.125754	0.0881343	0.127385	0.307637
Stum	0.671522	0.703957	0.148828	0.120396	0.0967502	0.0899151		0.750926	0.650231	0.160805	0.114609	0.11386	0.0246325
Gm37267	0.00048747	0	0.000358072	0	0	0		0.000468084	0	0.00306559	0	0.000662303	0
Parp1	0.398206	0.223891	0.302769	0.320594	0.290823	0.38119		0.411455	0.279569	0.2836	0.349951	0.313021	0.358167
Lin9	0.119729	0.054339	0.133202	0.101714	0.127856	0.266365		0.0968395	0.073971	0.128618	0.11893	0.117904	0.0684499
Mixl1	0	0.00507684	0	0	0	0		0.000723566	0	0	0	0	0
Acbd3	0.506164	0.60888	0.545556	0.45479	0.523084	0.505368		0.506193	0.667885	0.561416	0.55757	0.587976	0.564982
Gm37768	0.0390778	0.0410449	0.0277817	0.0421701	0.0342976	0		0.0391467	0.0597601	0.0366026	0.0326042	0.0408459	0.0582033
Gm38293	0.00425401	0	0.00613406	0.00651382	0.00513435	0.0899151		0.00463948	0.0113467	0.00681687	0.00299833	0.00586753	0.00671004
H3f3a	0.397424	0.460054	0.354511	0.348791	0.338136	0.143618		0.387635	0.491117	0.352793	0.408616	0.330711	0.347059
H3f3aos	0.0133177	0.0112969	0.0351691	0.0155584	0.0193265	0		0.0156674	0.0100496	0.0256427	0.0193502	0.026538	0.0139062
Sde2	0.0910378	0.11699	0.124592	0.142358	0.11049	0		0.108181	0.0627463	0.137314	0.145121	0.119556	0.137605
Gm57186	0	0	0	0	0	0		0.000240982	0	0	0	0	0
Lefty2	0.000475416	0	0	0	0.00017463	0		0.000775079	0	0.00130133	0	0	0
Pycr2	0.0520052	0.138995	0.111809	0.0864639	0.0956106	0.14497		0.0747365	0.108205	0.0975453	0.0778089	0.107328	0.0678777
Lefty1	0	0	0.000420913	0.00102692	0	0		0.00210233	0	0	0	0	0
Tmem63a	0.0225843	0.0305816	0.0133868	0.0190301	0.0152172	0		0.013294	0.0162781	0.00700005	0.0149623	0.00605804	0.0248168
2210411M09Rik	0	0	0	0	0	0		0.000706225	0	0	0	0	0.00625947
Ephx1	0.0138229	0.0307706	0.0463978	0.0201451	0.024041	0.113631		0.0206128	0.0296178	0.0440282	0.0222095	0.0250096	0.0234758
9130409I23Rik	0.00115129	0	0.00120338	0.00663443	0.00108556	0		0.00155096	0.00450663	0.00178108	0.0014814	0.00170924	0
Gm37406	0	0	0	0	0	0		0	0	0	0	0	0
Nvl	2.18882	1.26982	1.60844	1.85977	1.90812	1.85347		2.48137	1.46949	1.80462	1.84991	2.06346	2.57822
Cnih4	0.138496	0.173685	0.199036	0.191733	0.180004	0.141146		0.142252	0.179053	0.196133	0.189258	0.199853	0.250923
Wdr26	0.7059	0.745084	0.770664	0.759037	0.763337	1.01822		0.720145	0.788628	0.83421	0.758025	0.743347	0.696007
Gm57146	0.158882	0.126203	0.182091	0.161455	0.16363	0.141146		0.148586	0.230468	0.188653	0.14381	0.163252	0.176118
A430110L20Rik	0.0190819	0.026768	0.021519	0.019361	0.0191324	0		0.0214049	0.0204217	0.0265895	0.0154226	0.0230219	0.0136868
Gm57166	0.00120427	0	0.000714955	0.00111762	0	0		0	0	0.000902698	0.000723915	0.00185074	0.00824004
Gm57185	0	0	0	0.00249756	0	0		0	0	0.000558872	0	0	0
Cnih3	0.457672	0.534108	0.147326	0.286815	0.183342	0.187322		0.518848	0.577783	0.173381	0.306132	0.196201	0.0497492
Ccdc121rt1	0.000951785	0	0.000449226	0.00223017	0.0016608	0		0.00179912	0	0.000635325	0.00375113	0.00138233	0
Dnah14	0.0188804	0.0251748	0.0202445	0.0394182	0.0478934	0		0.0269568	0.023498	0.0281864	0.0354599	0.0376192	0.0503766
Lbr	0.0950033	0.142098	0.17556	0.200842	0.197278	0.180747		0.107956	0.135747	0.195559	0.166783	0.19955	0.109463
Gm5533	0	0	0.000877908	0	0	0		0	0	0.00125722	0.000876789	0.000373349	0
Enah	5.09037	2.47016	3.13898	3.45228	3.60238	4.36924		4.37945	2.60962	3.12553	3.40202	3.41483	4.38178
Srp9	0.102249	0.132876	0.118477	0.127468	0.125046	0.0999141		0.117525	0.0921698	0.143315	0.111312	0.125986	0.112507
Vmn1r1	0	0	0	0.000725664	0	0		0	0	0	0	0.000272283	0
Gm33887	0.0051272	0	0.00405424	0.00412654	0.00256673	0		0.00364031	0	0.00284416	0.00892847	0.00445021	0.00704478
Degs1	0.0536547	0.087223	0.0732415	0.0800136	0.0694834	0.0550552		0.0572939	0.0476974	0.0788658	0.0808936	0.0712075	0.0297737
1700047M11Rik	0.0118213	0.0360875	0.00699166	0.019589	0.0134829	0.0621604		0.00689985	0.00659465	0.00701942	0.0149471	0.00764314	0.0104024
Fbxo28	0.380902	0.524319	0.428252	0.366262	0.401985	0.406862		0.393319	0.442308	0.44875	0.462772	0.428856	0.376331
Trp53bp2	0.113561	0.106885	0.135157	0.0984242	0.120355	0.187871		0.120351	0.144602	0.127629	0.0918542	0.113744	0.0755958
Capn2	0.329287	0.139835	0.428395	0.439136	0.537505	0.262299		0.272498	0.236518	0.37743	0.434379	0.497551	0.517722
Gm37885	0.00463939	0	0.00316503	0.0014474	0.00316524	0		0.00450091	0.0012648	0.0112008	0.00111396	0.00502024	0.0157574
Capn8	0.000258881	0	0.00583049	0	0.0013675	0		0	0	0.000963173	0.00146141	0.00265276	0
Gm37218	0	0	0	0	0	0		0	0	0	0	0	0
Ccdc185	0	0	0	0	0	0		0	0	0	0	0	0
Susd4	1.46404	2.2776	1.61907	1.78994	1.7519	0.979992		1.53391	2.2681	1.54737	1.6228	1.64832	1.21007
Tlr5	0	0	0.000727795	0.00108311	0.00146376	0		0.000103529	0	0.00174632	0	0.00365674	0
Disp1	0.154242	0.599907	0.521167	0.444556	0.470394	0.664607		0.177736	0.53234	0.47964	0.375526	0.493401	0.379666
Brox	0.247087	0.523716	0.374316	0.335583	0.341483	0.62873		0.251928	0.468337	0.327955	0.302985	0.328566	0.323137
Aida	0.195101	0.307861	0.361232	0.233762	0.257232	0.29979		0.173129	0.322655	0.354506	0.224203	0.227918	0.225919
Mia3	0.744076	0.878515	0.939703	0.959812	0.991323	1.27745		0.768225	0.832875	0.966254	0.886718	0.987834	1.24879
Gm34102	0.0480366	0.106536	0.0809434	0.0863197	0.0678448	0.11011		0.0575781	0.107788	0.0751148	0.0624272	0.0754428	0.0732082
Taf1a	0.289886	0.403395	0.320252	0.288652	0.297541	0.303897		0.347975	0.275699	0.37163	0.323754	0.341663	0.323764
Gm37986	0.00411927	0.0133798	0.00773907	0.006225	0.00825447	0		0.0050717	0.0165931	0.0108989	0.00326787	0.00580196	0.00549769
Hhipl2	0.00287692	0	0.00646	0.00394538	0.00384075	0		0.00145373	0.00427301	0.00339456	0.00399524	0.00617987	0.00670703
A430073I11Rik	0.000549627	0	0.0020117	0	0.000682613	0		0.000584592	0	0.00104513	0.00217256	0.00113892	0
Gm33973	0	0	0	0	0.000612837	0		0	0	0	0	0.000227104	0
Gm34068	0	0.0101537	0	0	0	0		0	0	0	0	0.00101796	0
Gm38108	0	0	0	0	0	0		0	0	0	0	0	0
Dusp10	0.00939584	0.0542064	0.0616159	0.0740049	0.0694123	0.137073		0.00681801	0.0214749	0.058514	0.101525	0.0653925	0.0477118
1700056E22Rik	0	0	0.00301866	0.00199157	0.00252987	0		0.000549905	0	0.0011007	0	0.00239312	0
Gm37223	0	0	0	0	0.000539402	0		0	0	0	0	0	0
Gm37712	0	0	0	0	0	0		0	0	0	0	0	0
1700112H15Rik	0.000361483	0	0	0	0.000169462	0		0.000275828	0	0	0	0.00133029	0
Gm37800	0	0	0	0	0	0		0	0	0	0	0	0
4930488B22Rik	0	0	0	0	0	0		0	0	0	0	0	0
Hlx	0	0	0	0	0.00026265	0		0	0	0	0	0	0
Gm57121	0	0	0	0	0	0		0	0	0	0	0	0
Gm34342	0	0	0	0	0	0		0.000352516	0	0	0	0	0
Mtarc1	0	0.0148537	0.00369057	0.00235286	0.00475945	0		0.000864752	0.0049676	0.00245639	0.00307624	0.00544661	0
Mtarc2	0.0793043	0.181731	0.175359	0.161802	0.159291	0.0718092		0.110111	0.17303	0.172052	0.183225	0.153671	0.139407
C130074G19Rik	0.000665494	0.00954162	0.000884789	0.000699935	0	0		0.00126339	0.00253901	0.000557725	0.00197312	0.000445496	0
Mark1	1.05988	2.12097	1.56876	1.6638	1.66882	1.22378		1.09795	2.14934	1.62956	1.45572	1.64772	1.76903
Gm38251	0.03425	0.096986	0.0454067	0.0396865	0.0444249	0.0868116		0.0465956	0.113371	0.0680368	0.0680308	0.0695582	0.0463983
Gm34732	0	0	0	0	0	0		0	0	0	0	0	0
4930433J02Rik	0	0	0	0	0	0		0	0	0	0	0	0
Gm37662	0	0	0	0	0	0		0	0	0	0	0	0
Rab3gap2	0.796968	1.10778	1.12788	0.987526	1.00051	0.93812		0.887535	1.0115	1.17102	1.0301	1.00984	0.874135
Gm34882	0.00338161	0	0.0047193	0.00289435	0.0032636	0		0.00409115	0.00452167	0.00384726	0.00399779	0.00370956	0
Iars2	0.405668	0.560794	0.478771	0.427949	0.448238	0.588815		0.48293	0.657683	0.531961	0.46195	0.517184	0.575
2010103J01Rik	0.00236603	0	0.000997506	0.00357823	0	0		0.000627186	0	0.000890045	0	0.001961	0
Bpnt1	0.119274	0.141785	0.192091	0.192716	0.202451	0.148205		0.132734	0.156194	0.209346	0.200067	0.182446	0.150401
4930532G15Rik	0.012021	0.0250087	0.0259663	0.0185696	0.014674	0		0.0134365	0.0202617	0.0246701	0.0267777	0.0240238	0.017501
Eprs	0.886414	0.86777	1.0292	0.98322	1.01976	0.627515		0.785478	0.728516	1.00681	1.0298	1.06876	0.926067
9630028B13Rik	0	0	0.00104256	0.000866255	0.00260396	0		0.00152799	0.00431958	0.00150077	0.00559451	0.00167905	0
Gm2061	0.00884953	0	0.0291794	0.00949788	0.0249943	0		0.00713772	0.00623607	0.0323715	0.017155	0.0198831	0.00510327
Slc30a10	0.047808	0.0259596	0.196813	0.0920534	0.12199	0		0.0419339	0.0306832	0.169329	0.127264	0.113171	0
Gm38093	0	0	0	0	0	0		9.56557e-05	0	0	0	0	0
Lyplal1	0.0909293	0.103521	0.092484	0.0883645	0.0942816	0.245046		0.0748182	0.141452	0.106767	0.101053	0.0914709	0.0532129
Gm37134	0.00107569	0.00787411	0.0014727	0	0	0		0.00092233	0.0144017	0.000954208	0	0	0
A730004F24Rik	0.00131193	0	0.00277018	0	0.00115843	0		0.00190287	0	0.00150231	0.00351586	0.000532767	0
Gm35546	0.0198874	0.05534	0.00537816	0.0148917	0.00955956	0		0.0304974	0.0664574	0.0102167	0.0116425	0.00741757	0.00983702
Tgfb2	0.149593	0.498596	0.101493	0.152264	0.0764555	0.0939355		0.182007	0.543286	0.0894797	0.168617	0.084315	0.0633463
Gm29491	0.011737	0.00437139	0.00620128	0.00782495	0.00401545	0		0.0168154	0.0156507	0.00352205	0.00671362	0.00471479	0
Rrp15	0.144474	0.145437	0.272148	0.219815	0.224498	0.271579		0.18188	0.141158	0.24836	0.213616	0.251542	0.172778
A430105J06Rik	0.0419462	0.090918	0.0813616	0.0573815	0.0695258	0		0.042766	0.0321732	0.0567372	0.0632325	0.0768327	0.0396455
1700023G09Rik	0	0	0	0	0	0		0	0	0	0	0	0
Gm37912	0	0	0	0	0	0		0	0	0	0	0	0
D1Pas1	0	0	0	0	0	0		0	0	0	0	0	0
Spata17	0.0314717	0.0823293	0.0319979	0.0358384	0.0482013	0.0718092		0.0419437	0.0733254	0.0420514	0.0308448	0.0427319	0.0660542
Gm15509	0.000931007	0	0	0	0	0		0.000488336	0	0.000501825	0	0.000439227	0
1700007P06Rik	0.000383425	0	0	0	0	0		0.00037658	0	0.00244327	0	0.000157428	0.0109472
Gpatch2	0.985404	1.02869	0.926114	0.910314	0.946415	1.23413		0.873264	0.848947	0.883392	0.910189	0.953118	0.989432
Gm38155	0.0396421	0.0113236	0.0246049	0.0228557	0.022405	0		0.0337591	0.0148309	0.033675	0.0409622	0.0331029	0.041608
Gm37896	0.0184019	0.0334307	0.00658932	0.00395617	0.00763325	0		0.0154376	0.00285592	0.010837	0.00861086	0.00844094	0.0111879
Esrrg	1.68907	1.09425	2.27429	3.05526	4.12292	12.0641		1.39868	0.870631	2.15057	2.7156	3.93157	13.0722
Gm55759	0.140161	0.129679	0.336692	0.281032	0.452166	0.372089		0.143495	0.114785	0.377555	0.316737	0.445284	0.390124
9330162B11Rik	0	0	0	0.00138471	0.000348455	0		0.000131056	0	0	0	0.000622306	0.00277732
Gm38064	0.000732705	0	0.000801485	0.000699935	0.00052624	0		0	0	0.000260783	0	0.000916536	0
Ush2a	0.00806492	0.00616598	0.0119152	0.0253478	0.0408818	0.0414993		0.0111411	0.00352114	0.020322	0.0225129	0.0263738	0.085721
Kctd3	0.384492	0.306497	0.454827	0.432947	0.434398	0.550059		0.384304	0.300845	0.464132	0.403999	0.414365	0.479822
Kcnk2	0.339863	0.187652	1.08817	0.812964	0.796498	0.0414993		0.396923	0.0902337	0.963326	0.746967	0.80163	0.182191
2900042K21Rik	0.00163419	0	0.00811996	0.00352854	0.00559842	0		0.00397497	0	0.00316631	0.00514024	0.00248983	0
A430027H14Rik	0.0103939	0	0.0239844	0.0318032	0.0224126	0		0.0116708	0	0.033423	0.0202802	0.0168149	0.00944994
Cenpf	0.00240556	0	0.00355414	0.0102733	0.00307765	0		0.00219853	0.00222339	0.00492193	0.00232548	0.00442816	0
Ptpn14	0.0671515	0.0128749	0.0112876	0.00893163	0.00858241	0		0.116232	0.00189351	0.0228082	0.00963758	0.00909959	0
Gm26574	0	0	0	0	0.000388975	0		0.000297724	0	0.000799743	0	0.000298671	0
Gm37422	0.00397091	0	0.00364281	0.00268143	0.00677878	0		0.00413768	0.00178895	0.00334996	0.00306099	0.00699733	0.00277732
Smyd2	0.213235	0.230624	0.298433	0.311944	0.355013	0.163463		0.264001	0.225819	0.322761	0.317355	0.352464	0.207748
Prox1	0.814971	0.287704	0.185959	0.125859	0.111505	0.260649		0.941379	0.235486	0.222514	0.212285	0.125488	0.150944
Gm28172	0.00952901	0.00317785	0.00646542	0.00320759	0.00292944	0		0.0189985	0.00304155	0.00864857	0.0105348	0.00275248	0.0047446
Gm57154	0.00238875	0	0.0011393	0.00124255	0	0		0.00314511	0.00385005	0	0.0013273	0	0
Prox1os	0.100318	0.0288895	0.0433171	0.0216387	0.00976685	0		0.127654	0.0365876	0.0320386	0.0303315	0.0108537	0
Gm29678	0.0137816	0	0.000584155	0	0	0		0.0127435	0.0138582	0.00182878	0	0.000531136	0
Gm30725	0.000864637	0	0	0	0	0		0.000114323	0	0.000640674	0	0	0
Gm57174	0.00123496	0	0	0	0	0		0.000361589	0	0	0	0	0
Gm30932	0	0	0	0	0	0		0	0	0	0	0	0
Rps6kc1	0.7389	0.535774	1.03941	0.978622	1.07726	0.668321		0.749374	0.767188	1.03061	0.869911	1.0566	0.791485
Angel2	0.524928	0.61233	0.594591	0.60056	0.620982	0.561359		0.592393	0.539816	0.638329	0.648914	0.687913	0.598644
Vash2	0.0933064	0	0.0707476	0.041707	0.0706379	0.106705		0.064879	0.0194012	0.0542629	0.0533323	0.0546564	0.115642
Gm31373	0	0	0.000434968	0	0	0		0.000562925	0	0	0	0	0
Flvcr1	0.375893	0.297808	0.427243	0.410427	0.490503	0.57789		0.384566	0.302261	0.421306	0.419891	0.464682	0.543254
A230020J21Rik	0.000922829	0	0.000502393	0	0.00170581	0		0.00138344	0.00403627	0.00184171	0.00336684	0.00178716	0
Spata45	0.00527648	0	0.00283406	0.00499949	0.00586227	0		0.00326268	0.016733	0.00751657	0.00837552	0.00765639	0.00409252
Tatdn3	0.304454	0.244796	0.394565	0.357031	0.411642	0.468895		0.35713	0.32252	0.409852	0.447315	0.426736	0.29681
Nsl1	0.00246299	0.00403196	0.00089453	0.0054803	0.00202648	0		0.00239716	0	0.0020096	0.00399409	0.00107168	0
Gm38188	0	0	0	0	0	0		0	0	0	0	0	0
Batf3	0	0	0	0.00247708	0.000505859	0		0.00127213	0	0	0.00201146	0.000797685	0.0396914
Gm38161	0	0	0	0	0	0		0	0	0	0	0	0
Garin4	0	0	0	0	0	0		0	0	0	0	0	0
Atf3	0.000301716	0	0.000589236	0	0.00058559	0		0	0	0.0020391	0.00174909	0.000583781	0.00261017
D730003I15Rik	0.0996379	0.222754	0.143435	0.127445	0.113123	0.33346		0.0994201	0.174354	0.152576	0.12919	0.125044	0.140192
Gm37168	0.0308253	0.0499727	0.0261278	0.0199732	0.0237009	0		0.0296439	0.0249027	0.0171241	0.017255	0.0269949	0.0599965
Nenf	0.101148	0.166349	0.234048	0.208764	0.183757	0		0.099101	0.0888052	0.1987	0.156649	0.17094	0.071127
Pacc1	0.0571257	0.0647687	0.0905382	0.0698465	0.0864981	0.0899151		0.0707018	0.0965171	0.0991375	0.0723926	0.0945796	0.0818062
Ppp2r5a	0.258076	0.212671	0.188265	0.273977	0.189	0		0.344545	0.162495	0.241855	0.298222	0.191585	0.198603
Gm32200	0.00482392	0	0	0	0.000316406	0		0.00951625	0	0.000921301	0	0.000245844	0
Gm37432	0	0	0	0	0	0		0.000437471	0	0	0	0	0
Dtl	0.00682299	0.00624277	0.00213602	0.00376717	0.00027834	0		0.00746836	0	0.00362234	0.00134949	0.000509887	0.00722194
Ints7	0.219103	0.162034	0.234232	0.274375	0.236778	0.135435		0.25499	0.142225	0.252823	0.272048	0.234371	0.284077
Lpgat1	0.955939	0.71001	1.21221	1.17166	1.23693	1.59296		0.912483	0.618333	1.07201	1.11817	1.1904	1.26327
5430414B12Rik	0.000307519	0	0.0012004	0.00198993	0.000496172	0		0.000366202	0	0.00176174	0.0039736	0.00123441	0
Gm38037	0.00103926	0.0120134	0.00138043	0	0.000853035	0		0.00337557	0.0148305	0.00280059	0.00501266	0.00227106	0
Nek2	0.00507696	0	0.00119662	0.00356851	0.000966567	0		0.00309311	0	0.0034389	0	0.00171675	0
1700034H15Rik	0.0460654	0.0257849	0.0610805	0.0638172	0.0558508	0.0877932		0.0498759	0.0232592	0.0594959	0.0414895	0.0480784	0.0341802
Slc30a1	0.0248821	0.0562487	0.036332	0.032442	0.0275996	0		0.0519439	0.0379212	0.064392	0.0468148	0.0441384	0.029812
Gm57116	0	0	0	0	0	0		0.000152088	0	0	0	0	0
Rd3	0	0	0.00120817	0	0.000463005	0		0	0	0.00123039	0	0	0
Gm26670	0.00383329	0.0131082	0.00496802	0.00504773	0.00466252	0		0.00403025	0.00538121	0.00673043	0.00293242	0.00401381	0.00625947
Traf5	0.0124954	0.0146527	0.00967708	0.010083	0.00809142	0		0.0136294	0.0129634	0.0123282	0.00916616	0.0107857	0.0134141
Gm26879	0.0809722	0.0654138	0.0779108	0.0739156	0.0903987	0.280107		0.100689	0.0944387	0.0712879	0.0779795	0.100804	0.125085
Rcor3	0.586286	0.515381	0.591142	0.577991	0.68142	0.395626		0.592055	0.540146	0.575946	0.501437	0.622868	0.821533
Gm10516	0.305387	0.251887	0.301397	0.286606	0.309414	0.603864		0.273732	0.15698	0.312003	0.242692	0.293607	0.412036
Kcnh1	0.366553	0.0582713	0.804718	0.654577	0.719088	0.405631		0.589677	0.0624299	0.73692	0.633966	0.678226	0.233372
Hhat	0.127619	0.0149631	0.188615	0.189246	0.200033	0		0.110833	0.0150112	0.2004	0.16557	0.196917	0.215739
1700065J18Rik	0	0	0	0	0.00105203	0		0.000216957	0	0.00120991	0	0.00018208	0
Sertad4	0.0538916	0.00880695	0.0915708	0.0764394	0.0694017	0		0.054896	0.00719162	0.10962	0.0851514	0.0788417	0.0770669
Gm15867	0.0101019	0	0.0274431	0.0136162	0.0169087	0		0.0140147	0.00854604	0.0326249	0.0177373	0.021624	0.00997117
Syt14	1.34567	0.766492	1.53549	1.29444	1.29489	1.04597		1.35963	0.841105	1.43433	1.3141	1.32962	1.42363
Gm31406	0	0	0.000742032	0.00318021	0	0		0	0	0	0	0	0
Utp25	0.181049	0.169255	0.21696	0.231583	0.23987	0.329465		0.204335	0.187385	0.24733	0.233563	0.24289	0.151259
Irf6	0.000501912	0	0.00244539	0	0.00147929	0		0.00139595	0	0.00162621	0	0.000231365	0
A130010J15Rik	0.0122991	0.00729697	0.00900418	0.0117441	0.0161387	0		0.0116206	0.00251509	0.0191538	0.0160348	0.00900327	0
Gm57171	0	0	0	0	0.000232267	0		0.000222937	0.00382546	0	0	0.000303241	0
Traf3ip3	0.00111977	0	0.00638292	0.00134727	0.00186617	0		0.00314907	0	0.00447203	0.00575295	0.00700104	0
Gm15872	0.000927673	0	0.00061539	0.000934605	0.000956312	0		0.000398915	0	0	0	0.0015072	0
4930570N18Rik	0.000463735	0	0.00213903	0.000692888	0.000435468	0		0.000667695	0	0.0013693	0	0.000365794	0
Lamb3	0.0219963	0.00450713	0.0476535	0.029915	0.0491537	0		0.0219903	0.00235737	0.0420611	0.0396148	0.0561373	0.0883978
Hsd11b1	0.0410611	0.0228155	0.00805822	0.00758883	0.0074671	0		0.0375003	0.0141004	0.00500042	0.00984776	0.00599607	0.0287744
G0s2	0.00855147	0	0.0165316	0.0180135	0.0186799	0		0.0103222	0	0.018409	0.0232967	0.016285	0.0102354
Gm37650	0	0	0	0	0	0		0.000436806	0	0	0	0.000727459	0
Camk1g	0.0408741	0	0.151801	0.114627	0.146279	0.259516		0.0482977	0.012395	0.159009	0.148152	0.15297	0.165716
Mir205hg	0	0	0.000780636	0	0	0		0	0	0	0	0	0
Gm31870	0.0104163	0	0.0475445	0.0104	0.0287738	0.143618		0.00663311	0.0072358	0.0285849	0.013105	0.0305327	0.107366
4930503O07Rik	0	0	0	0	0	0		0	0	0.00060502	0.000729925	0.00054327	0
Gm6403	0.00393917	0	0.00372357	0.00257362	0.00203642	0		0.00215212	0	0.0010195	0.000603328	0.00295236	0
Plxna2	1.11756	0.963157	1.55788	1.16522	1.52833	3.3047		1.31703	0.77223	1.47675	1.20703	1.41051	2.9739
Cd34	0.0125341	0.00424311	0.00179177	0.00624168	0.00407971	0		0.0183567	0.00680317	0.00256024	0	0.00388794	0
Gm16897	0.023207	0.102282	0.0440123	0.0239327	0.0248909	0.0877932		0.0237571	0.10435	0.0326766	0.0268303	0.0246474	0.0368389
A330023F24Rik	4.02294	4.38609	3.9286	4.27152	4.534	5.63444		3.75072	4.32556	3.89815	4.07156	4.50323	5.14344
Gm32250	0.289319	0.257656	0.270085	0.285791	0.303588	0.467003		0.291088	0.270369	0.28341	0.320886	0.313158	0.346884
Gm37027	0.00946769	0.0592932	0.00797623	0.00879228	0.00754459	0		0.00895972	0.0104352	0.0149783	0.0165661	0.00784203	0.0139539
Cd46	0.982907	0.444921	0.707961	0.641733	0.71505	0.526032		0.963212	0.524617	0.73054	0.719117	0.74468	0.742737
Cr1l	0.804349	0.677017	0.673743	0.613813	0.655188	0.55499		0.795141	0.62667	0.643863	0.644186	0.684261	0.644956
Cr2	0.00802557	0.0260612	0.0155486	0.0240967	0.0222967	0.0868116		0.016194	0.0673495	0.0237346	0.0292568	0.0284562	0.029353
Fam171a1	0.586699	0.765054	0.903124	0.798964	0.801656	0.622499		0.635658	0.735117	0.841545	0.733639	0.767161	0.923706
Nmt2	1.65395	0.934961	1.23114	1.17193	1.25324	2.55635		1.52231	0.972471	1.18865	1.10981	1.19097	1.66085
Rpp38	0.0345911	0.0755335	0.0512685	0.054996	0.0556022	0		0.0433027	0.0628972	0.063776	0.0729845	0.064611	0.0509838
Acbd7	0.00129686	0	0.00230518	0.00150939	0.00174923	0		0.0019808	0	0.00235578	0	0.00350647	0.0112676
Olah	0.0158144	0.00555467	0.0168327	0.0116105	0.0143736	0		0.0166398	0.00271087	0.0131932	0.00563148	0.00563951	0
Gm37525	0.000748951	0	0	0	0	0		0	0	0	0	0	0
Meig1	0.017908	0.0173599	0.0175032	0.00538511	0.00427273	0		0.0299854	0	0.0222785	0.00347156	0.00422284	0
Dclre1c	0.311869	0.23799	0.304463	0.30363	0.294437	0.128311		0.321866	0.259153	0.308815	0.296138	0.304241	0.380429
Suv39h2	0.0223701	0.0115573	0.0338542	0.034823	0.0408487	0		0.0315126	0.0483288	0.0311273	0.037078	0.045244	0.0659421
Gm13184	0.00339476	0.0100492	0.00539137	0.0115824	0.00755885	0		0.00627696	0	0.00572797	0.00886665	0.00933683	0
Hspa14	0.219778	0.256761	0.174648	0.235281	0.202266	0		0.200849	0.147495	0.165177	0.176726	0.19479	0.25937
Gm45902	0.0399187	0.0345676	0.0307633	0.0459988	0.042444	0.158621		0.0400119	0.0270564	0.0332814	0.0387281	0.0376509	0.0258375
Cdnf	0.00599077	0	0.00299757	0.00838033	0.0032732	0		0.00372748	0.0154662	0.00397608	0.00341675	0.00380002	0
Fam107b	0.0393612	0.0276539	0.0592088	0.0235963	0.0221856	0.555228		0.041438	0.0610617	0.0530568	0.0341822	0.0393028	1.63446
Gm13185	0	0	0	0	0.000375778	0		0	0	0	0	0	0
Gm13180	0	0	0	0	0	0		0.000555335	0	0.000295143	0	0.000205726	0.014862
Gm13191	0	0	0	0	0	0		0	0	0	0	0	0
Frmd4a	30.9803	6.22916	19.522	15.1283	19.4899	25.8808		26.2659	6.63376	18.9105	14.4517	18.8981	22.7916
Gm10862	0.683097	0.103211	0.384664	0.348879	0.417561	0.233627		0.594171	0.116272	0.387764	0.282185	0.371309	0.523235
Gm38085	0.37198	0.107081	0.244222	0.158873	0.229521	0.0550552		0.310271	0.0666518	0.226516	0.153596	0.211513	0.224609
1700080N15Rik	0.0988885	0.0166959	0.0645002	0.0431789	0.063442	0		0.106842	0.0209453	0.081559	0.0753248	0.0777385	0.0688399
Gm13189	0.00380469	0	0.00316098	0.00182701	0.00430056	0		0.00631395	0	0.00067755	0.00264062	0.00308179	0
Gm37814	0.342295	0.0745954	0.213401	0.172419	0.202536	0.426768		0.279187	0.038206	0.208039	0.132716	0.211019	0.284191
Gm37107	0.171501	0.0195916	0.0966247	0.0648027	0.0848271	0		0.14448	0.0405262	0.0969307	0.0636711	0.100702	0.0950262
Gm38348	0.139304	0.0265644	0.0885979	0.0530803	0.0741717	0.0877932		0.119271	0.00955582	0.0924173	0.0894611	0.0845379	0.142601
Gm13187	0.103169	0.0460223	0.0609326	0.0531664	0.0653873	0		0.107882	0.0427845	0.0840196	0.0515854	0.0818952	0.0646519
Gm36988	0.154614	0.0112353	0.0898603	0.0799762	0.0910595	0.208213		0.148919	0.0518364	0.0956048	0.0799708	0.0931037	0.134007
Gm13175	0.00602336	0	0.00397958	0.00536163	0.00589349	0		0.00376074	0	0.00389948	0	0.00372745	0
Gm13179	0.00186533	0	0.00108545	0.000605805	0.0018167	0		0.00267499	0	0.00263247	0.00125633	0.000784075	0.00277732
Prpf18	0.38926	0.367751	0.443336	0.375054	0.418682	0.350606		0.419628	0.428829	0.507352	0.488443	0.434409	0.790958
Bend7	0.0502013	1.01082	0.584967	0.445737	0.453962	0.434844		0.0672182	0.837412	0.57468	0.387065	0.449998	0.367078
Sephs1	0.0851621	0.122437	0.136029	0.123548	0.138002	0.141146		0.100671	0.265228	0.12978	0.0964828	0.128056	0.124021
Phyh	0.104049	0.15656	0.206213	0.225549	0.186317	0.141867		0.103311	0.272202	0.201168	0.181957	0.195426	0.223031
Ucma	0.000393483	0	0.00117478	0	0.000380832	0.242354		0.00339493	0	0.000381892	0.00200519	0	0.084647
Mcm10	0.0114159	0	0.0194131	0.037663	0.0241237	0.180193		0.007383	0.0034646	0.015042	0.0182908	0.0341917	0.0382468
Optn	0.196762	0.312856	0.45607	0.423058	0.470846	1.69141		0.178463	0.317667	0.446325	0.416267	0.489089	1.324
4930551O13Rik	0.00501214	0.0203075	0.0188372	0.00864425	0.0135924	0		0.00776933	0.0118997	0.0141405	0.0121025	0.0210523	0.0485112
Ccdc3	0.012708	0.015124	0.00409583	0.000544494	0.00498587	0		0.0488972	0.014004	0.00493598	0.00450214	0.00465712	0
Camk1d	5.36755	1.79269	2.67653	3.01204	3.07086	3.79181		4.97053	1.3612	2.31398	2.44378	2.66325	2.77274
Cdc123	0.424164	0.612668	0.591577	0.613652	0.609755	0.617367		0.477065	0.518961	0.622607	0.56841	0.635341	0.649429
Nudt5	0.263983	0.359398	0.326551	0.330384	0.348859	0.503735		0.30808	0.283957	0.344807	0.381679	0.406575	0.40482
Gm13199	0.0108359	0.0157275	0.013808	0.0116111	0.0196207	0		0.00898474	0.0331909	0.012466	0.00839652	0.0117732	0.00891998
Sec61a2	0.857136	1.07106	1.27758	1.06475	1.15768	0.946047		1.01779	1.00079	1.23949	1.0852	1.13542	0.916237
Gm13267	0.000853725	0	0	0	0.00195988	0		0.00133972	0.0048357	0	0.000759449	0.000697618	0
Dhtkd1	0.12579	0.132048	0.283241	0.257126	0.279794	0.0621604		0.167922	0.258586	0.309385	0.288741	0.305945	0.261876
Upf2	0.819742	1.00302	1.15386	0.998248	1.06436	0.69969		0.9449	1.1662	1.18615	1.12776	1.16454	1.16117
Proser2	0.00543777	0	0.0217729	0.0100355	0.014175	0		0.00545588	0.00356526	0.0206654	0.015686	0.0134073	0.0103191
Gm10857	0	0	0.000637652	0	0.000239478	0		0	0	0	0	0	0
Echdc3	0.00487934	0.0154647	0.00880078	0.00550906	0.00172149	0		0.00410212	0.0102307	0.00844961	0.000801028	0.00254424	0.0207358
A230108P19Rik	0.00750345	0	0.0249057	0.0161785	0.0125643	0.0550552		0.0140717	0	0.0217897	0.00751331	0.0109029	0.0139539
Gm13383	0	0	0.000403711	0	0	0		0.000558755	0	0	0	0.000223009	0
1700014B07Rik	0	0	0	0	0	0		0	0	0	0	0	0
Usp6nl	0.204828	0.30776	0.384113	0.35225	0.365605	0.288369		0.19674	0.202933	0.359261	0.310267	0.323924	0.365442
Gm13388	0.00374653	0	0.00204724	0.00121784	0.000933193	0		0.00184797	0	0.000864982	0.000952692	0.00176577	0
Gm13391	0.000824372	0	0.00142877	0.000728517	0.000675481	0		9.64627e-05	0	0.000727289	0.00241397	0	0
Celf2	43.6244	13.6662	13.7299	14.0603	10.9088	17.618		51.3597	13.9113	14.1872	14.7603	11.0525	16.079
Gm13389	0.00394701	0	0.00214322	0.00396132	0.00201086	0		0.0102285	0	0.00155867	0.00515331	0.0015242	0.00960899
Gm10855	0.0954269	0.00853439	0.0159898	0.0128782	0.0106682	0.113361		0.116304	0.00978467	0.021135	0.0234582	0.0147305	0.0206848
Gm10115	0.227967	0.0694517	0.0515436	0.0401891	0.0268881	0.0550552		0.298777	0.0142945	0.0435789	0.0327117	0.02739	0.0524245
Gm28641	0.000599105	0	0	0.00198993	0	0		0.000968726	0	0	0	0	0
Gm13211	0.00571528	0	0.00239624	0	0.001215	0		0.0043436	0	0	0	0.000694292	0
1700061F12Rik	0	0	0	0	0	0		0	0	0	0	0.000136244	0
Gm13219	0.000761427	0	0.0013788	0.00110837	0.00100438	0		0	0	0	0	0.000799865	0
Dreg1	0.000210788	0	0.00112581	0	0	0		0	0	0	0	0	0
Gata3	0.00404807	0.0264761	0.0853422	0.176455	0.158555	0		0.00368897	0.00864775	0.0827231	0.140774	0.140619	0.00769166
Gm13256	0	0	0.000692404	0.000686828	0.00106345	0		0.000678727	0	0.00195091	0.00253888	0.00288976	0
4930412O13Rik	0.000686547	0	0.00661763	0.0185045	0.0132485	0		0.000199463	0	0.0160367	0.0179405	0.0157866	0
9230102O04Rik	0	0	0.00175561	0.00227843	0.00387157	0		0.000208791	0	0.00373001	0.00579086	0.00368983	0
Gm13262	0.000776187	0.00712142	0.000270793	0	0	0		0.000238422	0.00406671	0	0	0	0
Taf3	0.536114	0.811534	0.787689	0.788106	0.753343	0.797299		0.553149	0.941761	0.735668	0.733589	0.744264	0.643843
Atp5c1	0.596234	0.705019	0.65433	0.729791	0.817254	0.54436		0.597013	0.684503	0.642518	0.699254	0.779482	0.699278
Kin	0.135944	0.169413	0.188215	0.168528	0.174556	0.0414993		0.157164	0.166686	0.182768	0.174039	0.169537	0.258035
Itih2	0.000440651	0	0.00208839	0	0.00160017	0		0.00198071	0	0.00317069	0.00162864	0.00107848	0
Itih5	0.0077943	0.0484016	0.0142472	0.0228367	0.00690115	0		0.00803895	0.0137784	0.0132446	0.0363367	0.00956623	0.0118706
Gm13261	0.00273552	0	0.00605054	0.00247203	0.0028732	0		0.0017512	0.0161983	0.00559812	0.00534813	0.00257108	0
Sfmbt2	0.281123	0.635235	0.770236	0.577146	0.756963	0.255175		0.271804	0.591948	0.744747	0.567684	0.665529	0.309242
Gm13264	0.00251589	0	0.0119009	0.0123989	0.0114035	0		0.00108788	0.0021643	0.0216198	0.00439628	0.010887	0
Prkcq	0.0249286	3.52692	0.090009	0.0907446	0.0554462	0		0.0219656	3.5163	0.0821097	0.0672338	0.0654079	0.00617542
Gm38171	0	0	0	0	0	0		0	0	0	0	0.000318749	0
Gm57445	0	0	0	0	0	0		0	0	0	0	0	0
8030442B05Rik	0.000693368	0.0113184	0.00172257	0	0.00136908	0		0.00134489	0	0.00135405	0.0017158	0.000414608	0
Gm13293	0.000851666	0	0.0020251	0.00160458	0.00105179	0		0.00154642	0	0.00151634	0.00278194	0.0013208	0.00304274
Gm13291	0	0	0	0	0	0		0	0	0	0	0	0
Pfkfb3	0.0401478	0.0755425	0.140154	0.0943772	0.211036	0		0.0478197	0.0336332	0.120722	0.128408	0.179912	0.36528
Gm10851	0.000378749	0	0.00120775	0.00613256	0.00706117	0		0.00131618	0	0.00432454	0.00251589	0.0081673	0.00815666
Rbm17	0.194057	0.197182	0.288932	0.226752	0.287639	0.343656		0.20592	0.277911	0.312655	0.220319	0.280613	0.256406
Il2ra	0.000260987	0	0	0	0.000949628	0		0.000557428	0	0.00199315	0.000823229	0.000403149	0
Il15ra	0.0668233	0.263326	0.136986	0.117053	0.216061	0.189025		0.0754152	0.154023	0.102344	0.124846	0.204729	0.20825
Fbh1	0.384036	0.510833	0.478839	0.446692	0.507414	0.400993		0.356994	0.578509	0.416039	0.464459	0.480722	0.345347
Ankrd16	0.26219	0.383006	0.331665	0.348535	0.34039	0.178572		0.259216	0.393299	0.342242	0.36532	0.352851	0.27754
Itga8	0.884981	0.0522713	0.253981	0.185892	0.27728	0		1.49093	0.111566	0.309718	0.268065	0.294467	0.0346403
E030013I19Rik	0.00659465	0	0.00206179	0.00224323	0.000860251	0		0.00905846	0	0.00177607	0	0.00379821	0
Mindy3	0.530076	0.442304	0.387053	0.391139	0.477201	0.85258		0.588698	0.493654	0.393656	0.388852	0.43496	0.60592
Gm37565	0	0	0.000651764	0	0	0		0	0	0	0	0	0
Pter	0.0196059	0.00493165	0.0119044	0.00562023	0.00289863	0		0.025102	0.00417054	0.00786555	0.0187355	0.00678554	0
[truncated: 31,697 more rows]

## Sheet: integrated
	Glutamatergic neuron_con	Cholinergic neuron_con	Dopaminergic neuron_con	GABAergic neuron_con	Serotonergic neuron_con	Neural stem cells_con	Glutamatergic neuron_PARIS	Cholinergic neuron_PARIS	Dopaminergic neuron_PARIS	GABAergic neuron_PARIS	Serotonergic neuron_PARIS	Neural stem cells_PARIS
9630013A20Rik	0.0402343	0.0170913	0.0517599	0.0508744	0.0456591	0.0999141	0.0375485	0.0463358	0.0532258	0.0526265	0.0369494	0.0554862
Ranbp3l	0.0166036	0.0185072	0.0313042	0.00753453	0.0156465	0	0.0219856	0.00346083	0.0210493	0.00860246	0.00910702	0.055015
Ttn	0.242629	0.0410161	0.235119	0.256435	0.329797	0	0.173557	0.0507556	0.171729	0.289957	0.262344	0.0337906
Hdc	0.00930144	0.0090741	0.214964	0.0179833	0.00682355	0	0.00353763	1.96935e-05	0.27446	0.0231611	0.00637689	0
Tph2	0.00590145	0.0139956	0.179808	0.0132213	0.0100988	0	0.00137033	0.0115858	0.22037	0.00296189	0.000175216	0.000895189
Dlx6os1	0.0508103	0.0304477	0.387085	1.30174	0.185147	0	0.0270695	0.0559204	0.515892	3.46387	0.201783	-0.00291268
Nwd2	0.878603	67.9263	1.61057	1.26857	0.954395	2.8063	1.12911	66.6831	1.35465	1.2754	0.900639	2.21194
Mecom	0.0088567	0.025928	0.0649208	0.196945	0.201472	0	0.010664	0.100806	0.0776537	0.109674	0.211297	0.00033208
Slc6a20a	0.0121957	0.00503064	0.0225862	0.00763455	0.0101121	0	0.0208605	0.00957476	0.0153331	0.0211398	0.0107047	0.0126227
Adamtsl3	0.107085	0.0114779	0.109578	0.109317	0.074134	0.98598	0.113746	0.0367512	0.109742	0.0796553	0.0847249	0.896586
Abhd12b	1.57854	0.0207683	0.00767297	0.0107538	0.0149378	0	1.19521	0.0102796	0.00197653	0.0151413	0.0129162	0.0159745
Bnc2	0.130328	0.116771	0.676383	0.918351	0.900857	0	0.0811805	0.118516	0.348239	0.721204	0.758725	-0.00472218
Ttr	0.0491951	0.104142	0.0770515	0.110575	0.067002	0.236987	0.0569321	0.115336	0.0661456	0.104438	0.0629213	0.0961618
6530403H02Rik	1.04689	0.0482395	0.121087	0.0723437	0.0422671	0	1.62113	0.0234319	0.164708	0.0561524	0.0567023	0.0335082
Slc47a1	0.00723382	0.0100085	0.000856036	0.0102671	0.00120359	0	0.00244144	0.00212329	0.00242075	0.00881681	0.000877951	0
Slc6a4	0.00120186	0.00658389	0.0664997	0.00112353	0.00301324	0	-2.17562e-05	0.0033838	0.078566	0.00012893	0.00147323	0
Slc7a11	0.0262743	0.149858	0.0335243	0.0250818	0.0312678	0	0.0373047	0.041796	0.0275712	0.0360096	0.0269434	0.0749348
Npsr1	0.0995576	0.0410736	0.730814	0.86018	0.519106	0	0.17302	0.0861302	0.721609	0.681183	0.504079	0.0046178
Otx2os1	0.0535159	1.00295	0.374549	3.40631	0.672497	0	0.0331305	1.04333	0.248883	2.84429	0.652368	-0.00579667
Hpse2	0.0311702	0.00301306	0.0408994	0.0514564	0.030765	0	0.0141869	0.00597565	0.0375825	0.0543734	0.0357307	0.00265388
Slco1a4	0.00217234	0.119538	0.0010609	0.0190905	0.00683651	0	0.0058621	0.000232509	0.00138034	0.0210532	0.00357604	0.0508484
Bmp6	0.501926	0.0273845	0.0622168	0.0962748	0.0674261	0	0.347191	0.045536	0.0375228	0.0765946	0.0570968	0.0846178
Slc18a2	0.0441414	0.0373587	0.892254	0.0994814	0.085047	0.280107	0.0409002	0.0484721	0.609382	0.0721036	0.0610712	0.064422
Reln	0.371809	1.60252	0.779046	2.71158	1.17068	1.31245	0.574383	1.72536	0.772851	3.29429	0.97607	1.07821
Flt1	0.0208786	0.0977166	0.00855904	0.0510135	0.00502173	0	0.0134726	8.19415e-05	0.00690813	0.0212569	0.00201139	7.12576e-05
Nnat	1.36981	4.1006	2.12325	0.5322	0.44166	0.200172	1.34086	3.8994	2.19453	0.716581	0.423352	0.181286
Vmn1r209	0	0	0	0.122245	0.00660745	0	0.00601495	0.00106766	0.00069036	0.0894344	0.00146665	4.95429e-05
D130079A08Rik	0.050149	9.90138	0.119309	0.156663	0.225297	0	0.0275246	9.38956	0.0768679	0.127098	0.216621	-0.00220935
Atp13a5	0.0200035	0.0946981	0.0208303	0.0109805	0.0130965	0.0899151	0.0299349	0.100598	0.010924	0.0194751	0.0161972	0.0392061
Gm30613	0.00107132	0	0.00531555	0.00429492	0.00344587	0	0.00231324	3.92266e-05	0.00361542	0.00403637	0.00478908	0.000396014
Fbxl7	0.24882	0.123505	1.12641	0.351637	0.543644	0.77527	0.489641	0.0905289	0.989379	0.4042	0.507408	0.570425
Adamts12	0.00701233	0.0782042	0.0594999	0.0350632	0.0346873	0.137073	0.0106335	0.0739184	0.0725414	0.0801492	0.0372567	0.0744494
Cped1	0.116906	0.0437261	0.0804915	0.0402121	0.0941977	0	0.114195	0.0180115	0.0669674	0.0423928	0.102463	0.0251204
Cnbd1	0.00719666	0.0155514	0.0340291	0.00952627	0.00354141	0	0.00703897	0.0271843	0.0526128	0.0174157	0.00242843	-0.000437764
Gm32647	8.92817	1.35003	6.02999	3.20225	5.85478	0	8.6767	1.49607	5.71597	3.26865	5.47083	0.0959896
Fn1	0.0105089	0.00897874	0.03562	0.0150709	0.0271376	0	0.0122462	-0.00334862	0.0342985	0.0303612	0.0127629	0.00550235
Gmnc	0.0328664	0	0.0105379	0.0137898	0.00762772	0	0.0612715	0.00774497	0.00788047	0.0114099	0.0120661	-0.000361827
Col8a1	0.149227	0.0114403	0.376203	0.286873	0.367424	0.380593	0.136007	0.0411238	0.403703	0.217803	0.362491	0.183881
Myoc	0.000451866	0	0.00220139	0.0013099	0.0028642	0	0.00112707	-0.0065927	0.00111236	0.0051632	0.00274602	8.78564e-06
Slc26a7	0.00933734	0	0.0394579	0.0206609	0.0197475	0	0.00451187	0.00250917	0.0505191	0.0128327	0.0177982	0.000170206
D130009I18Rik	0.0251994	6.97537	0.0923235	0.1326	0.206825	0.0877932	0.0225864	6.70076	0.0377338	0.119008	0.205862	0.0704703
Pde11a	0.845398	2.43597	0.458943	0.341287	0.329316	0	0.657714	2.41188	0.362493	0.47046	0.287119	-0.0172752
Tmem72	0.00125871	0	0.00442171	0.0045833	0.00344679	0.393435	0.00166748	-5.1816e-05	0.00602084	0.00191143	0.00187087	0.278155
Trabd2b	0.0854404	0.0471841	0.0224907	0.0102467	0.00914663	0.193517	0.147877	0.0490415	0.0176489	-0.00183438	0.0128176	0.263077
Synpo2	7.00842	0.0760303	0.249707	0.280114	0.213885	0	5.23363	0.0676049	0.262575	0.239259	0.231758	0.0167191
4930467D21Rik	0.523858	0	0.235352	0.0594336	0.0662058	0	0.564728	0.00697045	0.1952	0.0418473	0.0596705	0.000148836
Hmcn1	0.0487157	0.0510997	0.280978	0.66824	0.317246	0	0.0485712	0.0477594	0.275197	0.667386	0.318946	0.0504902
Kcnq5	6.62268	2.3585	6.88687	5.88046	6.25326	7.69407	6.78899	3.24181	6.30773	5.8041	5.69432	5.38839
Ptgds	0.520186	0.915166	0.665504	0.987857	0.55361	0.907857	0.544749	0.867453	0.696547	0.912605	0.529641	0.870643
F13a1	0.0258053	0.0361166	0.044006	0.0196667	0.023314	0.0718092	0.0220003	0.0247789	0.0279666	0.0147346	0.024125	0.0906154
Postn	0.00148429	0.0346379	0.0820559	0.0586396	0.0396502	0	0.00276447	0.0430609	0.0828024	0.0665276	0.035417	0.00238177
Gm44196	0.0042809	0	0.00149355	0.0418959	0.00175315	0	0.00598658	-8.89162e-05	0.00258165	0.00404409	0.000590191	0
Il1rapl2	1.28996	2.70918	7.31436	5.27595	5.57268	9.67541	1.23728	3.24884	6.53236	5.88243	5.35066	19.0888
Meis2	0.428154	0.119001	0.718558	3.19325	1.53282	0.479069	0.411129	0.101983	0.546493	2.73076	1.27815	0.388848
Gm28526	0.00419439	0.0127625	0.0353023	0.009268	0.0173532	0	0.00155327	0.00655288	0.0220019	0.0111492	0.0154652	-0.000373073
Cngb3	0.0040458	0.899847	0.00877735	0.0105071	0.0043297	0.137073	0.0074076	0.951697	-0.0029819	0.0176015	0.00613355	0.0638515
9030622O22Rik	0.00114138	0	0.350321	0.0562203	0.150556	0	0.00613729	-0.00182726	0.202793	0.0712585	0.162693	0.0132144
Gm49678	0.846779	0.760742	0.485312	1.24035	0.603951	0.858558	1.04041	0.744393	0.387286	1.10671	0.620946	0.609243
Prdm6	0.00197463	0	0.0117962	0.00752993	0.00808452	0.203546	0.00213626	3.23807e-05	0.00684631	0.00177967	0.00289059	0.346896
Scube1	0.0740068	9.75901	0.161871	0.0970971	0.134357	0	0.0852139	8.94283	0.152418	0.0996475	0.112782	0.0294365
Mrc1	0.000254422	0	0.00213944	0.00308885	0.00385464	0	0.00153395	0.00317504	0.00201848	-0.00197147	0.00118965	0
Slc6a3	0.0014842	0.00787144	0.215983	0.0204256	0.00942492	0	0.00108858	0.00408816	0.0964558	0.00692025	0.00139501	0
Col19a1	0.0872657	0.0220106	0.227781	0.810896	0.425624	0.0877932	0.166401	0.0376172	0.237306	1.10807	0.417421	0.224914
Ebf2	0.0184884	0.0420629	0.6203	0.934523	0.684928	0	0.0104522	0.0347108	0.528734	0.613165	0.624405	0.00813096
Prg4	0.00672491	0.003657	0.00725422	0.00225373	0.00444614	0	0.00655743	0.00144171	0.00474513	0.00116309	0.00706111	-0.00269705
Adam12	0.29923	0.0700695	0.427956	0.475711	0.235674	0	0.341989	0.0971351	0.469226	0.464955	0.183381	0.0205888
Ddc	0.0379779	0.0947575	0.820546	0.0838508	0.0836892	0	0.0280704	0.0801537	0.516873	0.0303678	0.0816629	0.0234547
Gm29478	0.404545	5.36524	0.0532858	0.0353269	0.0329674	0.113631	0.278848	5.36641	0.0533734	0.03744	0.0356985	0.166723
9330185C12Rik	1.02688	0.0290077	0.024297	0.0158529	0.0256694	0	0.768841	0.0208459	0.0210102	0.0163488	0.03248	0.00180894
Chst9	1.54204	0.00643182	0.181136	0.427534	0.160162	0	1.84385	0.0138971	0.200733	0.321503	0.16803	-0.0106444
Cartpt	0.0267407	0.0516574	0.133698	0.0722951	0.0509864	0	0.0335815	0.099573	0.117342	0.0538894	0.0485407	0.00953127
Slc6a13	0.0031758	0	0.00197756	0.000687155	0.00252579	0	0.00729069	0.000161855	-0.00119521	0.00677187	0.00424998	0.0123265
9330111N05Rik	0.0539214	0.017511	0.0560022	0.0826702	0.0924286	0	0.0343871	0.0184689	0.0526288	0.0611996	0.0684573	0.0691311
Adarb2	36.4562	4.92357	11.2498	16.0166	9.02607	0	27.4569	3.9178	10.9754	21.9664	9.08964	0.276013
Pou6f2	1.17881	3.25715	0.899671	0.752025	1.13539	0	0.868861	3.01658	0.892137	0.700501	1.13516	-0.0155525
Gm32122	0.00124763	0.0246082	0.0106081	0.00405383	0.00469767	0	0.00115177	0.0102096	0.0127362	0.00276998	0.00269257	0.00108563
Prom1	0.00443332	0.00897874	0.00808025	0.0102438	0.00721247	0	0.00648084	0.000240839	0.00951112	0.00954092	0.00564569	0.0264531
Eya2	0.0958	0.00404193	0.0407198	0.0182377	0.0402751	0	0.0996308	0.00659122	0.0372356	0.0272935	0.0453043	0.106567
Tbx15	0.0216751	0	0.00941653	0.00760296	0.00830347	0	0.0247175	0.028797	0.0114409	0.0142382	0.00835359	0.0350461
Col5a2	0.0779756	0.015124	0.059548	0.0742466	0.0360083	0	0.109009	0.00642591	0.0385773	0.116541	0.0247261	-0.00400821
Col23a1	0.364058	0.0593309	0.116205	0.0550189	0.0529172	0.199233	0.480292	0.0456286	0.108387	0.102573	0.0461747	0.185659
Col25a1	3.81432	11.1549	3.10258	5.55069	2.43288	0.0550552	3.55416	8.98274	2.57775	4.99198	2.26227	0.00121936
Lef1	4.84048	1.37161	0.384531	1.63248	0.752245	0	3.4662	1.39652	0.316292	1.31952	0.633289	0.00201315
Atp1a2	0.0965847	0.244904	0.105317	0.147655	0.0820408	0	0.122596	0.11841	0.117077	0.148684	0.0749729	0.0728335
Ebf1	0.593008	5.73008	1.73814	2.75047	2.59965	1.6804	0.437719	5.32566	1.46827	2.44116	2.71028	1.0588
Vgll3	0.235476	0	0.069177	0.05199	0.0321874	0	0.235879	0.000130414	0.0629263	0.0430044	0.0272324	0.00718926
Adamtsl1	1.47166	0.176813	2.44192	2.35411	0.955945	0.248642	1.11375	0.116844	1.99692	2.43115	0.931032	0.232821
Col11a1	0.187631	0.567906	1.62609	1.2241	1.81985	0.835991	0.194821	0.617803	1.56675	1.05319	1.73839	0.967505
Pde1a	4.16747	10.31	3.751	1.6743	2.02046	0	5.47589	10.3687	3.49285	1.79394	1.89845	0.098335
Adamts19	1.40168	0.00267174	0.236839	0.175658	0.25157	0.0718092	0.965623	0.0152914	0.201417	0.16497	0.247471	0.0558509
Cemip	0.312543	0.958702	0.302571	0.288827	0.260971	0.32689	0.413426	0.904186	0.241802	0.385163	0.249096	0.277082
Ano1	0.0195915	6.00725	0.0806667	0.0208466	0.0443035	0	0.0174968	5.1997	0.0726828	0.0381552	0.0331955	0.0138125
Cadps2	1.25676	16.49	2.70774	1.32313	1.50562	0.261394	1.62257	16.0121	2.04054	1.81381	1.30324	0.181476
Calcr	0.00667723	0.0256663	0.202609	0.0279895	0.0388081	0.0533527	0.00472305	0.00514217	0.213265	0.0301957	0.0273021	0.0464166
Sfta3-ps	0.0122082	0.0574297	0.509158	0.526545	0.131798	0	0.0223222	0.0814236	0.600821	0.620712	0.173371	0.000647975
Pmch	0.0133711	0.0189018	0.0827945	0.0346606	0.0204295	0	0.0144156	0.0221313	0.053748	0.0210691	0.0152008	0.00273533
Vav3	13.0379	23.1403	0.975455	2.33497	1.57048	1.60776	9.73347	22.1103	0.852037	2.19963	1.40974	1.06184
Dach1	0.42053	12.2432	2.34083	1.81939	2.1864	7.5868	0.557032	11.2872	2.25395	1.90581	1.84172	5.34011
Pax5	0.00358311	0	0.0948631	0.040298	0.158567	0	0.00639189	0.00714676	0.0710841	0.0399763	0.155544	0.00535915
Prkcd	1.82588	0.0323844	0.0299618	0.0619143	0.0228371	0	1.3004	0.0319573	0.0387486	0.0334185	0.0319081	0.028589
Pdzrn3	0.259837	0.0458043	0.204265	0.359823	0.18302	0	0.320027	0.0450196	0.277463	0.436005	0.19486	0.109958
Vtn	0.00733065	0.0211071	0.0126601	0.0179306	0.0114952	0	0.0109385	0.0124197	0.0103966	0.0144795	0.00774378	0.0147915
Cyp19a1	0.00848486	0	0.0351975	0.00364023	0.000627254	0	0.0125783	1.03457e-05	0.0835129	0.00260858	0.00121497	0
Aldh1a2	0.00295314	0.0063816	0.00205802	0.0017228	0.00312734	0	0.00178754	0.0119611	0.00193701	0.00267778	0.000891608	0.0203154
Synpr	1.15607	6.75182	1.54947	1.81331	1.08247	1.02648	1.87113	6.56789	1.45	2.34847	1.08429	0.783525
Gfap	0.00141771	0.00953436	0.0028691	0.00527777	0.00292663	0	0.00378825	0.0029279	0.00123491	0.00178448	0.00161309	0.00437852
Tafa1	5.1636	11.4114	6.90773	7.39304	7.64755	28.1807	7.35629	12.1106	6.09937	6.10017	6.53415	32.4748
Gm12153	0.000829297	0	0.00791476	0.00363258	0.00244862	0	0.00218704	-0.000109693	0.0213534	0.00125436	0.0028856	0.0212725
Gm32828	0.0814758	0.125646	0.161025	0.103736	0.230274	0	0.0799811	0.15191	0.113007	0.0762827	0.18429	0.0157482
Glis3	0.534152	0.077413	0.111623	0.0799259	0.0651474	0	1.31069	0.0467083	0.127117	0.0824702	0.0789115	0.0136032
Htr1f	0.305188	0.0572111	0.494757	0.67444	0.900759	0.0718092	0.284628	0.0587974	0.571842	0.703082	0.856475	0.0179102
Ndst4	0.197928	1.75091	1.32567	0.990959	1.23539	6.72791	0.310105	1.82257	1.31218	0.842875	1.2077	8.08687
Mctp2	2.10485	0.048932	0.158244	0.129143	0.155058	0.226721	1.44906	0.0568575	0.164868	0.28556	0.154671	0.178834
Zfp804b	5.24093	1.68511	9.00564	10.028	8.91903	1.0264	4.55587	1.89319	8.14887	10.5049	8.79229	1.41024
Tll1	0.44099	1.29601	0.3496	0.143034	0.187738	2.27247	0.366385	1.41699	0.231447	0.180226	0.193055	1.87457
Necab1	2.71384	0.238596	1.4356	0.902652	0.960829	0	2.41129	0.332323	1.19351	1.0965	0.916501	-0.0167197
Cpa6	0.150321	0.134358	0.226317	0.145708	0.317749	1.11321	0.102844	0.0977164	0.194871	0.149648	0.265212	0.349592
Hs3st4	3.08465	1.67927	4.94564	4.04551	5.94624	15.2672	3.97961	1.9275	4.85954	3.50198	5.35584	12.6124
Spag16	0.0318019	0.357685	0.352474	0.0474547	0.0413204	0	0.0274771	0.275077	0.411711	0.048128	0.0318518	0.0216424
Pde3a	0.155288	0.159371	0.497623	1.37691	0.716512	0.44894	0.128108	0.146246	0.413728	1.55894	0.609882	0.580191
Aldh1a1	0.0146582	0.0516036	0.128401	0.00494746	0.0134911	0	0.016376	0.0378506	0.042823	0.00850852	0.00752113	0.0138381
Col4a6	0.00665312	0.0120998	0.00648613	0.0085638	0.00377958	0	0.00657798	0.00558143	0.00563447	0.00941639	0.0035728	0.0193856
Vcan	0.0669352	0.253496	0.246564	0.216451	0.179436	0.218256	0.0756942	0.258178	0.197071	0.199016	0.197596	0.140463
Grm1	19.0788	0.813012	3.55827	5.52135	3.83519	0.407937	15.2073	0.840392	3.53661	5.35474	3.6652	0.299979
Htr2c	2.11756	4.76178	6.54487	4.62314	8.31875	12.0373	2.15707	4.35125	6.80548	4.60416	7.80828	4.30874
Top2a	0.000701635	0	0	0.0103714	0.000322927	0	0.000941382	-2.93199e-05	0.00179776	0.000537883	0.00212113	0
Arhgap6	0.689108	0.147768	1.54281	0.805267	0.745883	0	0.886398	0.0895044	1.46673	0.70672	0.751732	0.00252
Robo3	0.0231114	3.99432	0.00982887	0.153768	0.0303295	0	0.0336497	4.00817	0.0172334	0.10473	0.0339655	-0.00090722
Gm6260	0.00134066	0	0.00266473	0.022431	0.012042	0	0.00149198	-0.00528428	0.000130988	0.0289695	0.0134409	-3.04056e-05
Ptprq	0.0144073	0.962712	0.0297131	0.00601234	0.0398457	0	0.0110219	0.943572	0.0449734	0.0300729	0.0353451	-0.00298578
Itih5	0.0077943	0.0484016	0.0142472	0.0228367	0.00690115	0	0.00732002	0.0338546	0.0157134	0.0367902	0.0109807	0.0105755
Kcnmb2	1.04201	1.12964	1.42411	3.21588	2.06647	1.81687	0.941604	1.11547	1.22753	4.4473	2.03952	1.37486
Klhl1	0.128169	4.98499	3.66128	1.85584	2.53734	3.36432	0.142428	4.34124	2.98724	1.51147	2.31785	2.09282
Sv2c	0.167169	0.932711	0.786122	0.480914	0.414716	0.0965545	0.254979	0.847992	0.554499	0.421535	0.346445	0.218669
Dcn	0.132247	0.0215142	0.00807055	0.0410764	0.0112959	0	0.161775	0.0391531	0.0149998	0.04915	0.0138642	0.0129945
Trpc6	0.387483	0.0268035	0.441046	0.215696	0.15154	0	0.668359	0.0775627	0.35956	0.2683	0.14729	0.00415916
Gm5127	0.00125163	0.0566868	0.000716035	0	0.000764931	0	0.0012214	0	0.00498598	-1.31471e-05	0.00233313	0
Rxfp1	0.142151	0	0.167819	0.071026	0.0484323	0	0.139269	0.0132226	0.118122	0.131719	0.0499068	0.000916979
Ptpn3	4.10417	0.150539	0.314399	0.312055	0.48287	1.07419	3.39919	0.194939	0.277451	0.246787	0.478696	0.897052
Slit3	9.81314	0.9444	1.64418	1.00857	1.39045	12.9326	12.4395	0.847651	1.66653	1.07565	1.4407	10.1415
Col24a1	0.126484	0	0.10034	0.078307	0.120005	0	0.100244	0.00554556	0.141157	0.0603647	0.136764	0.0107465
Gm32884	0.00101092	0	0.0012427	0.0572586	0.00973839	0	0.00316376	-0.000136602	0.000883571	0.0440394	0.00657731	-0.000907008
Aox3	0.00454742	0.00573954	0.0257762	0.00459422	0.00536422	0	0.0117398	0.0169697	0.0149302	0.0055148	0.00734872	0.00774772
Gm10754	0.368426	0.0111748	0.135638	0.116538	0.165251	0	0.501816	0.022709	0.138273	0.132336	0.181817	0.00490106
Plekhg1	9.09604	0.148013	0.168671	0.158492	0.113977	0.0718092	6.74299	0.187067	0.136638	0.198272	0.138674	0.201318
Gabra4	5.68413	0.0883736	0.609878	0.786095	0.512935	0.124498	4.56309	0.197929	0.528843	0.777869	0.481654	0.08029
Gm4951	0.000502329	0	0.0022117	0.00126985	0	0	0.00353753	-2.48812e-05	0.000632757	-2.26102e-05	0.000287444	0.00642776
Gm39653	0	0	0.0178988	0.00436708	0.00077835	0	-4.73572e-05	0	0.0162462	0.00841368	-0.000351722	0
Pappa2	0.0164168	0.00824791	0.0395827	0.0163888	0.0542751	0.916816	0.01337	0.00984024	0.0391584	0.0310472	0.0496841	0.417379
Dock8	0.00846236	0.0193097	0.0152195	0.007852	0.00705268	0.38157	0.0163402	0.00705474	0.0182668	0.00533163	0.00879998	0.249732
Ntng1	40.9022	1.87453	6.91701	8.64322	8.53266	6.25249	32.5392	2.24135	6.57787	8.11338	7.96008	6.42651
Dcdc2a	0.0762067	0.063765	0.209497	0.130119	0.0943855	0	0.086469	0.0663125	0.183456	0.109732	0.0928731	0.0138676
Abi3bp	0.0227209	0.0191297	0.0888164	0.0881973	0.0785126	0	0.0187696	0.0072573	0.0647238	0.0626577	0.0789383	0.0370222
A530053G22Rik	0.00023435	0	0.00238856	0.0014162	0.00125357	0	0.000917874	-0.000726193	0.00137641	0.0007063	0.00113827	-0.000123573
Sox6	0.130573	4.55378	0.746465	1.01863	0.640669	0	0.109442	3.74173	0.620027	1.31145	0.57198	0.0423977
Kctd8	0.742932	28.992	2.5127	2.90272	3.52867	3.67823	0.648062	26.6579	2.32852	3.27826	3.18678	1.96366
Col6a1	0.342725	0.017068	0.0902166	0.051579	0.0352344	0.215427	0.486975	0.0185925	0.0893432	0.0437662	0.0326345	0.0864165
Etl4	6.11513	0.715697	5.6364	9.08201	7.55616	5.21708	5.0802	1.20871	5.73408	10.0971	7.41167	9.01802
Inpp5d	0.00162231	0.0278906	0.00415005	0.016788	0.00730932	0	0.00469796	0.000515368	0.0060306	0.00714421	0.00380108	0.00377446
Adgrl4	0.00176138	0.01795	0.00599394	0.0272913	0.010117	0	0.00155861	0.00792232	0.00556084	0.000330472	0.0168141	0.00599644
Pappa	0.29538	0.0349517	0.232954	0.177045	0.198071	0.363794	0.257619	0.0401553	0.213868	0.105989	0.14559	0.234386
Sycp2l	0.0167627	0.00729839	0.00614401	0.00270354	0.0117818	0	0.0106108	-0.00182477	0.00517361	0.00509865	0.0111891	0.00363642
Shisa6	5.27801	0.904634	1.22359	1.44277	1.49267	1.01297	5.2819	0.845448	1.11813	1.78481	1.61459	1.09712
Sema3a	0.111943	0.107537	0.239224	0.0759134	0.134831	1.05946	0.127861	0.121304	0.243187	0.115734	0.129182	0.207584
Cdh9	1.2145	0.230122	0.860913	0.816778	0.96072	0.375297	1.89166	0.227169	0.98921	0.815159	0.933868	0.398723
Pax3	0.00633362	0.0244831	0.0555699	0.166308	0.122855	0	0.00563746	0.00215647	0.0572106	0.126224	0.102449	0.0349158
Egfr	0.0648073	0.0467414	0.0636815	0.225729	0.0344328	0.161761	0.0629733	0.0367721	0.0508997	0.487456	0.0347175	0.213336
Adgrv1	0.0378668	0.135748	0.517461	0.0873687	0.22039	0	0.0291519	0.142084	0.421518	0.160477	0.185126	0.0254324
Zmat4	12.1386	1.99625	1.84572	4.30533	2.57203	9.22264	9.66388	2.15684	1.90065	4.6316	2.50167	10.2231
C130073E24Rik	1.48196	9.6019	6.347	7.13166	5.97847	0.641676	1.54842	9.64171	6.31817	10.0608	5.83197	0.427686
F830016B08Rik	0.000341507	0	0.00118421	0.0032813	0	0	0.00119781	0	9.47231e-05	0.00100873	0.000167432	0
Chrm2	1.31796	1.72852	1.78552	3.61483	2.97632	10.1645	1.0433	0.924837	1.76588	3.12193	2.70389	7.5183
Slc1a2	2.10639	0.570948	0.709266	0.664758	0.487603	0.0999141	2.04094	0.355628	0.558193	0.661343	0.518427	0.113365
Mybpc1	0.0161284	0.261338	0.0101943	0.0150194	0.0181453	0	0.0137784	0.206804	0.0110864	0.0321087	0.0160434	0.000549098
Slc6a11	0.0905173	0.194644	0.255109	0.208358	0.194829	0	0.11013	0.0882277	0.242879	0.224148	0.19038	0.0262746
Zfp804a	14.8848	0.478038	3.43516	4.33629	4.34156	5.44745	11.4997	0.536667	3.37237	4.74185	4.09857	5.19574
Slc17a8	0.0274434	0.0556609	0.0441555	0.0216164	0.0121887	0	0.0173127	0.0503337	0.0431844	0.0182305	0.015629	0.000251457
Mdfic2	0.00133588	0	0.00297746	0	0.0236798	0	-0.00190234	2.10319e-05	0.00498106	0.0134161	0.022922	0.00144465
Megf11	0.252401	0.936216	0.315066	0.632709	0.496351	0.424876	0.335667	0.663185	0.290995	0.63505	0.484221	0.705916
Gpc5	2.84426	1.70906	6.67565	3.81187	9.1306	0.626796	2.41766	1.25044	5.30255	3.53937	9.51581	0.763201
Nhsl1	0.149888	0.274156	0.0971826	0.0528536	0.068813	0	0.214708	0.108406	0.0960024	0.0914917	0.0685767	0.0216427
Ly86	0.00337564	0.0135158	0.0033131	0	0.00456851	0	0.00422365	0.00182791	0.00572876	0.00737078	0.0030932	0.000259058
Ccdc192	0.0299645	0.0106324	0.0551559	0.0927402	0.103123	0	0.0238244	0.0132515	0.0532477	0.0939276	0.0971687	-0.00859071
Foxp2	4.89949	4.54089	3.19742	2.91137	3.22499	0	3.964	5.06912	2.97889	2.78671	3.1571	0.100668
Gm13481	0.265199	0.0303484	0.288514	0.0516783	0.0716108	0.0533527	0.217417	0.0536127	0.242573	0.0534568	0.0662332	0.0795059
A330008L17Rik	2.14081	5.19064	1.55479	2.35342	2.52386	0.840281	1.77717	4.55929	1.40533	1.99485	2.18658	1.2569
Rspo2	0.0861233	0	0.107473	0.0943089	0.0451861	0.325717	0.124753	0.0167215	0.0855064	0.111915	0.0452332	0.210944
Eya1	0.0391387	0.308868	0.0604825	0.0264107	0.0207576	0	0.0718803	0.31573	0.0333803	0.0737776	0.0202	0.00743485
Gulp1	0.747382	0.0996737	0.685236	0.752095	0.774265	0	0.584991	0.0786108	0.674934	0.689635	0.769283	0.0317387
Itgbl1	0.298793	0.10719	0.102037	0.0757492	0.0988278	0.141146	0.383092	0.115981	0.120744	0.103106	0.0927058	0.212794
Sulf1	0.277261	0.0443043	0.755069	0.31423	0.281162	0	0.286884	0.101184	0.828541	0.2463	0.246382	0.0309086
Ndnf	0.00892571	0.00535451	0.11928	0.136035	0.0824815	0	0.00691756	0.0208406	0.0875123	0.262002	0.0790223	0.0372245
Satb2	0.0629292	0.00733637	0.0406501	0.0162389	0.00948329	0	0.106115	0.00450796	0.0244688	0.00764937	0.0100324	0.0203583
Slc4a4	2.41183	1.15418	0.246406	0.636752	0.378355	0	2.34374	0.950755	0.202912	0.545818	0.336302	0.102295
Gm31218	0.000403109	0.0141972	0.00531279	0.0693175	0.00852458	0	0.00167732	0.0209229	0.008207	0.151189	0.0117833	-1.28533e-05
Cpne4	3.6216	24.4782	2.72802	2.81488	2.03625	0	3.79564	23.452	2.45314	2.68459	1.7633	0.105623
Epsti1	0.409001	0.0468305	0.0282937	0.0177007	0.0156964	0	0.297956	0.0486107	0.0250565	0.0136747	0.0242348	0.00374565
C1qtnf7	0.0100744	0.00659659	0.00601376	0.000949341	0.00958951	0	0.0240437	0.00871855	0.00821543	0.000938199	0.00592645	0
Fras1	3.55289	0.935246	1.03083	1.59606	1.09013	0	2.82521	0.716442	0.93858	1.53989	1.10766	0.0115036
Kitl	2.72375	2.86465	0.228486	0.572829	0.246334	0.206665	2.12664	2.91351	0.273463	0.54263	0.275284	0.421306
Myo5b	0.346531	0.197488	0.247521	0.513522	0.18223	0	0.628934	0.204325	0.292637	0.621534	0.23671	0.00928359
Lama1	0.030316	0.222024	0.113845	0.0469429	0.0935162	2.83415	0.0290984	0.278284	0.0919073	0.0606789	0.0951874	1.42355
Lypd6b	0.13649	0.0776469	0.388247	0.602679	0.618108	0	0.0996198	0.0577384	0.338035	0.492755	0.511815	0.028065
Tmem132c	0.536682	0.0777835	0.538989	0.775919	0.694341	0.672241	0.487042	0.0736761	0.482137	0.683666	0.544687	1.20045
Gm43824	0.0015431	0	0.0212859	0.0219568	0.0573482	0	0.000308383	-0.000678766	0.0182536	0.00437647	0.0407639	0.00615392
Kcnc2	23.973	1.45663	6.36289	7.57504	7.36675	3.06173	18.6977	1.37364	6.0428	9.7326	7.04483	2.3826
Phldb2	0.0449385	0.124787	0.112849	0.0646357	0.0971835	0.56868	0.0414921	0.112753	0.0777763	0.0517497	0.104629	1.19854
Gm19303	0.150971	0.0133678	0.00497584	0.00331435	0.00706282	0	0.1356	0.00610394	0.00854335	0.00516152	0.00888408	0.0138641
Kcnj13	0.0250518	0.00916479	0.031593	0.0325976	0.026542	0	0.0236863	0.00517925	0.0270752	0.0375181	0.0188548	-0.0675594
Pth2r	0.386179	0.0197194	0.0934974	0.0292509	0.0760475	0	0.323843	0.0370367	0.122738	0.039719	0.0644861	0.000703883
Ccn1	0.00165136	0	0.00398412	0.00949116	0.000920867	0	0.00409462	0.000272211	0.000227765	0.00383619	0.00111755	-0.00086474
9530026P05Rik	1.00818	0.222677	1.78154	0.727133	1.21174	0.834291	1.15568	0.147643	1.61125	0.754363	1.10461	0.837383
Neto1	1.54103	0.360818	1.43337	1.41197	1.23619	6.70808	1.70042	0.468173	1.25606	1.7163	1.09608	5.8624
Cp	0.0212619	0.391282	0.0199419	0.0170807	0.0166797	0.137073	0.0269115	0.290014	0.0245715	0.0270453	0.0177766	0.0717787
2600014E21Rik	0.0537336	1.06893	0.0477557	0.0979151	0.154978	0	0.078137	1.13078	0.0359025	0.128788	0.16694	0.00206371
Ankfn1	0.220279	0.133083	1.70897	1.77811	1.22626	0	0.276131	0.201946	1.67194	1.56736	1.15045	0.0164498
Colec12	0.302876	0.484487	0.108025	0.0975511	0.0788763	0.11011	0.231759	0.538953	0.0967285	0.105917	0.0714974	0.155784
Pld5	0.268148	7.78301	2.11063	1.82971	2.50799	0.572865	0.286839	8.02795	2.25263	1.48185	2.42525	0.612405
Vipr2	0.98002	0.0197591	0.0464638	0.12233	0.0359651	0.0829986	0.730525	0.0348907	0.0406401	0.138148	0.038807	0.047244
Car13	0.00317593	0	0.0017772	0.00132189	0.00146221	0.0533527	0.00101171	0.00237273	0.00392011	0.000661154	0.00338856	0.0383031
Pcsk5	1.04076	0.038305	1.22029	1.23126	0.820164	2.00294	1.46565	0.133935	1.11168	1.41151	0.739494	0.387889
Abcc9	0.00667551	0	0.00574651	0.00397233	0.00631404	0.0868116	0.00471812	-3.42098e-05	0.00797701	0.00250898	0.00865243	0.0844847
Itga8	0.884981	0.0522713	0.253981	0.185892	0.27728	0	1.46266	0.126108	0.297793	0.25685	0.265949	0.0109613
Rgs5	0.00692124	0	0.00266764	0.00405073	0.00820867	0	0.0075201	0.00140003	0.00119196	-0.00184817	0.00229132	0.000810407
Gm20754	5.49888	0.419135	1.82447	2.45027	1.5878	0.247183	6.08226	0.675094	1.91528	3.09498	1.57085	0.135918
Gm6145	0.0192219	0.184297	0.00534221	0.0129151	0.00857818	0	0.031023	0.0172155	0.0122189	0.0148231	0.00679232	0.0163028
Slit2	1.61128	10.0439	3.41435	3.13695	3.0712	1.98084	2.20405	9.75737	3.04697	2.67513	2.78747	1.28528
Kcnh8	0.228	4.27768	0.471521	0.571139	0.461902	0	0.196057	3.74724	0.423094	0.370884	0.502063	0.0160513
Gm30092	0.100414	0	0.00319903	0.00156632	0.00113154	0	0.181098	0.000691619	0.00139297	0.00142485	0.00240015	-0.000258661
Gpc3	0.42077	0.120212	0.49814	0.379791	0.236556	0	0.364878	0.122955	0.507184	0.50106	0.253512	-0.000914002
Thsd7b	2.90041	10.3848	3.89356	4.54657	4.35092	1.42149	3.10072	9.96818	3.27626	4.44556	3.83495	0.968128
Gm3764	0.270766	0.66607	0.202374	0.566596	0.283386	0.175521	0.396809	0.476817	0.245278	0.758424	0.276617	0.288691
Ttc6	0.020264	0.010736	0.427151	0.0520399	0.165131	0	0.0254346	0.0175908	0.45925	0.130214	0.20567	0.0191
Nxph1	5.15669	5.31528	8.30514	8.15034	8.52715	8.59971	4.48919	5.98372	8.23571	9.38626	8.15267	8.9924
Sema3e	0.523857	4.29567	0.33806	0.372832	0.495654	6.15324	0.588905	4.52461	0.287162	0.381324	0.481039	5.49022
Cdh23	0.0130688	0.0707049	0.123669	0.0798558	0.209082	1.12755	0.00921221	0.0597298	0.175228	0.0433803	0.219307	1.20673
L3mbtl4	0.201121	0.859944	0.606068	0.926365	0.885028	1.47542	0.328537	0.715216	0.545347	0.586849	0.832552	1.56305
Syt9	1.75702	15.9978	0.740015	1.02932	0.748655	0.198512	1.37444	15.7087	0.657788	0.866012	0.687014	0.0375738
Iqgap2	0.535133	0.0675614	0.441978	0.205784	0.124522	0	0.852336	0.0880814	0.488006	0.284052	0.11863	0.0444196
Gm6213	0.0164083	0.0259031	0.0219436	0.0164126	0.0163185	0	0.0169306	0.0378752	0.0239895	0.0177858	0.0212541	0.00713857
Syt6	0.0369792	5.79834	0.370265	0.326782	0.431415	0.751395	0.0407521	5.6896	0.307278	0.34373	0.342558	0.754606
Tulp1	0	0	0	0	0	0	0.000356186	0	0	-1.6839e-05	0	0
Sntb1	0.867175	0.649283	0.254432	0.368562	0.236239	0	0.751365	0.608121	0.217557	0.324868	0.247975	-0.00455359
Rspo3	0.367592	1.97592	0.103862	0.0889926	0.127312	0	0.465658	1.83279	0.147762	0.116086	0.125513	0.0330792
B230323A14Rik	0.0139785	0.109795	0.29036	0.592134	0.26019	0	0.0334572	0.0712811	0.25929	0.601605	0.295166	0.00512382
Alk	1.12324	0.768462	2.41719	3.10813	3.19851	0.493259	0.799725	0.757933	2.28029	3.51812	2.81412	0.0894806
9630002D21Rik	0.0478969	0	0.0269075	0.0388266	0.0440558	0	0.0619421	-1.77148e-05	0.0398625	0.0264077	0.0516066	0.0208993
Rbm47	0.00306751	0.0341556	0.0129972	0.0102668	0.0131202	0	0.00790479	0.0356196	0.00759068	0.00987285	0.00991526	0.00378616
Cfh	0.00826789	0.0402588	0.00459149	0.0162846	0.00752008	0	0.00688084	0.0122921	0.00643299	0.0107339	0.00556673	0.00374407
6330411D24Rik	0.785145	1.60141	1.26717	4.60843	4.23514	1.77825	0.56043	1.38159	1.22283	3.94911	3.9643	1.23043
Col12a1	0.228893	0	0.145547	0.104797	0.147852	0.892641	0.189517	0.0234732	0.160631	0.117184	0.139075	0.920636
Itga9	0.0576287	1.18638	0.0799403	0.0638323	0.105954	0.282318	0.0414124	1.13771	0.0823308	0.085693	0.0871764	0.255587
Sned1	0.0789076	0.322422	0.202982	0.115012	0.134621	0.108408	0.0723504	0.28572	0.146933	0.108571	0.135905	0.202329
Fyb	0.00189415	0.0196045	0.00405862	0.00369817	0.00474459	0	0.00695332	0.00991777	0.00590281	0.00799573	0.00200786	0.00497907
Pdgfd	0.0125835	0.16935	0.08457	0.0283611	0.0395369	0	0.0165674	0.100469	0.0681094	0.0502274	0.0425379	0.000414162
Moxd1	0.0238276	0.0128658	0.0494587	0.0941898	0.0205609	0	0.0522024	0.0165816	0.06055	0.198438	0.0278664	0.00104256
Trpc4	0.794559	1.53457	0.785066	0.53588	0.467844	0.0533527	1.07685	1.22048	0.736346	0.663077	0.474906	0.036313
Ccn2	0.00148267	0	0.00144354	0.00548561	0.00369183	0.0533527	0.00329528	-3.38967e-08	0.000896129	0.0057107	0.00355126	0.0401935
Iigp1	0.00158064	0	0.00106183	0	0.000695837	0	0.00228474	0	-0.000230975	1.24608e-05	-0.000682376	0
Gm20752	0.561505	0	0.00751876	0.004611	0.0039436	0	0.407323	-0.00246245	0.00852448	0.00950222	0.00192887	0.000163816
Iqcj	2.62353	1.12961	2.07979	0.611167	1.01819	6.57863	2.09478	0.997959	1.82634	0.616427	0.985238	5.80852
Nell1	13.6681	1.26066	4.32578	5.72818	4.92083	0.113631	11.0674	1.22024	4.54718	5.65921	4.96572	0.230403
Tgfbr1	0.164681	0.242495	0.252665	0.3076	0.270447	0.0877932	0.217393	0.183467	0.220763	0.261359	0.240311	0.0829985
Tafa4	1.0167	1.53166	0.0652895	0.0422368	0.0586533	0	0.663151	1.76816	0.0683791	0.0577749	0.0528399	0.00139519
Cdh1	0.000975978	0	0	0	0.00138843	0	0.000732773	0.00140372	0.00104116	-8.55749e-05	0.00178573	0
Tnc	0.22527	0.0676021	0.0224865	0.0771041	0.037001	0	0.159072	0.00671589	0.0257064	0.0757976	0.0287008	0.0057175
Dach2	0.0375024	0.0606628	0.329239	0.156824	0.161895	0.531525	0.0399098	0.0791831	0.270737	0.222277	0.151864	0.355614
Vip	0.00732136	0	0.0275329	0.0607101	0.00526111	0	0.00429849	0.00806339	0.0142641	0.142872	0.00236826	0.00402687
Pdzd2	0.526766	0.471411	0.796559	3.56453	1.19589	1.89878	0.778902	0.346533	0.778201	3.20102	1.22339	1.15777
Abcb1a	0.0036501	0.00954162	0.00422498	0.00299254	0.00202868	0	0.00172509	0.000588735	0.00541774	0.00432984	0.00259313	0.0047446
Trpm3	7.42391	104.967	12.5738	19.5393	9.43648	5.21939	12.1366	102.963	10.9708	17.5588	8.72997	3.03558
Lmx1a	0.00859366	0	0.389283	0.06474	0.137819	0	0.00188514	0.0131678	0.401036	0.0561382	0.14438	0.00395166
Rxfp2	0.020318	0.222065	0.025148	0.0267473	0.0449699	0	0.00983495	0.219716	0.0227231	0.0362457	0.0352909	0.00267819
Piezo2	0.159113	0.924587	0.103838	0.113555	0.131493	0	0.113425	0.917186	0.0992062	0.0759777	0.156942	0.0126399
Qrfpr	0.0721154	0	0.0851996	0.139636	0.0782081	0	0.0581172	0.00836859	0.0855645	0.139635	0.0833148	0.000125253
Cpne7	2.44743	0.0264105	0.701388	0.241189	0.22004	0	2.46094	0.0673932	0.537321	0.273869	0.200566	0.0198885
Grik1	6.95047	0.722592	5.06112	6.29924	4.53485	16.4494	5.05506	0.782249	5.19645	7.44822	4.44561	13.403
Dgkg	2.18723	0.211693	1.33004	1.21443	1.37559	3.96554	3.08461	0.204398	1.34033	1.58462	1.37492	2.69587
Cd74	0.00323511	0	0.00473184	0	0.00417946	0	0.00666472	-0.000135646	0.00200185	0.0125451	0.00130096	-0.0182381
Sdk1	1.65793	0.958911	5.2061	2.9907	3.895	4.81972	1.57159	0.855075	4.83414	3.56731	3.5652	2.86033
Th	0.00357129	0.0176085	0.234843	0.020076	0.0206654	0	0.00442367	0.0360527	0.0959673	0.0252927	0.0115863	0
Bcas1	0.0475343	0.0581818	0.0361735	0.054016	0.0319713	0	0.0272834	0.224434	0.03111	0.0554733	0.0242441	0.122254
Ptpn4	10.1806	1.35094	1.80277	2.05912	1.91084	1.98435	7.93102	1.43172	1.6788	2.15997	1.95063	1.84296
Tox	5.5248	0.907196	3.13419	2.04854	2.08768	0	4.54556	0.742051	2.82425	2.17122	2.0777	0.01645
Grm8	2.21648	2.21123	6.61741	6.98914	6.95247	24.7646	2.43615	2.44853	6.1921	5.62219	6.5242	18.7686
Man1a	0.333677	0.692108	1.29065	1.05352	1.65392	0.0550552	0.375202	0.728391	1.16401	1.0303	1.59921	0.159986
Ror1	0.302972	2.17519	0.266455	0.259996	0.26644	0.468777	0.366852	2.10178	0.283554	0.200033	0.207234	0.620267
Cnksr3	0.818566	0.0354075	0.0228642	0.0359858	0.0245006	0.125162	0.595383	0.0116162	0.015588	0.0516348	0.0306749	0.224997
Gm13974	0.00409551	0	0.0189482	0.0494967	0.0345002	0	0.00569067	-0.000104661	0.0104348	0.0144995	0.0143999	0.00644521
Ebf3	0.0343973	0.343827	0.991954	1.00727	0.983251	0	0.0231262	0.400208	0.880478	0.816202	1.02991	0.0244095
Gfra1	0.436035	9.03564	0.832637	1.1572	0.671544	0	0.565396	7.60092	0.616525	0.827081	0.64475	0.0115939
Trhde	1.34365	1.986	1.35363	1.82772	1.38897	0	1.22254	1.79028	1.32399	1.73544	1.31893	0.0264322
Apbb1ip	0.0237326	0.0234074	0.0336265	0.044282	0.0203069	0.180193	0.0288942	0.0117615	0.0317818	0.043247	0.017359	0.0525852
Slc9a2	0.0602408	0.00896917	0.0343757	0.0188927	0.0301726	0	0.070185	0.0122013	0.0301417	0.0104958	0.0210125	0.0107906
Lhfp	3.60017	1.36863	0.359186	2.10517	0.484532	2.13818	2.6811	1.47095	0.295062	1.68871	0.559435	3.03506
Ust	0.64291	0.147106	0.523742	0.333128	0.47128	0	0.770054	0.193714	0.452592	0.397011	0.417099	0.828785
Csf2rb2	0.0103803	0	0.0583022	0.00411547	0.00780037	0	0.00865991	-0.000230795	0.0624797	0.00978851	0.00539865	0.00105031
Cntnap3	0.179551	0.0392585	0.310076	0.334011	0.25768	0	0.197932	0.0380637	0.328745	0.553919	0.250962	0.0215228
Cyyr1	0.144913	0.107065	0.0615548	0.01944	0.0193684	0	0.132197	0.0891842	0.037521	0.0111338	0.011626	0.0577619
Slc13a4	0.00163947	0	0.00208194	0.00484465	0.00125744	0	0.000152507	2.60885e-05	0.00139944	0.00654399	0.00116784	0.0105003
Sim1	0.00440086	0	0.285499	0.218154	0.127042	0.113361	0.00996652	0.0164276	0.27776	0.219592	0.144384	0.0836386
C6	0.0654555	0	0.000777819	0.00208647	0.00100928	0	0.0567678	8.54537e-05	0.000988418	0.00164496	0.00370593	0
Fstl4	3.03884	0.152322	1.83721	1.90004	1.34792	0.326841	2.69896	0.138725	1.67844	1.73906	1.20753	0.387782
Sag	0.0121602	0.00969667	0.0230937	0.0121054	0.0203891	0	0.0259373	0.00277776	0.0229803	0.00750768	0.0198219	0.0600136
Nr5a2	0.00470954	0.00608317	0.0293609	0.0114091	0.014869	0	0.00160028	0.00912281	0.0308988	0.00410067	0.0127268	0
Prlr	0.338543	0.0282517	1.05093	0.249591	0.530555	0.189829	0.301512	0.0579464	0.909945	0.189933	0.493714	0.303582
Cntnap5c	2.85658	1.87845	2.89978	2.96635	2.63375	4.15227	2.28385	2.04039	2.58489	3.72603	2.35423	3.83047
Nkain3	4.55414	5.26768	4.59473	6.81275	5.14518	0.661828	6.35822	5.34708	4.61615	6.91407	5.08708	0.255243
Gm16168	0.0762898	0.244788	0.0709565	0.0813193	0.0762844	0.0718092	0.0732116	0.256577	0.0715289	0.0950633	0.0943981	0.262868
Gm29536	0.0158546	0	0.0447024	0.0166145	0.0427213	0	0.0125458	-0.00901113	0.0483395	0.0244948	0.0410435	-4.15332e-06
Gm30382	0.607386	0.245893	1.37244	1.43122	1.72248	0.0899151	0.661925	0.163857	1.36724	1.27866	1.55314	0.894161
Gm45323	0.364761	2.31696	1.57859	1.5852	1.40165	0.175586	0.376588	2.16688	1.58819	2.13857	1.3699	0.108378
Gm40663	0.000667423	0	0.0231842	0.0163195	0.010761	0	0.000341712	0.000125232	0.0202895	0.017735	0.00927299	-1.11387e-05
Frem1	0.0195479	0.0415126	0.200335	0.185293	0.0741525	0	0.0457275	0.0179082	0.17197	0.208335	0.0799088	0.00308377
Galntl6	4.99829	26.9297	24.3268	28.2649	23.3918	5.20164	4.69342	27.9155	21.6322	33.4079	21.6214	4.40408
Angpt1	0.600995	0.130227	0.387797	0.34446	0.383137	0	0.434192	0.0967318	0.410825	0.373032	0.330977	0.0770972
Slc47a2	0	0	0.00137797	0	0.000500184	0	0.000167777	0.00310529	0.00126658	0.00118693	0.00180851	0
Hdac9	22.9048	8.98166	6.4173	11.5703	5.73428	2.828	18.4167	9.17702	6.07655	10.6825	5.30143	2.36736
Nckap5	0.816193	0.317015	1.97721	1.28767	1.41409	0.0999141	0.925562	0.26044	2.06086	1.36104	1.30658	0.222403
Ildr2	4.22121	0.581389	0.952623	0.594569	0.497333	1.24619	3.47041	0.630125	0.902909	0.66505	0.441338	0.648537
Unc5d	5.67488	1.96412	12.3003	12.1459	10.3034	0.0414993	5.12109	2.38376	11.873	13.2072	10.3809	0.172198
Runx1	0.00281907	0	0.0015886	0.0190803	0.00737839	0	0.00529667	0.00405703	0.00304238	0.0136506	0.00503061	0.00809589
Dlk1	0.0375399	0.0507974	0.546692	0.0837559	0.125809	0	0.038644	0.0221418	0.450173	0.0885575	0.108291	0.0106836
Sox2ot	0.379495	0.63552	1.63226	3.02836	1.1172	0.0718092	0.392405	0.65626	2.01812	3.94337	0.883099	0.215893
Sema3d	0.0442322	1.06558	0.20056	0.110937	0.215266	0.712114	0.0363379	1.12262	0.198749	0.126923	0.192811	0.215535
Bmx	0	0	0.00160822	0	0.000305629	0	0.000526463	0.000124915	0.00198905	4.23355e-05	0.00119789	0
Cacna2d3	8.63549	0.99856	4.87934	3.80936	3.76668	5.64819	8.00912	0.828373	4.67314	3.95363	3.73161	9.43298
Vmn1r207	0	0	0.000408194	0.0645333	0.00325881	0	0.000642107	0.00101589	0.000501676	0.0595683	0.00716331	0.0177918
Fads2b	0	0.0960236	0.00601548	0.00131779	0.00110351	0	2.68296e-05	0.0706356	0.00753863	0.00517622	0.000101141	0
Slc16a10	0.0744066	0.141298	0.339238	0.206745	0.280321	0.154808	0.136946	0.210565	0.383696	0.174007	0.256422	0.301201
Cubn	0.0117726	0.876041	0.0769663	0.115105	0.0613353	0.613955	0.0199599	0.616926	0.0755047	0.0762447	0.075676	0.267435
Bmpr1b	0.203669	0.0808414	0.134527	0.118655	0.115801	0	0.156429	0.0354784	0.115264	0.0775202	0.0959155	0.0281372
H2-Eb1	0.00115715	0.00871441	0.00189241	0.0030906	0.00234965	0	0.00239348	1.86698e-06	0.00316716	0.003594	0.00173555	8.78564e-06
Hcn1	2.7534	0.494643	3.15245	4.93989	3.8238	10.3626	3.3564	0.45889	2.90424	5.84027	3.56403	8.14353
Trpm6	0.200155	0.00821367	0.015276	0.00483007	0.0127911	0.168686	0.165447	0.0120146	0.011536	0.0169609	0.0142504	0.13845
Ccbe1	0.275493	0.103765	0.100879	0.183752	0.136681	0	0.417761	0.0989492	0.0857151	0.207937	0.122127	0.0212763
Hcrtr2	0.116303	0.0160179	0.611616	0.526917	0.538075	2.60546	0.107991	0.0552406	0.584661	0.528249	0.450899	1.67886
Ccr2	0.00107371	0	0	0	0	0	0.000361465	0	4.63827e-05	4.08904e-05	2.75069e-05	0
Ano3	1.24505	4.481	0.896199	0.98188	1.11531	8.12015	1.8766	4.90471	0.883439	0.825607	1.08889	4.11934
Prkch	1.13979	0.710688	0.0641332	0.0754759	0.0792956	0	0.902035	0.614449	0.0524313	0.0602935	0.0810023	0.0030665
Kcnip1	0.692036	14.3265	3.20675	4.01517	3.69485	0	0.635207	15.1158	2.85121	3.90626	3.45984	0.197975
Etnppl	0.00957541	0.0341103	0.00602483	0.00121989	0.00350493	0	0.0117129	0.012275	0.00528511	0.00256561	0.00192198	0.0163542
Nxph2	0.00419853	0.0205203	0.0210844	0.0353497	0.0157308	0.11011	0.0053645	0.0025328	0.0286386	0.106314	0.0313152	0.0514031
Rorb	4.71922	0.679811	1.2357	3.4935	1.15034	0	3.72565	0.397601	1.28196	2.99214	1.06886	0.013604
Kcnt2	2.4304	0.268985	2.04362	1.55075	1.73942	0.478175	2.58151	0.31185	1.75162	1.67177	1.58697	0.143032
Prr5l	0.0675313	0.0931853	0.0410056	0.0558625	0.0528719	0	0.0808385	0.0658411	0.0483342	0.109871	0.0683349	0.257244
Gda	0.648299	0.022504	0.366441	0.23316	0.120072	0	1.00342	0.0259083	0.358782	0.289669	0.0992901	0.00941162
Pbx3	0.324529	5.95073	2.74271	2.52655	2.70567	0.865071	0.300582	5.61955	2.2469	2.33971	2.56565	0.596621
Vwc2l	2.09688	0.557529	2.38266	1.23353	2.27119	0.186481	1.76442	0.406201	2.13588	1.16068	2.13327	2.32974
Slc1a3	0.239194	0.275636	0.0382986	0.143679	0.044279	0.0829986	0.20462	0.178998	0.0514064	0.161398	0.0439161	0.116256
Igfn1	0.00397858	0	0.0018248	0.000711655	0.00139913	0	0.0204815	-1.15692e-05	0.00137463	-0.00145202	0.00070444	-0.000328324
Gm26740	0.00147667	0	0.00326243	0.00395513	0.00188958	0	0.00113902	3.59291e-06	-0.00197916	0.00743436	0.00171404	0
Zfpm2	3.55349	0.412574	2.84311	7.40316	5.04258	12.7739	5.29707	0.54521	2.9705	6.15805	4.7008	8.40603
Fli1	0.00730398	0.0542921	0.024766	0.0141094	0.00561514	0	0.00640976	0.00631278	0.0201731	0.0229779	0.00451114	0.0539743
D5Ertd615e	0.0191817	0.0199736	0.0804814	0.0331054	0.0773313	0	0.0221148	-0.00636609	0.0738305	0.02425	0.07889	0.00437769
Gli3	0.0471896	0.0843009	0.100114	0.184607	0.241877	0.0877932	0.0411284	0.0245103	0.121662	0.226661	0.168777	0.0504242
Mbp	0.345317	0.269328	0.36383	0.379589	0.298079	0.163463	0.446449	0.269585	0.354545	0.428036	0.269406	0.542001
Ikzf1	0.00949946	0.00565919	0.0213414	0.0178584	0.025769	0	0.00709535	0.00441681	0.0052638	0.0165517	0.0216992	0.0103992
Gm2629	0.00619167	0	0.00521853	0.00930607	0.00317549	0	0.0143773	-7.22744e-06	0.0029271	0.00718376	0.00157436	0.000281645
Chat	0.00490146	1.06111	0.0212406	0.00724367	0.0212993	0	0.00283692	1.34755	0.0163313	0.00964662	0.0180351	-0.0121557
Pkp1	0.00129944	0	0.00124302	0	0.00025674	0	0.00115008	9.36378e-05	-3.07927e-05	0.00199472	0.000567915	-0.0136248
St18	0.340192	0.15477	0.286872	0.192855	0.157998	0.646563	0.509958	0.219183	0.314055	0.292108	0.177268	0.919567
Dpp10	14.1157	20.9499	18.4866	26.6538	24.2002	7.50529	13.2564	18.1849	17.5119	27.2181	24.9773	8.12476
Nr4a3	0.165839	0.249639	0.0793436	0.060805	0.0463262	0	0.202389	0.269166	0.0669534	0.0493509	0.0473169	-0.057757
Fgf13	7.70838	0.876781	4.27035	4.15822	2.85633	0.987959	6.49588	0.757031	4.08678	5.73961	2.74936	0.644886
Gm13912	0.00412998	0	0.0273941	0.00234319	0.0208295	0	0.0103442	0.00588965	0.0265533	0.0127216	0.0266579	0.00248601
Gnb3	0.00134093	0.00856791	0.00452448	0.00880769	0.00287669	0	0.00266098	0.0303496	0.00561773	0.00755304	0.00452108	0
Zfp385b	7.19439	4.64643	2.55758	4.45697	4.09186	14.9304	5.96698	5.24936	2.58384	4.47958	4.07475	16.1417
2310002F09Rik	0.0170252	0.00276345	0.0469451	0.0151553	0.141534	0	0.0307281	0.00163926	0.0356792	0.0409753	0.122884	7.54163e-05
Epha3	1.69088	0.978325	1.19078	1.51186	1.06316	6.85163	1.38551	1.11254	1.13102	1.47859	1.02224	4.74018
Gm45341	0.209036	1.402	0.999049	0.958893	0.854439	0	0.232505	1.55353	1.01139	1.32609	0.784293	-0.00181889
Slc44a5	1.07596	1.44252	1.37685	1.98173	1.04689	0.894415	1.58819	1.44455	1.30915	2.17359	1.0438	0.509841
Gad2	0.105742	0.161292	1.1207	1.99923	1.53528	0.360386	0.0933531	0.175699	1.13959	1.93702	1.45398	0.0679249
Itih3	0.0179988	0.102569	0.017491	0.0235061	0.0211265	0	0.0291253	0.0479026	0.0143588	0.00729907	0.0194532	-0.0171685
Cdh4	1.76061	0.462423	2.78841	2.64082	2.68572	0.726213	1.46765	0.565039	2.58849	2.47823	2.50462	0.4129
Gm45904	0.334027	0.0775658	0.130352	0.0979487	0.13287	0	0.215932	0.0730453	0.130606	0.0964754	0.140658	0.0438834
Pitx1	0.00111212	0	0.000754669	0.00121866	0.00223553	0	0.000564084	2.34623e-05	0.000294488	0.00345899	0.00115084	0
Slc22a8	0.00240845	0.0687383	0.00310821	0.00565975	0.00270822	0	0.00306522	0.0435878	0.0079686	0.00415896	0.00359384	0.0242805
Car12	0.278675	0	0.0230432	0.0154547	0.01057	0	0.379838	-9.78471e-05	0.0313071	0.00999483	0.0141367	0.0135371
Sgcd	4.76891	2.82069	10.9617	10.2648	11.0663	1.55433	3.82629	2.88332	9.70811	8.92423	10.0528	1.63287
Ptprb	0.0248332	0.164166	0.0352972	0.0473692	0.0285763	0	0.0241204	0.0809314	0.0318199	0.0502587	0.0387344	0.00164654
Slc17a7	0.942049	1.42805	0.0197443	0.0487895	0.0173668	1.09168	1.21729	1.39807	0.0286213	0.0366705	0.024374	0.76979
Slc39a12	0.0925972	0.0942624	0.0846739	0.102645	0.0325371	0	0.103199	0.0675854	0.0943757	0.0776201	0.0446772	0.00737219
Arhgap28	0.017858	0.174315	0.0547795	0.0273335	0.0332819	0	0.0209947	0.23376	0.0430449	0.0407223	0.0409229	0.00802793
Osbpl3	1.92159	2.76149	0.448627	0.493575	0.402115	1.05062	1.47738	2.69805	0.353864	0.625261	0.36539	0.610634
9330158H04Rik	0.0515955	0.247706	0.204698	0.455947	0.391018	1.24917	0.0447619	0.154159	0.186	0.418047	0.372202	0.993146
Atp2b1	11.6885	1.56304	2.08222	2.63913	2.49963	4.18487	9.79477	1.7097	2.1868	2.42377	2.42383	3.95453
Syt2	0.0585654	0.140535	0.160106	0.50696	0.746188	0.399744	0.0526396	0.211355	0.150274	0.289812	0.700455	1.65111
Mobp	0.0335352	0.0366972	0.0274746	0.0335058	0.0355741	0	0.040843	0.0781752	0.036946	0.0522992	0.0421648	0.0433497
Ptprt	0.886686	0.889534	5.98908	8.15855	6.02521	1.09475	0.990352	0.867936	5.85947	8.05352	6.00663	0.718582
Hs6st3	15.5148	1.65687	8.99735	6.79116	8.67119	17.1656	12.5388	1.56056	8.19471	6.48008	8.13111	12.8968
Npr3	0.194505	0.00267174	0.0596746	0.0407717	0.0504463	0	0.241498	0.00300092	0.0677642	0.0464667	0.0369978	-0.00076068
Cdh6	1.7363	0.444304	0.700177	1.32921	0.834305	0	1.40407	0.264052	0.583538	1.05225	0.748095	0.0203748
Irag1	0.603572	0	0.00843421	0.0179953	0.00873103	0	0.419729	0.0132006	0.0123912	0.0220251	0.00683883	-0.0154773
Pcbp3	1.26249	2.30403	1.0442	2.90968	1.00059	4.73837	1.19861	2.65136	0.953805	2.59856	0.873793	3.70855
Ly6c1	0.00216312	0.00954162	0.00180926	0.00499919	0.0014392	0	0.00118769	3.81127e-05	0.00307096	0.00762466	0.00138104	0.00530072
F5	0.00181125	0.00507136	0.00402153	0.00109792	0.00252432	0	0.000461255	0.000351484	0.00263355	0.00130615	0.000724619	0.000382445
Pcp4	1.785	1.92801	0.39383	0.427858	0.422106	0.792586	1.43632	1.81653	0.374897	0.408764	0.395106	1.03177
Kcnab1	5.95755	0.128721	1.90203	2.25017	1.6669	0.374754	5.95267	0.257796	1.54407	2.43649	1.35287	0.810645
Gm49171	0.0136854	0.023694	0.0582638	0.0675892	0.0639763	0.201154	0.0250756	0.0391018	0.0409392	0.0704645	0.0675086	0.090416
Mef2c	3.05197	0.366984	0.809829	1.24464	0.770043	0.283119	2.83858	0.419233	0.748982	1.76152	0.698854	0.205951
Crym	0.34561	0.00998437	0.0222173	0.0163118	0.00940151	0	0.523147	0.0051407	0.0199063	0.0152324	0.0141296	0.00406461
Trp63	0.00290495	0.0172035	0.00300435	0.00540411	0.00203501	0	0.00624407	0.00163953	0.000759928	0.0101795	0.00361758	1.88337e-05
Bmp5	0.0128334	0.0315267	0.0117968	0.0303423	0.00899113	0	0.00808063	0.0447339	0.00598592	0.0229497	0.00662211	0.0288676
Lrig1	0.0595279	0.316889	0.100215	0.0855406	0.106234	0.274682	0.06563	0.149852	0.0773241	0.0848324	0.0840899	0.227139
Chrm3	4.04862	3.83065	5.17281	6.03438	6.39316	6.14061	3.96284	3.91176	5.30559	5.13277	5.92918	4.01165
Prex2	0.441354	0.252967	0.756699	1.12979	0.803342	1.39586	0.627391	0.211208	0.792836	0.895306	0.803791	0.681125
Schip1	15.8096	9.8407	15.1748	5.63788	8.3221	48.426	14.083	8.79325	12.7961	5.60668	8.0055	39.3658
Ppfibp1	0.455468	0.148567	0.43646	0.183418	0.214524	0	0.476489	0.113449	0.437782	0.186539	0.191614	0.00353905
Egflam	0.0427009	0.00882456	0.127444	0.118498	0.102523	0	0.0478954	0.00838121	0.147208	0.130367	0.109868	0.00684004
Tshz2	1.86992	0.341612	3.33324	4.09776	2.87389	0.0877932	1.79255	0.309394	3.03502	3.57439	2.79269	0.13854
Dlgap2	4.14437	1.2394	5.52744	5.33648	4.46334	0.0533527	6.79028	1.69409	5.13241	6.90042	4.5078	0.195216
Uaca	0.0227759	0.0444127	0.09658	0.0255673	0.0593039	0	0.0178487	0.0326466	0.10365	0.0279782	0.0620426	0.0220774
Etv1	0.90483	3.89538	0.188943	0.169593	0.16539	0.113361	0.988148	3.64808	0.205852	0.217123	0.170147	0.0971201
Unc13c	2.72125	3.68415	4.35134	7.18445	5.38128	17.2941	2.16756	3.39869	4.40824	6.0338	5.05774	18.4952
Arhgap29	0.28755	0.194859	0.0826684	0.0851962	0.0949338	0.321677	0.237663	0.217374	0.0705578	0.128088	0.0896267	0.642421
Dkk2	0.0500612	0	0.114926	0.135138	0.0967736	0	0.0349949	0.0268721	0.104306	0.165987	0.0723431	0.162964
Gm30439	0.422047	0.649226	0.978451	0.984137	0.771729	0	0.588602	0.771022	0.88897	0.993972	0.721078	0.0299815
Gm31615	0.00887504	0.00511066	0.00432557	0.010547	0.00311533	0	0.0251347	0.000255259	0.00690029	0.0096764	0.00732065	3.62203e-05
Wdr49	0.00496438	0.0390316	0.0151932	0.00899571	0.00819792	0	0.00540431	0.0181439	0.00481937	0.0176405	0.0100187	0
Agtr1b	0.016885	0.00616497	0.0105904	0.00541651	0.0103581	0	0.0176816	0.000269028	0.0115385	0.0089411	0.0092557	0.00937888
Arhgap15	0.255678	0	0.119603	0.260472	0.180308	0.0718092	0.440155	0.0423898	0.138624	0.234663	0.178024	0.139348
Tspan18	0.171145	3.20053	0.232993	0.225086	0.155637	0	0.268494	3.45036	0.255186	0.211558	0.152256	0.00902619
Gm12239	0.148927	0.118541	0.588342	0.414686	0.845435	1.36648	0.132886	0.0627971	0.569045	0.281291	0.787544	0.89898
Gm49906	0.0296964	0	0.0376403	0.0318386	0.00760191	1.82162	0.020024	0.0171828	0.0349101	0.0478556	0.0159447	0.945249
Col4a5	0.0219477	0.0269173	0.0336905	0.0323982	0.0477176	0	0.0244854	-0.00287908	0.0239871	0.00253226	0.0477748	0.0134311
Lrrc7	45.9742	12.6333	10.869	12.0228	11.6513	5.76375	39.0848	12.0058	10.6233	11.4171	11.2527	6.20534
Cxcl12	0.0263227	0.00874279	0.00500039	0.00554891	0.00328202	0.0621604	0.0284281	0.00836063	0.00790532	0.0149065	0.0066141	0.0939846
Gm2694	0.101904	0.358904	0.179083	0.095729	0.154245	0	0.0930598	0.429083	0.180088	0.0915006	0.153388	0.0261339
Ryr3	12.6778	2.43351	4.38406	5.81495	5.7319	1.17593	11.3526	2.97981	4.29031	5.92259	5.74643	1.11802
A830018L16Rik	3.05618	0.517094	2.67919	3.28475	3.55759	6.43291	3.58787	0.556317	2.43074	3.01547	3.36306	5.88614
Samd5	7.06487	2.29643	2.42842	2.9091	2.8937	2.29089	5.30511	2.06145	2.33276	2.64239	2.836	2.03899
Aoah	0.0248875	0	0.0152499	0.0181867	0.0126055	0.0621604	0.0192454	0.0025812	0.0176494	0.0199078	0.018368	0.0527505
Cxcl10	0.000428189	0	0	0	0	0	-0.000186655	0	0.000131725	-0.00058288	0.00050037	0
Gad1	0.062846	0.0863829	0.498162	1.32442	0.71007	0	0.0774014	0.0958401	0.56409	1.58859	0.682223	-0.0199006
Ccdc141	0.592514	5.37034	0.154396	0.481989	0.165708	0	0.474559	4.72382	0.15284	0.424429	0.183434	0.0338747
Sv2b	2.23222	3.29494	0.767398	0.520436	0.705184	5.15491	2.21262	2.58254	0.881123	0.523183	0.734238	5.16807
Col6a6	0.00376081	0.00806738	0.0673139	0.0181403	0.0137759	0	0.00158604	0.00169957	0.068326	0.0223594	0.0146829	0.001182
Cfap299	0.0525097	0.0875239	0.0460456	0.0275985	0.0550531	0.0899151	0.0633587	0.0231818	0.0423864	0.0300499	0.0765743	0.194542
Lmo3	0.265415	1.66692	0.664954	0.931761	0.704506	0.129293	0.421157	1.82666	0.582278	0.72459	0.619684	0.300373
Oprm1	0.640702	2.85542	0.77498	0.765382	0.703246	0.0939355	0.567349	2.78366	0.770762	0.784451	0.679886	0.119949
Ccdc3	0.012708	0.015124	0.00409583	0.000544494	0.00498587	0	0.0369694	0.0139546	0.00527213	0.00386723	0.00367437	0.00110089
1700023F02Rik	0.0076609	0	0.0181612	0.00884843	0.0142604	0	0.00623572	-0.0037991	0.0211721	0.0222149	0.0163609	0.0105003
Mylk	0.106347	0.0109867	0.0925954	0.0597939	0.0389238	0	0.174515	0.0320118	0.103194	0.0454056	0.0390948	0.00953384
Slc5a7	0.00656617	0.680898	0.0354879	0.00838439	0.027163	0	0.00426898	0.77519	0.0155685	0.00746845	0.0156515	0.021565
Mertk	0.0193586	0.155899	0.0164442	0.0111263	0.0174545	0	0.0264139	0.0449057	0.01985	0.0148934	0.0114938	0.0104155
Atp13a4	0.0325835	0.210875	0.0149884	0.0100572	0.0125981	0.124321	0.0336139	0.174467	0.0202722	0.00919778	0.0176463	0.108932
Esrrg	1.68907	1.09425	2.27429	3.05526	4.12292	12.0641	1.45294	1.09533	2.12992	3.10935	3.82223	10.2899
Cdh18	5.0701	2.16195	16.7744	13.0041	19.4233	19.9371	4.2246	2.79624	16.658	10.6011	17.8277	10.9794
Ghr	0.381106	0.383819	1.90664	1.12403	1.18292	0.186481	0.439953	0.425007	1.55359	1.17751	1.0085	0.198131
Dnah11	0.0647086	0.101155	0.0521832	0.0355107	0.0286303	0	0.0505758	0.112004	0.0798227	0.0379108	0.025895	0.00269593
Inpp4b	21.1912	11.8565	7.39196	9.66145	8.56293	0.262801	16.5215	10.7324	7.34005	9.10558	8.24706	0.686986
Sh3d19	6.1661	1.67794	0.893479	1.03625	0.914553	2.29729	4.69133	1.80728	0.774823	0.834465	0.84648	1.59445
Adamts9	0.193696	0.0493646	0.139387	0.0367807	0.0467717	0	0.245981	0.0289999	0.0992218	0.0434674	0.0469091	0.010743
A830036E02Rik	0.380043	0.00876725	0.00743994	0.035312	0.0116826	0	0.375766	0.0131329	0.0108027	0.050156	0.0165967	0.00247421
Ptk2b	1.13643	0.0215411	0.0812929	0.0453765	0.0286064	0.0414993	1.38629	0.00884779	0.0981505	0.0492843	0.0418121	0.0359401
Wif1	0.0130381	0.409948	0.056964	0.0193131	0.00562395	0	0.0129339	0.340109	0.0650249	0.0233632	0.00780265	-0.000102638
Nr4a2	0.0786764	1.44336	0.288474	0.0498869	0.0937096	0	0.108233	1.58987	0.275551	0.0490665	0.0854022	0.0197112
Ntn1	0.0306622	0.0320373	0.413653	0.0836715	0.109836	0	0.0310256	0.0322591	0.299078	0.0811533	0.0837316	-0.0163871
Ptprc	0.0137984	0	0.00265182	0.00458464	0.00270837	0	0.0221115	-0.00393751	0.00289034	0.00669402	0.00583541	6.77126e-05
Tfap2d	0.0187618	0.0138107	0.126097	0.17804	0.317751	0	0.0126356	0.0302599	0.152678	0.150366	0.330458	0.0160836
Trhr	0.357233	0.0458585	0.132589	0.0481437	0.0599764	0	0.448968	0.0189115	0.183018	0.0440553	0.0460696	0.00526088
Eln	0.0513377	0	0.0739833	0.052429	0.054007	0	0.0582983	0.00134342	0.0566903	0.0614184	0.0494656	0.00850453
Lypd6	0.131934	0.0704752	0.313191	0.543228	0.270421	0	0.0902191	0.0921338	0.249691	0.499329	0.249196	0.00299248
4930420G21Rik	0.0148642	0.0225483	0.00661679	0.0129453	0.0171942	0.137073	0.019098	0.0160175	0.0103358	0.0154554	0.0161318	0.0571888
Gm49164	0.01907	0.00486339	0.0203993	0.014944	0.0172132	0	0.0284427	0.00312904	0.0156629	0.0233562	0.0222787	0.0804806
Stk32a	0.0284645	0.0355836	0.416444	0.178133	0.137047	0	0.0137837	0.0577432	0.400407	0.226365	0.115646	0.00454369
Gm28905	1.02025	1.92322	3.64042	2.43126	2.2612	0.894655	0.984865	2.09703	3.63531	2.53298	2.14595	0.42647
Aqp4	0.0260395	0.0738297	0.0297826	0.03399	0.0219628	0	0.0292066	0.0291857	0.0149551	0.0284533	0.00990836	-6.37383e-05
Gpc6	2.39918	1.45625	9.35532	9.70533	9.08015	26.1459	2.22872	1.4672	8.90028	9.49752	8.25628	18.5121
Gm2682	0.00135526	0	0.00187649	0	0.00142173	0	0.00767907	0.00230014	0.00287021	0.00424555	0.0036142	-1.38074e-05
Fstl5	1.58743	4.32481	5.04657	3.5046	4.78545	0.435722	1.47936	4.23454	5.09237	3.14637	4.55678	0.186499
Adarb1	5.47246	0.87924	1.16673	1.69063	1.65265	4.16203	4.34716	0.951013	1.08227	1.50016	1.52398	3.50456
Mlip	0.833271	0.026414	0.167153	0.184406	0.144094	0.0939355	0.913033	0.0312322	0.166672	0.228062	0.117932	0.133454
Cdh13	3.11344	2.28873	5.21305	4.94104	4.54836	0.137073	3.98212	2.32023	4.77859	4.0984	4.3307	0.324416
Hs3st2	0.0771021	0.0400076	0.235425	0.542665	0.37088	1.52604	0.0863829	0.0710399	0.23444	0.496365	0.354203	0.721973
Chrnb3	0.00372515	0.497287	0.127088	0.147806	0.0233399	0	0.00343326	0.574715	0.0630545	0.100243	0.0204368	-4.36107e-05
Cit	10.4588	0.577412	2.37927	3.17517	3.1595	2.14349	8.28449	0.49241	2.27957	3.40984	2.94042	2.48363
Fign	2.40389	0.388165	0.784393	0.776854	0.916099	0.361939	1.75762	0.44206	0.682471	0.788997	0.985538	0.197041
Gm28822	0.143499	0	0.00925744	0.00622235	0.00366338	0	0.123108	0.000196085	0.00515814	0.0170444	0.00773643	0
Gm44593	0.0219426	0.577574	0.27355	0.969066	0.542484	0.0550552	0.0188636	0.657269	0.20982	0.788976	0.490584	0.0875448
Glra3	0.287008	0.117025	1.85503	1.22303	1.52383	0	0.297824	0.126495	1.83772	0.987367	1.44463	0.0512138
Tns3	0.145686	0.0658326	0.132072	0.131768	0.10288	0	0.128763	0.0754408	0.140187	0.116187	0.108351	0.0261793
Lrmda	0.186837	0.19837	0.427095	0.333195	0.653896	0.319139	0.162955	0.10239	0.390715	0.250387	0.575808	0.388489
Olfm3	5.37112	6.53472	3.10659	3.98867	4.39869	1.01799	4.24406	6.03573	2.85972	3.47156	4.43295	2.12593
Pde5a	0.081101	0.00977591	0.0380513	0.392833	0.0676022	0.869609	0.0626269	0.0219519	0.0429904	0.411933	0.0606531	0.674481
Plce1	0.144129	1.00608	0.171319	0.142725	0.136415	0	0.186683	0.881091	0.131719	0.138146	0.111996	0.0169472
4930555F03Rik	0.226167	1.43984	1.01072	1.1011	0.909219	0.240078	0.236693	1.59875	1.01626	1.58486	0.879429	0.139723
Rgs6	1.38162	19.7257	4.01568	6.75548	6.42757	24.1699	1.53077	21.2177	3.52931	5.55406	6.00216	19.8894
Calcrl	0.0605519	1.39276	0.146776	0.076434	0.0531798	0	0.067449	0.970795	0.148301	0.0460311	0.0435466	-0.000780673
Morrbid	0.00409362	0	0.00362843	0.00378217	0.00330253	0	0.00357173	1.03413e-05	0.00343828	0.00101372	0.00421189	0.00991575
Pdgfra	0.00743524	0.0288695	0.00750781	0.0236071	0.0136165	0.180193	0.00461657	0.0189727	0.0139085	0.0210929	0.0104578	0.0350285
Lmo7	1.16619	0.161445	0.251152	0.179937	0.137962	0.218226	1.18588	0.113177	0.213003	0.188268	0.142595	0.229377
Sphkap	2.26124	3.45332	1.55715	1.96682	1.3922	1.25429	2.80625	3.33366	1.47669	2.06716	1.35622	1.44241
Sox5	5.04012	7.57397	1.91602	2.857	1.2879	2.08359	4.20703	6.60358	1.80488	2.91896	1.40198	2.1901
Mgp	0.006657	0.0148928	0.0163806	0.00919812	0.0079622	0	0.00499916	0.0265665	0.0096154	0.0118721	0.00861808	0.00104867
Nupr1	0.0021598	0	0.00264883	0	0.00101986	0	-5.84604e-06	1.27097e-05	8.21062e-05	0.000934566	0.00188551	0.0164118
Tmem212	0.000301716	0	0.0011504	0.00238301	0.00110989	0	0.000663092	0	0.00282382	0.00226876	0.00114235	-0.000215075
Plpp3	0.142736	0.325452	0.19696	0.154537	0.144549	0.0621604	0.153901	0.149095	0.174021	0.154977	0.144654	0.249035
Slc4a5	0.00881501	0.0063697	0.00097706	0	0.000304245	0	0.0105649	0.00440365	0.00113273	0.00265607	0.00226223	0.0164227
Siglech	0.00195906	0	0.00151973	0.00490871	0.00160312	0	0.00555204	0.000195961	0.00162066	-0.00178314	-0.000310715	0.000340095
4921539H07Rik	0.0522065	0.0124855	0.000986577	0.000997644	0.00201941	0	0.0733955	0.00335424	0.00124867	0.00291819	0.00321175	0.0232492
Col3a1	0.00529733	0.00795135	0.0013594	0	0.00316843	0	0.00677581	0.00251698	0.00408315	0.00145097	0.00352965	0.0127704
Cntn5	15.3657	11.4328	21.7031	25.3332	20.8611	8.38337	14.2183	12.0892	23.2886	27.3167	20.0681	4.70114
Col14a1	0.0142277	0	0.0538236	0.0344605	0.0286475	0.14497	0.020874	0.0102411	0.0465156	0.0428578	0.0367687	0.156959
Ush2a	0.00806492	0.00616598	0.0119152	0.0253478	0.0408818	0.0414993	0.00815244	0.00786387	0.0136774	0.0224353	0.0341163	0.0523338
Igf1	0.525937	0.0653047	0.226496	0.603624	0.249592	0	0.409028	0.046501	0.172931	0.630535	0.172369	0.0212285
Mei4	0.300043	0.13139	0.538999	0.643342	0.572643	0.124321	0.223334	0.099801	0.492741	0.608576	0.515094	0.0669208
Ntsr2	0.0350144	0.139953	0.0254258	0.0354257	0.0234881	0.0999141	0.0395557	0.0295697	0.0324504	0.0212784	0.0199888	0.0734393
Sema3c	0.0356826	0.162444	0.255682	0.273308	0.279291	0.0939355	0.041119	0.0824737	0.253036	0.196193	0.236542	0.0404691
Gpc4	0.161626	0.0274737	0.138194	0.0371334	0.0314239	0	0.276584	0.0151332	0.134914	0.0419524	0.0284586	0.00778757
Pde1c	0.254953	0.205629	0.827937	1.13167	0.55642	0.310967	0.206213	0.119381	0.69684	1.07938	0.487492	0.524791
Slco2b1	0.00512802	0.0487599	0.00372825	0.00699561	0.00376673	0	0.00686827	0.0146174	0.00269994	0.00206958	0.00251504	0.00578657
Adgrf5	0.289016	0.0282038	0.0147219	0.0123158	0.00700158	0	0.211065	0.00936222	0.0188038	0.0142738	0.00638636	0.0128555
Cnr1	0.362092	0.416022	0.414103	0.561273	0.385041	0.0533527	0.500223	0.341848	0.336279	0.707102	0.368249	0.0597236
Nell2	7.24502	1.3833	2.10964	2.23751	1.84045	1.74774	6.90009	1.48428	1.99254	2.08076	1.72044	1.08191
Enpp2	0.173133	0.296277	0.376006	0.503578	0.464944	0.326906	0.20235	0.272084	0.358564	0.447433	0.44308	0.679554
Eya4	0.0051619	0.014628	0.048207	0.0631221	0.0557093	0	0.0105912	0.00300654	0.0467008	0.0677883	0.0501403	0.129902
D7Ertd443e	0.0443964	0.0382401	0.0493323	0.0871927	0.0320034	0.113631	0.0356115	0.0671908	0.0548486	0.0765635	0.0386996	0.236512
Gm29683	0.146615	0.0520749	0.349236	0.24487	0.256875	0.361939	0.123922	0.0431051	0.341455	0.250764	0.308329	0.182901
Asb4	0.00476064	0.019625	0.147222	0.0163942	0.0141642	0	0.0049116	0.00377931	0.126003	0.013259	0.0102606	0
Gm45194	0.00541793	0.0104275	0.294536	0.0710178	0.0771969	0	0.00376245	-0.00269931	0.324154	0.0462249	0.0891207	0.00176656
Kl	0.012798	0.00565919	0.0333227	0.0163829	0.0103778	0	0.0145522	0.0202168	0.0261697	0.0147251	0.00989149	8.48631e-05
5730522E02Rik	2.74994	1.0606	2.46927	2.58715	2.33781	2.39597	3.62416	0.866813	2.18755	2.77692	2.25575	1.30513
Cldn14	0.00252143	0	0.0042689	0.0006676	0.00180794	0	0.00169916	-0.00063365	0.00443287	0.000961102	-0.00050513	0.0433698
Smoc2	0.123556	0	0.0213287	0.0559002	0.0133218	0	0.197562	0.0101438	0.0126947	0.0581719	0.0208463	0.0341
Vwc2	2.69619	0.47215	1.55653	1.64276	1.94097	1.13547	2.01993	0.440949	1.56283	1.68312	1.75971	0.905684
Gm38505	0.0159624	0.0104601	0.118222	0.216293	0.0797612	0	0.0240216	0.0304228	0.145043	0.297821	0.0591965	0.0108055
7630403G23Rik	0.00113826	0	0.00197055	0.00361721	0.0022507	0	0.00328286	0.00287661	0.00409469	0.00274142	0.00240964	0.000112988
Hcrt	0.0040898	0.00721574	0.0195435	0.00557913	0.00809927	0	0.00574538	0.0051476	0.0330223	0.0283393	0.00708936	0.000257764
Itpr2	0.0856243	0.229656	0.192058	0.136319	0.169344	0.0939355	0.0903199	0.218946	0.172916	0.109512	0.141221	0.0985382
Trpc5	1.09354	0.446047	2.09226	1.8383	1.91291	0	1.17441	0.318233	1.85802	1.96173	1.69056	0.0627356
Mndal	0.0980459	0	0.00456969	0.00459713	0.000687606	0	0.142782	-9.2669e-05	0.00164656	0.00394095	0.0019187	-0.00162842
Dab2	0.521206	0.028295	0.0295418	0.0335556	0.03093	0	0.366133	0.0474559	0.0383104	0.0390701	0.0302796	0.00609255
Rreb1	1.3442	0.180806	0.721427	0.244261	0.204999	0.358752	1.33783	0.134257	0.620554	0.203079	0.229649	0.268647
2610307P16Rik	0.168565	0.949984	0.0864632	0.0587367	0.0615906	0.226992	0.137124	0.919942	0.081698	0.0532657	0.0632981	0.350001
Vwf	0.00195204	0.0269362	0.00110523	0.00109943	0.00193603	0	0.00048861	0.000832581	0.00575207	-0.00158007	0.00232078	0
Gm10790	0.0168763	0	0.00182714	0.00805487	0.00181608	0	0.005521	9.69013e-05	0.000607647	0.00279484	0.000543924	0.0037723
Chsy3	1.61919	0.3722	2.62766	2.59354	2.65204	2.97677	1.90289	0.536073	2.48686	2.80474	2.36961	3.36349
Gm5087	0.0827177	0	0.0333463	0.1348	0.0203546	0	0.211163	0.013957	0.0403082	0.252697	0.0238591	-0.00258206
Msra	3.41086	0.472107	0.80906	1.70309	1.06892	3.14766	3.581	0.566562	0.772414	1.94477	1.06287	3.08536
Nrg1	12.9402	24.1262	23.5312	30.8017	26.8049	43.848	14.7074	24.1054	21.774	28.4206	26.3576	38.7254
Ccdc136	4.19909	1.12853	0.972734	1.02851	1.12775	2.20743	3.35329	1.13843	0.834179	1.13297	1.10845	2.11639
Kcnma1	18.2112	126.834	9.23018	10.0598	9.68247	11.9953	17.9306	128.174	9.4563	9.60376	9.86413	11.8221
Prr16	2.03121	0.848045	4.34397	2.53168	3.86472	1.44585	2.53812	0.612846	3.93883	2.36066	3.28349	1.65918
Arhgap31	0.0704032	0.106728	0.046371	0.0815937	0.0436593	0	0.0860175	0.11385	0.0473588	0.0951	0.0506651	0.0364839
Nin	4.06768	0.998997	1.00974	0.995192	0.959482	1.30895	3.40094	0.890642	0.976403	1.16381	0.82048	0.935744
Gm13986	0.0567488	0.068371	0.202475	0.475116	0.198754	0	0.092	0.0424572	0.225604	0.382674	0.169295	0.0224915
Hs3st5	2.16337	1.58839	3.11809	4.25271	3.9814	7.17585	1.71291	1.49693	2.80155	3.38321	3.72516	6.32665
Slc35f3	1.51087	7.05262	1.07266	1.16769	1.19382	2.7732	1.87856	6.74586	0.989078	0.95654	1.1211	2.49862
Agbl1	0.081415	0.12831	0.121764	0.144214	0.177312	0.259972	0.104728	0.142265	0.135534	0.169071	0.173998	0.260386
Nxf3	0.000536541	0	0.0083747	0	0.00282231	0	0.000723681	0	0.0134373	0.00016068	0.00529554	0.00975312
Gm15155	0.400743	1.29192	0.93327	1.23722	1.35402	1.71297	0.413175	1.25261	0.876575	0.989126	1.20088	1.6922
Tex15	0.125677	2.80237	0.06857	0.107772	0.0885097	0	0.117525	2.8308	0.0646645	0.085746	0.0758054	-0.00281263
Tmem232	0.267281	0.0167905	0.08887	0.106927	0.0960116	0.0621604	0.217825	0.0177311	0.0749906	0.111768	0.0855374	0.108099
Ucn	0.000684123	0.00766286	0.00922612	0.00583685	0.000412311	0	0.00127647	-0.00186958	0.00646292	0.000986493	0.00161511	-1.74976e-05
Slc7a10	0.026091	0.0983354	0.0144607	0.0163993	0.0138641	0	0.0268056	0.0390907	0.0176261	0.0199943	0.0167479	0.00880095
Lyn	0.0812813	0.104915	0.0793221	0.0998001	0.0936931	0.0718092	0.0805467	0.0834178	0.0876594	0.0814605	0.090106	0.192177
Kcns3	0.0234066	0.0116871	0.1281	0.0864463	0.123862	0	0.0206165	0.000239521	0.0865795	0.117768	0.120224	-0.00210292
Isl1	0.00517849	0.0128188	0.237944	0.047552	0.035895	0	0.00677264	0.0241136	0.213441	0.0269614	0.0474898	-0.00513358
Tacr1	0.163589	1.90681	0.39842	0.36897	0.453451	0.749518	0.12978	1.53742	0.314489	0.402786	0.404221	0.403803
Mctp1	3.15315	2.33859	3.24144	2.96763	3.21343	7.83034	4.20841	2.23122	3.06672	2.95418	3.17298	6.96309
Ak5	3.2549	0.20474	1.85274	1.44965	1.73598	2.13766	4.22719	0.228832	1.71332	1.25731	1.62971	1.63548
Esr1	0.189082	0.0435966	0.351985	0.159373	0.151027	0	0.147135	0.0266595	0.323924	0.185163	0.182327	0.0280815
Mcc	0.313027	4.06315	1.20503	1.50565	0.701475	0	0.318365	3.57259	0.933577	1.17577	0.644039	0.109485
Apod	0.132738	0.277334	0.190132	0.218904	0.145021	0.275706	0.124319	0.229722	0.163026	0.208046	0.14475	0.23335
Vmn1r213	0	0.00443587	0	0.0117107	0.00369823	0	5.76253e-06	-0.000729884	0.000218363	0.0139824	0.00245054	5.17743e-05
Myo3a	0.00422494	0.00301306	0.0246537	0.0219211	0.0238322	0	0.00602204	0.0058583	0.0296189	0.0210576	0.0287369	0.00611774
Cntnap5b	6.14154	1.61992	5.6155	6.87768	7.38142	0	5.30883	1.78271	5.25418	6.30307	6.70996	0.10269
Eda	0.566136	0.595573	1.0648	0.892004	0.750355	0	0.710525	0.475014	0.922702	0.86442	0.712323	0.210753
Pde6c	0.00284196	0	0.00115154	0.0121518	0.00296354	0	0.00332649	-4.32075e-05	0.00161176	0.00175452	0.00417372	0.048915
C030029H02Rik	0.0129183	0.0302834	0.00897457	0.0196669	0.00931058	0	0.0160729	0.0198073	0.00731447	0.0265837	0.0139127	0.119849
Slco1c1	0.00821706	0.178732	0.0141502	0.033753	0.0164918	0	0.010861	0.0724859	0.0105	0.023962	0.0148473	0.0190775
Erg	0.000821226	0	0.0139194	0.00594082	0.00563658	0	0.00148512	0.00473545	0.0123707	0.000416755	0.003462	-0.000182836
Sntg2	0.454327	0.174951	0.671787	0.925904	0.741364	0	0.47276	0.0998378	0.608584	0.901858	0.727829	0.0468303
Rasgrp1	1.25241	0.482216	0.175364	0.202335	0.0959656	0.661899	1.01801	0.381938	0.17108	0.195935	0.0842551	0.445221
Errfi1	0.324818	0.262289	0.2682	0.239771	0.22548	0	0.327109	0.195868	0.227453	0.2712	0.250982	0.139753
Npas2	2.0624	0.108577	0.324339	0.488297	0.273048	0.124321	1.93403	0.174976	0.357348	0.523222	0.288284	0.269681
Calb1	0.802421	0.334873	0.632126	0.541115	0.188103	0	0.79531	0.366346	0.503602	0.566194	0.187778	0.0363869
Pcsk1	0.237428	0.780152	0.5508	0.443653	0.414847	1.16686	0.340793	0.632879	0.594256	0.463264	0.439707	0.334927
Dgkk	0.0219963	0.0418925	0.420061	0.12578	0.24551	0	0.0337827	0.039008	0.376151	0.141359	0.251335	0.019522
St6galnac5	2.75111	9.71511	1.43793	2.05418	1.48022	5.76071	3.33791	8.7911	1.32387	2.10018	1.45104	4.48593
Ldb2	2.311	0.287523	3.01232	2.60246	3.05661	0.469204	2.50183	0.253425	2.85446	2.53194	2.85267	0.297935
Pcdh11x	1.70266	1.86484	3.77617	3.67515	5.03928	0.762222	1.60566	2.1919	3.83318	3.41184	4.62231	1.3424
Stac	0.0493446	0.609778	0.313191	0.883774	0.311684	0.205779	0.0889044	0.733504	0.356769	0.837282	0.290539	0.145143
Galnt14	1.5365	1.66278	0.738573	1.56615	1.21118	0.124321	1.44104	1.81237	0.706937	1.64329	1.17248	0.31791
Igfbp7	0.16994	0.369598	0.0336551	0.059129	0.0310289	0	0.167369	0.295285	0.0437269	0.06594	0.0325577	0.0170573
C430049B03Rik	0.0020713	0	0.0173984	0.00194728	0.0004053	0	0.00395238	-0.00172823	0.0113541	0.00169803	0.00288423	0.00187998
Kctd16	13.9209	0.525554	5.13959	8.48213	6.07147	1.30976	13.1701	0.503	4.72327	8.23426	5.53236	1.68658
Dgkb	5.39696	4.8774	9.95076	13.6088	8.70782	1.68845	7.35453	4.86326	9.53573	13.6961	8.36139	1.99885
A330049N07Rik	0.0064988	0.0128614	0.0134396	0.0108932	0.0210306	0	0.0171968	0.00537943	0.0159739	0.0195705	0.0228723	0.124166
Pik3r3	0.546738	1.00334	0.763376	1.10856	0.911886	1.1771	0.518526	0.897995	0.755097	1.05227	0.872034	1.54469
Epyc	0.00192625	0.0030911	0.000813834	0.0318852	0.00183911	0	0.00530129	0.036594	0.000678355	0.0090042	0.00461775	-0.00025786
Zfp366	0	0	0.00210545	0	0.002203	0	0.000194964	0.00378532	-7.80607e-05	0.00359476	0.000808972	2.5071e-05
Clstn2	7.39907	3.58571	6.02063	5.38834	4.35164	0.561301	7.8157	3.23746	5.27548	5.32551	4.22067	0.79231
Pard3b	0.285551	4.42053	0.886785	1.89707	0.544769	0.0718092	0.317506	4.41954	0.95443	1.87616	0.544104	0.202803
Mbnl3	0	0	0.0538538	0.0107722	0.00463727	0	0.000893194	-9.07097e-05	0.0690388	0.0188689	0.0100047	0.0190301
Cox7b2	0.576531	0.0324901	0.0836432	0.0848794	0.0722475	0	0.438254	0.0212954	0.0667155	0.0733937	0.0549657	0.0447267
Csf1r	0.00484145	0.0172753	0.00424556	0.00592863	0.00469519	0	0.00390269	0.00301323	0.00262188	-0.00214187	0.00247907	-0.00134819
Qrfprl	0.0133691	0.0547853	0.059457	0.0953555	0.0611991	0	0.0132434	0.0359615	0.0463048	0.0976747	0.0526238	0.00720283
B130024G19Rik	0.963693	0.0982628	0.503886	0.613599	0.621368	0.42629	0.935199	0.110014	0.542061	0.678906	0.607139	0.351937
Gm15482	0.000285149	0	0.00197318	0.00110837	0.0054764	0	0.000811628	-0.000106693	5.12749e-05	0.000543999	0.00131977	0
Kank1	0.13888	0.095787	0.0378753	0.0486154	0.0427164	0	0.113138	0.0516206	0.0367381	0.0291514	0.0405404	0.0533551
Crhbp	0.00863244	0.00503468	0.0206969	0.0138976	0.00600502	0	0.0025075	0.00192481	0.0267024	0.032381	0.0117084	0.0138404
Sorcs3	3.81104	2.3666	4.81797	3.0166	3.97557	1.36898	3.1249	2.88317	4.72672	3.32151	3.86069	0.668289
A230001M10Rik	0.0118926	0.0103172	0.00967628	0.0120296	0.0107612	0	0.0193464	0.031983	0.0110675	0.0154811	0.015258	0.0758207
Spon1	2.08597	0.901004	0.730241	1.01385	0.677477	0.947588	1.98165	0.793139	0.632913	0.90607	0.733496	1.86556
A2m	0.00477916	0.0131029	0.0211159	0.0723806	0.0232685	0	0.00684227	0.00567042	0.0213408	0.0558727	0.020963	0.000152874
Dnah6	0.0333182	0.0906444	0.0295528	0.0244384	0.0117784	0	0.0326296	0.089454	0.026766	0.0255398	0.0121454	0.0240678
Erbb4	0.799462	23.671	17.7585	15.7592	12.9234	20.5603	0.873399	22.5457	14.6829	26.162	12.1625	14.2807
Tspan11	0.0950748	0	0.0084593	0.0764502	0.00880726	0	0.0617512	0.00594237	0.012332	0.0599059	0.0128487	0.000928701
A330076C08Rik	0.00870961	0.0149808	0.0127317	0.00464707	0.00758952	0	0.0156599	0.0119265	0.0125749	0.00265385	0.00370502	0.0050975
Chrna7	0.672338	0.227477	0.611428	0.772623	0.629338	0	0.599004	0.233862	0.548039	0.755969	0.547961	0.0289577
Nos1	0.127897	0.160774	0.293923	0.395755	0.189589	0.729415	0.182602	0.258656	0.320633	0.370626	0.16277	0.443575
Anxa3	0.000538754	0.0135728	0.00140125	0.00177184	0.00368818	0	0.00105508	0.00248856	0.0036016	0.000254042	0.00397237	0.00111631
Ano2	0.16621	0.251833	0.0683958	0.0564201	0.0210713	0	0.224738	0.222782	0.0406608	0.0388281	0.0146697	-0.0379893
Nox4	0.0257742	0	0.133087	0.148628	0.150275	0	0.0291199	0.0230441	0.104627	0.219271	0.144247	0.0110663
Enpp6	0.0125985	0.0226499	0.0129592	0.00891247	0.0135424	0.137073	0.0133119	0.0237122	0.0183669	0.0253128	0.0122709	0.106305
Slc26a4	0.206616	0	0.0278778	0.00699727	0.00685909	0	0.341688	0.00165034	0.0294497	0.00845051	0.00843468	0.00351196
Vmn1r206	0.00172911	0	0.0026887	0.0579902	0.00644704	0	0.00348872	0.00082928	-0.00216941	0.0554221	0.00734955	0.000802447
Sema5a	2.45119	3.27157	1.70334	1.34323	1.36455	0.267986	2.18653	3.12988	1.68262	1.41619	1.29086	0.391461
Tmem132d	1.5989	0.125078	1.54653	1.31537	1.20832	0.0533527	1.49143	0.210781	1.47422	1.16132	1.03837	0.17099
Crispld1	0.0484746	0.0435337	0.0854759	0.122843	0.116107	0	0.0569322	0.0365934	0.0656471	0.184491	0.100687	0.0546647
Gm31698	0.10593	0	0.0213091	0.0105214	0.024297	0	0.0898605	0.00136465	0.0242843	0.0215121	0.018771	0.00771246
Cntnap4	1.23742	5.32702	3.13902	3.61054	3.16213	5.68694	1.00546	5.03979	2.90138	3.89947	3.11478	4.88775
2010001K21Rik	0.000892167	0	0.0015142	0	0.00109916	0	0.000980919	0.00240595	0.00158128	-0.000815933	-0.00173449	0
Dnah12	0.0156479	0.0486792	0.0390524	0.00513184	0.0170801	0	0.00990727	0.00427641	0.0460684	0.00549724	0.0181134	0.00690376
Tspear	0.196813	0.00620978	0.036243	0.0145944	0.0255988	0	0.163588	0.0279165	0.0385442	0.0193736	0.023443	-0.00790271
Tafa2	4.50016	3.05872	5.06486	6.98588	7.05756	4.99614	5.91067	3.00951	5.19422	7.01661	6.53954	3.8947
Met	0.0448344	0	0.0288662	0.0532191	0.0272526	1.37131	0.0365727	0.0250333	0.0211096	0.0722496	0.0169075	0.388583
Adgrg6	0.149941	0.00480496	0.0124975	0.0140086	0.0074671	0	0.1027	0.0105546	0.012328	0.0150205	0.00246066	0.00578928
Gm41414	0.635349	0.0267841	0.154998	0.169707	0.166888	0	0.567301	0.0205362	0.182685	0.178511	0.16456	0.0238006
Plcxd3	0.722264	1.03616	2.48969	1.81417	1.84302	7.54173	0.709381	0.936992	2.35906	1.74889	1.80829	5.7594
Anln	0.0314672	0.0266798	0.0218974	0.0446913	0.0214569	0	0.0289027	0.0487755	0.0274889	0.0456895	0.0285627	0.117255
Ptprj	4.0985	2.30472	1.37663	1.33877	1.48609	1.18146	3.34799	2.40292	1.30197	1.28474	1.44424	1.44877
Rfx4	0.0173271	0.0973333	0.0570797	0.0288633	0.0257574	0	0.0192246	0.0530339	0.0634853	0.0424728	0.0356693	0.00696436
Aspa	0.0315539	0.0500072	0.0297558	0.0487569	0.0252797	0	0.0411848	0.0704812	0.0145882	0.0475467	0.0352468	0.125387
Asic2	6.0728	37.9714	23.4979	22.5753	25.0113	0	7.32252	35.7885	22.5478	22.1623	24.4	0.354143
Col4a3	0.00787864	0.00900994	0.0253716	0.0121804	0.0174883	0	0.00932507	-5.18245e-05	0.0361108	0.0262711	0.0190078	0.0965998
Gjc3	0.0443235	0.143404	0.0295911	0.0307061	0.0291702	0.180193	0.049483	0.13652	0.0270052	0.0496553	0.0301196	0.0689586
Airn	0.345412	0.394314	0.677114	1.22899	1.09572	0	0.395676	0.392754	0.662657	1.23213	1.02367	0.227205
Slc6a5	0.00289943	0	0.0147738	0.00885669	0.0239743	0	0.00265557	0.00114739	0.00996379	0.00220102	0.0289671	0.000184792
Gm30624	0.00538766	0.00856941	0.0252023	0.00780145	0.0214464	0	0.00660841	0.0107127	0.0282486	0.00358039	0.022912	0.00651245
Slc25a21	0.00244937	0.0267546	0.00729651	0.00435406	0.00362735	0	0.00828809	0.0847153	0.0131815	0.00628222	0.0107712	-0.000412036
Gm30835	0.00566343	0	0.0075964	0.00387822	0.0110779	0	0.00673692	7.01534e-05	0.00608268	0.00493478	0.00580698	0.00101188
Lix1	0.171171	0.748683	0.329666	0.0935008	0.0941187	0	0.194911	0.563451	0.270017	0.116594	0.0770254	0.000834569
Gm12610	0.00577853	0	0.00308257	0.00566826	0.00607815	0	0.005112	-0.000110163	0.00961525	0.0072073	0.00341112	-2.99174e-05
Gm26871	7.0892	3.94892	11.7607	3.74371	5.64739	0	8.84058	3.56464	11.3781	3.7082	5.16081	0.132614
Ltbp1	0.095687	0.320316	0.16719	0.189157	0.178257	0	0.0853502	0.339085	0.162659	0.166311	0.153727	0.0577649
Mamdc2	0.0289145	0.045384	0.0983248	0.151943	0.0650428	0	0.0340478	0.0225605	0.074417	0.148696	0.0608502	0.00578178
Tacr3	0.0569434	0.00393861	0.171827	0.134672	0.146786	0	0.0550328	0.016966	0.162625	0.164587	0.14551	0.0133535
Palmd	0.272466	0.00276345	0.159844	0.0490436	0.0770031	0.175469	0.351206	0.0248079	0.130564	0.0336394	0.0733721	0.215086
Galnt18	2.57846	0.346173	1.7149	2.06402	1.45026	0.593878	3.19862	0.255128	1.66016	1.90556	1.30541	0.545345
Peak1	3.67614	0.769443	0.744841	0.968118	0.812441	2.71617	3.10718	0.709382	0.635029	0.933482	0.737926	2.35962
Rbm20	0.11734	0.0134859	0.0406668	0.125021	0.0586049	0	0.126481	0.014413	0.0237725	0.0994637	0.0583424	0.0918771
Ndst3	1.13832	1.29511	1.8487	1.79458	1.88181	0.256659	1.12301	1.36011	1.80104	1.81393	1.70002	0.883281
Myo1b	1.29773	0.849262	0.400765	0.658051	0.416158	0.0718092	0.973508	0.724765	0.429612	0.614362	0.367423	0.122553
Snx31	0.107163	0.00565919	0.00756386	0.0114095	0.00621741	0	0.0952692	0.000175709	0.00817636	0.00659456	0.00640982	0.00824579
Col1a2	0.00233272	0.016338	0.020179	0.00669873	0.00669059	0	0.00167507	0.0274516	0.0170626	0.0100456	0.00644627	0.0215034
Pdzrn4	2.49485	0.568035	6.7663	4.94036	5.78677	2.70868	3.25683	0.636188	6.47663	4.67855	5.59307	3.09003
Khdrbs3	3.89371	1.91866	1.64497	2.15817	1.71672	3.58413	4.21985	1.7864	1.51152	2.0051	1.66818	1.95692
Myo1f	0.00500277	0.00565919	0.00256116	0.014907	0.00284994	0	0.0048209	0.00013477	0.000367017	0.0057735	0.00123588	0.0197052
Myo16	0.740624	3.16192	1.05116	1.77276	2.17444	0.227326	0.800283	2.77418	1.00603	1.87183	2.13868	0.782569
Alcam	1.55503	6.3576	4.26402	3.65534	4.27716	0.0877932	2.21673	6.73649	4.08628	4.04138	4.10196	0.195293
Frmpd4	16.002	19.4288	6.07238	7.20443	7.17065	37.1714	15.5531	18.4732	6.04073	7.7222	7.23371	34.3871
Mir217hg	0.00389241	0	0.0562637	0.0106751	0.0763839	0	0.0049663	0.00297333	0.0482927	0.00886333	0.0696241	0.00333787
Cracdl	0.679163	0.0978745	0.367623	0.256234	0.325278	0.455506	1.04733	0.0713029	0.360089	0.195243	0.280141	0.458804
Drd2	0.105256	0.0340473	0.308436	0.160169	0.173107	0	0.0819754	0.0109304	0.207979	0.137231	0.133122	0.00711739
Neb	0.0999862	0.0235381	0.0613734	0.0934311	0.0426371	0.591752	0.0865357	0.018105	0.0588218	0.125075	0.0355295	0.416887
Frmpd2	0.0477449	0.0391111	0.0134461	0.00800831	0.00542061	0	0.0443044	0.052501	0.00924538	-0.00281509	0.00844471	-0.000247562
Gm2164	0.0444369	0.686369	0.112703	0.203725	0.239068	0.0877932	0.0694716	0.583886	0.0835942	0.120058	0.185665	0.0593023
Gm29328	0.000824262	0	0.00239014	0	0.00399649	0	6.2421e-05	3.44378e-05	0.00681867	0.000313189	0.00559935	0
Bicc1	0.788911	0.748671	0.721331	0.591166	0.708234	0.0718092	0.662789	0.751867	0.686857	0.509571	0.615325	0.138361
Pik3c2g	0.133849	0.00559018	0.0204874	0.0298999	0.0221057	0	0.0815805	0.011903	0.0125621	0.0323983	0.0151165	-0.00216138
Prkg1	6.46798	8.85349	14.5021	14.4492	10.1862	19.5065	7.82664	8.43398	14.5518	11.6736	9.58578	13.7908
Dpyd	2.03898	1.62181	3.14302	0.82438	1.22945	0	3.51528	1.57758	3.01587	0.720818	1.17102	0.121852
Mirt1	0.0696276	0.028781	0.00173395	0.00610484	0.000374752	0	0.0700566	0.0269757	0.000877221	0.00189974	0.00122974	-3.57502e-05
Prkd1	0.261824	4.9919	0.671079	1.42548	0.647025	0	0.31126	4.98079	0.658358	1.34674	0.616075	0.00593319
C230072F16Rik	0	0.00604988	0.000270793	0	0.00163232	0	0.000645399	-3.27887e-05	0	0.00680594	0.000551931	0
Xylt1	0.78905	1.05603	1.43884	0.931846	1.34008	2.74787	0.951868	0.839721	1.27623	1.00738	1.17644	1.65763
Klhl14	0.0218532	0	0.120207	0.0478832	0.104586	0	0.0257552	0.00303656	0.0877096	0.0627824	0.118581	0.0193229
Creb5	0.139334	0.0441066	0.046693	0.11004	0.0596757	0.925199	0.106395	0.048989	0.0414672	0.125944	0.077024	0.932491
Trf	0.128353	0.305581	0.182475	0.243649	0.15768	0.436757	0.149095	0.233482	0.182268	0.248549	0.16766	0.582659
Nrp1	1.40887	0.267062	1.48038	2.02889	1.46637	4.50946	1.95505	0.406835	1.47792	1.97384	1.34548	3.58123
Cgnl1	0.0158092	0.0163881	0.0595941	0.0888912	0.138033	0	0.0146111	0.0157629	0.0409503	0.0888758	0.126456	0.181505
Slc12a7	0.00597877	0.00507136	0.0138639	0.0109483	0.00653418	0	0.00768384	0.000499217	0.0094702	0.00848817	0.00622783	0.00271714
Dnah9	0.558704	0.460331	0.580868	0.288968	0.428458	0.435052	0.767465	0.332009	0.624435	0.295809	0.433421	0.335719
Gm29521	0.00437593	0.228217	0.0162978	0.0155817	0.00831646	0.0939355	0.00360956	0.156772	0.0188217	0.00728437	0.00519173	0.25726
Nfib	2.75129	4.06202	0.954357	1.25777	0.951283	9.99642	4.29881	4.26042	0.929222	1.99266	0.844654	10.0042
Slc22a2	0	0	0.00112614	0	0.00032473	0	0.000588991	0	0.0015026	0.000507104	0.000654631	0
Tbx18	0.000286956	0	0.00198193	0	0.000808351	0	0.00127489	1.45849e-05	0.000844716	0.00383694	-8.17458e-05	0.0123145
4930594M22Rik	0.116974	0.241008	0.120207	0.122469	0.102848	0.148205	0.117105	0.192221	0.110003	0.122041	0.091727	0.146806
Cyp26b1	0.00258478	0.00317785	0.00493107	0.00661058	0.00389773	0	0.000471687	0.00465255	0.00595811	0.011834	0.00725505	6.32067e-05
Efemp1	0.0492611	0	0.0382735	0.0289702	0.0382682	0	0.0677733	0.015408	0.0347068	0.0227827	0.0298322	0.0107173
9130410C08Rik	0.00197154	0	0.0282295	0.00143733	0.0184137	0	0.00287282	0.0126642	0.0332333	0.0148686	0.0233613	0.000116821
Ctxnd1	0.0253942	0.194265	0.0296459	0.0897248	0.0901061	0.477475	0.0599519	0.213727	0.012708	0.0475372	0.0936814	0.836716
Tfap2b	0.00766706	0.0368594	0.117455	0.298595	0.286833	0	0.0105177	0.0297579	0.142162	0.277917	0.302374	0.00219587
Cnksr2	4.29869	1.85678	2.26537	2.58372	2.35556	1.04464	5.12235	1.70703	2.15879	2.30861	2.1854	0.86635
Sptlc3	0.00123993	0	0.00874842	0.00149905	0.00355477	0	0.000855903	7.76047e-05	0.00901195	0.000732104	0.00217677	0.000150143
Egfem1	9.57094	13.1234	7.72846	10.8969	6.10748	4.55036	9.17387	11.6797	7.16939	9.7981	5.85635	2.63828
Lama4	0.0102916	0.331443	0.0455013	0.0219186	0.0237145	0.0533527	0.0113807	0.353293	0.0330147	0.0393112	0.0267593	0.0430308
A330072L02Rik	0.0038581	0	0.000552204	0.00450744	0.00189648	0	0.0041958	-8.33464e-06	0.00133496	0.00591785	0.000817008	-0.00412065
Prdm16	0.0172373	0.0575788	0.0391795	0.039675	0.0455332	0	0.0153605	0.0323557	0.0522373	0.0159507	0.0505566	0.0305264
Epha6	12.4935	13.3125	7.76486	8.81397	8.94727	11.4335	12.4191	13.15	6.6642	8.69172	8.38181	9.52936
Maf	0.0223684	0.0385464	0.0583405	0.419308	0.21755	0	0.0170969	0.064909	0.0539476	0.607193	0.204945	0.1026
Gm4876	0.226624	3.11942	1.20901	0.482248	0.442965	1.77582	0.237411	2.93545	1.17037	0.419665	0.480147	1.23452
Grin2a	10.5911	8.65668	3.89656	6.91266	5.24745	3.21128	11.8334	7.50126	3.73994	7.22439	5.1004	3.10455
Gm47710	0.663207	0.234269	0.0503071	0.14292	0.0609735	0.371523	0.488144	0.190208	0.0535292	0.220264	0.0686	0.243561
Slc7a2	0.0167204	0.042184	0.0245511	0.0204774	0.0353353	0	0.0160531	0.0100386	0.0123971	0.0270301	0.0272058	0.0396441
Neat1	0.0473458	0.102811	0.0671089	0.0515479	0.0435924	0.137073	0.0581435	0.0917143	0.0670464	0.0585826	0.0556923	0.250611
Lepr	0.0776119	0.0439298	0.368252	0.109485	0.195594	0.205779	0.0956149	0.0532468	0.314775	0.105703	0.157266	0.20357
Gm16233	0	0.00534765	0	0.00147158	0.000433098	0	-0.000358452	0.00985346	-3.11764e-05	0.00046008	0.000107902	-1.72518e-05
Tcf7l2	4.46872	5.81509	1.15345	1.11142	1.6282	0	3.54557	5.57113	1.19317	1.11249	1.47739	0.11595
Crispld2	0.00457328	0	0.00989429	0.00910258	0.00325735	0	0.00423571	3.82842e-05	0.00805456	0.00497591	0.00175971	-7.18213e-05
Knl1	0.00529638	0	0.00811973	0.00250058	0.0072486	0	0.00434767	0.00135925	0.00251922	0.00393194	0.00228725	0.00735082
Mug2	0	0	0	0	0	0	0.000186236	0	5.05983e-05	8.45587e-05	-2.23411e-05	0.00371856
Oasl2	0	0	0.00340932	0.00719824	0.00472117	0	0.00128424	2.47814e-05	0.00494775	-3.08067e-05	0.00563641	0
Mob3b	0.227231	0.123127	0.189603	0.153004	0.0453983	0.264485	0.199567	0.086584	0.103731	0.152516	0.0420129	0.252891
Htr4	0.68221	3.757	0.98637	0.882435	1.43634	0	0.825841	3.09678	0.957497	0.806349	1.4337	0.0557648
Dock2	0.0585515	0.210332	0.147346	0.177157	0.162946	0.137073	0.0522224	0.22065	0.115435	0.149787	0.138838	0.0874883
Mageb18	0.00473587	0.00661168	0.00819789	0.0348296	0.0127367	0	0.00734657	0.00957729	0.0140111	0.0472124	0.0127969	6.34981e-05
Gm20756	0	0	0.00179068	0.00428761	0.00542443	0	0.000397905	-3.4705e-06	-0.0010687	0.00209957	0.00323139	-0.000294372
Agmo	0.0142038	0.0240521	0.0135509	0.0181339	0.0157049	0	0.0159707	0.00997454	0.00891989	0.0215407	0.0146941	0.0997684
Fbn2	0.248179	0.0375772	0.316765	0.236514	0.205618	0	0.24112	0.0489084	0.246855	0.245449	0.179555	-0.00518624
Itga1	0.0390909	0.0372072	0.028644	0.0199763	0.023222	0.0868116	0.0417796	0.0131653	0.0299793	0.0230308	0.0202725	0.0530676
Pcdh15	3.98736	4.8413	15.0752	14.08	15.515	9.07599	3.93657	4.54975	13.1048	12.3726	14.1168	6.6777
Lama2	0.0892555	0.144932	0.0686138	0.0583558	0.0549102	0.0899151	0.0941848	0.0500524	0.0863772	0.0708628	0.0513778	0.277225
Cpne9	0.829407	2.67777	0.242334	0.731875	0.466512	1.2018	0.644784	2.50999	0.24596	0.710643	0.450231	2.24693
Msx1	0.000718706	0	0.00470889	0	0	0	0.00108813	-1.0143e-05	0.00198966	0.000133852	2.4338e-05	0
Prkg2	1.12729	0.116539	0.225543	0.254552	0.285281	0.287784	0.894526	0.134306	0.185798	0.174012	0.220207	0.23915
Shc3	2.93324	0.749594	0.820202	0.897963	0.89601	2.46185	2.40423	0.6791	0.770676	0.922012	0.860544	1.71846
Rln3	0	0	0.00567964	0.00340823	0.000667576	0.0414993	0.00121782	1.61631e-05	0.00139102	0.0105642	0.000334645	0.0173833
Cdh3	0.000368522	0.336146	0.00138339	0	0.00130114	0	0.00154376	0.279898	0.00476736	0.00300904	0.00104869	0
Nyap2	1.27296	3.43344	3.16166	4.95087	2.44774	2.18021	1.45519	3.39081	2.84306	5.12504	2.26373	1.39763
Clic6	0.00576634	0.00493165	0.0189094	0.0346939	0.0312447	0	0.00294097	-0.00318738	0.0209688	0.0192276	0.0268174	0.00171175
Ugt8a	0.0916601	0.125634	0.0798972	0.140576	0.138513	0.131414	0.0837478	0.0943858	0.0682559	0.10841	0.134339	0.325816
Drc7	0.00325046	0.0090741	0.0178396	0.00704023	0.00226286	0	0.00290947	0.000149462	0.0277051	0.0106857	0.00543525	0
Gm3510	0.493369	0.00398495	0.174404	0.159271	0.153724	0.175521	0.333204	0.0172004	0.166258	0.165862	0.11841	0.0996312
H2-Aa	0.000833856	0	0.000931451	0.00433272	0.000533784	0.0621604	0.000327079	5.50888e-05	0.000956972	0.000371351	0.000638703	0.0476251
Gm56750	0.538587	0.188341	0.674726	1.2896	1.36827	2.3993	0.401458	0.159524	0.711167	1.22598	1.23899	2.3326
Bves	0.156896	0.101721	0.0348687	0.0826438	0.0431557	0	0.185567	0.0473577	0.0461452	0.0608019	0.0394199	0.00666758
Raver2	1.61649	0.0564908	0.267222	0.357668	0.357742	0.126864	1.38364	0.0640001	0.250694	0.308675	0.368091	0.499537
Sparcl1	0.634946	0.571056	0.507084	0.936088	0.847243	0.496088	0.688803	0.300174	0.554116	0.820583	0.8317	0.906513
Plp1	0.532407	1.03746	0.780778	1.13511	0.618386	0.633089	0.533758	0.936119	0.749971	0.970989	0.65961	0.718563
Tph1	0.00287163	0	0.000845772	0	0	0	0.00323251	0	0.000583246	-1.37081e-05	0.000191217	0.000372002
Fam20a	0.177723	0.0867142	0.0657822	0.0910682	0.0793509	0	0.157453	0.0311444	0.0621353	0.0656285	0.0903317	0.0578682
Slc24a4	0.352282	0.160831	0.22381	0.297859	0.241816	0.143618	0.542529	0.182699	0.199837	0.23717	0.209458	0.0685649
Kirrel3	16.139	3.7887	10.8817	13.8525	11.8149	21.1172	18.8294	3.49123	10.7755	12.7582	12.1698	15.5541
Ppp1r1c	0.00285029	0	0.00433184	0.00942328	0.00991304	0	0.0036642	0.00118265	0.0014583	0.00931307	0.0098283	0.00243628
Cntnap5a	4.26714	1.06167	11.1996	11.5712	11.5026	16.0446	5.27945	0.994722	10.2612	9.87807	10.6597	10.468
Cpne8	0.29037	0.692392	1.00651	0.955768	0.669085	0	0.294131	0.532301	0.998104	0.935436	0.581875	0.0427238
Mog	0.0420253	0.0736129	0.0403691	0.0777746	0.042886	0	0.0447182	0.0368503	0.0528051	0.0603894	0.0378841	0.126387
Cdh7	1.12281	0.567791	1.18542	1.72703	1.57664	2.76695	0.884399	0.522589	1.02838	1.61937	1.48055	2.88337
Gm11884	0.00110419	0	0.00667269	0.0031642	0.00646298	0	0.00115511	-4.86892e-06	0.00558018	0.00286237	0.00205972	-0.00169893
Rad51b	0.0253759	0.0295174	0.00880791	0.021141	0.00687168	0	0.018374	0.0127986	0.00920457	0.0123109	0.00796689	0.0041727
Gm20125	0.108779	0.014944	0.0250533	0.0353883	0.0268893	0	0.0996394	0.016798	0.0272371	0.0520372	0.0250226	-0.0848185
Tenm3	7.24434	8.18024	8.86091	16.9374	10.8464	3.11851	5.96011	8.61678	8.99152	16.5507	10.9453	3.00266
Grid2ip	0.722532	0.0732937	0.0214259	0.038089	0.0235944	0.286063	0.567889	0.0509216	0.0153655	0.0377957	0.0278363	0.217861
C530044C16Rik	0.00315572	0	0.0194076	0.00435617	0.0114901	0	0.00511757	0.00311975	0.0307966	0.00184113	0.00706006	0.00033736
Tox3	1.46818	0.183847	1.00815	1.11281	0.852792	0.596276	1.48751	0.296705	0.878291	0.988306	0.78149	0.543332
Gm46102	0.224676	0.136856	0.21611	0.349157	0.257236	0	0.194292	0.144783	0.23954	0.410105	0.246327	-0.0148509
Srrm4	4.19649	0.85648	1.87917	1.65944	1.52243	1.5971	3.67575	0.855692	1.67907	1.82554	1.45851	1.30057
Gm32442	0.155265	1.23286	0.569787	0.301251	0.530808	0.129293	0.171856	0.887	0.489156	0.2992	0.475563	0.0488687
Has2os	0.00777001	0.00766911	0.0534196	0.0503916	0.0407753	0	0.00416531	0.00277573	0.0633057	0.0548954	0.0389309	-0.000340755
Fgf10	0.0956652	0.286095	0.123474	0.21897	0.160048	0.137073	0.132383	0.308496	0.124029	0.215124	0.143055	0.173104
Abca9	0.026794	0.0207926	0.0429485	0.0332261	0.0309974	0	0.030202	0.00713483	0.0369795	0.0409333	0.0334136	-0.029504
Gm33819	0.00104276	0	0	0	0.00011311	0	0.00228619	0	-6.83195e-07	-4.54394e-05	5.3724e-06	0
Nxn	0.0488028	0.275255	0.303113	0.178213	0.178915	0.0550552	0.0608189	0.14227	0.285924	0.189603	0.147057	0.06259
Robo2	3.19451	3.53258	7.18219	12.8745	8.66553	3.20422	3.35235	3.52685	6.10449	11.8312	8.22286	2.69184
Acss3	0.00553976	0.0574496	0.0146262	0.00313792	0.010565	0	0.0108247	0.0332775	0.0137593	0.0011015	0.00557941	0.00032848
Nexn	0.749621	0.0519568	0.0719652	0.118785	0.165359	0.201424	0.600141	0.0387709	0.0770555	0.0987125	0.158178	0.12583
Lrrk1	0.00589968	0.0314626	0.0155487	0.00546898	0.0131572	0	0.00747587	0.00456216	0.0220542	0.0143393	0.00802508	0.00408041
4933400C23Rik	0.00120938	0	0.00191979	0.00317101	0.00707637	0	0.000894557	0.00143	0.00891014	0.00105131	0.0128039	0.00825916
Nefm	0.413429	0.503611	0.210936	0.366318	0.622753	0.691928	0.313667	0.444262	0.203099	0.372646	0.501831	0.654115
Bank1	0.00584965	0.00604988	0.00275353	0.00406173	0.0038147	0	0.00288184	-6.33986e-05	0.00318998	0.00717689	0.00364953	8.41797e-05
Slc10a4	0.00467912	0	0.0681776	0.00514353	0.00960294	0	0.00376701	4.81914e-05	0.041636	0.00276889	0.00575652	0.00260399
Bace2	0.279791	0.0156899	0.020558	0.0417976	0.0176111	0.0899151	0.25374	0.0108183	0.0273534	0.0241886	0.0160325	-0.00510277
Corin	0	0.00774335	0.0538851	0.0111872	0.0032138	0	-0.000740399	0.00238419	0.0351787	0.0176243	0.00357999	0.000166493
Ctss	0.00504667	0.00976214	0.0124271	0.0141365	0.00519526	0	0.00731042	0.00902814	0.0157192	0.00601477	0.0129397	0.00976634
Fap	0.00390033	0.00534765	0.00237738	0.00281939	0.00207141	0	0.00517421	0.0028693	0.00183878	0.00453605	0.0040841	0.000112037
Celf2	43.6244	13.6662	13.7299	14.0603	10.9088	17.618	50.9906	12.1343	13.6878	15.0439	10.5364	13.5014
Rarb	0.473906	0.180864	0.518868	0.482635	0.520792	0.0939355	0.316746	0.143694	0.539016	0.461883	0.501033	0.064749
Kcnd3	4.49586	3.99935	2.87214	3.01281	2.29032	0.153267	4.23081	3.9381	2.33876	2.5624	2.14868	0.118945
Arhgap45	0.00493164	0	0.0020597	0.00218886	0.00187002	0	0.00525988	0.00617617	0.000867616	2.97778e-05	0.000960489	0.00369312
Galnt17	5.58344	1.5729	1.94004	1.85214	2.12705	1.43932	5.44386	1.64735	1.72765	1.43858	1.88392	1.23085
Ninj2	0.0100086	0.00747098	0.00489728	0.0112675	0.00533973	0.0414993	0.0172785	0.0477404	0.0077361	0.00885545	0.00781679	0.0220457
Gm29538	0.000577882	0	0	0	0.000397201	0	5.73334e-06	-0.00739621	0.00066228	-5.39222e-05	0.000121332	0
Stab1	0.000667994	0	0.000272473	0	0.000713542	0	0.000387057	-0.00476681	0.000776757	0.0008447	0.00165745	-4.23496e-05
Pkp2	1.04734	0.0228414	0.191124	0.0916856	0.104078	0.0868116	0.85686	0.0745401	0.172754	0.0826608	0.105912	0.134738
Calca	0.0114912	0.00683527	0.0213228	0.00440535	0.00785658	0	0.0112781	0.00181907	0.0249467	0.0110044	0.0097222	0.0561921
Cnpy1	0.00782491	0.013396	0.122925	0.0627901	0.0649235	0	0.00778237	0.0127033	0.0774094	0.0570261	0.0646431	0.000507427
Sgcz	12.9211	12.7572	26.1136	31.9919	37.9483	15.507	11.6548	12.5986	25.6213	28.7936	35.1832	15.1587
Adcy2	0.701978	0.917596	2.01295	3.07746	2.60672	0	1.08065	0.780782	1.88131	3.06157	2.34355	0.0928482
Arhgef26	0.243537	0.13695	0.119234	0.1334	0.167495	0.440001	0.260405	0.0713645	0.113187	0.138703	0.151815	0.468586
Arsj	0.610082	0.0693788	0.0720802	0.0573451	0.062995	0	0.493242	0.0429683	0.0732771	0.0528147	0.055554	0.00632975
Gm33906	0.0460719	0.0487128	0.0207338	0.0246452	0.0164374	0.484319	0.0438105	0.0236993	0.0198813	0.0263702	0.0168553	0.370268
Stox2	7.00957	2.7828	2.779	2.57533	2.50961	3.00288	6.10695	2.14961	2.76006	2.16907	2.32245	3.64637
Gm5860	0.0126459	0.00545948	0.00188486	0.000909661	0.000200789	0	0.00620475	0.00192386	0.000490279	0.0030656	0.000320826	0.0238238
Gm11639	0.0125495	0.025219	0.0393807	0.0209979	0.029772	0	0.0379975	0.0406501	0.036462	0.0182169	0.0414944	0.0113551
Slc6a12	0.00111325	0	0.000717661	0.0019125	0.000805951	0.0414993	0.00112497	6.89314e-05	0.0041682	0.00459695	0.000577867	0.0504257
Tmc1	0.000882435	0.0119973	0.00505905	0.00282133	0.0130037	0	0.00179841	0.0287229	0.00549117	0.00168737	0.0149114	0.0313149
Col6a5	0.00206319	0	0.0326442	0.0278311	0.00787832	0	0.00108067	0.00407646	0.0196708	0.0204077	0.00799471	0.000643603
Dnai3	0.000301716	0.00604988	0.00391512	0.0039126	0.00310802	0	0.000430519	-5.16112e-05	0.00296656	0.00216717	0.00389926	0.00487884
Sp100	0.00142081	0	0.00268882	0.00487421	0.000801539	0.0899151	0.0010274	-2.1806e-05	0.000778546	0.000753868	0.00349099	0.114259
Cntn4	21.4209	3.46035	10.6737	14.6806	13.1224	0.187707	20.5372	3.4746	10.2914	14.1047	13.4191	0.766912
Ddr2	0.00312177	0.0164023	0.00752768	0.00720201	0.0043973	0	0.00460347	0.00889425	0.00595275	0.0154821	0.00381262	0.148712
Pla2g7	0.0846627	0.13765	0.0875159	0.185588	0.129218	0.409888	0.0753336	0.0560001	0.090407	0.116984	0.146685	0.46724
Pde7b	5.67068	0.343528	1.61768	1.43616	2.01241	0.0877932	4.65814	0.361952	1.53	1.27721	1.9498	0.124237
Mb21d2	1.52393	0.303269	0.514693	0.351292	0.35417	1.64703	1.10983	0.356946	0.480061	0.346688	0.354473	1.51083
Cdh12	6.01278	1.98021	3.8735	5.37422	5.41617	0	5.29228	2.18474	3.44569	4.60842	5.42707	0.0435693
Lgr5	0.28468	0.0219467	0.199338	0.478753	0.415928	0.659519	0.169806	0.030937	0.169089	0.428865	0.381133	0.335549
Chrna3	0.0280497	1.57323	0.0400718	0.121439	0.0289731	0	0.0242504	1.66792	0.0305124	0.0923352	0.0235078	0.0142266
Slc38a11	0.0287475	0	0.031444	0.0156913	0.0229615	0	0.03845	0.00412522	0.0284245	0.0106078	0.0231151	0.000818495
Adap2	0.00281676	0.00565919	0.00310038	0.00391109	0.0042014	0	0.0025464	0.00240837	0.00179605	0.00715389	0.00365755	0.000213007
Plagl1	0.196757	0.0724424	0.365633	0.136476	0.134489	0	0.210418	0.043575	0.383614	0.14631	0.12884	-0.00147396
Marchf11	1.08627	0.413945	0.620291	0.930682	0.984451	6.34613	0.868495	0.557581	0.578142	0.890512	0.908193	5.18376
Tmem200a	0.25538	0.919286	0.772094	0.53034	0.568418	0	0.301651	0.839099	0.743909	0.567536	0.549201	0.0330119
3110039M20Rik	0.239249	0.00393448	0.0117575	0.0469105	0.00333794	0	0.331338	0.0197143	0.0260455	0.119303	0.00602917	0.00200658
Kcnip4	177.613	17.5087	50.6911	62.4854	49.9318	92.1084	155.373	17.9996	46.8756	61.1075	49.4236	70.2911
Cd44	0.104063	0.0282126	0.0487747	0.0946615	0.0164366	0	0.124179	0.00911052	0.0280998	0.0956739	0.0221133	0.0113573
Hgf	0.0569012	0.0775384	0.0433084	0.230368	0.163712	0	0.0724012	0.108432	0.0520592	0.200932	0.142275	0.029801
Lhx4	0	0	0.00358943	0	0.00558544	0	0.000963267	0.00231388	0.00218498	-0.000214491	0.00562488	-0.00548666
Gli2	0.00911808	0.0340032	0.0189916	0.0245014	0.0148807	0	0.00898988	0.00961424	0.0143492	0.0160376	0.0174538	0.0098162
Efna5	4.2863	1.76854	3.44451	3.45072	3.14034	2.72851	3.69026	2.10599	3.32527	3.44087	3.04068	1.63782
Atp10a	0.931882	0.696763	0.304127	0.369575	0.150162	1.79851	0.714719	0.327475	0.257565	0.316905	0.152861	1.61642
Caln1	1.83172	0.408324	2.49678	2.47727	3.02428	5.13082	2.6155	0.248307	2.27131	2.30806	2.78841	4.79229
Gm11906	0.837909	0.0732877	0.151451	0.222848	0.178485	0.23043	0.670425	0.128402	0.13819	0.278437	0.170155	0.236748
Utrn	0.497084	0.718292	1.34916	1.96602	1.12283	4.39251	0.426861	0.863917	1.32924	2.07416	1.0984	4.12363
Smoc1	0.155998	0.63283	0.247512	0.139428	0.169445	0.196359	0.173651	0.677033	0.213679	0.206504	0.188597	0.201372
Gm45587	0	0	0.00868425	0.0105828	0.0159466	0	0.000729483	-0.00182333	0.00726349	0.00934058	0.00651914	0.0043739
Ifi203	0.0263491	0	0.00317688	0.0064202	0.000114741	0	0.035368	0.00516079	0.00170025	0.000964222	0.00133503	0
Lncenc1	0.0928674	0.0334322	0.535232	0.239562	0.547347	0	0.0724898	0.0915819	0.468641	0.243488	0.524732	0.0258907
Acsbg1	0.0090331	0.0125557	0.00745584	0.00684346	0.00727579	0	0.0151102	0.0214732	0.00724877	0.00718203	0.00462781	0.0117567
Pde8a	0.0632203	0.101492	0.0985172	0.112227	0.0627621	0.406915	0.0603179	0.0521407	0.0852657	0.107551	0.0531821	0.310126
Skap1	0.0565959	0.0776435	0.279777	0.128205	0.1348	0.686655	0.0511025	0.10926	0.289267	0.119856	0.156071	0.330006
Gpr149	0.20993	0.35861	0.322249	0.204015	0.257204	0	0.157199	0.350884	0.247605	0.208822	0.231677	0.0102017
Slc13a3	0.0157529	0.0264831	0.00407041	0.00560875	0.00233818	0	0.0148377	0.0259838	0.00563624	-0.00566346	0.00144178	0.00608916
Cep112	2.5485	8.08986	5.28338	7.61626	5.79033	8.89586	2.91442	7.90285	4.81529	6.50124	5.31098	6.97625
Gm19410	0.0433607	0.00852254	0.0171197	0.162776	0.0254172	0	0.0549472	0.0118672	0.0211208	0.199672	0.0425429	0.0132962
Lmntd1	0.0427617	0.0132055	0.0371812	0.0223734	0.0142986	0.165997	0.0376221	0.0449262	0.0398145	0.0246241	0.0174128	0.154578
Cpq	0.165823	0.500372	0.535907	0.147419	0.236947	0	0.185113	0.485636	0.416434	0.182608	0.23739	0.0213715
Pgm5	0.00457484	0.00897874	0.00627259	0.00833619	0.00738786	0	0.00964292	0.00156032	0.00217903	0.0065729	0.00242279	-2.86183e-05
Glra1	0.149457	0.0627269	0.363811	0.399042	0.593934	0.472121	0.141151	0.101836	0.313903	0.342631	0.604951	0.485224
Foxd1	0.000335129	0	0.00467897	0.0041254	0.0102625	0	0.00298779	0.000979685	0.00487653	0.00564207	0.0144501	0.0127382
Bdnf	0.232429	0.0893832	0.279545	0.209145	0.26241	0.408697	0.246937	0.0620436	0.309474	0.19964	0.2447	0.261451
Tcerg1l	0.508128	0.230493	0.956398	1.15201	1.18016	0.479672	0.581384	0.222704	0.943473	1.15736	1.20539	0.691044
Pax2	0.000608129	0	0.0091957	0.0110077	0.0129509	0.360386	0.00129288	1.53492e-05	0.0105007	0.00144063	0.0170162	0.0758834
Clic4	0.0151889	0.05043	0.0185589	0.0481012	0.0258304	0	0.0188068	0.02276	0.0231963	0.0708638	0.0304245	0.10058
Opalin	0.0142582	0.0344156	0.0213818	0.0316572	0.0177446	0	0.0227939	0.0442108	0.0122141	0.0629239	0.0219976	0.0110564
B230334C09Rik	2.05602	0.410055	0.44119	0.560632	0.519	0.226976	1.71633	0.459279	0.445059	0.52791	0.438839	0.213135
Nrk	0	0.00507684	0	0	0.000232039	0	0.000432284	0.00184317	1.18353e-05	0.00329668	0.000497038	0
Neurod6	0.0532573	0.0275216	0.0321202	0.0160979	0.0134054	0	0.0911585	0.018973	0.0337023	0.0212039	0.0157151	0.142918
Car4	0.399922	0.191183	0.0191664	0.0406432	0.0060561	0.0877932	0.356236	0.0843338	0.0152937	0.0477319	0.00760197	0.0908963
Igfbp5	0.125861	0.0418381	0.101016	0.0964901	0.0870175	0.11011	0.132204	0.0352974	0.0876565	0.081059	0.0713872	0.280905
Tbx3os1	0.00312133	0	0.0488733	0	0.00336107	0	0.00397836	3.04676e-05	0.0359964	0.00632657	0.00188203	0
Ankrd33b	0.174269	0	0.0195667	0.0461298	0.0280299	0.166713	0.285847	0.0162891	0.0217569	0.0475819	0.0282182	0.230843
Ror2	0.0115029	1.41737	0.0998607	0.0941312	0.0916676	0	0.00877023	1.19718	0.0820779	0.107904	0.0653298	0.0199421
Cldn5	0.000374273	0.0179575	0	0.00125137	0.00129922	0	0.000813602	2.45937e-05	0.000869333	0.000871239	0.000607994	1.88337e-05
Calcb	0.00234825	0	0.00363363	0	0.00351187	0.0533527	0.00187196	3.41977e-05	0.00602618	0.00119247	0.00409171	0.04784
Bcl11a	1.01019	1.23067	0.796828	1.31497	0.91087	2.01365	1.11252	1.29131	0.779727	1.24302	0.85029	1.3804
Lama3	0.0554535	0	0.189324	0.0681836	0.0619556	0.0533527	0.056263	0.0137923	0.159481	0.0900647	0.082523	0.0994984
Bmp4	0.00103835	0.00897874	0.00166297	0.00979108	0.00142967	0	0.00111238	0.000999748	-0.00370008	0.015325	0.00194775	0
Luzp2	1.49227	2.36232	5.33407	6.16411	6.19916	1.01634	1.66661	2.85554	4.89156	5.3829	5.59062	0.732389
Chn2	0.501778	0.0863964	0.701449	0.532709	0.629071	2.4761	0.400894	0.103071	0.652621	0.476758	0.593959	2.91006
1700016P03Rik	0.0756849	0.0189354	0.189879	0.132964	0.146544	0	0.098905	0.0415571	0.198698	0.149777	0.129684	-0.00116319
Tnr	4.46627	8.4452	3.71169	4.69445	4.2861	3.07461	5.06496	8.06298	3.53824	4.89576	4.01732	3.43853
Mgat4c	8.22429	25.3594	16.8611	15.6617	18.1974	2.82428	8.96836	24.0073	16.5889	14.5677	17.571	2.32075
Nrp2	0.655188	7.56763	1.09718	2.02977	0.822787	1.60679	0.941333	7.46416	1.08178	1.93264	0.776339	1.30673
Prkcq	0.0249286	3.52692	0.090009	0.0907446	0.0554462	0	0.0289179	3.04227	0.0862223	0.0749285	0.0667482	0.00542482
Csgalnact1	1.3249	0.164136	0.448307	0.589236	0.536126	0.0414993	1.27899	0.134587	0.488215	0.812275	0.534282	0.106344
Rnf220	6.39957	0.33803	0.977717	0.638771	0.706651	0.291472	5.08681	0.309512	1.02641	0.69438	0.696285	0.38916
Patj	2.62761	1.02779	1.03986	1.22766	1.43425	1.41902	2.00952	0.972928	1.09876	0.913638	1.37083	1.54861
Gxylt2	0.100723	0.0145026	0.0170333	0.0230249	0.0137901	0	0.0993773	0.016092	0.018697	0.0250092	0.010537	-7.71367e-05
Prkag2	2.64103	1.12717	1.14717	0.955598	1.11469	1.94986	2.81687	0.994636	1.07877	0.996734	1.12517	1.45429
Lamc3	0.00125366	0.351766	0.00782749	0	0.00192257	0	0.00561381	0.302312	0.00274305	0.000283616	0.0019199	0.00197883
Rmst	2.59782	3.33015	11.9268	9.64072	10.2356	3.00362	2.44327	3.02239	12.4868	8.36221	10.0926	1.51125
Kcnk5	0.000504316	0	0.000400641	0	0.000171841	0	0.000949268	0.00579839	0.00112714	0.00133808	0.000294675	0
Mir155hg	0.00103806	0	0.00225068	0.00145779	0.00102244	0	0.0019696	-5.07953e-05	0.00254454	0.00231894	0.000558403	0.00423922
Plpp4	0.255127	0.922294	0.596226	0.580196	0.659839	2.61543	0.281488	0.916988	0.46564	0.51171	0.598916	2.52487
Ahnak	0.00446761	0	0.00399108	0.00738273	0.00240541	0.0621604	0.00939674	0.00278941	0.0101236	0.00295128	0.00518323	0.0467876
Glra2	0.57411	0.147938	0.891068	0.538906	0.689822	0.626689	0.485254	0.154666	0.857773	0.666662	0.592047	0.581219
Abca4	0.0291932	0.0298082	0.0148958	0.0148865	0.0182167	0.0877932	0.031467	0.0252996	0.0101351	0.0353569	0.00889495	0.0746735
Kif19a	0.000303132	0.0354847	0.00932462	0.00703375	0.00928778	0	-0.000278552	0.0081623	0.0110148	4.10697e-05	0.0137183	0.00349253
Maml2	0.685611	0.483365	1.48935	1.29162	0.98573	0	0.97668	0.335613	1.3759	1.25077	0.875754	0.0309859
2810404M03Rik	0.0200175	0.00333398	0.0309513	0.0197795	0.0333282	0	0.0245021	-0.0003772	0.0260221	0.00956261	0.0287075	0.00703966
Zfhx3	6.79013	0.816392	7.59491	6.69581	7.04054	0.619925	5.3974	0.91551	6.93367	4.92213	6.50859	0.432324
Cacna2d1	9.25125	0.911243	9.84483	8.27297	7.2811	8.24408	8.57308	0.956021	9.14352	7.59774	6.93193	6.81331
Kalrn	15.0181	0.934355	5.73351	5.23732	5.4404	5.24663	14.9777	0.895695	5.88614	5.21047	5.23215	3.85446
Gm47480	0	0	0.00105792	0.00435931	0.00035973	0	0.000545333	1.84503e-05	0.0012075	0.00634354	0.00106284	0
Slc16a2	0.61436	0.0903637	0.587061	0.460111	0.323658	0	0.914177	0.0642946	0.571494	0.503293	0.307685	0.0297489
Amotl1	1.4337	0.735164	0.512156	0.380183	0.337306	0.203546	1.05533	0.53693	0.453858	0.364243	0.308511	0.229059
Snca	1.14932	1.67055	1.06491	0.710142	0.747163	1.17633	1.46825	1.73349	0.944368	0.819423	0.726736	1.0525
Rbpms	0.00737206	0.00596351	0.0112178	0.00342794	0.00536223	0	0.00606898	0.00457776	0.0142629	0.00986498	0.00726617	0
Stxbp6	1.17663	0.87959	1.12935	1.90302	1.71106	0.723591	1.38521	0.834428	1.24675	1.72474	1.64871	0.708776
Myo3b	0.0975416	0.514898	0.194301	0.132853	0.126586	0	0.0590613	0.599509	0.203571	0.163837	0.111669	-0.00400257
1700047F07Rik	0.138257	0	0.00555126	0	0.000864243	0	0.113584	-1.37942e-05	0.00134378	0.00135639	0.0011277	5.31292e-05
Car2	0.194844	0.272682	0.133815	0.258022	0.198679	0.183366	0.227669	0.247455	0.128017	0.290801	0.177063	0.704098
Cdh8	5.03084	15.928	6.30907	7.08501	6.99217	4.10527	4.42563	15.1194	6.07546	5.89028	6.56929	5.04852
Pparg	0.486613	0.0127321	0.0687866	0.247315	0.231679	0.0533527	0.41198	0.00314056	0.0655733	0.200174	0.195659	0.138006
Dapl1	0.000495091	0	0	0	0.000267293	0	0.000342128	2.10013e-05	0.000328959	0.000319562	0.000464135	0
Ptprm	4.97227	1.73938	3.21038	4.84016	2.98436	0.445066	3.93125	1.78469	3.12046	4.77201	2.80634	0.525963
Spink13	0.0544083	0.0340012	0.0491111	0.0262829	0.0559326	0	0.026077	0.033203	0.0444097	0.0414873	0.0707212	0.138127
4930500H12Rik	0.00340914	0	0.0160846	0.00385904	0.0129876	0	0.00601864	0.00961355	0.0132178	0.00158657	0.0137747	0.0329458
Lgr6	0.0325542	0.00463608	0.0124948	0.00882421	0.010091	0	0.01258	0.00306551	0.00832997	0.0179367	0.00612917	-0.000154131
Rasgrp3	0.00630962	0.0341883	0.00864803	0.0145158	0.00545596	0	0.0144682	0.00612743	0.00923032	0.0238677	0.00878701	0.0305999
Tshr	0.00582807	0	0.0290014	0.0153631	0.0152653	0	0.0046077	0.00632113	0.0195552	0.0267041	0.0113147	0.000209345
5033421B08Rik	0.00391051	0.00549058	0.00956083	0.00669429	0.00623553	0	0.00900468	0.0118671	0.00580818	0.00348933	0.010207	0.134677
Bmper	0.0956009	0.0547312	0.515888	0.791138	0.714256	0	0.0881724	0.0429062	0.489983	0.695179	0.664376	-0.0284152
Serpinb3b	0.0007724	0	0.00147623	0.00144393	0.00688488	0	2.75901e-05	0.00450705	0.00496527	0.00187487	0.00723729	0.0003258
Gm39185	0.0626026	0.0158568	0.0896382	0.0406691	0.126123	0	0.0786859	0.0191105	0.0828765	0.0698371	0.13084	-0.00455588
Npnt	0.0355936	0.0575728	0.0985434	0.259236	0.160797	0	0.0631758	0.0205786	0.0921569	0.234348	0.158647	0.00809488
Fam180a	0	0	0	0	0.000260388	0	0.000329274	0	0	0	2.49758e-07	0
Mir670hg	0.319451	0.36107	0.682879	0.948819	0.829868	0.672564	0.299298	0.234555	0.749055	0.908782	0.757937	0.464999
Runx2	1.0134	0.0445788	0.222396	0.289746	0.305848	0.657	1.07311	0.036251	0.198913	0.361506	0.270722	0.625902
Pde2a	0.431752	3.52525	0.469415	0.374863	0.281579	0.452118	0.658898	3.47496	0.417992	0.409091	0.253532	0.53214
Gm42825	0	0	0	0	0.000683089	0	0.00194523	1.19421e-05	1.26929e-05	-4.21497e-05	0.000598738	0.00147904
Pdzph1	0.00120222	0.0299655	0.00154814	0.00360664	0.00734841	0	0.000602529	0.0185731	0.00165474	0.010079	0.00352627	0.00185467
Kcnh1	0.366553	0.0582713	0.804718	0.654577	0.719088	0.405631	0.602357	0.0503614	0.718677	0.661459	0.716555	0.378001
3300002A11Rik	0.0109555	0.05631	0.0170256	0.00297977	0.0077234	0	0.00762752	-5.80616e-05	0.00946636	0.00549865	0.00893978	-0.010147
Arhgap24	1.15989	1.26029	2.49371	1.81673	1.95056	0.316018	0.951389	1.35477	2.32651	1.81188	1.89707	0.639043
Palld	0.379631	0.0673271	0.169563	0.105737	0.111364	0	0.28578	0.0625343	0.135676	0.130426	0.133032	-0.0275696
Gm41469	0.00728884	0	0.0022546	0.00270211	0.00170755	0	0.00606273	-2.12406e-05	0.00224677	0.00217403	0.000485639	0
Kcnh5	1.14982	5.22834	1.27323	1.14351	1.1612	1.53753	0.859498	5.34837	1.12261	0.948363	1.08829	1.39194
Pik3ap1	0.00605621	0.00828609	0.00451102	0.00643	0.00326885	0	0.00714022	-6.13287e-05	0.00756833	0.000956544	-0.000135	-5.61571e-05
Pawr	0.0251135	0.00815982	0.0338714	0.0268092	0.0371842	0	0.0249214	-0.000764664	0.0253123	0.033163	0.0308282	0.0477063
Popdc3	0.135048	0.102246	0.0342036	0.0334195	0.0488856	0	0.137681	0.142748	0.0448175	0.0386927	0.0468277	0.0515619
Gm28175	0.0293736	0.0109335	0.101065	0.28163	0.232487	0	0.0442216	0.03607	0.102401	0.40482	0.210422	0.0292588
Sec14l5	0.028285	0.0200046	0.0134778	0.0145963	0.012239	0	0.0437044	0.00833853	0.00983406	0.0194991	0.0184344	0.104613
Htr7	0.659879	0.212886	0.665984	0.618762	0.66148	0	0.527873	0.238863	0.672285	0.619947	0.687455	0.0698085
Pitx2	0.00346343	0	0.124608	0.0756441	0.111983	0	0.00380713	0.00467331	0.123987	0.0739797	0.109469	0.00444962
Il33	0.0451928	0.0607917	0.0122288	0.0177734	0.0106285	0	0.0922512	0.023598	0.00991192	0.0300275	0.0147082	0.00951394
Gm973	0.0192395	0.0884695	0.126513	0.0147095	0.0146176	0	0.0283106	0.0706493	0.137695	0.0389802	0.0108438	0.00269539
Sorcs1	3.3426	0.845155	5.36955	6.83725	5.67993	8.00131	2.44599	0.87114	5.07922	7.18514	5.46715	6.62419
Grip1	6.82896	17.6229	8.86438	13.2933	10.2678	11.529	6.13688	17.9267	8.71656	15.651	10.0431	8.24853
Cacng3	0.522631	0.223878	0.815413	0.883655	0.84569	0	0.694476	0.252013	0.825465	0.911119	0.886949	0.0495267
Shroom3	0.1321	1.93875	0.122514	0.0944978	0.0582531	0	0.109948	2.00402	0.111663	0.100516	0.0675259	0.0717818
Elavl2	3.01185	0.940139	3.73407	2.70184	3.87994	8.43338	2.61024	1.06682	3.54154	2.94059	3.73886	7.60218
Ikzf3	0	0	0.0035369	0	0	0	-6.28146e-05	0	0.000977227	-0.000415143	0.00151592	0
Fam163a	0.508642	0.558421	0.0524217	0.257539	0.139451	0.196469	0.368138	0.473811	0.0429164	0.271902	0.118122	0.423728
Plch1	0.458836	0.28028	0.652086	0.685097	0.847666	0.375964	0.37382	0.323755	0.669205	0.550885	0.872412	0.287766
Gm49575	0.000537493	0	0.0150381	0.00419418	0.0171589	0	0.0014183	0.000148052	0.0151474	0.00946393	0.0197933	0.000286183
Ntf3	0.0800688	0	0.0525963	0.0219722	0.0106964	0	0.145362	2.56812e-05	0.0288418	0.0395635	0.0096952	-2.60629e-05
Atf7ip2	0.00384854	0.00969167	0.0213161	0.00605124	0.00441397	0	0.00385637	0.0153668	0.0202134	-0.000541175	0.00608383	-6.76644e-05
9130024F11Rik	0.00811513	0.00244546	0.0127369	0.00159114	0.00423156	0	0.0187514	-4.3876e-05	0.00353939	0.00220032	0.000237635	-0.000951568
Pitpnc1	3.43658	0.976344	1.36553	1.69523	1.58874	4.48494	2.83731	0.507241	1.39083	1.46925	1.47096	4.85278
Hpgds	0.0262976	0.0308572	0.039636	0.0350956	0.0298323	0	0.0331894	0.0206906	0.0386017	0.0278423	0.0341543	0.0208217
Gm26512	0.323892	0.0234327	0.0225988	0.0231262	0.0164926	0.0877932	0.22904	0.0275458	0.0174491	0.0237855	0.0238378	0.0549481
Pdgfrb	0.0177614	0.00493165	0.0183691	0.0128157	0.00854402	0	0.024019	0.00263104	0.0118069	0.00916687	0.00754695	0.0207434
Ccdc170	0.0026639	0.0359454	0.00698765	0.00613725	0.00422666	0	0.00295972	0.0272322	0.00832878	0.00236027	0.00495496	0.000103036
Gm26633	0.0138869	0.0172555	0.028361	0.0802116	0.150628	0	0.013703	0.00488039	0.0246988	0.0961289	0.14859	0.0592884
Otof	0.184271	0.0453148	0.291139	0.253714	0.329556	0	0.213912	0.0344064	0.289632	0.193104	0.337059	0.000402829
Bcl11b	0.313167	0.335207	0.207354	0.479393	0.338443	0.0621604	0.438164	0.337743	0.181327	0.465273	0.284769	0.130354
1700123M08Rik	0.85438	0.196422	0.166787	0.144468	0.141152	0.0533527	0.633489	0.175144	0.156215	0.131991	0.141393	0.162622
Chrna5	0.00136071	0	0.023051	0.0633837	0.00866422	0	0.0023425	0.000214732	0.0200966	0.068592	0.00936135	0.00166001
Gm12068	0.00739362	0.00443587	0.0399358	0.0669441	0.0252923	0	0.00778803	0.0164236	0.0358244	0.0671333	0.0317137	0.0104263
Prph	0.00818548	0	0.0294922	0.00145963	0.00338381	0	0.00768958	5.81403e-05	0.019987	0.00632742	0.000755753	-0.00584499
Gm13629	1.84514	0.340728	1.09999	2.39845	3.26062	4.9794	1.45481	0.334701	1.07645	2.0957	3.01094	4.48175
Gm28807	0.000858713	0.00929854	0.00320721	0.00781729	0.00467621	0	0.00119523	0.0261378	0.00247616	0.00542877	0.00370463	-4.2218e-05
Dchs2	0.236408	0.0862298	0.580043	0.499393	0.564343	0.80526	0.227093	0.0669342	0.471558	0.430025	0.469782	0.355406
Gm26834	0.00298812	0	0.000368737	0.00935834	0.00821652	0	0.00200429	0.00149316	0.00301984	0.00270962	0.009303	0.0163189
Gm33228	0.590831	0.472003	0.780446	0.580464	0.652707	1.69412	0.713472	0.435239	0.742529	0.565411	0.632393	1.11067
Gm816	0.0312611	0	0.00121504	0.00168426	0.00270166	0	0.017679	0.000147782	0.0032769	0.00310308	0.00101426	0.000114779
Gm10649	0.762907	0.261674	0.462192	0.733331	1.04814	0.62805	0.769507	0.255639	0.407486	0.663475	0.968804	0.54983
Maob	0.161919	0.14827	0.124961	0.0216258	0.0189012	0	0.131284	0.073221	0.109498	0.0310104	0.0227448	4.08746e-05
Stk32b	0.0942838	0.016367	0.21768	0.172768	0.193922	0	0.163205	0.0341366	0.235588	0.221519	0.181386	-0.000856987
Cnih3	0.457672	0.534108	0.147326	0.286815	0.183342	0.187322	0.488428	0.591019	0.177328	0.28293	0.179021	0.201066
Pcsk2	7.24412	12.3474	4.18022	5.20363	3.931	3.79131	6.79533	11.1254	3.79485	5.11672	3.8246	2.61413
Epha7	2.52922	4.35897	1.23241	2.70057	2.24166	3.2138	2.45833	4.04745	1.19305	2.69992	2.05844	2.67075
Cd163	0	0	0.000756958	0	0.000153833	0	-0.000283767	0.00202907	0.000556726	0.000920378	-2.31618e-05	0
Sel1l3	1.55097	1.23181	0.327833	0.705205	0.373198	0.634444	1.30772	1.19838	0.298849	0.627484	0.369801	0.405469
Bfsp2	0.0120418	0.00643072	0.00547386	0.00534614	0.00710487	0	0.0149434	0.0275572	0.00476385	0.0100204	0.0118676	0.00721119
Gm26760	0.118273	0.0905875	0.14112	0.122889	0.188995	0	0.103957	0.0938545	0.131394	0.125785	0.149874	0.0528239
Ogn	0.0168198	0.0128394	0.00620687	0.00503577	0.00707562	0	0.022349	0.00354215	0.00367165	0.00419157	0.00368554	0.0129341
Syt17	0.63115	0.810628	0.548443	0.240453	0.316053	0	0.796033	0.71078	0.478325	0.259244	0.297441	-0.00338416
Zbtb7c	0.163886	0.0855281	0.747966	0.572391	0.369972	0	0.168455	0.127804	0.852319	0.558355	0.367896	0.0513544
Nek10	0.252747	0.159496	0.487044	0.0648607	0.0714407	0	0.33305	0.172795	0.473563	0.0571529	0.075858	0.0115906
Epha4	3.32599	0.311427	0.791645	1.70795	1.23938	0.79332	2.75389	0.327501	0.72045	1.47549	1.14998	0.796527
Sat1	0.146261	0.370703	0.147571	0.177773	0.146766	0.113631	0.124227	0.272132	0.154297	0.188202	0.163318	0.171904
F3	0.032664	0.0994892	0.0607671	0.0728808	0.0424223	0.301502	0.0325599	0.09915	0.044664	0.06886	0.042869	0.14599
Adcy8	6.51371	6.21517	1.92709	4.4914	2.98467	8.53666	5.31547	6.06338	1.87523	4.31752	2.84237	7.17697
Npffr2	0.00269225	0.00555467	0.0485748	0.0272141	0.037148	0	0.00543164	0.00608959	0.0449746	0.0262305	0.0270159	-0.000139152
Ptchd4	2.10433	1.55968	2.01899	3.77626	3.08479	2.27533	1.79888	1.95838	1.96719	3.89161	2.88381	2.49366
Svil	0.105998	0.0548095	0.227353	0.29219	0.204453	0.297944	0.101596	0.0579507	0.199248	0.389009	0.175898	0.475916
Gm35552	0.00211824	0	0.0014618	0	0.00067785	0	0.00496045	3.42832e-05	-0.00165369	0.000408159	0.00135502	1.17945e-05
ENSMUSG00000120124	0.0159949	0	0.0334413	0.00308084	0.0348348	0	0.0212877	0.00176719	0.0210942	0.00743503	0.036465	-0.000308993
Vstm4	0.0172329	0.00897874	0.0195603	0.00632579	0.0154061	0	0.011578	0.0092795	0.00778099	0.00700492	0.0126859	0.00775257
Vangl1	0.885945	0.612628	0.108302	0.067838	0.0869144	0	0.714115	0.740289	0.111881	0.0446887	0.0848571	-0.00349242
ENSMUSG00000121411	0.00856061	0.00720744	0.0574481	0.0266355	0.057585	0	0.0140111	0.00185196	0.0547007	0.034758	0.0756925	-9.83758e-05
Hpgd	0.01389	0	0.066194	0.0746375	0.0545951	0	0.0193754	0.00195944	0.0587118	0.0573995	0.034273	0.011162
Gm12130	0.0058103	0.806359	0.0239338	0.0263815	0.0326311	0	0.00972292	0.950101	0.02534	0.0287708	0.0260065	0.0153333
Kcnh7	6.7801	4.71127	8.32687	8.60552	7.9525	3.69033	7.10441	4.01074	9.1213	9.14837	8.62374	3.83403
Gatm	0.0869481	0.179976	0.128244	0.100104	0.0833396	0.0899151	0.107641	0.23816	0.110627	0.117811	0.100765	0.224998
Dab1	12.0512	1.90827	16.1079	18.3235	15.58	2.42529	18.0959	1.86552	14.9457	16.6777	15.1264	1.30032
Myot	0.00672584	0.021064	0	0	0	0	0.00314313	0.000826814	-8.7624e-05	-0.000187186	-0.000117288	-0.0371709
Tecrl	0.000384338	0	0.00835549	0.00226716	0.0012653	0	0.000873844	-0.000142745	0.00519507	0.00106102	0.000474664	0.000152782
Tspan2	0.178009	0.105054	0.295822	0.249085	0.21018	0.297159	0.156438	0.102721	0.301206	0.219994	0.219683	0.36188
Rgs20	0.479471	0.484642	0.787297	0.575603	0.62488	0.427882	0.453877	0.258609	0.794041	0.519854	0.608054	0.495873
Lmx1b	0.00984452	0.0154751	0.198539	0.0235628	0.0615332	0	0.00707817	0.0152651	0.191017	0.0248649	0.0600823	0.0066519
Slc35f4	1.15463	3.38539	2.52748	3.16487	3.06483	2.95681	1.51084	3.88127	2.34994	3.47272	2.78449	2.76122
Grik3	0.519727	0.472488	0.983822	0.913159	0.909709	2.49753	0.544084	0.40513	0.948817	0.804149	0.92985	2.07276
Gria1	9.19388	22.1946	8.8725	10.316	7.64585	0	11.8441	22.4111	8.74182	13.2865	7.42699	0.290931
Ccn3	0.0400922	0	0.00633199	0.006574	0.00857492	0	0.0573832	-0.0023003	0.00745453	0.0040415	0.0068765	0.000489499
Mag	0.0580361	0.0558711	0.0863264	0.109105	0.0717261	0	0.0715821	0.0633853	0.0893972	0.0860063	0.0897989	0.137167
Kcne2	0.000385561	0.00306215	0.00285842	0	0.000840163	0	0.000969734	-0.000360193	0.00273466	0.00290027	0.000588305	3.5398e-05
Zbbx	0.143514	0.0347669	0.261356	0.0671418	0.049845	0	0.150993	0.0611508	0.279707	0.0740422	0.0559268	0.00396656
Ddx60	0.00366897	0.0120998	0.00885605	0.0010217	0.00254999	0	0.00717856	0.017086	0.00584589	-0.00155536	-0.000242522	0
2900052N01Rik	0.00205067	0	0.0183876	0.0032813	0.00278318	0	0.00378464	0.0141165	0.0129045	0.0067328	0.00161025	-0.000109312
Tcf7l1	0.00717672	0.0134849	0.014282	0.0205318	0.00830732	0	0.0146882	0.0240284	0.0164472	0.0251284	0.00720875	0.00638027
Pax7	0.00710823	0.0169012	0.0295495	0.145117	0.0703596	0	0.00624634	0.0168985	0.0053429	0.109789	0.055376	-0.00346386
Gm10635	0.00552679	0.00761474	0.00105387	0.00122652	0.00321682	0	0.00336968	3.46354e-05	0.00405314	0.00317931	0.00142583	0.0150248
Csf3r	0.000431815	0	0	0	0.00251004	0	0.00106895	0.000399433	0.000767555	4.32576e-05	0.00133497	-4.23496e-05
Carmn	0.000976971	0	0.000482555	0.00171544	0.00179622	0	0.00238119	0	0.000176672	4.54147e-05	0.00117544	0
Gm6209	0.00766049	0.00954162	0.00793408	0.00395035	0.00489566	0	0.00929432	0.00112326	0.00227903	0.000198327	0.00514647	0.00973953
Blnk	0.0119364	0.0156796	0.00116503	0.00651812	0.00268649	0	0.0156537	0.0043716	0.000391204	0.00253381	0.00320297	0.00807476
Potefam1	0.000913806	0.0105718	0.0131611	0.0104774	0.054437	0	0.00325993	0.00783551	0.011729	0.0148588	0.0473666	0.0177262
Ptpro	0.708382	1.24439	2.27213	1.72868	1.32551	0.428172	0.901766	1.18028	2.09884	1.74698	1.33137	0.215148
Notch2	0.0882066	0.05634	0.0716013	0.0488485	0.0296739	0	0.146113	0.0494915	0.0603846	0.0485921	0.0251119	0.0515344
Rtl4	2.78994	1.18316	3.08295	2.98949	3.26187	0.998035	2.5523	0.913005	2.7992	2.76224	2.82656	0.428111
Il1r1	0.0638203	0.0819477	0.0276856	0.0128489	0.0179462	0	0.0933399	0.00179504	0.0369664	0.0154341	0.0221016	0.0051391
Satb1	0.218476	0.24113	0.473219	0.447361	0.387761	0.186481	0.235034	0.396024	0.414214	0.439526	0.355728	0.183353
Cdh19	0.018487	0.0328005	0.0111675	0.0151733	0.0125677	0	0.0300551	0.0258037	0.00798857	0.0234451	0.0188778	0.0123361
Dpp4	0.0856022	0.00616497	0.00912408	0.0229284	0.0160009	0	0.0602113	0.00526997	0.0121973	0.020308	0.0173681	0.00677596
Adra1a	0.0921717	0.273792	0.42726	0.30177	0.369135	0	0.0588961	0.258449	0.402718	0.333526	0.359205	0.124537
Mettl24	0.120778	0.0285596	0.0711229	0.0447464	0.0505813	0	0.121203	0.0232144	0.0801349	0.0330804	0.0491514	0.0986571
Gm32067	0.178938	0.00667033	0.00625768	0.0108419	0.0122742	0	0.116226	0.00499135	0.00721123	0.00996833	0.00852093	-0.0267927
Adamts18	0.103987	0.543598	0.342906	0.324555	0.22318	0.0621604	0.145348	0.531562	0.302688	0.318088	0.215846	0.0940606
Afap1l2	0.00671411	0.0808244	0.00387422	0.00688091	0.00218628	0	0.00741394	0.0199795	0.0110906	0.00733515	0.00327942	-0.0585652
Gm47352	0.0188607	0.00785827	0.0571994	0.0270995	0.0578535	0.175521	0.0235749	0.00683483	0.0642752	0.048364	0.0687529	0.133362
Mkx	0.37438	0.240274	0.46293	0.748317	0.866971	1.25715	0.372736	0.272714	0.423297	0.647903	0.869143	1.57669
Pde10a	10.6451	2.50855	6.85913	7.6988	7.34975	19.5017	9.87743	1.93509	6.87549	7.16627	6.63794	15.1508
Dock5	0.0210412	0.341005	0.0350548	0.0317767	0.0207323	0	0.0242534	0.248768	0.0287428	0.043453	0.0195638	0.0310283
Gm30524	0.0142375	0.107908	0.0511751	0.074839	0.0903096	0	0.0127824	0.0561766	0.044854	0.0904283	0.089187	-0.0438383
Id1	0.00104068	0.00897874	0.0022984	0.00124084	0.0015651	0	0.00156104	0.00425485	0.000574057	0.00172591	0.00122002	1.88337e-05
Gm42707	0.00015486	0	0	0.0225122	0.00587967	0	0.00254658	0.00403306	-0.000933239	0.0137134	0.0023319	-3.04056e-05
Kcnk2	0.339863	0.187652	1.08817	0.812964	0.796498	0.0414993	0.385153	0.114976	0.967323	0.755287	0.743847	0.108528
Ctxn3	0.00931375	0.0121779	0.0242988	0.0350811	0.0434256	0	0.00904863	0.00626625	0.0252653	0.0498988	0.0430108	0.000107487
Cacna1e	3.33603	19.8768	6.07371	3.72574	3.97697	8.97393	4.93331	19.5465	5.64235	3.54745	3.74385	6.7153
Mfap4	0	0	0.000482604	0	0	0	0.00106079	0	0.000315582	0.000682895	0.000127543	0
Cysltr2	0	0	0.00184076	0	0.0008038	0	9.83395e-07	0	0.000908983	0	0.00137068	0
Entpd1	0.0197737	0.0357301	0.0300389	0.0303673	0.0304198	0.0414993	0.0254048	0.0157401	0.035625	0.0123056	0.0278564	0.0244423
Gria3	7.07862	1.87712	4.00566	4.40566	5.18686	3.77428	7.05696	1.53632	3.81836	4.4078	4.84152	3.48205
Penk	0.038769	0.065221	0.117184	0.0813366	0.0938742	0.180193	0.029648	0.0369152	0.106431	0.050807	0.106448	0.054069
Wdr72	0.00269458	0	0.00345249	0.00186034	0.0032687	0	0.00429285	-0.00557341	0.00175486	0.000616611	0.0043453	0.000561246
Crybg1	0.140186	0	0.0130951	0.0144548	0.00508628	0	0.105263	0.00280568	0.00668671	0.0420011	0.00802707	0.00282579
Gm43154	0.0373297	0.0163006	0.118513	0.0772279	0.112769	0.645917	0.0505376	0.06203	0.118972	0.0546702	0.0997573	0.308867
Epb41l2	0.316882	0.147309	0.325751	0.324353	0.301423	0.421865	0.253921	0.143112	0.321063	0.278881	0.27264	0.324071
Gm27224	0	0	0.0083891	0	0.00479996	0	-8.89062e-05	0.000198937	0.0123082	-0.000876812	0.0074888	-0.00128632
Arpp21	10.5736	0.569842	3.96729	6.51547	5.53474	17.2154	11.4176	0.667682	3.94421	5.43586	4.96775	16.5028
Csta2	0	0.00592498	0.0133663	0.00379087	0.00183318	0	0.000259836	0.0178962	0.013949	0.000799135	0.00422333	0
Camk2a	4.83908	0.354614	2.1586	2.57235	1.66456	0.445684	5.20613	0.4221	1.97964	2.46886	1.66133	0.575444
Gm12536	0.405469	0.0163074	0.0237362	0.0147783	0.036692	0	0.363312	-0.00615005	0.024132	0.0190814	0.0322581	0.033448
Shisa9	8.42235	0.715364	4.52179	5.10935	3.96996	6.30361	7.84186	0.738995	3.97305	4.51707	4.07414	4.9845
9530059O14Rik	2.8509	0.301859	2.62527	2.37653	2.83225	0.708801	2.82803	0.374327	2.31482	2.16366	2.5604	1.58119
Syt10	0.164294	0.380787	0.351713	0.12566	0.114731	0	0.173618	0.367009	0.345993	0.154498	0.131621	0.000737903
Lrriq1	0.184166	0.406401	0.25712	0.0917039	0.13985	0.180193	0.251998	0.282436	0.290104	0.0927995	0.122501	0.076541
Crtac1	0.633754	0.119469	0.532103	0.595151	0.473606	3.05958	0.779896	0.107935	0.504076	0.568311	0.422703	2.91151
Trpc7	0.228393	0.319867	0.479337	0.413705	0.434216	1.75075	0.236791	0.285397	0.464732	0.339654	0.421341	1.82508
Fa2h	0.0644081	0.0555692	0.0307264	0.0364635	0.0364041	0.221692	0.0512484	0.0340591	0.0212324	0.0380303	0.052873	0.140751
Scn7a	0.0567695	0.066001	0.156775	0.0883105	0.110223	0.4603	0.0839197	0.101888	0.144579	0.0966161	0.0950818	0.123559
Sox1ot	0.0103398	0.0463451	0.108821	0.161322	0.0328414	0.113631	0.0116782	0.0572163	0.113115	0.322359	0.0411234	0.0765679
Vat1l	0.291882	3.51493	2.08631	1.38171	1.46688	0.831548	0.266495	3.56735	1.95587	1.37429	1.41179	0.699491
Lilrb4a	0	0	0	0	0	0	-0.00029411	0	-2.5926e-06	-5.00263e-06	0.000942778	0
Map3k5	1.67046	0.0591821	0.785782	0.498441	0.496688	0.183366	1.3558	0.0658501	0.686237	0.465649	0.48676	0.17769
Adra1b	0.58383	0	0.137132	0.142456	0.130455	0	0.432853	0.0208705	0.132905	0.19836	0.132811	0.0202722
Antxr2	0.13691	0	0.0636459	0.0401246	0.0334831	0	0.208146	0.00906294	0.0621733	0.0230592	0.0325229	0.017587
Pax8	0.000656143	0	0.0119604	0.00918983	0.0181928	0	0.00223071	0.00181079	0.0118855	0.00156302	0.0180977	0.000287308
C1ql3	0.225538	0.0229719	0.0641708	0.0954978	0.058719	0	0.486806	0.0594918	0.0865696	0.0866591	0.0566103	0.000320757
Gabra2	3.21009	4.06148	3.30598	3.39868	2.62447	1.80274	4.15391	3.74862	3.09294	3.22054	2.44197	1.24224
Pla2g4a	0.00750452	0.00766911	0.00297011	0.00791711	0.00688397	0	0.00977239	-0.00166523	0.00551201	0.0095914	0.00676812	0.0886897
Cenpf	0.00240556	0	0.00355414	0.0102733	0.00307765	0	0.00266603	0.00429224	0.00357733	0.0021814	0.00480994	-0.00194848
Il1rap	5.03397	2.45733	1.04668	1.0788	0.87898	0.271637	4.30372	2.37096	0.799637	1.01594	0.827394	0.189523
Trpc3	1.09842	0.206097	0.226669	0.557251	0.484242	0.39586	0.844457	0.197326	0.201419	0.544207	0.460046	0.294723
C030005K06Rik	0.00304617	0.07318	0.00206008	0.00353129	0.00249991	0	0.00621236	0.00890174	0.00211238	0.00368249	0.00211827	0.00296431
Kcnj6	2.77227	1.91017	2.87669	1.7099	1.73041	6.53425	2.98274	2.27457	2.42135	1.51385	1.55072	5.76035
5430401H09Rik	0	0.0149245	0.0187368	0.00319004	0.000666372	0	0.000289358	0.0389438	0.0145953	0.00249755	0.000760343	0.000116188
Gm29771	0.018524	0	0.00546542	0.0250477	0.0367999	0	0.0313117	0.011974	0.0102783	0.0250517	0.0408271	0.00386079
Cdh5	0.00181365	0.00954162	0	0.00500074	0.00125585	0	-7.92913e-05	-3.30897e-05	0.000755315	0.00390515	0.000932672	0
Htr2a	0.0496987	0.151398	0.18069	0.251315	0.186779	0.840207	0.0666861	0.0978985	0.198352	0.35843	0.194306	0.524779
Lhx6	0.000528349	0	0.0140729	0.0323127	0.00494712	0	0.000875056	0.00203481	0.0213375	0.06669	0.00527318	0
Syt7	2.38161	0.673871	0.707757	1.0697	0.877433	1.72988	2.17259	0.699526	0.683889	0.92663	0.850706	1.30247
Gm34544	0.0156304	0	0.0200347	0.0181087	0.0159411	0.171723	0.0240502	-0.0121542	0.0148994	0.0149083	0.00827545	0.137839
Ifi213	0	0	0	0.0032813	0.000329643	0	7.09327e-07	0.00202907	2.19043e-05	0.00192105	-0.0001619	0
Abca8a	0.0985636	0.0312847	0.0192915	0.0254126	0.0185109	0	0.142434	0.0127192	0.0199725	0.0456691	0.0130127	0.0374808
Gm2516	0.0999903	0.58731	0.399987	0.417054	0.366856	0.190425	0.0969997	0.522654	0.419703	0.629804	0.339651	0.106065
Cnmd	0.0117353	0.0286479	0.010164	0.00567682	0.0126999	0	0.0155868	0.00716372	0.00322803	0.0156207	0.00239802	0.0109793
Lhfpl3	7.4921	10.638	8.53279	9.03126	10.0756	10.2678	5.94595	9.99285	8.64836	7.85019	9.78771	11.1384
Gm17171	0.0479005	0.00330584	0.0496043	0.0747327	0.0585848	0.180193	0.0405198	0.037292	0.0458223	0.0507127	0.0682877	0.0628066
Gm6634	0.00940335	0	0.00515331	0.00431167	0.00132378	0	0.0141267	-0.00010268	0.00320356	0.00393403	0.00432336	-0.000135732
Gm45321	0.0917833	0.372182	0.419871	0.4202	0.387853	0	0.109223	0.527333	0.456595	0.686544	0.38447	0.0130721
Lypd1	0.318284	0.0626463	0.218884	0.227421	0.205337	0	0.425343	0.0231058	0.200108	0.199357	0.17756	0.0173469
Adgrd1	0.0802725	0.00267174	0.00257697	0.00110396	0.00637664	0	0.0788062	0.00266387	0.00473652	0.00483269	0.00523069	0.00187998
Stum	0.671522	0.703957	0.148828	0.120396	0.0967502	0.0899151	0.668628	0.566443	0.133311	0.104867	0.102715	0.0644137
Ccr9	0.0215675	0.00410549	0.0191834	0.0248523	0.0166046	0.0718092	0.0270431	0.0293495	0.0172073	0.0261179	0.0107905	0.114059
Hlf	0.840051	0.231538	0.338031	0.502138	0.24875	1.30305	0.726515	0.19463	0.295323	0.437505	0.271146	0.847137
Gabrg3	8.06067	2.18764	10.3709	7.72877	9.88196	0	6.18785	1.9512	10.5188	8.40489	9.27637	0.235814
Gm7967	0.00622527	0.0168528	0.0447136	0.0194044	0.0139782	0	0.0128501	0.00922078	0.0550479	0.01981	0.0161185	5.68481e-05
Serpini1	0.356313	0.436304	0.872195	1.07549	0.868453	0.29573	0.475479	0.514674	0.828044	1.07431	0.830168	0.326906
1700042O10Rik	0.00458755	0.00702035	0.108063	0.00693783	0.00829954	0	0.00293211	0.018003	0.0746487	0.00193164	0.00942926	2.89543e-06
Rfx3	3.09048	1.64162	2.48679	1.94441	2.08517	1.60317	4.8892	1.77614	2.26583	1.92895	1.85814	1.49808
Mrc2	0.0348217	0.0169923	0.0436895	0.0251618	0.0323434	0	0.0248972	0.0339992	0.0509186	0.0126384	0.0221255	0.0305376
Col4a4	0.0172652	0.0261458	0.0532685	0.0476726	0.0335754	0.13397	0.0140339	0.0108069	0.0520769	0.0457187	0.0314141	0.234069
Tead1	0.786332	0.525351	0.900468	0.697955	0.550676	1.0544	1.05994	0.445958	0.867161	0.876802	0.498457	0.723204
Zfp521	0.289032	0.750064	1.16039	0.842157	1.33403	4.73841	0.230261	0.684779	1.10071	0.71784	1.30304	4.33482
Camk4	2.97234	0.405166	1.40486	1.57738	1.58281	2.94366	2.79398	0.39796	1.44195	1.40857	1.53932	2.76511
Parp14	0.00246145	0	0.00295548	0.00638713	0.00226611	0	0.00198239	3.71923e-05	0.000764233	0.00511428	0.0011926	0.00625947
Atf3	0.000301716	0	0.000589236	0	0.00058559	0	-4.09042e-06	0	0.00222361	0.00175638	0.000809275	-0.00706495
Brinp2	2.99035	0.940853	1.21996	1.62621	1.46728	0.454	2.50172	0.785185	1.24002	1.52786	1.39606	0.710197
Ddah1	1.01249	0.153398	0.617882	0.590084	0.627838	0.262801	0.805308	0.204081	0.532122	0.482745	0.587368	0.0889837
Kcnn3	1.46044	1.93807	1.15665	0.625196	0.490613	1.34135	1.39414	2.19939	0.938939	0.392117	0.514994	0.480922
Gna14	0.00264897	0	0.0353894	0.00234554	0.0194959	0	0.00314809	0.00547903	0.0209513	0.0182045	0.0113444	-5.57159e-05
Col13a1	0.0314805	0.00522865	0.0123247	0.00624793	0.00404255	0	0.0287144	0.00938714	0.0213308	0.00870289	0.00371761	0.000355151
Slit1	0.664577	0.612916	0.771345	0.666017	0.594749	0	0.977276	0.635145	0.74861	0.55861	0.597271	0.0126001
Enox2	0.514987	5.40885	0.708304	0.486424	0.531177	0.359869	0.489309	5.28548	0.656977	0.627087	0.584019	0.588701
Rerg	0.334307	0.0209266	0.7921	0.609075	0.793216	0.741564	0.404936	0.0513112	0.746132	0.572493	0.743053	0.750456
Igfbp2	0.00668695	0.0143564	0.00680857	0.00912408	0.00569467	0.137073	0.00745021	0.0159953	0.00511955	0.0140175	0.00429277	0.0708162
Gabra5	0.474184	0.064196	0.630788	0.6757	0.57083	0.400136	0.580841	0.0674626	0.506941	0.582647	0.501413	0.565879
Marchf3	1.15779	1.66893	0.698938	0.509893	0.53559	2.47217	0.985755	1.52716	0.666917	0.568677	0.518338	1.58545
Neto2	0.600703	0.958616	1.15742	1.162	1.16489	3.58917	0.659039	0.846221	1.15644	1.19605	1.13488	3.37017
P3h2	0.231713	0.472545	0.34528	0.458199	0.519509	0.11011	0.278248	0.635595	0.301034	0.345673	0.473152	0.139319
Rnf17	0.0784985	0.0273443	0.0610625	0.0544154	0.0529398	0	0.0593934	0.0299441	0.0451326	0.0728495	0.0558367	0.05803
Esr2	0.00863572	0	0.0480525	0.0175103	0.0165362	0.307859	0.00848111	0.00573043	0.0618129	0.016611	0.0184854	0.170749
Gm49729	0	0	0.00486458	0	0	0	0.000205316	0.00459107	0.00156877	-5.12482e-05	-0.000196216	9.28336e-05
Ptpn14	0.0671515	0.0128749	0.0112876	0.00893163	0.00858241	0	0.105677	0.00596788	0.0246262	0.00519663	0.0080891	0.00199956
Me3	1.09578	1.16002	1.42667	1.87212	2.07468	3.97002	1.44808	1.08833	1.34082	1.98016	1.89431	3.35285
Vsx1	0.00129234	0	0	0	0.000163445	0	0.000244979	0	3.27329e-05	4.08939e-06	3.90301e-05	1.17945e-05
Gja1	0.0319768	0.114894	0.0514435	0.0581244	0.0338471	0.180193	0.0346821	0.0862195	0.0424721	0.056811	0.0290115	0.0718126
Gbp2	0.000536987	0	0	0.0026351	0.000659865	0	0	0	0.000700339	0.00186257	0.000188331	0
Sytl2	0.205678	1.57111	0.326848	0.436461	0.375847	1.05758	0.184894	1.37588	0.327122	0.372482	0.350748	1.21569
Arhgap10	0.195209	0.0956257	0.133675	0.0774515	0.135068	0.303326	0.24394	0.103689	0.1124	0.0788611	0.127089	0.212862
Slc16a12	0.0720067	0	0.0555443	0.0287599	0.0213746	0	0.0523381	0.00230704	0.0399403	0.0344669	0.0205759	0.033848
Scel	0.0317433	0.0323835	0.0275933	0.0363034	0.0250915	0.149954	0.0346136	0.0478619	0.0351481	0.028519	0.028771	0.116635
Ednrb	0.0205763	0.0622512	0.0194719	0.0154434	0.0174013	0	0.0155309	0.0357687	0.0174287	0.0204602	0.0117014	-0.00102062
Rasgrf2	0.689485	0.254977	2.3079	1.42785	1.65695	0.753326	0.82586	0.281323	1.96809	1.4293	1.51125	0.234412
Cd36	0.0125577	0.00786897	0.0225212	0.00615705	0.00438833	0	0.0195662	0.00159591	0.0253877	0.00593528	0.00678128	0
Plekha7	1.44966	0.391121	0.88978	0.541398	0.678589	1.68145	1.08692	0.278664	0.847448	0.518539	0.64114	1.42581
Clmn	2.69128	0.0718322	0.41829	0.309262	0.291779	0.0533527	2.18145	0.0499009	0.413288	0.296345	0.288918	0.0946159
Hs3st3a1	0.0303478	0.0195774	0.0155871	0.0885641	0.0369198	0	0.0252384	0.0152225	0.0192212	0.0609069	0.0353144	0.0374082
Fzd6	0.134148	0.0309999	0.0109668	0.00687359	0.00735775	0	0.103048	0.0373913	0.00644847	0.00665942	0.00807877	-0.0298697
Mid1	0.233705	1.0583	0.452367	0.320332	0.374229	0.0533527	0.236377	1.01613	0.349109	0.312799	0.338306	0.061567
Pamr1	0.300159	0.0115641	0.0462822	0.0792758	0.0504294	0	0.289285	0.00663468	0.0394563	0.0516149	0.0474175	-0.0116832
Gm9750	0.0373328	0.0379245	0.0945812	0.0571886	0.10805	0	0.0232415	0.00438944	0.0765978	0.0490743	0.121139	-0.00265622
Cx3cr1	0.0330799	0.0367767	0.0355989	0.0487371	0.0418894	0.113631	0.0309967	0.0220842	0.0277341	0.0357692	0.0430115	0.113848
Pip5k1b	1.58175	0.558343	1.40788	1.19352	1.11048	1.63567	1.98743	0.513825	1.36073	1.29786	1.07633	1.27499
Cpne6	0.539976	0.061073	0.389957	0.252607	0.241541	0.137073	0.789346	0.0481021	0.33864	0.252685	0.247732	0.308427
Hs6st2	1.09196	3.78201	1.73734	1.96322	2.20953	2.02192	0.902591	3.81324	1.68235	1.71001	2.09848	2.7391
Ly6a	0.00097488	0.0305122	0.00251081	0.0076184	0.000698951	0	0.000413538	-5.74205e-06	-0.000435007	-0.00010679	0.000995743	2.02852e-06
Themis	0	0	0.00219648	0.0032813	0.00173262	0	0.00241445	0.00241158	0.0040738	0.00366704	0.0058455	0.000365193
Nwd1	0.0453335	0.129111	0.150588	0.144449	0.199554	0	0.0532801	0.0410822	0.160978	0.120846	0.183934	0.00649746
Gem	0.00295292	0.0146727	0.0405315	0.0265609	0.0305361	0.0868116	0.00606004	0.00306311	0.0303465	0.0175818	0.0256257	0.0658049
Gm55122	0.487848	1.04013	1.57376	1.60526	1.61994	0.917789	0.436614	1.17469	1.33031	1.30497	1.43191	0.62136
Ccdc146	0.0140595	0.0204092	0.00821063	0.00466113	0.00699184	0	0.0142962	0.0111395	0.00699375	0.00431788	0.00735352	0.00146396
Prkcg	1.76761	0.2648	0.785125	0.440122	0.467984	0.16582	1.66114	0.197598	0.784324	0.474049	0.477412	0.178114
Syndig1	1.47118	0.138942	0.948557	1.29682	1.2483	3.845	1.22486	0.136542	0.944262	1.26816	1.20015	2.0753
Gm39436	0.0398683	0	0.00622296	0.00158696	0.00313619	0	0.0533639	-0.000218883	0.00437787	0.000885663	0.00651175	-0.000127028
Gab1	0.0873969	0.674384	0.105713	0.136858	0.0901348	0.19662	0.0680658	0.731189	0.100345	0.15874	0.0899037	0.299609
Sox14	0.00428428	0.0200768	0.0614975	0.304897	0.1216	0	0.00439854	0.00987027	0.0724331	0.272588	0.123574	-0.0030561
Gjb6	0.0119996	0.0405308	0.0152465	0.0173894	0.0110767	0	0.014432	0.0131709	0.0128766	0.0305134	0.0136052	0.0117008
Colq	0	0	0.00267284	0.00966932	0.00775779	0.0999141	0.000682446	-0.00667431	0.00171789	0.0101622	0.009035	0.187819
Tiam2	0.285902	0.0868127	0.0801228	0.124719	0.0675652	0.0414993	0.41506	0.0557302	0.0691109	0.15023	0.0782712	0.281286
Cyth4	0.00878967	0.00565919	0.0069258	0.0025695	0.00224313	0	0.0156434	-3.41386e-05	0.00132658	0.0125342	0.00293544	-1.42108e-05
Cntn3	5.71746	1.67736	4.14971	3.99045	4.66977	2.83286	4.85559	1.48403	3.97145	3.87409	4.37166	2.49863
Thsd7a	5.41953	13.4939	2.20019	5.38483	3.00583	1.53145	4.59128	14.7071	2.27249	6.01759	2.8556	1.03774
Paqr8	0.34179	0.121757	0.159439	0.19383	0.195865	0.703447	0.269669	0.16689	0.130157	0.174529	0.189212	0.785514
Syt15	0.00113086	0.378813	0.00358866	0.00124469	0.0025048	0	0.00258476	0.240776	0.00126857	0.00361208	0.00404891	-3.10406e-05
A330093E20Rik	0.0670557	0.0478662	0.0224319	0.0351208	0.0269553	0.129293	0.0837294	0.0365795	0.0234461	0.052418	0.0218521	0.040999
Phkg1	0.0199235	0.0652826	0.0182533	0.0305184	0.0173563	0	0.0178803	0.0412786	0.0108317	0.0287876	0.0193565	0.0295259
Tnfsf10	0.000626045	0.00330584	0.00125958	0	0.000690373	0	0.000220618	-1.73621e-05	0.00218566	0.000227037	0.000124779	-0.000764748
Zic4	0.327277	1.72052	0.082988	0.069725	0.0638151	0.373226	0.231188	1.74503	0.0712086	0.0756547	0.0594621	0.235183
Ntng2	0.236689	1.02657	0.1735	0.290468	0.269702	0.224866	0.399742	1.0726	0.181328	0.285215	0.282057	0.39569
Dock10	0.979034	2.26377	1.8405	2.00541	1.84497	1.63123	1.68572	2.53762	1.68952	2.22866	1.77165	1.3642
Gm6999	0.0527891	0	0.0463785	0.0470047	0.0524988	0	0.0674236	0.00140376	0.0434202	0.0317882	0.0518428	0.00504453
Zeb2	1.39568	0.854181	0.584611	2.4318	0.780592	0	2.24695	0.807254	0.603877	3.77879	0.712627	0.25137
Cntn6	4.09795	0.950791	3.14246	3.7523	4.12726	0.313137	3.42638	0.831611	2.99215	3.85864	3.96146	0.554644
Gm47520	0	0	0	0	0.00267019	0	-0.000436846	0	0.00171356	0.00187317	0.0023128	0.000154655
Nid1	0.000859232	0.00246308	0.00844577	0.00447364	0.00248301	0	0.0035706	0.00473324	0.00647549	0.00906935	0.00240529	-0.00812671
Art3	0.00520166	0.00824791	0.00722469	0.00658249	0.00992513	0	0.0100068	0.0150473	0.00727008	0.00495197	0.00906454	0.00546024
Gm29266	0.0378151	0.0605015	0.0455303	0.0130039	0.0277411	0.0939355	0.0369344	0.0205323	0.0376852	0.0340984	0.0186292	0.0316776
Homer2	1.02284	1.64874	0.360075	0.418016	0.359756	1.91445	0.77109	1.55926	0.325533	0.437529	0.32771	1.80924
9930105H17Rik	0.00539007	0	0.0155962	0.0101878	0.00711185	0	0.00696476	0.000353827	0.00916821	0.00562523	0.00251469	-1.92161e-05
Col18a1	0.0344048	0.14829	0.132902	0.114581	0.0503387	1.19681	0.0340608	0.1331	0.133008	0.083269	0.060805	0.61296
Sh2d4b	0.356682	0.048532	0.0177707	0.0246309	0.0207535	0	0.261116	0.0244455	0.0214379	0.028614	0.0140015	0.020878
Kcnj8	0.00137801	0	0.00108871	0.00145821	0.000339686	0	-3.78666e-05	0	0.00209433	0.00270391	8.49025e-05	0
Adamts17	1.37912	0.215739	0.690056	0.739365	0.841173	0.304761	1.24299	0.285354	0.60149	0.790763	0.801588	0.487168
St8sia2	0.0583485	0.908719	0.299637	0.311105	0.202988	0.681951	0.039465	0.849556	0.289994	0.274616	0.221316	0.321267
4930447C04Rik	1.0335	0.187912	1.11865	0.671577	1.05275	1.55665	0.894388	0.258071	0.914986	0.707159	0.927997	0.981788
Abtb2	0.195244	0.157728	0.086624	0.184715	0.140291	1.51748	0.134718	0.175641	0.0752774	0.221713	0.149234	1.2408
Pstpip2	0.0717208	0.0354648	0.0524988	0.0570202	0.0627381	0.180747	0.0881471	0.0486717	0.05025	0.0886605	0.0620098	0.406135
ENSMUSG00000121393	0.00171883	0.0148774	0.000451881	0	0	0	0.00389503	0.00620791	0.000355558	0.000188063	0.00112368	0.00103859
Gm10863	0.00297916	0	0.00335843	0.00848412	0.0040327	0	0.00468431	0.000216739	0.00703652	0.0128832	0.00374535	0.0164151
Thsd4	1.17822	0.793983	1.01472	1.29648	1.0341	0.462131	1.0707	0.669872	0.992812	1.1015	0.969078	1.0464
Dipk2b	0.000270261	0	0	0	0	0	0.000711233	0	0.00117376	0	0.000457762	0
Prune2	1.12448	1.53364	1.40815	1.23779	1.10321	1.10231	1.0144	1.5039	1.25146	1.12734	1.02122	1.08169
Arhgap42	1.1862	0.102264	0.378714	0.547715	0.368757	0.129293	0.955656	0.152444	0.341078	0.545897	0.342072	0.163941
Prrx1	0.0170403	0.0442234	0.0101133	0.0164834	0.0100632	0	0.0173242	0.0210036	0.0103252	0.024126	0.00307018	0.00877078
Rnf152	1.3534	0.520305	0.595592	0.853543	0.801068	1.07232	1.0168	0.426135	0.594658	0.890337	0.85044	1.26238
Tenm1	11.4957	5.87389	9.29655	6.72709	7.7512	3.18186	10.6448	6.11465	8.65733	7.22833	7.64184	1.62644
Vmn1r196	0	0	0.00244334	0.0100619	0.00616651	0	0.000192074	0.000136864	0.00240672	0.00164828	0.0068841	0.0002522
Ptch1	0.23488	0.46372	0.330025	0.326174	0.345307	0.536974	0.24104	0.413783	0.355066	0.303172	0.313758	0.419246
Icam5	0.267151	0.0154464	0.0617853	0.0420012	0.0261623	0	0.404878	0.0267234	0.0729671	0.0325001	0.0277186	0.0345003
Maml3	1.12701	2.08438	2.12298	1.98327	1.54419	0.98073	1.3096	1.71488	1.89834	1.76812	1.42239	1.0823
Gm12649	0.00169788	0	0.00320227	0	0.00308523	0	0.00321314	-1.13446e-05	0.00563641	-0.000126117	0.00501494	0.0089724
Sh3rf3	1.33167	0.148762	1.2532	1.20832	1.23991	0.302029	1.69804	0.189629	1.17038	1.29992	1.17602	0.297945
Gm54109	0.0154894	0.0360851	0.0248203	0.036736	0.0311953	0.0999141	0.016014	0.0393961	0.0184315	0.0277898	0.0276501	0.046185
Tmem178	0.158735	0.254096	0.128851	0.203588	0.189235	1.17363	0.28185	0.232815	0.146481	0.262071	0.185333	0.660033
Cacnb4	6.60313	1.74176	2.43827	3.5293	2.76217	2.12489	5.6758	1.67934	2.17637	3.48267	2.62248	2.44351
Vegfc	0.376796	0.0528886	0.178189	0.141608	0.156794	1.32313	0.342438	0.135513	0.152037	0.124391	0.148899	0.666045
Odad2	0.00467941	0.038421	0.0145557	0.0143318	0.0253077	0	0.00268708	0.0377992	0.00717898	0.00292283	0.0332148	0.00315067
Gm41333	0.0297011	0	0.0523361	0.0425943	0.0389383	0.621023	0.0353109	0.0109996	0.0422417	0.0695657	0.0495383	0.372656
Rasgef1b	3.82939	6.14662	2.8038	1.75175	3.04442	7.64275	3.42894	6.10581	2.71725	1.66169	2.95449	6.73862
Itpkb	0.0824861	0.10503	0.110443	0.113432	0.111711	0.263746	0.0868784	0.0963211	0.125073	0.107695	0.12884	0.315323
4930509J09Rik	0.453763	0.0660857	0.16373	0.206302	0.121934	0	0.561162	0.0808858	0.158062	0.277086	0.1416	0.00360039
Prkca	1.90673	2.08007	2.96249	2.41347	1.78271	0.513965	2.66278	1.76571	2.3321	2.74197	1.74007	0.595011
Smpx	0.156674	0	0.00306567	0.00532604	0.00273014	0	0.125422	0.000124585	0.000359512	0.00180899	0.002104	0.00620227
Slc6a20b	0.0262772	0.0109728	0.026485	0.033511	0.0285497	0	0.0268348	0.0178625	0.0258533	0.0277789	0.03013	0.00044114
Clec18a	0.020312	0.754993	0.0292057	0.0151971	0.0220759	0.346907	0.0234186	0.769932	0.0222305	0.0200423	0.0217883	0.146938
Cdkl5	3.46027	0.838901	0.984703	1.39095	1.0261	0.886268	2.86535	0.802641	0.834525	1.46701	0.993935	1.1396
Adgrl2	1.64293	0.537368	2.14262	3.0441	3.04233	1.6868	1.40935	0.300776	2.04946	2.73099	2.87275	2.30981
Epha5	3.12637	4.14262	8.35953	7.09104	7.64584	1.6036	3.19354	3.27698	7.43565	7.04137	7.03058	2.70316
Kif6	0.16258	0.0809379	0.214045	0.130928	0.132611	0	0.123397	0.107316	0.239983	0.184356	0.119572	0.0310382
Fgd2	0.0032072	0	0.00180978	0.00124148	0.00185304	0	0.00392987	2.74558e-05	0.00228829	0.00286008	0.00157843	-0.000910986
Rgs7bp	5.61801	0.86476	1.76033	3.32777	2.78432	1.32538	5.14416	0.875527	1.79633	3.03288	2.69894	1.32631
Atrnl1	7.61495	3.72931	2.95597	4.18131	3.66681	2.26255	7.24084	3.74507	2.65107	4.00337	3.35045	2.46908
Lin7a	1.91117	1.11777	1.97705	2.16861	2.12836	1.85982	1.7114	1.11859	1.85445	1.98986	1.91496	2.44487
Ppp4r4	1.86758	0.400931	0.751127	0.715101	0.707435	0.961072	1.61758	0.37312	0.655381	0.697171	0.675117	0.651962
Ptchd1	0.508131	1.34391	0.928218	0.933232	1.01745	1.11322	0.479476	1.31471	0.85495	0.828215	0.958205	1.13218
Car8	0.116657	0.0297023	0.122378	0.206741	0.113572	0	0.11345	0.0278717	0.13404	0.275948	0.110324	0.0014978
Col27a1	0.00438617	0.0114492	0.0242963	0.0155452	0.0223045	1.75598	0.0199521	0.0161657	0.0187076	0.0155173	0.0281681	2.03133
Gabrd	0.419128	0	0.0100751	0.0292715	0.0114976	0.0939355	0.340679	0.00658109	0.00424813	0.0226987	0.00472867	0.0285276
A830019P07Rik	0.429746	0.145594	0.201814	0.127845	0.176357	0.274145	0.349633	0.13147	0.216797	0.184586	0.160285	0.118183
Nos1ap	2.93685	0.110211	1.62286	2.39153	1.27606	2.33639	2.74088	0.164887	1.40518	2.25744	1.2139	1.96
Tmem163	2.38773	4.3649	2.00243	1.43107	1.77107	0	1.82059	3.77066	1.90823	1.14519	1.63508	0.117415
Lpar1	0.0430564	0.672665	0.0540205	0.081402	0.0326609	0.180193	0.052552	0.956453	0.0563188	0.0811934	0.0333882	0.0177871
Rgs12	0.0299027	0.107852	0.0985184	0.206529	0.0667762	0	0.0490433	0.128312	0.101114	0.300399	0.0520555	-0.0244673
Parm1	0.231129	0.55772	0.736468	0.852579	0.603004	0.143618	0.297689	0.626072	0.63779	0.896987	0.570171	0.176552
Cxcl9	0	0	0	0	0.0011987	0	-2.22997e-05	0	4.86777e-05	-2.65917e-06	0.000601378	0
Gm50330	0	0	0	0	0.00333204	0	0.000640936	5.18943e-06	0.000514837	9.58358e-06	0.00224729	0.000522022
B020031H02Rik	0.00459784	0	0.0266279	0.0144408	0.00722509	0	0.00464577	0.000568034	0.0206411	0.00892915	0.00588288	6.49911e-05
Stard13	0.154269	0.119146	0.241445	0.116948	0.133424	0.213545	0.225746	0.106603	0.247814	0.164417	0.137742	0.266996
Rbms3	7.29634	29.3628	8.74567	8.48148	8.46598	5.31647	6.23164	28.1186	8.24737	8.89038	7.92298	5.44684
1700047M11Rik	0.0118213	0.0360875	0.00699166	0.019589	0.0134829	0.0621604	0.0102879	0.0424676	0.0119386	0.0191539	0.0106771	0.109766
Plekhh1	0.0451704	0.121908	0.207773	0.129887	0.163279	0.193517	0.0562975	0.161593	0.187749	0.150842	0.183338	0.201923
Dgkh	2.63048	0.717605	1.45837	2.22524	1.35389	0.959498	2.51187	0.567824	1.22719	2.09275	1.32668	0.762139
Gabrr2	0.0104094	0.0214173	0.0157206	0.18721	0.016138	0	0.00649219	0.0224818	0.0103787	0.175152	0.0141445	0.0133374
Nhsl2	1.06247	0.285988	0.73948	0.476553	0.534277	0.620976	0.958642	0.300269	0.668929	0.462454	0.525437	0.563158
Rassf3	0.428021	0.0175577	0.0233046	0.0254562	0.0107137	0	0.316043	0.0287073	0.0150054	0.0291506	0.0151779	0.012308
Lrrc3b	0.791191	4.23995	1.3519	0.995143	1.14246	0.479639	0.737121	4.64201	1.33917	0.860363	1.14962	0.362412
Gabrb2	7.86527	0.661507	4.02504	4.42184	5.47295	3.2878	6.79398	0.581958	3.83465	4.20592	4.92723	3.9288
Gm57076	0.0499679	0.00996499	0.028989	0.051658	0.0530365	0.227262	0.0621597	0.0159523	0.0319377	0.0686715	0.0445909	0.172199
1700018A04Rik	0.0421776	0.00954162	0.00113729	0	0.000372859	0	0.049493	3.29946e-05	0.0017262	0.000167432	0.00123645	0
Gm48678	0.170031	0.194465	0.233975	0.209671	0.1922	0.200443	0.183546	0.134351	0.205665	0.160541	0.212648	0.280528
Gm30954	0.00335933	0	0.00200563	0.00136871	0.000312321	0.0550552	0.00533063	-0.000359334	-0.00111519	-0.000859247	-0.00192585	0.0232117
Chrna6	0.00100894	0.0262088	0.0612615	0.0349848	0.00510851	0	-0.00115781	0.0302376	0.0299363	0.0344524	0.00793761	-4.08231e-05
Gucy2c	0.0048207	0.0115911	0.0576754	0.00947541	0.0123425	0	0.00731991	0.0331747	0.0268842	0.0088031	0.0130832	-0.00022432
Kit	0.0989659	0.0269715	0.0904321	0.217116	0.0969952	0.0718092	0.147604	0.0223874	0.0867201	0.290422	0.0868892	0.050431
Topaz1	0.000463721	0	0.00182635	0	0.000854048	0	0.000588786	4.1017e-05	0.00351573	0.00171298	0.00163447	0.00454313
Tpd52l1	0.916091	0.118019	0.461678	0.421311	0.380426	0.0718092	0.715861	0.146998	0.433669	0.330283	0.344773	0.0942039
Tanc1	2.50949	0.545318	0.153302	0.442902	0.292952	2.74753	2.12994	0.443065	0.143255	0.526088	0.307567	2.95981
Gm19500	0.00719603	0.0404704	0.00608783	0.0176009	0.00562811	0	0.0114471	0.0267643	0.00711848	0.00969387	0.00864303	0.0916269
Gm36855	0.00221177	0	0.0018969	0.00893726	0.00216374	0	0.000938267	-0.000778855	0.00257807	0.00451961	0.00221882	0.0681074
Cyp7b1	0.529243	0.445125	0.289622	0.272797	0.314445	0.0829986	0.716786	0.389296	0.268286	0.277644	0.298223	0.130007
Atp2b4	0.469381	0.219837	0.803152	0.67116	0.733748	0	0.64366	0.24281	0.773063	0.479729	0.676372	0.0346312
Slc2a13	3.85248	9.30298	2.88613	2.81516	2.58722	2.54023	3.60005	8.02803	2.97232	3.0817	2.46595	1.78543
Sytl5	0.0976648	0.0228653	0.223793	0.131565	0.126543	0	0.0977959	0.0231559	0.205394	0.167882	0.129967	0.036937
4930434J06Rik	0.00193446	0.0170147	0.00402591	0.00567283	0.00503139	0	0.0041457	0.0106568	0.00638319	0.00947101	0.010436	-1.11219e-05
Cacna1c	18.8476	8.68508	7.05035	7.94319	7.26094	12.4016	17.5832	9.28688	7.22457	7.67409	7.2989	9.33626
Adgre1	0.00198063	0.0074799	0	0	0.00109459	0	0.00489868	-1.85739e-05	0.00179232	0.000847775	0.00137335	0
Sugct	0.0526424	0.342275	0.122499	0.0869002	0.0876242	0.0877932	0.0651237	0.337139	0.114698	0.0500036	0.0730233	0.107571
Abcg2	0.0551762	0.0433252	0.11196	0.0536836	0.0682405	0.0550552	0.0781717	0.0257649	0.09375	0.0623661	0.0519053	0.130514
Slc22a22	0.00493434	0.00853439	0.0132575	0.00851702	0.00598815	0.0877932	0.00440459	-0.00754756	0.00923392	0.00880781	0.00375555	0.0544829
Abcc4	0.0866212	0.235848	0.145071	0.117008	0.162998	0.0414993	0.122487	0.156418	0.141723	0.0965683	0.151691	0.162408
Aebp1	0.00358213	0.314966	0.00520336	0.00993183	0.00436319	0	0.00483208	0.260165	0.00258038	0.00873912	0.00508422	0.0134165
Gm32004	0.00293658	0	0.00627466	0	0.000538805	0	0.00128211	0.00374416	0.00444271	-0.000725283	0.000815396	0.00414296
Tfcp2l1	0.0118236	0	0.0196309	0.00670265	0.00653795	0	0.0107729	0.000185242	0.013984	0.00585992	0.00348009	0.00784023
Mx1	0.00346586	0	0.000893964	0	0.000773466	0	0.00064331	-1.75469e-05	0.000399273	3.29962e-05	0.0031531	0
Gm11266	0.0475136	0.238894	0.0177526	0.0141546	0.0227537	0.626822	0.0640565	0.224402	0.0222211	0.0206338	0.0243419	0.634735
Kcnk13	0.179305	0.279168	0.232578	0.0737087	0.0643895	0.0533527	0.17697	0.304387	0.194052	0.0938959	0.0604115	0.106901
Gm47515	0.0749768	0.0102437	0.00843519	0.0116752	0.0218266	0	0.0429538	0.0109327	0.013911	0.00513706	0.0199286	0.000782426
Itgb5	0.013666	0.0116274	0.00985502	0.00792752	0.00640758	0.288427	0.0187241	0.0153651	0.012216	0.0111581	0.00914428	0.460596
4933436I20Rik	0.0287069	0.0222874	0.0373828	0.0456151	0.0333693	0	0.0248029	0.0441875	0.0261903	0.0313908	0.037101	0.022113
Greb1	0.0232754	0.00330584	0.121645	0.0425382	0.040371	0	0.0241206	0.00144447	0.133619	0.036823	0.0412295	0.0101135
Vmn1r208	0	0	0.000369599	0.0157773	0.000306372	0	0.0008262	0.000153847	0.000908411	0.0102251	0.000471903	-0.000120479
Ecm2	0.0871545	0.0295293	0.0219364	0.0069813	0.0187093	0.0939355	0.119056	0.0209193	0.0113637	0.0115849	0.0230799	0.0562931
Pla2r1	0.00324444	0.349427	0.00138259	0.00357804	0.00330863	0	0.00357026	0.273999	-0.000473924	0.00218046	0.00105409	0.00774427
Ptpn13	0.147376	0.112844	0.257202	0.280704	0.167705	0	0.145456	0.109881	0.253933	0.242232	0.168079	0.00991627
Lancl3	0.0276581	0	0.10431	0.109917	0.0984616	0.0999141	0.0269724	0.00850921	0.0912435	0.156369	0.111238	0.09684
Baiap3	0.103113	0.464232	1.61667	0.557996	0.462199	0	0.118979	0.504663	1.50289	0.55102	0.50939	0.0115628
Mme	0.0514962	1.23924	0.228664	0.335048	0.44429	0.344387	0.0414501	0.955285	0.208528	0.33298	0.394658	0.644027
Hexb	0.209433	0.222778	0.252435	0.282588	0.266276	0.378179	0.176354	0.256487	0.207185	0.251871	0.221587	0.463563
Rai14	0.0532716	0.0301827	0.0937004	0.163015	0.119326	0.0621604	0.0716472	0.0435621	0.0934914	0.14084	0.104074	0.15671
Ryr2	3.94786	10.7313	5.6271	6.11844	7.58976	6.535	5.81662	10.6289	5.35402	5.60334	7.21219	7.15813
Vwa5b1	0.0234217	0.246251	0.541812	0.117067	0.100299	0	0.029856	0.432489	0.516458	0.0963307	0.112202	0.0089778
Gm11867	0.0166212	0.0245518	0.0292917	0.0171787	0.0190625	0	0.0188984	0.0255227	0.0301831	0.00977435	0.0179978	0.011428
Gm42397	0.015388	0.0287957	0.0332668	0.060179	0.0524813	0.0939355	0.014218	0.0355508	0.037794	0.0434038	0.0436848	0.0951546
Il1rl1	0	0	0.000344842	0	0	0	0.000219202	0	0.00144069	3.3308e-05	0.000500048	0
Gabrg1	0.243069	0.18128	0.846092	0.757555	0.506694	1.3932	0.19446	0.130922	0.814983	0.710417	0.480809	0.809899
Rsad2	0.000671326	0	0.00226332	0	0.000766987	0	0.00156087	0.00161651	0.00124666	0.00174806	0.000588566	0.000152707
Gm13470	0.000750342	0	0.000482555	0	0	0	-0.000298223	0	0.00114892	0.000960907	0.000224187	0
Cd59a	0.0877017	0.0745088	0.166467	0.143133	0.151749	0.153267	0.0724828	0.0582635	0.161704	0.13776	0.149507	0.095773
Sema5b	0.0799294	0.0607931	0.198302	0.169578	0.292121	0.542034	0.0957573	0.0426128	0.188815	0.195241	0.272569	0.403814
Mki67	0.00861703	0.0090741	0	0.00712158	0.00121884	0	0.0112877	0.00394586	3.61201e-05	0.00118861	0.000960958	0.000372002
Neu4	0.00269344	0.0109988	0.00189122	0.00109943	0.00241266	0	0.00068583	0.010438	-0.000989904	0.000753351	-0.00018183	0.000237776
Socs2	0.962552	0.681783	0.309561	0.309031	0.266232	0.925194	0.805076	0.595745	0.332983	0.282302	0.26316	1.35434
Myof	0.0288726	0.0981051	0.0304086	0.0315502	0.00888431	0	0.0347543	0.100094	0.0291683	0.0863203	0.00653981	0.00804246
Npas1	0.00315964	0.00789118	0.0533326	0.0620405	0.144868	0	0.00653733	0.00638665	0.0503568	0.062408	0.131866	0.00904303
Robo1	33.8889	44.261	14.5832	11.7541	18.2583	8.97875	28.157	43.3005	14.218	12.0224	18.6659	6.48888
Emx2os	0.0366103	0.0219079	0.0799407	0.210238	0.17028	0	0.069089	0.00967339	0.0862473	0.168076	0.137759	0.0069852
Gm49087	0.00225731	0	0.0010164	0.00127007	0.0057468	0	0.00265282	-3.32371e-05	0.00178965	0.00255655	0.00157529	0
Six3	0.00987866	0.0187322	0.0526332	0.0327969	0.0529756	0	0.00834128	0.00259211	0.0403221	0.0346737	0.0297364	0.00394953
Fhip1a	0.091613	0.267828	0.0849948	0.0833153	0.0558008	0.0621604	0.0913667	0.289193	0.045783	0.0905708	0.0624765	0.090035
Ar	0.821486	0.124835	0.676199	0.322645	0.536368	0.537372	0.702107	0.111466	0.659562	0.368331	0.512588	0.425179
Hsd17b3	0.00318623	0	0.000773	0.00112792	0.00060375	0	0.00365229	1.48935e-05	0.000651419	0.000134863	0.000163654	0
Il16	0.105698	0	0.0113588	0.0121707	0.0101447	0.0550552	0.132876	-0.000211946	0.0124096	0.00542076	0.0113978	0.0217661
2700069I18Rik	0.368133	0.102706	0.4476	0.504511	0.444685	0	0.280772	0.0431909	0.438307	0.368905	0.371434	0.00334626
Epb41l4a	0.392574	0.408544	0.616902	0.411365	0.375637	0.215427	0.372456	0.381749	0.535697	0.509933	0.327369	0.0265698
9330154J02Rik	0.040184	0.00535451	0.0964117	0.0472158	0.0794652	0	0.016309	0.0167174	0.0953415	0.0412022	0.0687537	-0.000964313
Lcp1	0.0263807	0.0241001	0.0447871	0.0202336	0.048379	0	0.0369322	0.0236118	0.0376525	0.0246883	0.0393898	0.117404
Brinp3	4.98121	5.27266	9.07175	7.85934	8.81642	7.34297	5.20257	5.25215	9.29106	7.92661	8.42163	7.33152
Gm13561	0.121064	0.00540066	0.0167785	0.0182746	0.0157806	0.224866	0.0849667	-0.00248432	0.0202698	0.0144722	0.0232299	0.128824
Gm41335	0.00646458	0	0.0117974	0.00393409	0.00929812	0.165165	0.00612631	-0.00327514	0.0120779	0.00535964	0.00821181	0.0607682
Chodl	0.00191664	0.0403589	0.05767	0.0073845	0.0172078	0	0.00222427	0.0316353	0.0494492	0.00193134	0.00883315	-0.00507105
Bmp7	0.00550662	0.170854	0.00907715	0.00631279	0.00857514	0.113361	0.00882796	0.195401	0.00393336	0.00628893	0.00631713	0.0956055
Rgs7	15.3083	3.02327	6.80971	8.6307	7.04559	3.34751	13.7951	3.02999	6.38066	8.22549	6.88625	2.63946
Vis1	0.00274859	0	0	0.00288528	0.000370938	0	0.000664044	5.67563e-05	-0.000145059	-9.24403e-05	0.000392754	0.000109698
Gm42303	0.194178	0.128908	0.218277	0.229137	0.228547	0.113361	0.175643	0.121099	0.212464	0.281805	0.21172	0.0716316
9630014M24Rik	0.813786	1.37277	0.853194	0.973066	1.28111	0.852571	0.64061	1.32291	0.798626	0.938606	1.06005	1.02333
Fam216b	0.00050722	0	0.000465317	0	0	0	0.000329285	0	0.00172648	1.90292e-05	0.000600739	0.0043983
Hdnr	0	0.0251181	0	0.0022287	0.00023891	0	0.00057575	0.00349671	-6.35769e-05	-7.31484e-05	0.000439843	0
D030045P18Rik	0.0239179	0	0.0056504	0.0027745	0.0103956	0.0533527	0.0202997	0.000305434	0.00602218	0.00762913	0.00911232	0.0387083
Dnah14	0.0188804	0.0251748	0.0202445	0.0394182	0.0478934	0	0.0294241	0.0228659	0.0215902	0.0407024	0.0418394	0.0482717
Hs3st3b1	0.0518066	0.00797581	0.0407753	0.367467	0.0883529	0	0.0337137	0.0195598	0.0404932	0.307922	0.0806416	-0.00183694
Casr	0.00725124	0.00330584	0.0369715	0.0112889	0.00319758	0	0.00758205	-5.71637e-05	0.0282426	0.0110432	0.00430937	-0.000653227
Prmt8	0.836386	0.0912373	0.150984	0.520091	0.237064	0.225847	0.826326	0.0539298	0.122475	0.499009	0.200753	0.281183
Ddo	0.138118	0.0583367	0.0988813	0.0490806	0.0466737	0.168686	0.111751	0.046988	0.102908	0.0517374	0.0521695	0.146743
Gm57077	0.00220626	0	0	0.000881473	0.00213042	0	0.000849654	5.60258e-06	0.000936585	0.0093659	0.0042862	0.0128443
Gm30853	0.000911693	0	0.00150084	0	0.00081341	0	-0.00037459	-0.000371398	0.000586208	0.000700649	0.00101895	0
Crb1	0.127635	0.336062	0.24385	0.140381	0.137487	0	0.146604	0.427464	0.240539	0.134245	0.133111	0.0143568
Dpf3	0.223814	1.36895	0.490373	0.676115	0.552408	3.2167	0.268171	1.56857	0.494115	0.557601	0.540697	3.31048
Galnt3	0.146117	0.018397	0.0190174	0.0102198	0.00852026	0	0.230782	0.0264744	0.0221237	0.00987411	0.0114556	-0.00147866
Grpr	0.00261675	0.0144385	0.0137781	0.0159744	0.00966974	0	0.00614431	0.00319758	0.015365	0.0449149	0.00374214	-6.0421e-05
Mir9-3hg	0.552004	0.185126	0.215518	0.397143	0.243987	0.455249	0.617579	0.115578	0.236927	0.424951	0.261233	0.636565
Jph1	0.327897	0.0443337	0.115507	0.112376	0.0880559	0	0.587432	0.0572777	0.126598	0.119015	0.0925765	-0.00203602
Fam107b	0.0393612	0.0276539	0.0592088	0.0235963	0.0221856	0.555228	0.0473721	0.0495519	0.0578726	0.0290956	0.025374	1.78611
Tbx1	0	0	0	0	0	0	0	0	0	0	0	0
Oasl1	0	0	0.00112841	0	0	0	-0.00071504	0	0	0	0	0
Slco1b2	0	0	0.00247343	0	0.000696315	0	0.000671761	2.51911e-05	0.000178705	8.6944e-06	0.000650242	-0.000386539
Oca2	0.0025875	0.0219822	0.00909887	0.0137407	0.0052283	0	0.00296361	0.00696554	0.0117502	0.0140406	0.00403784	0.000405924
1200007C13Rik	0	0	0	0	0	0	0	0	0	0	0.000431797	0
Gm57204	0.00358221	0	0.00345006	0.0168689	0.0026815	0	0.0029338	0.000564034	0.00198399	0.0361643	0.00176076	-0.000176146
Hapln2	0.0210633	0.0241959	0.0192244	0.0310703	0.0222139	0	0.0174898	0.0282194	0.0148224	0.0275798	0.0206188	0.0800466
Itga6	0.205399	0.0820464	0.119109	0.120152	0.122559	0.115513	0.161475	0.0862456	0.133015	0.134409	0.124391	0.273516
mt-Co3	0.155342	0.489982	0.366149	0.338779	0.259143	0.0550552	0.150708	0.347519	0.253009	0.27467	0.21893	0.112373
Itpr1	2.22742	1.11268	1.33689	2.45558	1.36566	2.47458	2.03058	1.25953	1.22888	2.32123	1.26668	3.10212
Scube2	0.311482	0.0733089	0.0630054	0.113104	0.0539651	0.259082	0.220763	0.0478182	0.0679482	0.0823903	0.049926	0.27874
Adgra1	2.49265	0.201158	0.924585	0.678283	0.76327	0.0533527	2.10762	0.219344	0.832536	0.818298	0.76715	0.102838
Entrep2	3.17469	0.404134	2.06232	1.62384	1.98477	2.34472	3.37198	0.502272	1.95212	1.55811	1.7423	2.38998
4930500G05Rik	0.241539	0.413176	1.03828	0.694741	0.870458	1.38563	0.232022	0.350402	1.06163	0.673164	0.865442	0.949161
Col9a3	0.102303	0.0711868	0.0563862	0.0509661	0.0316815	0	0.0708881	0.0888719	0.0512876	0.0308422	0.0261726	-0.00197907
Diaph3	0.0553803	0.524742	0.160673	0.046283	0.0350755	0	0.058981	0.47056	0.157879	0.0522489	0.0365496	-0.0230647
Gm12132	0.00591949	0.151407	0.00914998	0.00213644	0.0114051	0	0.00661371	0.131799	0.00924684	0.000361458	0.0125161	0.0115236
Fat4	0.266342	0.115424	0.277266	0.744227	0.314238	0	0.43298	0.109435	0.242697	0.670088	0.263216	0.0176927
4930567K20Rik	0.409703	0.0115196	0.0638246	0.105494	0.0764832	0	0.337321	0.0192555	0.0660194	0.115433	0.0822	-0.00295189
Gm33680	0.0209653	0.0837226	0.36553	0.23414	0.46104	0.0550552	0.025204	0.0417827	0.317753	0.169913	0.444734	0.0890033
Cftr	0.0800096	1.22932	0.143157	0.117672	0.111981	0.0533527	0.0480073	0.917346	0.12891	0.0905868	0.100681	0.0507861
A330015K06Rik	0.487347	0.0246783	0.139315	0.19028	0.143024	0	0.485495	0.0259874	0.150277	0.219558	0.123036	0.0338716
4930414F18Rik	0.0778144	0.0132118	0.0224203	0.0118179	0.0163177	0	0.0542784	0.0194591	0.012404	0.00907708	0.0110998	0.000875428
Gm40578	0.0251428	0.0324321	0.0124217	0.0211625	0.0132221	0	0.0271474	0.00554284	0.0114211	0.0208013	0.0204598	0.0294403
1700062C10Rik	0	0.0087225	0.000903159	0	0.000966871	0	-0.000107753	0.00682772	0.000398418	0.00131236	0.000352832	0
Gm4792	0.000323191	0.00765818	0.00167724	0	0.000263589	0	0.000929042	0.00154521	0.000636565	0.000699513	0.000392153	0
Emp1	0.000665608	0	0	0.00232853	0.000986045	0	0.000196776	2.94469e-05	0.00018957	0.00118381	-0.00123587	0.00816873
Flrt2	1.14654	1.62746	1.43789	1.82314	1.47067	1.12263	1.09109	1.64788	1.23219	1.7311	1.46424	0.890931
Fgfr3	0.00720933	0.0989619	0.00702315	0.0137434	0.00872907	0	0.0132516	0.0353392	0.0106124	0.0118472	0.0137486	0.00640246
Pdp1	1.10677	0.203136	0.264956	0.292253	0.273315	0.254454	0.886946	0.196319	0.263346	0.2689	0.281224	0.363104
Wipf3	0.403402	0.110131	0.263734	0.1604	0.225611	0.242354	0.499726	0.0776519	0.206381	0.178896	0.214993	0.226229
Mdfic	0.0220016	0.00267174	0.0104887	0.0140643	0.0115117	0	0.0141133	0.00366633	0.00606825	0.0124117	0.0114573	0.00437588
Slco2a1	0.238511	0.0910433	0.055075	0.00772147	0.019939	0.382473	0.167726	0.0709229	0.0359257	0.0106262	0.0170967	0.31988
Zic1	0.593905	1.89967	0.0873019	0.0482603	0.0630831	0.483367	0.428411	1.8939	0.0774277	0.0713483	0.0710084	0.154208
Cabcoco1	0.0129915	0.00863832	0.14137	0.0430287	0.068729	0	0.0194234	0.013887	0.114948	0.0443028	0.0675226	0.00686338
Otx2	0.00985129	0.264244	0.0414655	0.399791	0.0897834	0	0.00837653	0.280117	0.0432903	0.339543	0.0883114	-0.000156435
Tgfbr2	0.0489485	0.0399595	0.0199967	0.0331501	0.0387318	0.113361	0.0556042	0.0361875	0.0173737	0.0508565	0.0321038	0.201319
Pax6	0.00247156	0.0838494	0.0427029	0.0295339	0.0588948	0.251639	0.00228179	0.0605262	0.0455478	0.0201086	0.0695829	0.211557
Crh	0.00495219	0	0.00744501	0.0112311	0.0054547	0.0621604	0.00539988	3.35788e-05	0.00283283	0.0140561	0.0036909	0.0459862
Mal	0.152155	0.226705	0.173182	0.257417	0.165874	0	0.128103	0.238551	0.160157	0.262533	0.148142	0.0827059
Gas7	0.555687	0.0953691	0.598822	0.651407	0.346398	0	0.804295	0.0483915	0.636829	0.822151	0.350513	0.0817687
Gm36903	0.0081495	0	0.0102656	0.00421159	0.0040573	0	0.00558077	-0.000174106	0.0230688	0.00809503	0.00381985	0
Scn9a	0.997695	1.63242	2.84808	0.945825	1.17865	1.38823	1.01531	1.36432	2.68849	0.852964	1.1874	1.06306
Slc4a10	5.20592	2.28187	3.00654	4.16157	3.96821	2.44208	4.73029	2.22691	2.95249	3.91324	3.71171	2.59264
Ptprk	1.75832	0.262082	2.69077	1.49523	2.58094	0.0939355	2.40829	0.253332	2.32401	1.28851	1.99177	0.159648
Trp73	0.0243327	0.00593714	0.000561599	0.0119614	0	0	0.0148696	-0.000138818	-0.000171682	0.0215951	0.00291706	0
Adamts2	0.272747	0.111927	0.385799	0.177806	0.222508	2.01462	0.239404	0.0838154	0.411309	0.192693	0.225518	2.60558
Ppp1r3a	0.075523	0	0.00098076	0.00348569	0.00216649	0	0.0502157	-9.31051e-05	0.0012213	0.00199629	0.00349707	-0.00064728
Cdk6	0.308296	0.3666	0.00803604	0.00601328	0.0172725	0	0.253144	0.271622	0.0151685	0.00231644	0.0154232	0.00562434
Insyn2b	0.205474	0.844043	0.715272	0.705114	0.715593	0.113631	0.185623	0.829169	0.678021	0.632531	0.656076	0.135355
Cdk19	0.519345	0.404713	0.295711	0.388933	0.305505	0.748131	0.477438	0.331965	0.26846	0.388579	0.305067	0.57514
Tnfaip8l3	0.0784032	0.00622005	0.0357616	0.0587627	0.00795944	0	0.123454	0.0145332	0.0364426	0.109682	0.0127275	0.00064762
Kcnj3	6.52105	1.14297	3.15773	3.44821	3.58172	4.40247	5.84368	1.04961	3.19361	3.48434	3.38824	4.33781
Gm31592	0.00616685	0.0453278	0.0340658	0.010248	0.0116387	0	0.0115166	0.0236731	0.0251686	0.0099392	0.0197425	0.00150775
Kcnip3	1.04241	0.797387	0.365251	0.376231	0.242676	1.51248	1.10035	0.774021	0.352761	0.362525	0.234859	1.426
Lhfpl2	0.0390821	0.057089	0.0504691	0.0358583	0.0323275	0	0.054626	0.0420717	0.0594694	0.0447361	0.0267592	0.0079277
Myzap	0.00622543	0.104259	0.0388598	0.0198728	0.0203117	0	0.0168393	0.0159873	0.0302849	0.00978583	0.017123	0.0129839
Cald1	0.210015	0.192603	0.42259	0.323218	0.26893	0.719806	0.308086	0.169003	0.402753	0.282067	0.268463	0.668882
Nrip3	1.11628	0.26572	0.283736	0.464772	0.366998	0.818519	0.933448	0.266056	0.267057	0.493274	0.381288	0.970482
Cabp2	0	0	0.00201687	0	0.000195373	0	0	0	0.00156986	0	0.000213258	0
Socs6	1.18609	0.525615	0.404308	0.436391	0.472808	0.322875	0.927082	0.369487	0.388931	0.473082	0.451465	0.346188
St6galnac3	1.27328	1.43454	1.32953	1.04936	1.13428	3.49363	1.82984	1.33641	1.2614	1.13035	1.13323	3.81367
Cd84	0.000857637	0	0.00177844	0	0.00138148	0	0.00431757	9.79e-06	0.000764985	-3.2987e-05	0.00064633	0
Ifi44	0	0	0	0	0	0	0.000351464	0	-4.50043e-05	-3.44639e-05	-0.000168915	0
Cd247	0.0760227	0.00555467	0.0136617	0.0210466	0.0113152	0	0.07883	0.0145077	0.0149608	0.0370025	0.0105455	0.0073107
Klf5	0.0478253	0.0129499	0.0732139	0.0529604	0.0340472	0	0.0469656	0.00404627	0.0717544	0.0945658	0.022607	-0.000752877
Slc22a3	0.110088	0	0.0564094	0.0218965	0.0208194	0	0.0689866	0.010559	0.0476453	0.0211177	0.0261263	0.0232493
Gsg1l	0.194389	0.0271195	0.456179	0.590673	0.475091	1.3782	0.222965	0.0541204	0.423138	0.461282	0.407523	1.15421
Dleu2	0.977302	0.201659	0.0447644	0.159626	0.0773586	0.903528	0.921454	0.157533	0.0798671	0.240667	0.086293	0.553062
F630028O10Rik	0.000739632	0	0	0.00238201	0	0	0.00050562	0.00203726	0.000205798	0.00193015	0.000706045	0
Nectin3	0.849984	0.628054	0.595763	0.576911	0.544155	0.369394	0.791967	0.669348	0.539829	0.534197	0.510729	0.320892
Phldb1	0.115301	0.0758542	0.217557	0.161506	0.163437	0.113361	0.111741	0.0698717	0.20347	0.150424	0.142177	0.0713245
8030442B05Rik	0.000693368	0.0113184	0.00172257	0	0.00136908	0	0.0015533	-3.68274e-05	0.000954093	0.00164278	0.00126359	0.00062583
Igfbpl1	0.0466592	0	0.02042	0.0334258	0.0197748	0	0.0172144	0.0107965	0.0235585	0.0344434	0.0205579	0.0288463
Tmtc1	0.989694	1.91283	1.61713	1.87029	1.74202	1.91868	0.92861	1.79123	1.49238	1.64008	1.63512	1.8026
Ndrg2	0.234936	0.101089	0.0923856	0.0874669	0.0939422	0.253795	0.203234	0.0302534	0.073465	0.0731738	0.0915891	0.101239
Itga4	0.204584	0.17826	0.0766269	0.0542373	0.0629637	0	0.350121	0.187621	0.0894494	0.0549379	0.0448085	0.00275817
Astn2	7.38892	4.60436	7.77274	9.63637	7.6397	4.2472	6.03961	4.6562	7.78019	8.94222	7.36556	2.88193
Grin2b	18.4424	2.80607	8.17481	8.1311	7.05839	3.45358	17.4019	2.47502	8.24724	8.44445	7.18118	2.70382
Junb	0.0465503	0.029729	0.123814	0.0445887	0.0702018	0.0414993	0.0738391	0.00544933	0.0928598	0.0493805	0.0560086	0.00426001
Ngf	0.172094	0	0.0203999	0.029119	0.0111875	0.580169	0.119533	0.00333192	0.017788	0.0745846	0.0110384	0.538439
Pdgfc	0.125879	0.955428	0.478402	0.376873	0.395306	1.14128	0.155464	0.829347	0.462374	0.348296	0.352929	1.02761
Six1	0	0	0	0	0	0	0	0	0	0	0	0
0610040J01Rik	0.221123	1.14743	0.0577107	0.0741596	0.0557848	0	0.153534	1.25975	0.0367074	0.0686329	0.0542393	0.0749314
Galnt13	2.86823	15.4127	7.46204	7.00713	8.06732	3.8465	2.78869	15.4716	7.26638	6.65783	7.75133	3.70157
Eepd1	0.0694457	0.270374	0.0844583	0.251669	0.0991427	0	0.102122	0.272962	0.0751817	0.239232	0.0907858	0.00352547
Spef2	0.0168431	0.0177293	0.0179237	0.00996362	0.00932225	0	0.0232725	0.0139035	0.01203	0.00528792	0.0104066	0.00159227
Hhip	0.0164683	1.22661	0.0161722	0.0529876	0.0201464	0	0.0189389	1.23987	0.0136321	0.0534891	0.0176558	-0.00998179
Zdbf2	0.531652	0.452107	1.3301	0.578141	0.740676	1.16687	0.57273	0.408333	1.30509	0.560834	0.715701	1.00439
Smad3	0.232165	0.0349905	0.0613742	0.0733007	0.0413871	0.567514	0.316616	0.0243423	0.0856748	0.0675339	0.0457676	0.438059
Nkx2-2os	0.00669716	0.0309199	0.020991	0.00944082	0.0238343	0	0.00944	0.00178116	0.0151997	0.00493017	0.0219332	-0.0195791
Plcb4	7.20025	2.70457	3.74507	6.77774	4.68041	4.33033	5.49868	2.23287	3.46338	5.86294	4.31314	4.72328
Cybb	0.00190927	0	0.00535454	0.00115997	0.00506184	0	0.00116407	0.00389707	0.00338229	0.00738258	0.00040734	-0.00284755
Ermn	0.0206858	0.0401808	0.0262976	0.0264411	0.0287412	0	0.0322656	0.0206618	0.02093	0.041822	0.0243039	0.0109687
Matn2	0.126566	0.0244775	0.118327	0.081348	0.0551811	0	0.23629	0.0453429	0.116856	0.078924	0.064791	0.0145372
Meis1	0.0582984	0.150949	0.185935	0.437929	0.319315	3.95523	0.0452787	0.0617377	0.106698	0.369076	0.32296	2.87293
Nrgn	0.309871	0.357597	0.156126	0.2016	0.133198	0	0.456515	0.337129	0.180329	0.132546	0.11758	-0.000421457
Fbln1	0.0587401	0	0.0167445	0.0165958	0.00936706	0	0.0652856	0.00537261	0.0178109	0.00792031	0.0143247	0.0111466
Rad51ap2	0.586182	0.0146333	0.224358	0.193046	0.180591	0.19385	0.503089	0.0344811	0.20734	0.202937	0.149906	0.106319
Rnf182	0.710941	0.100512	0.145522	0.166906	0.156502	0.698361	0.723119	0.0591512	0.1623	0.182493	0.160672	0.800931
Tshz3	0.515677	0.232345	0.236627	0.400356	0.386682	1.72417	0.688842	0.25123	0.246578	0.380537	0.368682	2.42933
Pcdh19	0.645361	0.428747	1.1357	1.03231	1.06843	0.652486	0.846845	0.325573	0.932879	1.08962	1.0448	0.256366
Kcnq3	15.175	0.440796	5.71909	6.0652	5.05006	5.7034	12.7882	0.550058	5.35109	4.92597	5.06913	3.78407
Rph3a	0.949562	0.118957	1.06183	1.39407	1.16593	0.0939355	0.833825	0.150678	0.970656	1.40759	1.14088	0.29816
Gm16070	0.0839971	0.316903	0.239455	0.257463	0.323141	0.15486	0.0969898	0.224148	0.185407	0.294264	0.337366	0.0687405
Hmga2	0.00149902	0	0.00566236	0.0096211	0.00443312	0	0.00311747	-1.88354e-05	0.00185027	0.006664	0.0051726	0
Gm26535	0.000504368	0	0	0	0	0	0.000244869	0	0	0	0	0
Mill2	0.005327	0.0539849	0.0166332	0.00988917	0.00828559	0	0.00716892	0.0293311	0.0174081	0.0106288	0.0087423	-0.00944032
Ctps	0.17881	0.177807	0.236866	0.228287	0.25896	0.106705	0.178293	0.188842	0.224724	0.200883	0.216303	0.137129
Siglecg	0	0	0	0	0.000198158	0	0.000140916	0	0	0	0	0
Vxn	0.0378465	0.0059569	0.0204064	0.0321761	0.0216542	0.0414993	0.0571768	0.020184	0.0192952	0.0365819	0.022981	-0.00317599
Mis18bp1	0.00835095	0.0143166	0.0101404	0.00127726	0.0110848	0	0.00968579	0.017728	0.00466572	0.0043992	0.00980324	-0.0103988
Adamts3	0.696171	0.282609	0.35776	0.587183	0.524138	0.154808	0.776978	0.254222	0.318926	0.571371	0.473853	0.196347
Edaradd	0.267469	0	0.0112504	0.0377385	0.0129623	0	0.188467	0.00456814	0.010843	0.0469761	0.0147455	7.24213e-05
Myo1e	0.106128	0.159774	0.0557005	0.105537	0.0437936	0	0.093556	0.216698	0.0763859	0.101841	0.0382738	-0.00237588
Cfap43	0.0123888	0.0432649	0.0175047	0.0179447	0.0137117	0	0.0138899	0.0168757	0.0157262	0.0145277	0.0176706	-0.0171624
Sgpp2	1.06033	0.229408	0.593711	0.69188	1.1315	2.21344	0.72654	0.225644	0.569287	0.546819	1.14682	2.68893
Scml2	0.0256089	0.247929	0.112715	0.188242	0.0704265	0.360386	0.0222058	0.20165	0.0821181	0.14939	0.073512	0.0834122
Litaf	0.042402	0.220741	0.0994078	0.103524	0.128908	0.418284	0.0647622	0.240781	0.0897132	0.126874	0.128675	0.311606
Pcdh17	1.38503	0.692348	2.71859	1.50098	1.89416	0.320296	1.44401	0.685764	2.60459	1.50725	1.82178	0.498469
Nrxn3	42.5877	9.02584	43.3106	49.5782	45.8774	11.5659	37.7224	9.90897	39.5297	55.6794	44.473	13.8775
Epb41	0.845335	1.02558	1.57289	2.11379	2.43307	5.28615	0.85925	0.99018	1.54358	1.95386	2.38943	4.95414
Gm534	0.00160671	0.00929854	0.00680296	0.0555403	0.00940318	0	0.00265571	0.010624	0.0123508	0.0481189	0.00984693	-0.00133046
Kif26b	1.00668	1.44776	2.48945	1.9449	2.881	3.31647	1.32671	1.34167	2.33025	1.76067	2.81037	3.01995
Ak9	0.0113497	0.0219612	0.0106461	0.00371488	0.00575408	0	0.0185487	0.0183207	0.0115889	0.00647743	0.00478237	-5.36931e-06
Folr1	0.00292362	0	0.00318192	0	0.000672918	0	0.00394932	2.92657e-05	0.00020101	0.00055388	0.000996713	3.67654e-05
Cd86	0.000709651	0.00828609	0.00223995	0.00160851	0.00275194	0	0.000535505	0.00104332	0.00519242	0.000451195	0.00323046	0.007421
Susd5	0.00796837	0	0.00871033	0.0068008	0.012832	0	0.00786836	0.0224735	0.0086937	0.00642997	0.00650101	-0.0162309
Gm34225	0	0.00850735	0.00933944	0.00158696	0.00088603	0	1.53941e-06	0.0105191	0.00234243	5.50629e-05	0.00125817	0.0003258
F2rl1	0	0	0	0	0	0	-1.37673e-06	0	-5.29043e-05	0	0.000104115	0
Nhs	0.467219	0.704692	3.40182	3.52881	3.8551	1.33014	0.661469	0.715903	3.17174	3.47204	3.59114	1.48496
Slc12a8	0.232174	0.00534765	0.0524442	0.03988	0.0415336	0.388987	0.164149	0.00358742	0.0594515	0.0305876	0.0431795	0.327087
Scara5	0.00352436	0	0.0162522	0.00454419	0.0110853	0	0.00266116	-0.000132851	0.0120796	0.00586774	0.0139396	-0.00114938
Fam110b	2.61213	0.230609	1.19671	1.20698	1.3961	1.45675	2.21496	0.186653	1.26658	1.19693	1.402	1.80753
Gm22219	0	0	0.00096511	0	0.000429957	0	8.7758e-06	0	0.000362019	0	0.000286501	0
Ace2	0.000359339	0	0	0.00181179	0.00101956	0	0.0010328	0	0.000129917	0.00234481	0.000203549	0
Ms4a4b	0.000323666	0	0.000660664	0.00166255	0.000487252	0	0.000259889	-6.44951e-05	-0.000855963	0.000809316	-0.000316883	0
Itgam	0.000654545	0	0.00277835	0.00420221	0.00181153	0	0.000764348	0.000519039	0.00670799	0.00155311	0.00129061	0.000123631
Ms4a6b	0.00236826	0	0.000543884	0	0.000663279	0	0.00315756	0.00207708	-5.27373e-06	-2.18424e-05	0.000705173	0
Col26a1	0.567791	0.0206131	0.198004	0.348476	0.385997	0.4094	0.447931	0.0329218	0.222737	0.334463	0.425884	0.486382
Gm49497	0.00196193	0	0.000390093	0.00509307	0.00211995	0	0.00174696	-2.64962e-05	0.00165653	-0.000165533	0.00251362	0
Gm20757	0.00302114	0.0202515	0.0986891	0.0362305	0.0375188	0	0.00554886	0.0199474	0.0916343	0.0486323	0.0352856	-0.0155788
Scn5a	0.0202187	0.00661168	0.182038	0.088096	0.0870988	0	0.0269278	0.00873102	0.187062	0.0578071	0.0946679	-0.00686178
Zfp536	0.26421	3.11654	1.8217	2.41105	1.74378	12.1265	0.463219	2.90797	1.80248	3.22081	1.78439	7.55599
Gbe1	0.530337	0.469305	0.282932	0.339197	0.256274	0.261989	0.446244	0.40716	0.248397	0.346604	0.267023	0.310999
Nlrp5-ps	0.0656527	0.0851848	0.102667	0.115025	0.122928	0.0899151	0.0571326	0.135183	0.11782	0.123139	0.149477	0.230758
Gm15270	0.0567574	0.018034	0.076495	0.0690165	0.151524	0	0.0468986	0.0100452	0.0779359	0.0607054	0.139713	0.126419
Cyp2j9	0.0102439	0.046054	0.00789119	0.0113138	0.00664411	0	0.0108907	0.00355774	0.00686879	0.00398502	0.00784684	0.0122831
Strip2	0.196257	0.0634769	0.153696	0.225349	0.246603	0.189829	0.183013	0.0595973	0.144184	0.227208	0.230675	0.212953
Evx1os	0	0	0.00132809	0.00501662	0.0099459	0	2.27716e-05	0.000213188	0.000860429	0.000813729	0.00915709	0.000534674
Itpka	0.153212	0.0152856	0.0276029	0.021586	0.0163756	0	0.278116	0.0258447	0.0210927	0.0169246	0.0156746	0.0041797
P2ry12	0.129391	0.114639	0.128553	0.144495	0.139478	0	0.126176	0.1202	0.122077	0.128976	0.130889	0.0748532
F730043M19Rik	0.502455	0.0150015	0.151251	0.45916	0.342513	0.430294	0.605555	0.0394216	0.158033	0.397717	0.31386	0.706538
Ifit1	0.00351587	0.00604988	0.00640316	0.00471551	0.010809	0	0.00299695	0.0191571	0.0106456	0.00756324	0.00745183	0.000372002
Usp43	0.143801	0	0.00532733	0.000688793	0.0138786	0.0414993	0.117068	0.00193017	0.0101258	0.00166178	0.0149628	0.0330292
Phactr2	2.26214	0.585605	0.960084	0.726793	0.825327	0.495772	1.99659	0.610248	1.09875	0.64678	0.767721	0.38873
Tmem108	5.44905	3.78527	3.33931	4.81415	2.87245	2.70034	5.44543	3.76264	3.26925	4.59035	2.80285	2.17144
Il20ra	0.00184705	0	0.0071655	0	0.00365518	0	0.000368983	-0.000804657	0.00596929	0.00154939	0.00252188	-7.99481e-05
Eps8	1.31316	0.650872	0.567992	0.461363	0.36475	0.819062	1.15319	0.603645	0.509584	0.556982	0.371398	0.396332
Tbxas1	0.0606408	0.054517	0.0337044	0.0537613	0.048284	0	0.0419639	0.040128	0.0319006	0.0455133	0.0529221	0.0161362
Gm34609	0.000391639	0	0.0151651	0.00677437	0.00735209	0	0.000268805	3.28554e-05	0.0147543	0.00293316	0.00708064	2.5071e-05
Htra1	0.0658225	0.0491978	0.0429856	0.053221	0.0389893	0.277237	0.0653187	0.0564836	0.0419105	0.0619173	0.033788	0.182615
Fndc3c1	0	0.00528674	0.000876286	0.00199157	0.00137166	0	-3.06291e-07	0.0023232	0.000614763	7.9972e-05	0.00144626	5.73036e-05
Mapk4	0.621626	2.24541	0.370562	0.460829	0.503748	0.238906	0.649078	1.99293	0.416343	0.439728	0.443264	0.392332
Zfp831	0.187356	0.0177506	0.0963595	0.0689154	0.0896094	0	0.258347	0.00327898	0.0970068	0.0562032	0.0914155	0.00633066
Khdrbs2	4.94698	4.10957	6.40581	6.78039	6.1805	0	5.16487	4.55718	5.98104	6.47456	5.4813	0.140094
Gm30605	0.0187682	0.0059569	0.00573295	0.0092009	0.00762326	0	0.0127622	0.0112612	0.0063556	0.00329227	0.00437441	1.21436e-05
Abcc2	0.00446807	0	0.01032	0.00834679	0.00993092	0	0.00797368	8.30905e-05	0.0103172	0.00759357	0.0116973	0.0043739
Gm35722	0.0177047	0.0474112	0.0108019	0.00340901	0.00952484	0	0.0204587	0.0060122	0.0184586	0.00219336	0.0149157	7.34272e-05
H2-Ab1	0.000899959	0.0048068	0.000263935	0.000762096	0.00201896	0	-0.001247	0.00659193	0.00256054	0.000162715	0.00293485	-0.0119581
Rhoj	0.0945422	0.211692	0.0886038	0.0528068	0.0850506	0.264918	0.0746394	0.240471	0.0857673	0.0612026	0.0811199	0.208817
Cyp27a1	0.0112191	0.0104538	0.00462067	0.0118416	0.0108627	0	0.00606888	0.0205362	0.00852763	0.0196335	0.00650347	0.0327033
Gbp6	0.00151049	0	0.00632531	0.000760812	0.00473178	0	0.00085362	0.0186941	0.0084072	0.00203585	0.0027635	7.58973e-05
Gm31517	0.00242651	0.107462	0.00233262	0.00182969	0.0010301	0	0.00149063	0.146549	0.00316234	0.002547	0.000403809	0.00374407
Pdlim5	0.760978	0.291066	0.318657	0.218664	0.165333	0.124321	0.600051	0.255127	0.253975	0.228781	0.119845	0.110708
Rbfox1	96.8237	4.66837	34.5113	45.0558	46.1432	45.6239	84.5099	4.68134	35.2271	43.5552	45.1173	60.1386
Cd3e	0.000308341	0	0	0	0	0	0.00221785	0	-0.00109374	0.00139551	0	0
Iyd	0.0480441	0.00450713	0.00377276	0	0.00223869	0	0.0406092	0.0128352	0.00472471	0.00118186	0.00230706	0.00673157
Slc24a3	7.38222	1.76989	5.28581	6.66138	4.7103	0.950332	7.1517	1.67259	5.2627	6.52523	4.84631	0.534142
A930009A15Rik	0.00627787	0.00589247	0.0023564	0.0123889	0.00707135	0	0.00283627	0.0165004	0.000943821	0.00619188	0.00738754	-0.0007901
Osr1	0.00539799	0	0.00171768	0.00161255	0.000538058	0	0.00990778	8.05776e-06	3.95799e-05	0.000315628	0.000974236	0.0128733
Gm26691	1.60768	1.25965	2.75896	2.37968	2.64373	2.63657	1.38263	1.05332	2.46425	2.18578	2.49656	1.77177
Col5a3	0.00797235	0.644939	0.0162057	0.0106326	0.00272038	0	0.008126	0.574532	0.0160657	0.0078264	0.00202741	0.00188969
Nadk2	0.107518	0.19378	0.235839	0.201352	0.18338	0.10366	0.129045	0.189754	0.191898	0.164244	0.172964	0.12621
Gm15691	0	0	0.000911099	0.00136072	0.00031287	0	-0.000889778	-6.00895e-05	0.000855031	0.00102008	0.00149312	0
Crybg3	0.0230473	0.030859	0.0254554	0.0439386	0.0218261	0	0.0230793	0.0439675	0.0255207	0.0184858	0.0228231	0.00303001
Gm6961	0.144675	0	0.0245153	0.0270635	0.00773857	0	0.202017	0.0163934	0.03141	0.0118759	0.0176119	0.00461663
Hspa12a	2.10548	0.552932	0.690821	0.850756	1.07554	1.10533	1.84348	0.42422	0.675211	0.76167	0.948119	1.75955
Slc22a6	0.000953316	0	0.00162012	0	0.000152291	0	0.00134673	0	-0.000328619	0.000912156	-0.000432302	0
Fcrls	0.000473742	0	0.000708333	0.0041065	0.0012951	0	0.00155991	3.77475e-05	0.0022	-0.000829747	0.00116011	0
Mcf2	0.691131	0.0317196	0.144126	0.238933	0.284236	0.142848	0.541972	0.0325414	0.13261	0.202034	0.229481	0.288766
Plppr1	1.51908	2.43335	1.9602	2.11626	1.82782	2.71405	1.4435	2.31873	1.74849	1.98965	1.58366	2.05363
Gm41225	0.00665757	0	0.00344686	0.00569206	0.000380124	0	0.00616546	0	0.00651927	0.00558082	0.000648744	0
Grin3a	1.78456	4.12824	2.75183	2.84534	2.99458	2.87325	1.67901	4.59826	2.75103	2.63285	2.81053	2.73045
mt-Cytb	0.0962282	0.258184	0.219041	0.206865	0.157855	0	0.076277	0.219903	0.169773	0.143141	0.140861	-0.00302417
Dynlt4	0	0	0	0.0013214	0.000369985	0	0.000267743	0	0	0	-7.74247e-05	0
Gm29865	0.199899	0.00881397	0.159314	0.140131	0.24708	0.337997	0.165077	0.0109626	0.161064	0.133183	0.224792	0.391808
Gpnmb	0.0015115	0	0.00272922	0	0.00129443	0	0.00212652	-3.03627e-05	0.00162569	0.00391032	0.000773113	0.00838288
Cfap54	0.352172	0.701755	0.849197	0.558521	0.483442	0	0.477305	0.783393	0.824703	0.518409	0.484777	0.0349724
Dlc1	2.25117	1.14728	1.70139	2.30576	2.31914	2.37586	1.93807	1.01251	1.64177	3.28218	2.2144	3.0453
Apoe	0.158026	0.259547	0.201544	0.304632	0.162607	0.237203	0.154667	0.180007	0.226698	0.241335	0.159781	0.249032
Gm26673	0.0270558	0.0180685	0.0367539	0.0509128	0.0820211	0.862201	0.0259082	0.00777895	0.0277671	0.037619	0.0799271	1.17667
Gm37184	0.0322608	0	0.00149107	0	0	0	0.0501269	-5.3992e-05	0.00287212	5.02431e-05	0.000573715	-0.0275491
Zfhx4	1.36791	1.81699	2.76605	3.02562	2.91017	0.094852	1.14338	1.54758	2.56645	2.43795	2.70222	0.154062
Gm48508	0.00422927	0.00596825	0.003104	0.00509471	0.00250578	0	0.00801274	0.00824961	0.003197	0.0026981	0.00411261	0.001268
Mpped1	0.0767097	0.0548537	0.15431	0.229036	0.217042	0	0.125216	0.0633126	0.154497	0.277708	0.208393	0.0415671
Fndc1	0.182442	0.0741942	0.283	0.206949	0.206481	0.137073	0.214249	0.0594036	0.342011	0.224565	0.183481	0.148571
4930553E22Rik	0	0.00778988	0.000787638	0	0.00150293	0	-2.7781e-05	0.00161379	0.000113104	0.00129596	5.12757e-06	1.88337e-05
Drd3	0.0422277	0	0.026067	0.0638007	0.0299074	0	0.0367162	0.00469607	0.0155929	0.101979	0.0271227	0.00491389
Rab37	0.390541	0.179939	0.0291387	0.0497612	0.127039	0.881407	0.295082	0.190656	0.0320399	0.0611759	0.12351	0.917823
Rnf213	0.012834	0.0428736	0.0435078	0.0514563	0.0662431	0	0.0184494	0.0489309	0.0463559	0.0509992	0.0491836	0.0360525
Ms4a4a	0	0.00752783	0	0	0	0	1.5779e-06	0.00582773	0	3.43734e-05	1.06185e-05	0
Mboat1	0.0770352	0.0238996	0.0505306	0.0173231	0.0168025	0	0.0546702	0.0236936	0.023339	0.01851	0.0158115	0.0189534
Tgfbr3	0.460281	0.592145	0.550629	0.643924	0.617409	0.652743	0.526697	0.545865	0.438696	0.563915	0.579257	0.592336
Sorbs2	12.107	5.45542	5.58791	6.6555	5.19612	3.73694	11.5089	5.57138	5.68182	6.44595	5.24886	2.9337
Rnf144b	0.0845078	0.15027	0.266657	0.309032	0.282575	0.224866	0.0959937	0.113964	0.231237	0.417709	0.265648	0.192601
Anxa1	0.000897363	0	0.00403035	0	0.000312579	0	0.000413523	0	0.002839	2.39408e-05	-2.74743e-05	0
Xkr4	28.2296	5.86418	14.7353	13.0279	12.7602	5.39888	25.2945	5.74898	14.0906	13.7646	12.4364	5.52919
Ms4a7	0.00117854	0	0.00394111	0.00110396	0.00326781	0	0.00183422	0.00613091	0.00208267	0.000465573	0.00491218	1.54004e-05
4930598N05Rik	0.151705	0.334288	0.5464	0.342696	0.340802	0.0877932	0.135057	0.29118	0.430474	0.329355	0.281559	0.053534
Gm40999	0.00603838	0.944944	0.0432646	0.0836191	0.064711	0.672593	0.00600545	0.846967	0.0330785	0.032071	0.052697	0.509166
Cspg4	0.00957751	0.0270392	0.00361926	0.00355007	0.00402387	0	0.00865235	0.0309588	0.00314291	0.00860591	0.00535509	0.0161889
Cfap44	0.240469	0.122669	0.385357	0.156324	0.168344	0.0550552	0.287472	0.10778	0.396583	0.132038	0.179216	0.147333
Dlx1as	0.0364261	0.00689166	0.0674288	0.199887	0.0619729	0	0.0382216	0.0294522	0.078452	0.435505	0.073912	0.089701
Gldn	0.0253857	0.00651429	0.0585621	0.0332441	0.020039	0	0.0294958	0.0273054	0.0575052	0.0314479	0.022245	-0.00673057
Gm31135	0.0111635	0.00776254	0.0180617	0.0182511	0.010138	0	0.0217896	0.00291328	0.00978053	0.00519871	0.00269775	0.000662562
Fos	0.0956221	0.0548759	0.143371	0.0692085	0.0674201	0.196971	0.0677361	0.000480661	0.088946	0.0637961	0.0502387	0.193458
Gm42756	0	0.00467354	0.00353231	0.00286464	0.0029058	0	0.00271838	0.00299772	0.00220124	0.00615071	0.00506181	0.00793204
Pakap.1	2.8569	0.27945	1.27118	1.04259	1.30794	2.17615	2.3863	0.298605	1.19946	1.01011	1.19948	1.95764
Slc17a6	1.5086	1.30166	1.1029	0.923409	1.11798	1.36919	1.18305	1.24688	1.08241	0.904927	1.06067	1.30866
Msr1	0	0	0.000633902	0	0.0018716	0	0.000529332	0	0.000194661	0	4.7579e-06	0.00563379
Cwh43	0.162105	0	0.01411	0.00350339	0.0146326	0	0.144059	0.00347957	0.0246696	0.0055543	0.0166647	9.96934e-05
Gabbr2	8.17366	15.4325	3.00644	3.54225	3.15224	7.45356	7.53694	15.1431	2.7282	3.37197	3.18455	5.63655
Heg1	0.574742	0.0686923	0.0516277	0.0664549	0.0303135	0.360045	0.453115	0.0419387	0.039676	0.10082	0.0363261	0.485455
A830082K12Rik	1.59626	0.214956	0.645434	0.84052	0.826794	1.0548	1.3477	0.200682	0.693421	0.926837	0.788508	0.703756
Spp1	0.00382556	0.0385041	0.0082481	0.00987924	0.00727466	0	0.00429093	-0.000124904	0.00564088	0.00849176	0.00575685	-0.0371099
Catspere1	0.00463296	0	0.0072422	0.0145424	0.0316106	0	0.00420187	0.000173379	0.0167435	0.0085349	0.0394347	0.000383293
Rhbdl3	0.182962	0.255181	0.223098	0.403923	0.529757	0.358044	0.212636	0.292311	0.217305	0.32561	0.46477	0.442084
Dnaaf6b	0.000363736	0	0.00780738	0.00175171	0.000470347	0	0.000754567	7.17482e-07	0.00762954	0.00496382	-0.00192048	0.00409987
Ano5	0.703932	0.502632	0.459003	0.319101	0.497905	0.383908	0.559082	0.568282	0.417873	0.320333	0.454028	0.20444
Rab38	0.226529	0.210009	0.0146424	0.0639814	0.024258	0	0.168391	0.207622	0.0107023	0.0662567	0.0234705	-0.00110649
Ccl2	0	0	0	0	0	0	1.54497e-06	0	0	0	0	0
Gm7854	0.309545	0.427361	0.642108	0.598057	0.840285	1.13989	0.281561	0.357438	0.64637	0.500248	0.847995	0.760897
St8sia6	0.110498	0.0418853	0.295343	0.316264	0.41318	0	0.0883955	0.031757	0.247098	0.227704	0.310255	0.0501989
Emid1	0.0128527	0.16158	0.0442942	0.0139329	0.0208876	0	0.0245445	0.174389	0.03651	0.00903762	0.0207591	-0.00175238
Hmgcs2	0.000706097	0	0.000554506	0	0.000934482	0	0.000821213	0.00192868	0.000219437	-1.78042e-05	0.000503631	0.00625947
Tnfrsf11b	0.000886785	0	0.0164118	0.0116084	0.018291	0	0.00161361	0.00628482	0.0205928	0.0162043	0.0193643	-0.0215105
Gm15987	0.00163569	0	0.000579585	0.00231436	0.000882375	0	0.00240266	1.66566e-05	-0.000375877	0.00252648	-0.000612333	-0.000331264
Fmn1	0.884287	0.396929	0.79382	0.854483	0.769967	1.55069	0.827098	0.310842	0.627174	0.994341	0.73184	1.79486
Tnfaip8	0.00958146	0.0864392	0.015715	0.0023114	0.00424667	0	0.0117989	0.0538046	0.00325565	0.0151173	0.00832699	0.00646314
Elavl4	1.38228	2.75719	2.12431	1.87763	2.13351	6.75243	1.21362	2.52401	1.91164	1.87044	2.15708	5.36871
Pmfbp1	0.00507597	0.0953797	0.0531614	0.0617659	0.119021	0	0.00582182	0.0464603	0.0641964	0.0676778	0.0844329	-0.0470534
Rras2	0.42231	0.0759971	0.399619	0.287822	0.289297	0.606458	0.576882	0.0852798	0.397011	0.246135	0.294936	0.388804
Rassf9	0.00245518	0	0.00152774	0.00328952	0.00126196	0	0.000446069	-0.00745914	0.00167547	-2.42692e-06	0.00176994	0.000157737
Gm20063	0.111799	0.0723453	0.126392	0.26292	0.188285	0	0.121413	0.0273635	0.148435	0.225779	0.17685	0.00985178
Syne2	0.118698	0.506103	0.20436	0.170491	0.171949	0.543628	0.112518	0.661516	0.180252	0.148068	0.17328	0.286759
Rapgef5	1.54786	0.218478	1.31813	1.89492	1.43978	2.45008	1.97366	0.229205	1.29759	1.95668	1.58036	1.59798
D430041D05Rik	2.61553	0.632301	2.40409	2.09994	2.51445	3.81597	2.85976	0.369433	2.27649	1.94332	2.4133	3.29496
Osmr	0.0025895	0	0	0	0.00154286	0	0.00119722	0	0.000973298	9.8186e-05	0.00150062	0.0126872
Wwtr1	0.0984047	0.0478146	0.0189079	0.055141	0.0709581	0	0.0803799	0.00607381	0.020514	0.0565366	0.0617855	0.00675948
Gramd3	0.0668312	0.0550603	0.0123248	0.0142495	0.0138655	0	0.0555173	0.0106162	0.0148657	0.0304999	0.0131364	0.0299597
Elovl7	0.128094	0.117833	0.119303	0.16848	0.184505	0.65126	0.111587	0.112217	0.123892	0.20447	0.182404	0.414299
Iqgap3	0.000690424	0	0	0	0.000366488	0	5.18006e-05	0	-0.000538279	-0.000842779	8.17518e-05	0
Gm16083	0.583522	0.167557	1.34442	1.00883	1.17328	0.490261	0.576926	0.219471	1.29609	0.930233	1.07939	0.475026
Nckap1l	0.00372308	0	0.00710958	0	0.00518581	0	0.004624	6.31539e-05	0.00451003	-0.000859005	0.00451653	-0.000812752
Stk33	0.0384134	0.463565	0.315403	0.224807	0.158882	0.115513	0.0343408	0.367126	0.31936	0.225262	0.15551	0.163268
Chrdl1	0.0735843	0.0194616	0.0307689	0.0646922	0.0312178	0	0.0629418	0.0425801	0.0169866	0.0478914	0.011339	0.0159939
mt-Atp6	0.0737471	0.164744	0.171212	0.113558	0.117254	0	0.0628777	0.132402	0.126978	0.0683657	0.0897041	0.0119058
Gm36737	0.000672724	0	0	0.000685981	0.000879293	0	1.70347e-05	0.000451443	0.000284065	0.00152954	0.000970742	0
Brinp1	8.24903	4.47118	4.42918	4.56286	4.8157	2.13783	7.6376	3.95771	4.43362	4.12768	4.65831	2.03323
Mgmt	0.0151228	0	0.0518081	0.0772326	0.08489	0	0.0239158	0.00152657	0.048465	0.0596794	0.0937964	0.00110985
Slamf7	0	0	0	0	0	0	0.000276067	0	0	0	0.000617233	-6.94727e-06
Slc35f1	2.63501	2.0263	5.23028	5.38867	6.22802	7.2666	2.44184	1.72325	4.74771	5.26909	5.93014	5.19107
mt-Co2	0.105371	0.31006	0.269142	0.248856	0.208444	0	0.0906218	0.221085	0.164542	0.154227	0.155392	0.000595733
Gm12022	0.000948671	0.0323739	0.000986497	0	0.00112212	0	-0.000204719	0.0232568	0.00147676	0.000246291	0.000709748	0.0288109
Man2a1	1.16116	0.69373	0.849553	1.54171	1.02132	1.71347	0.918842	0.582464	0.875679	1.52701	0.964774	1.85292
Morc1	0.000914968	0	0.0090635	0.00317438	0.00504598	0	0.000934947	-0.000163697	0.00581315	0.00245291	0.00771614	-0.000723469
Tmem45a	0.000270261	0	0.00401036	0.00497025	0.000447329	0	-7.29154e-05	-0.000590396	0.00223254	-0.00106997	0.00137207	0
Actn2	0.122637	0.00317785	0.115995	0.210463	0.107191	0.10366	0.185185	0.00587627	0.115993	0.232156	0.0923525	0.0917076
Igsf5	0.0016496	0.0225347	0.00487406	0.00612937	0.00527482	0	0.000976953	0.00141251	0.00321306	0.00509565	0.00803377	2.24121e-05
Sfmbt2	0.281123	0.635235	0.770236	0.577146	0.756963	0.255175	0.264478	0.597128	0.750021	0.593476	0.687674	0.219079
Frem2	0.00226472	0.028516	0.0100262	0.00265739	0.0077885	0	0.00561765	0.00598252	0.00992167	0.00169244	0.0107677	-0.0257343
Fat2	0	0	0.000505823	0.000985331	0.000957719	0.867564	-0.000229903	-6.233e-05	0.00105304	0.00553539	0.00364391	0.458305
Zbtb16	0.470959	0.259075	0.260974	0.349311	0.270406	0.117216	0.721973	0.214207	0.243933	0.365204	0.271185	0.0968234
Lamb1	0.229726	0.0790145	0.114964	0.20458	0.0711439	0	0.231206	0.0501756	0.106227	0.188582	0.0603015	0.0269518
Unc93b1	0.00350405	0.0391027	0.00805854	0.00862146	0.00273743	0.113361	0.00301217	0.00385559	0.00405342	0.00202522	0.00722397	0.068968
Pltp	0.00683083	0.026329	0.0100091	0.00668612	0.00740431	0	0.00641464	-0.000709092	0.00807864	0.0174202	0.0067201	0.00628791
Tspan8	0	0	0.000563	0.00113607	0	0	-1.46193e-06	7.23787e-05	0.00075749	0	3.62303e-05	0.00338869
Trps1	6.4103	1.8961	1.82482	2.36368	1.70893	0.49191	5.50907	2.08592	1.62234	2.62843	1.5463	0.673896
Cobll1	0.211384	0.188893	0.0775366	0.141684	0.0864905	0.168416	0.255428	0.162336	0.0857848	0.167006	0.0816355	0.192197
Prox1	0.814971	0.287704	0.185959	0.125859	0.111505	0.260649	0.949281	0.277894	0.221634	0.218216	0.106167	0.274308
C230057M02Rik	0.134794	0.0279371	0.0833468	0.113272	0.0687216	0.239822	0.193691	0.0113294	0.093991	0.158183	0.0762789	0.234602
Gpr34	0.00506224	0.00729839	0.0116815	0.00398733	0.0071489	0	0.00995778	0.00392695	0.0104163	0.0018483	0.0112651	0.0103619
Shroom4	0.612407	0.123164	0.125766	0.138179	0.0981503	0	0.500515	0.0861179	0.110865	0.139835	0.0840538	0.0040307
Acvr1c	0.395037	0.146425	0.0797975	0.086398	0.0771016	0.0533527	0.360002	0.126759	0.102074	0.0731411	0.0718824	0.109705
Tnni3k	0.0111102	0	0.00642452	0.00679687	0.00446679	0	0.0149133	-7.70809e-05	0.00561135	0.00248279	0.00710263	0.00379351
Abtb3	1.66858	3.29418	1.78842	2.27486	1.85788	3.84611	1.31821	3.23793	1.52311	2.15894	1.67685	3.24771
Gm36723	0.00468243	0	0.00300397	0.0545079	0.021383	0	0.00298461	0.00248041	0.00241439	0.0310676	0.0173931	3.5398e-05
Tbx19	0	0	0.00327486	0	0.00102404	0	-9.84474e-06	0	0.00524682	-4.38733e-05	0.000764051	0
Rftn1	0.260322	0.117487	0.602973	0.707462	0.32044	0.910771	0.355041	0.178159	0.551354	0.703867	0.271876	0.731395
Ccdc172	0.00237057	0.00680311	0.00434814	0.00224323	0.00409776	0	0.00722094	2.74524e-05	0.00322014	-1.94365e-06	0.00183106	-5.5803e-05
Adamts1	0.0372847	0.00317785	0.0117981	0.0280984	0.0163223	0.136351	0.0349199	0.0116415	0.0201344	0.0299462	0.00921676	0.0522709
Gbp2b	0	0	0	0	0.000320327	0	0	0	-7.19022e-06	0.000621581	0.000306542	4.90187e-05
Unc13b	1.26028	2.44505	1.1766	1.50949	0.954893	0.504545	1.21075	2.3005	1.12404	1.29318	0.919205	0.440669
Or4f58	0.00134841	0	0	0	0	0	0.00144479	0	-0.000120138	-9.05864e-06	0.000245602	0
Ptprz1	2.98671	3.5202	2.54725	2.22683	1.93305	2.58988	2.51127	3.00903	2.39122	2.51122	1.88971	1.51567
Emcn	0.00174885	0.0179575	0.00214485	0.00256602	0.00442782	0	0.00627705	9.50795e-05	0.00274779	0.00901718	0.00481614	-0.00207787
C1qa	0.00416952	0	0.00966918	0.0120967	0.00524156	0	0.00419716	0.00442298	0.00758076	0.0130808	0.000298133	-0.00187613
Klhl29	2.7088	7.27865	3.55602	3.19993	3.48781	1.94302	2.78111	6.1514	3.18423	3.06086	3.24446	1.79908
Sox17	0	0	0	0	0.000282818	0	-3.21912e-06	0	0	0	0	0
Gm19299	0.00143363	0	0.00139856	0.00124255	0.00532356	0.0621604	0.00176247	0.00617142	0.00261013	0.00734931	0.00367482	0.0476251
Slc14a2	0.0853568	0.0466472	0.0597813	0.0304623	0.0513148	0.186481	0.0747451	0.0530408	0.0516847	0.0544289	0.0420188	0.112778
Frmpd3	0.411546	0.604145	1.33248	0.998249	1.22785	0.607903	0.415886	0.538209	1.25666	0.956234	1.13854	0.307371
Phactr1	4.70274	2.88772	6.40276	5.97464	5.45447	1.89272	7.01288	3.54275	6.49324	5.89476	5.12223	2.34057
A4galt	0.00386091	0	0.0129315	0	0.00196416	0	0.00404421	0.00215103	0.00755511	0.00346368	0.00217085	0.000462208
C030018K13Rik	0.000220356	0	0	0	0.00133865	0	0.000897627	0	0.000762002	-6.54731e-06	0.000198778	0
Cacng4	0.350488	0.94124	0.527782	0.313024	0.254318	0	0.30567	0.84629	0.492342	0.39114	0.255979	-0.0406933
Smad6	0.00135905	0.00863832	0.00421198	0.00263986	0.00191714	0	0.00218978	3.44459e-05	0.0042428	0.00624399	0.00346007	0.00586729
Fam135b	2.51329	0.417003	3.04512	2.65305	2.92613	6.61497	2.92595	0.542583	2.79641	2.50699	2.71399	4.95098
AU020206	0.000238739	0	0.00291139	0.00460867	0.0031033	0	0.00162827	0.000165528	0.00383025	0.00744599	0.00385002	0.00222219
Gjc1	0.27678	0.072119	0.0347408	0.0353834	0.0278719	0	0.192874	0.072035	0.0464159	0.0234572	0.0357293	0.0248348
Igsf21	0.417346	0.270088	0.349098	0.713051	0.370203	0.679152	0.413001	0.288976	0.328242	0.593756	0.348543	0.819035
Kcnj15	0.00077615	0	0	0	0	0	0.000493741	0	2.81379e-05	0	0	0
Gm15398	0.121045	0.186776	0.478366	0.494706	0.517202	0.284425	0.12288	0.133054	0.452613	0.455571	0.500389	0.0468451
Afap1l1	0.020188	0.0740845	0.0301368	0.0303216	0.0140092	0	0.0258625	0.12194	0.0247936	0.0352278	0.0153433	0.0549956
Adamts6	0.326483	0.155	0.682012	0.446759	0.563259	0.750326	0.271776	0.152969	0.591283	0.460285	0.485959	0.737163
B3glct	1.05635	0.329699	0.300954	0.688912	0.391314	0.113631	0.869786	0.266989	0.279197	0.547923	0.407262	0.202088
Fabp12	0.00357849	0	0.00219373	0.00683954	0.00228148	0	0.00134991	0.0058422	0.00117305	0.0051133	0.00182553	-0.000406181
Col22a1	0.00599047	0.00640168	0.0124064	0.0145215	0.0193116	0	0.00919178	0.0207694	0.018083	0.0067489	0.0183829	0.0113327
Gm13264	0.00251589	0	0.0119009	0.0123989	0.0114035	0	0.00159054	0.00209998	0.017373	0.00564936	0.0105464	-0.000917277
Selplg	0.00257496	0.0196045	0.00685535	0.0124367	0.00347223	0	0.00134384	0.00453735	0.00586468	0.0084754	0.00470203	0.000395065
Prrx2	0.00200511	0	0.00302512	0.00456543	0.000764383	0	0.00136503	0	0.00227746	4.2037e-05	0.00129462	0
Lrp2	0.0207131	0.0078863	0.0421118	0.00897956	0.0151128	0	0.0290974	0.00308655	0.0549253	0.00481781	0.0160548	0.00410612
Aox1	0.0145409	0.00616497	0.00678553	0.00797907	0.00672416	0.0939355	0.0174868	0.000829104	0.00582753	0.0137574	0.00369512	0.0404321
Necab3	0.236595	2.63899	0.212633	0.183526	0.262307	0	0.195722	2.17088	0.1811	0.196169	0.264518	0.0494611
Sidt1	0.717899	0.269535	1.05064	0.905681	0.966482	0.629541	0.936308	0.235545	0.950986	0.840035	0.87656	0.81426
Spats2l	1.02941	0.282743	1.54292	1.35995	1.48371	0.387104	0.972942	0.373667	1.62494	1.40658	1.43666	0.419969
Daam2	0.0193284	0.0760848	0.0480738	0.115271	0.0513948	0	0.0312835	0.0585991	0.0478313	0.13616	0.0463117	0.0525967
Cfap95	0.0126785	0.0190585	0.00992409	0.00564442	0.00743407	0	0.00876962	0.0208839	0.00712223	0.0031042	0.00481911	0
A830008E24Rik	0.000919778	0	0.00224093	0.0131512	0.00244671	0	0.000753827	0.00411278	0.00356553	0.00405242	0.000888068	0.00399371
Platr22	0.000661248	0	0.00102301	0	0.000822578	0	0.000661583	-1.94321e-05	0.000363782	0.00157626	0.00356237	-0.000179429
Arr3	0.00458601	0	0.000350761	0.00751957	0.00208854	0	0.0116383	-7.9705e-05	0.000599272	0.00549689	0.00194611	-4.49914e-05
Col16a1	0.0957861	0.81606	0.275228	0.28691	0.363729	0	0.0959066	0.597295	0.26701	0.274015	0.341441	0.0132878
Ifi204	0.00176733	0	0	0	0.000286842	0	0.000726024	0	0.000516658	-1.55702e-05	0.000776774	0
mt-Nd1	0.0828513	0.232863	0.238347	0.155329	0.146526	0.0999141	0.0682589	0.121054	0.174272	0.130197	0.118018	0.0750909
Gm40518	0	0	0.00291077	0.000902615	0.004253	0	0.000260958	0	0.00335811	-0.00011021	0.00249459	-5.7441e-06
Spink10	0.76916	0.44086	0.86317	0.660158	1.10377	0.946561	0.774888	0.406399	0.802672	0.752361	1.08267	0.685726
Gm34667	0.0173892	0	0.000656275	0	0	0	0.0270018	-3.61371e-05	0.00196235	-0.000196147	0.000872225	-3.97534e-05
Gm47957	0.000811853	0	0.00183509	0.000853364	0.000300317	0.113631	0.000398723	7.23638e-05	0.000540688	0.0031381	0.00056879	0.0851408
Nostrin	0.00436645	0	0.0199807	0.0171699	0.00918935	0	0.0100558	-0.000107898	0.0175516	0.00375413	0.00500956	0.018975
Lhx9	0.313134	1.65625	0.159138	0.181884	0.215557	0	0.267791	1.68932	0.158158	0.163922	0.171764	0.00223125
A330102I10Rik	1.02299	2.64632	1.09724	1.78886	1.9634	1.18434	0.929401	2.67774	1.13889	1.68322	1.86476	2.19699
Ccdc171	0.224982	0.710088	0.627468	0.387686	0.613422	1.01387	0.315417	0.690355	0.531381	0.405571	0.602706	0.795063
Ankrd55	0.28722	0.214272	1.07849	1.11177	1.32684	1.34746	0.261586	0.151962	0.994743	1.03508	1.22918	1.27126
Sipa1l1	1.68323	1.07223	1.9693	2.2169	1.89159	1.68874	2.30766	0.928072	1.84198	2.04694	1.79187	1.7952
Gm42705	0.00505762	0	0.001112	0.00666333	0.00518744	0.186481	0.00518541	0.000151014	0.00224083	0.00711371	0.00707588	0.111509
4930544I03Rik	0.0529101	0	0.00465925	0.00977466	0.00532678	0	0.0392813	0.0203468	0.00602717	0.0125445	0.00356189	0.000153164
Mpped2	1.14963	2.00531	1.8084	1.54693	1.61686	1.13256	1.15232	1.93328	1.6778	1.522	1.51661	1.02767
Tnfrsf11a	0.391146	0.605858	0.106613	0.100175	0.148279	0.525015	0.293789	0.48096	0.0944265	0.118592	0.141078	0.472693
Tmem196	0.219767	0.79826	0.899952	0.856919	0.815515	0.374189	0.234206	0.720159	0.875419	0.846437	0.802771	0.317145
Wipf1	0.106576	0.431826	0.082577	0.0609577	0.075983	0.0868116	0.0896564	0.54731	0.0990402	0.075892	0.0785296	0.302937
Rbms1	2.68352	2.34786	1.79729	2.52033	2.09671	3.00141	2.09925	2.08251	1.58849	2.22363	2.02061	2.60424
Sh3pxd2a	0.245921	0.21032	0.320418	0.389205	0.41664	1.82514	0.301465	0.244389	0.271986	0.386577	0.391935	1.29911
Gpr139	0.0112607	1.00849	0.176781	0.158572	0.219478	0	0.0148643	0.835424	0.159912	0.178022	0.194042	0.0145744
Kcna4	0.867927	0.165826	0.292874	0.207796	0.250281	0.407334	0.75077	0.230212	0.298012	0.241294	0.255137	0.361165
Gm10701	0.00318583	0	0.0173884	0.0174376	0.00991667	0	0.00789603	0.000313318	0.00598136	0.0224273	0.00865096	0.00539476
Armh4	0.233215	2.49233	0.472286	0.49746	0.540889	0.728723	0.2301	2.37416	0.386455	0.446032	0.483656	0.69247
Dpy19l2	0.0234793	0	0.0735591	0.0455838	0.0349393	0	0.0255079	0.00179855	0.0701095	0.0337187	0.0382065	-0.00263527
Gm50397	0.00693907	0	0.00455458	0	0.000813578	0	0.00635328	-0.000172881	0.00105703	0.00259039	0.00308882	0
Serpine2	0.373095	0.211712	0.503344	0.455441	0.523936	0	0.347739	0.159489	0.46343	0.482518	0.544682	-0.0342268
Grik4	1.28339	1.64602	1.95679	1.48056	1.83582	1.37303	1.61977	1.38529	1.82277	1.27084	1.72999	1.08747
Mgl2	0.000413569	0	0.000500537	0	0.000178506	0	-0.00019927	-2.86724e-05	-0.000199778	0	-5.17284e-05	1.19485e-05
Sema6d	3.07736	10.0174	6.91417	5.27669	5.93636	10.9848	2.80198	9.35107	6.03689	5.70541	5.76536	8.18211
Gm53240	0.057997	0	0.000911541	0	0.00136736	0	0.0476733	-2.34221e-05	0.00517265	0.00209652	0.00351302	0
mt-Co1	0.183412	0.50232	0.427693	0.375275	0.318925	0	0.182322	0.434866	0.351049	0.348078	0.264578	0.0948466
Dnajc5b	0.00878132	0.0271546	0.00717679	0.00739343	0.0100511	0	0.0107709	0.0198296	0.00799673	0.00642416	0.00591062	0.00448939
Samsn1	0.00523688	0	0.00465035	0.00788724	0.00267741	0	0.0103829	0.000104397	0.00277897	0.00654938	0.0030579	-0.0145055
Tiam1	1.4123	0.484976	1.33545	1.19405	1.20376	1.3102	1.81772	0.51448	1.27824	1.25139	1.20125	1.29648
Gm35835	0.0867228	0.0160183	0.135291	0.184152	0.231662	0.0965545	0.103879	0.0206651	0.130776	0.201106	0.201488	0.0827242
Sncaip	1.4997	0.238166	1.25698	1.76153	1.47231	1.19231	1.23878	0.190402	1.1138	1.65991	1.4007	1.14666
Hap1	0.609682	0.585249	1.64193	0.78824	0.75633	0.265644	0.787192	0.602525	1.7036	0.737998	0.741437	0.228162
Mx2	0.00364722	0.0059569	0.00767029	0.00775102	0.0108752	0	0.0037219	0.00819388	0.00775809	0.0180542	0.00449147	0.0109974
Atp8b1	0.0726833	0.029472	0.0637932	0.0276778	0.0278926	0.124321	0.0899421	0.0109011	0.0825439	0.0382025	0.0263628	0.134406
Ednra	0.0412027	0.0492273	0.0241421	0.0100563	0.0241108	0	0.047716	0.0492595	0.023568	0.0223295	0.0224096	-0.000336312
Rnf112	1.62167	0.226335	0.558245	0.393757	0.46753	0.252586	1.48125	0.240387	0.50445	0.341907	0.415788	0.196953
Clrn1	0.0718321	0.00301306	0.0118997	0.0212665	0.00919265	0.0718092	0.071698	0.00463379	0.0131002	0.0423648	0.00924586	0.0219708
Fshr	0.0143342	0	0.0118409	0.00316435	0.00482031	0	0.0138301	0.0106729	0.0137479	0.00324994	0.00436537	0.0188145
Rnls	0.169782	0.39253	0.265935	0.193789	0.238872	0.314781	0.155016	0.274462	0.24423	0.208334	0.216842	0.337793
Sst	0.0235839	0.0658584	0.118318	0.121213	0.0692181	0.115513	0.0259337	0.0549508	0.0648522	0.121121	0.0540343	0.0446935
Nup62cl	0.000884838	0	0.00776245	0	0	0	0.00174072	-4.75098e-05	0.0121003	0.000245815	0.000697972	0
Sh3rf2	0.0103625	0	0.000999701	0	0.000238609	0	0.00533679	0.00310547	0.00350925	-0.000622139	-0.00330697	0.0028634
Arhgap25	0.00381308	0	0	0.0025695	0.00135885	0	0.00521326	-5.94423e-05	0.000702523	0.00190178	0.000446376	0.000351883
Dnah5	0.0779007	0.0250199	0.129036	0.0397851	0.0355194	0	0.1137	0.0396263	0.133099	0.0670461	0.0291683	0.000551425
Ppargc1a	0.981814	0.256112	0.474309	0.899885	0.901838	0.421902	0.905488	0.253958	0.45691	0.862962	0.779598	0.57901
Ubash3b	0.174356	0.362289	0.570893	1.12038	0.876809	1.46684	0.241927	0.45134	0.514985	1.18508	0.7634	1.632
Cd79b	0	0	0	0	0	0	0.000309688	0	0	0	-0.000154603	0
En1	0.00159801	0	0.0763161	0.00288523	0.0178937	0	0.00175871	0.000779782	0.0383347	0.00873037	0.017543	0.000356635
A930006I01Rik	0	0	0	0	0.000223429	0	8.08564e-06	3.92284e-05	-8.07099e-07	1.91037e-05	0.00120345	0
Ccnd2	0.272837	0.0196042	0.156582	0.204583	0.157497	0.433984	0.381132	0.0135392	0.178408	0.242581	0.13818	0.219663
Gm14015	0.00170601	0	0.017141	0.0031463	0.00766054	0	0.00263215	0.00177282	0.00782366	0.00422854	0.00943889	0.00898945
4933406B17Rik	0.00264478	0	0.00949259	0	0.000393198	0	0.00171706	0	0.0101114	0.000293986	0.00269977	0
Sox10	0.0128275	0.0338692	0.00711768	0.00517031	0.00605312	0	0.0111588	0.0320229	0.00598593	0.017712	0.0134035	0.0332006
P2ry6	0.00281079	0	0	0	0	0	0.0029819	-2.27052e-05	-4.39834e-08	0.000123792	-6.85681e-06	0
Gm47757	0.00901048	0.00339173	0.0467415	0.213539	0.0659962	0	0.00246486	0.00992538	0.0468241	0.212022	0.0713336	-0.0012235
Kcnb2	6.86508	6.54989	11.5466	10.0406	10.0723	4.88452	7.0658	6.78941	11.0945	9.34044	10.1259	3.31932
Hnf4g	0.0153446	0.00339173	0.0274414	0.0330739	0.028174	0	0.0122827	0.00361187	0.0390597	0.0140653	0.0227541	0.0543801
G630055G22Rik	0.00593717	0	0.00192362	0.000986003	0.000705854	0	0.00324003	2.6946e-05	0.00316476	0.0011206	-0.000344521	-0.0126091
Slc38a2	0.57704	1.09704	0.871848	0.851555	0.928195	1.29112	0.552759	1.23281	0.932241	0.774224	0.867181	1.05715
Ccdc148	1.19514	0.888266	1.47873	0.793237	0.782493	0.13397	1.28304	0.710804	1.42709	0.895273	0.765988	0.297841
Acvr2a	1.44617	0.895738	1.16675	1.03562	0.996984	0.966812	1.80632	1.01518	1.0368	0.973865	0.917493	1.03804
Lcp2	0.00575084	0	0.0363054	0.0109637	0.00864321	0	0.00812487	0.00467048	0.028143	0.00497238	0.0101987	-9.89552e-06
Grap2	0	0	0.00342525	0.00488553	0.00273195	0	-0.000185512	-0.00465348	0.00134846	0.00033449	0.00521601	-0.00539441
Fhod3	1.77821	2.23552	2.05558	2.67538	2.60179	3.25228	1.57369	2.03203	1.97594	2.32643	2.44935	3.76854
Gata3	0.00404807	0.0264761	0.0853422	0.176455	0.158555	0	0.00431043	0.0277753	0.0961141	0.154783	0.157918	0.0046477
Cav1	0.00356557	0.0143528	0.00193305	0.00921738	0.00597498	0	0.00756965	0.0240973	0.00259314	0.0114991	0.00712475	0.00637512
Ift57	1.24019	0.404624	0.480782	0.336346	0.362494	0.473332	1.04476	0.471384	0.425119	0.379143	0.369411	0.309265
Sphk1	0.0055814	0.0279749	0.000599973	0.00432559	0.0040235	0	0.00300432	0.0239779	0.00054155	0.00585509	0.00198566	-0.0311698
Lyve1	0.00173094	0	0	0	0	0	0.002146	0	-0.00113074	0	0.000140358	0
Cttnbp2	11.0338	5.66095	2.71827	4.54182	3.40489	4.70376	9.85767	5.03427	2.66012	3.91705	3.2088	5.03715
Gm56511	0.00368862	0	0.00124869	0	0.00246357	0	0.00307842	1.37388e-05	0.00204287	-0.000233976	0.000879457	0.000269584
Galnt9	0.802321	0.0387963	0.320857	0.360551	0.381338	0.656911	0.702637	0.0262392	0.291684	0.357635	0.375474	0.851058
Gm26652	0.638073	0.196381	0.274595	0.205132	0.249083	0.22133	0.719189	0.149565	0.235416	0.19505	0.202642	0.129612
Gabra1	1.0033	0.362052	1.21466	1.25002	1.55278	0.508971	0.953304	0.307893	1.22592	1.20362	1.49028	0.480775
4933406J09Rik	0.000269854	0.0235483	0.00160378	0	0.00120099	0.124321	0.000855467	0.017185	0.00130637	0.00147149	0.00225824	0.0099717
Gm33474	0	0	0.00287414	0.00269132	0.000609896	0	-1.11688e-06	9.21159e-06	0.00433024	0.00222146	0.00167651	1.15086e-05
Cdc14a	0.02196	2.29381	0.0511934	0.0386809	0.0439428	0	0.0306408	2.21667	0.0555442	0.0505117	0.0395941	0.134635
Six3os1	0.00286211	0.0123952	0.0342361	0.0339318	0.0453979	0	0.00284487	0.0115364	0.0359658	0.0195558	0.0459663	4.85146e-05
Bin2	0	0	0.00132233	0	0.000728327	0	0.000195449	-3.8668e-05	-0.00015931	3.74459e-05	0.000657434	1.57828e-05
Npas4	0.0860734	0.046554	0.0906894	0.0337913	0.0602615	0	0.0830897	0.0251616	0.071134	0.0614656	0.0444618	0.00918489
Arhgef38	0.00104961	0	0.00645188	0.00684077	0.0100551	0	0.00447893	0.00302229	0.0103999	0.00660767	0.0096758	0.000426306
Edn1	0	0	0.00118699	0.00776255	0.00384609	0	0.00101124	0.00495856	0.000764568	0.0107361	0.00460793	-0.000200009
St3gal1	0.213797	0.616343	0.135294	0.110395	0.129746	0.213545	0.232197	0.695648	0.0902052	0.147747	0.134145	0.403918
Baiap2l1	0.040078	0.0498977	0.0308902	0.0272169	0.0217255	0	0.0376677	0.0573569	0.0266444	0.020696	0.0130542	0.0445827
Gm31115	0.0148404	0	0.00209262	0.00418027	0.00260219	0	0.0132211	-0.000417044	0.000463854	0.00569815	0.00249219	0
Trim59	0.0379422	0.0424021	0.045791	0.053391	0.038412	0	0.036155	0.0448811	0.0419868	0.0388823	0.0476368	0.102907
Mgll	0.804062	0.405706	0.276116	0.782158	0.377482	0.187707	0.670062	0.382301	0.291139	0.694411	0.386287	0.261426
Clvs1	3.76673	1.39118	2.39642	1.93056	2.27127	3.64368	3.20562	1.37036	2.18124	2.08066	2.11399	2.8006
Plcb1	4.56983	1.60265	6.40055	9.39749	6.79534	2.80531	6.15252	1.42124	5.84924	8.3917	6.20486	2.34918
Onecut2	0.326506	0.0682905	0.188089	0.19632	0.312525	0.126864	0.293988	0.0498632	0.184747	0.225815	0.279734	0.213346
Stra6	0.00918768	0.00853439	0.00057425	0.00218489	0	0	0.0152238	0.00314251	-0.000299077	-0.000186925	0.00106914	0
Nlrc5	0.00156771	0	0.0081334	0.00555097	0.00480278	0	0.00229982	0.00766201	0.00975523	0.0107402	0.00304503	4.48622e-06
Hydin	0.0338237	0.0440259	0.0958277	0.0257633	0.0435082	0	0.0277169	0.0160054	0.0931758	0.0366161	0.0471929	0.0078194
Homer1	0.890792	0.381962	0.723565	0.690905	0.749785	2.01191	1.06779	0.326922	0.728644	0.729476	0.659925	1.62558
C330020E22Rik	0	0	0	0.00518324	0.000245525	0	0.000369924	0	0.000768978	-0.000138767	0.00115026	0
Cc2d2b	0.0566102	0.0365957	0.0129206	0.012739	0.00537987	0	0.0716869	0.0771879	0.00688711	0.0074631	0.00347381	0.0172053
Gfral	0.00406559	0	0.0126831	0.00229217	0.00417228	0	0.00218292	-5.27444e-05	0.0142882	0.00169335	0.00534177	0.00364966
Gm50323	0.00628666	0	0.00968754	0.00580895	0.00604242	0	0.0083484	0.000356568	0.0146847	0.00615269	0.00672935	0.0196853
Gm32592	0.0040407	0	0.00361194	0.00928056	0.00369069	0	0.00203364	0.000104046	0.00257011	-0.000192088	0.00359317	-0.000172787
Clec2d	0.00862335	0.0185204	0.00183225	0.00549968	0.00728601	0	0.00673418	5.80737e-06	0.0011624	0.00240158	0.00350551	0.0248054
Greb1l	0.837271	1.45531	1.26848	1.15675	0.983475	0.971204	0.896502	1.27214	1.01066	1.35803	0.9048	0.705065
Rcsd1	0.109402	0.0136613	0.00321409	0.00756508	0.00475881	0	0.0879706	0.00229158	0.000909279	0.0127866	0.00549762	0.048101
Mdga1	0.120681	0.50687	0.252884	0.228617	0.237963	1.27672	0.18663	0.477604	0.276225	0.205373	0.23358	0.601394
Gm5089	0.141401	1.33695	0.0803983	0.0723486	0.0558397	0.373278	0.120112	1.23725	0.0523385	0.0818837	0.0534972	0.323327
Myo1d	0.337636	0.221142	0.472942	0.31629	0.361133	0.316903	0.372014	0.21261	0.467852	0.300699	0.362876	0.261223
Ttc29	0.00893745	0.0090741	0.0126869	0.00736211	0.00786576	0	0.0131469	2.94208e-05	0.00892434	0.0122936	0.00548795	0
Npas3	1.98144	1.49994	5.30861	5.72462	10.1445	0.292914	2.2724	1.14337	4.74597	5.55211	9.68773	1.10107
Zfp423	1.28152	0.254176	0.821244	0.802138	0.874903	0.801197	1.14205	0.223398	0.788097	0.669556	0.793437	0.59068
Scart2	0	0	0.000318056	0	0	0	0.000708302	-3.83687e-05	0.00166395	0.000170556	0.00128206	0.00799681
Tmem63a	0.0225843	0.0305816	0.0133868	0.0190301	0.0152172	0	0.0185759	0.0281234	0.0106022	0.0186936	0.0158845	0.0649446
Fam184b	0.260517	0.0736896	0.363437	0.5876	0.477272	0.744838	0.24977	0.112149	0.336358	0.55355	0.441224	0.49317
Rab3c	5.52944	1.22829	5.38795	5.63861	4.81258	1.39894	4.77691	0.93847	5.16636	5.36618	4.29992	1.48224
Cyp2j12	0.00922621	0.0161022	0.0065699	0.00735775	0.00354496	0	0.0100952	0.00664833	0.00214952	0.012162	0.00652799	0.0198292
Car10	9.44428	25.8053	9.71644	8.85883	11.8939	4.49285	9.76559	23.5074	8.96145	7.43984	11.2044	5.2818
Myo5c	0.213007	0	0.0128244	0.00366672	0.00969002	0.267005	0.178594	0.00486762	0.0143322	0.0175695	0.00910248	0.318923
4930556G01Rik	0.00644078	0	0.00173198	0.00431421	0.00434022	0	0.00374596	-0.00544185	0.0013133	0.00386705	0.00324923	-0.000696378
Tprkb	0.164726	0.214254	0.254772	0.244389	0.190271	0.320357	0.182491	0.186753	0.234188	0.26099	0.200383	0.243064
Msrb3	0.659109	0.0497705	0.170451	0.178537	0.327253	0.572222	0.531351	0.0650791	0.155986	0.206405	0.324719	0.889167
Slc5a11	0.00474856	0.0439756	0.014621	0.00585567	0.00234955	0	0.00617216	0.0541001	0.0158229	0.0041654	0.00267696	-0.00316931
Rapgef4	2.67878	8.26825	3.83107	3.55006	3.7952	3.84695	3.16758	9.10349	3.54102	3.37046	3.41994	5.24135
1700030F04Rik	0.0349519	0	0.0182702	0.00314244	0.0050659	0	0.0239553	-7.18607e-05	0.0310279	0.00419377	0.00230795	0.00576686
[truncated: 27,453 more rows]
