# Supplementary material for: Preclinical studies and transcriptome analysis in a model of Parkinson’s disease with dopaminergic ZNF746 expression
Source: Mol Neurodegener. 2025 Feb 28;20:24. doi: 10.1186/s13024-025-00814-3 (PMC11871723; doi:10.1186/s13024-025-00814-3)
Supplement: Supplementary file 2 — Additional file 2. Supplementary table 1. Differentially expressed genes (DEGs) associated with functional annotation and mitochondrial dysfunction. List of mitochondrial dysfunction-associated genes for bubble plot DAVID functional annotation in PARIS Tg, related to Fig. 6D. Supplementary table 2. Differentially expressed genes (DEGs; more than 2× fold alteration) in the midbrains of PARIS Tg mice. List of 2× fold DEGs PARIS-driven transcriptomic alterations in the midbrains of Tg mice, related to Supplementary fig 5B. Supplementary table 3. Cell type proportion. Proportions of each cell type cluster, including major cell types and their subpopulation of neurons, astrocytes, and microglia. Supplementary table 4. Neuron DEG log2FC. List of DEGs in neurons. (Filtration using log2FC >|0.2|) Supplementary table 5. Neuron subpopulation gene expression level. Supplementary table 6. Neuron subpopulation DEG log2FC. List of DEGs in subpopulation of neurons. (Filtration using log2FC; glutamatergic >|0.3|, cholinergic >|0.2|, dopaminergic >|0.12|, GABAergic >|0.2|, and serotonergic >|0.11|). Supplementary table 7. Neuron subpopulation GO ontology. Supplementary table 8. Dopaminergic neuron KEGG analysis. Supplementary table 9. Astrocyte subpopulation DEG log2FC. List of DEGs in subpopulation of astrocytes. (Filtration using log2FC; a0>|0.25|, a1>|0.4|, a2>|0.4|, a3>|0.25|, a4>|0.35|, a5>|0.55|, and a6>|0.4|). Supplementary table 10. Astrocyte subpopulation GO ontology. Supplementary table 11. Microglia subpopulation DEG log2FC. List of DEGs in subpopulation of microglia. (Filtration using log2FC; m0>|0.25|, m1>|0.3|, m2>|0.25|, m3>|0.25|, m4>|0.45|, and m5>|0.85|). Supplementary table 12. Microglia subpopulation GO ontology. Supplementary table 13. Information on number of male and female mice used in each experimental group. [file 13024_2025_814_MOESM2_ESM.zip › Supplementary Table 6. Neuron subpopulation DEG log2FC.xlsx]

## Sheet: Glutamatergic
	p_val	avg_log2FC	pct.1	pct.2	p_val_adj
Xist	3.19213e-104	0.748649	0.328	0	9.34177e-100
Dscaml1	1.98774e-87	0.491778	0.853	0.328	5.81712e-83
Dpyd	1.47667e-82	0.571229	0.922	0.447	4.32147e-78
Dock10	5.54546e-73	0.440512	0.834	0.306	1.62288e-68
Nkain3	1.65994e-69	0.405793	0.866	0.369	4.85782e-65
Ryr2	1.62209e-64	0.462253	0.909	0.466	4.74706e-60
Slc44a5	1.71643e-56	0.318162	0.771	0.288	5.02313e-52
Prkca	8.8661e-56	0.333544	0.866	0.399	2.59467e-51
Zeb2	1.89031e-48	0.438648	0.776	0.291	5.532e-44
Dab1	6.2801e-37	0.549075	0.907	0.595	1.83787e-32
Alcam	5.10934e-35	0.332256	0.795	0.351	1.49525e-30
Cacna1e	5.52676e-35	0.452464	0.891	0.591	1.61741e-30
Sash1	2.2135e-33	-0.306597	0.715	0.657	6.47782e-29
Caln1	1.61972e-32	0.352513	0.784	0.356	4.7401e-28
Mctp2	1.15681e-31	-0.342292	0.617	0.568	3.3854e-27
Trpm3	1.6174e-31	0.641034	0.918	0.63	4.73332e-27
Ptprk	1.66714e-31	0.305259	0.768	0.319	4.87888e-27
Samd5	6.5345e-31	-0.355129	0.785	0.811	1.91232e-26
Phactr1	2.72963e-30	0.490665	0.802	0.437	7.98826e-26
Vav3	1.25627e-29	-0.38721	0.861	0.822	3.67648e-25
St6galnac3	1.60432e-29	0.315943	0.803	0.409	4.69503e-25
Kcnc2	7.76784e-29	-0.342339	0.876	0.877	2.27326e-24
Inpp4b	1.02138e-28	-0.34086	0.85	0.85	2.98907e-24
Ptpn4	4.48957e-27	-0.324106	0.942	0.917	1.31387e-22
Dgkb	8.83809e-27	0.385173	0.859	0.536	2.58647e-22
Nfib	9.74584e-27	0.498284	0.784	0.417	2.85212e-22
Dock4	1.33941e-26	0.386669	0.902	0.684	3.91979e-22
Ntrk3	2.49974e-26	0.461756	0.806	0.474	7.31549e-22
Sh3d19	4.11038e-26	-0.332423	0.883	0.84	1.2029e-21
Tcf4	1.1381e-25	0.356012	0.936	0.77	3.33066e-21
Rfx3	1.27553e-25	0.525803	0.964	0.722	3.73283e-21
Atp8a1	1.43343e-25	0.306688	0.835	0.49	4.19494e-21
Mctp1	2.2639e-25	0.326636	0.815	0.449	6.62529e-21
Zfp804a	5.2884e-25	-0.345747	0.972	0.941	1.54765e-20
Hdac9	7.94401e-25	-0.300002	0.982	0.968	2.32481e-20
Nebl	1.1946e-24	0.312084	0.861	0.573	3.49599e-20
Plcb1	1.33378e-24	0.360817	0.873	0.618	3.90331e-20
Cwc22	4.39861e-24	-0.546225	0.88	0.426	1.28725e-19
Lef1	6.22258e-24	-0.387041	0.696	0.671	1.82104e-19
Glis3	1.47279e-22	0.590882	0.554	0.085	4.31013e-18
Ntng1	2.12116e-22	-0.321179	0.901	0.879	6.20758e-18
Cit	3.80049e-22	-0.303564	0.916	0.861	1.11221e-17
Grm1	3.89535e-22	-0.309024	0.96	0.95	1.13997e-17
Cadm1	5.35753e-22	0.337666	0.981	0.861	1.56788e-17
Zmat4	1.04149e-21	-0.301081	0.924	0.883	3.04791e-17
Zbtb20	5.10041e-21	0.502368	0.95	0.729	1.49264e-16
5730522E02Rik	1.5184e-20	0.302324	0.863	0.583	4.44359e-16
Gria1	7.37891e-19	0.3334	0.966	0.869	2.15944e-14
Synpo2	9.71555e-19	-0.361444	0.844	0.739	2.84326e-14
Lhfp	1.31003e-18	-0.321552	0.799	0.684	3.83379e-14
Tafa2	1.81162e-18	0.329351	0.954	0.739	5.3017e-14
Plcb4	5.60979e-18	-0.335522	0.901	0.775	1.64171e-13
Sipa1l1	8.93482e-18	0.30184	0.812	0.527	2.61478e-13
Gabrg3	9.10482e-18	-0.334056	0.878	0.781	2.66453e-13
Plekhg1	2.50464e-17	-0.382828	0.831	0.696	7.32983e-13
Slit3	1.9947e-16	0.313694	0.984	0.942	5.8375e-12
Adarb2	6.65896e-15	-0.396424	0.889	0.767	1.94874e-10
Grik1	7.43327e-15	-0.392898	0.866	0.704	2.17535e-10
Sorcs1	1.16853e-14	-0.333642	0.815	0.66	3.41971e-10
Tafa1	1.6251e-14	0.43909	0.819	0.54	4.75586e-10
Zfpm2	1.75178e-14	0.467707	0.753	0.4	5.1266e-10
Ano3	3.07496e-14	0.357614	0.708	0.31	8.99887e-10
6530403H02Rik	4.34635e-13	0.356752	0.495	0.169	1.27196e-08
Dgkg	1.25155e-12	0.357894	0.729	0.375	3.66268e-08
Tenm2	2.04412e-12	0.361902	0.993	0.972	5.98211e-08
Dlgap2	3.68181e-12	0.598679	0.716	0.389	1.07748e-07
Itga8	4.81611e-11	0.385667	0.591	0.25	1.40943e-06
Ncam2	6.92922e-10	0.325659	0.919	0.801	2.02783e-05
Pde1a	8.39572e-08	0.32562	0.705	0.342	0.00245701
Cdh9	3.63298e-05	0.384917	0.609	0.235	1
Fign	0.0231683	-0.303763	0.87	0.618	1
Synpr	0.0283046	0.413216	0.529	0.201	1

## Sheet: Cholinergic
	p_val	avg_log2FC	pct.1	pct.2	p_val_adj
Nhsl1	1.7487e-32	-0.201055	0.677	0.056	5.11758e-28
Plpp3	2.16952e-26	-0.205987	0.849	0.132	6.3491e-22
Gm6145	5.71602e-25	-0.219405	0.639	0.049	1.67279e-20
Fam149a	9.15366e-25	-0.214618	0.321	0.203	2.67882e-20
Lpar1	2.03008e-24	0.226091	0.895	0.211	5.94102e-20
Fastkd1	2.00296e-20	-0.208529	0.348	0.199	5.86165e-16
Atp10a	2.90575e-20	-0.3541	0.372	0.267	8.50368e-16
Gcn1	2.92045e-20	-0.210085	0.356	0.218	8.54669e-16
Mark4	1.20757e-18	-0.288974	0.396	0.308	3.53396e-14
Fmr1	1.18904e-17	-0.243721	0.415	0.342	3.47973e-13
Sparcl1	4.41219e-16	-0.27303	0.38	0.207	1.29123e-11
Gpc5	1.58697e-15	-0.267586	0.784	0.143	4.64426e-11
Zfp800	1.87671e-14	-0.206896	0.431	0.308	5.49219e-10
Syt11	2.40722e-14	-0.233418	0.429	0.305	7.04473e-10
Mia3	1.77629e-13	-0.217231	0.447	0.353	5.19832e-09
Nae1	8.91399e-13	-0.257365	0.458	0.35	2.60868e-08
Pitpnc1	2.0078e-11	-0.390924	0.846	0.252	5.87582e-07
Lrp1	2.31808e-11	-0.25269	0.485	0.357	6.78386e-07
Tmem164	5.09507e-11	-0.230237	0.458	0.308	1.49107e-06
Cbx3	1.07553e-10	-0.30162	0.507	0.387	3.14753e-06
Slc23a2	1.82378e-10	-0.248884	0.507	0.383	5.3373e-06
Zswim8	2.14728e-09	-0.266339	0.485	0.297	6.28403e-05
Hivep1	2.88988e-09	-0.266767	0.528	0.387	8.45723e-05
Gm20754	4.03209e-09	0.23923	0.369	0.117	0.000117999
Stxbp4	1.52474e-08	0.215148	0.903	0.41	0.000446214
Klhl24	1.74508e-08	-0.201743	0.509	0.346	0.000510699
Calcrl	7.13534e-08	-0.279898	0.491	0.301	0.00208816
Bcas1	1.07909e-07	0.210528	0.226	0.023	0.00315795
Kcnq5	1.35291e-07	0.336862	0.919	0.455	0.00395929
Nop58	1.62318e-07	-0.204524	0.474	0.226	0.00475025
Fam168a	1.68959e-07	-0.257153	0.539	0.383	0.00494459
Etl4	1.80877e-07	0.364412	0.728	0.173	0.00529337
Dlgap2	1.85256e-07	0.266685	0.876	0.391	0.00542153
Nck2	3.95638e-07	-0.203851	0.58	0.496	0.0115783
Pdzd4	4.28461e-07	-0.206692	0.553	0.402	0.0125389
Tpd52	4.84021e-07	-0.220868	0.518	0.32	0.0141649
Vwa5b1	5.1487e-07	0.200929	0.534	0.086	0.0150677
Gpbp1	8.50273e-07	-0.213627	0.553	0.391	0.0248832
Cubn	1.20498e-06	-0.214437	0.722	0.173	0.0352636
Rorb	2.38019e-06	-0.265346	0.706	0.154	0.0696564
Ryr3	1.42089e-05	0.213013	0.946	0.579	0.415823
Nsa2	1.87444e-05	-0.237026	0.636	0.496	0.548555
Pds5a	2.27144e-05	-0.205346	0.628	0.489	0.664736
Tmcc1	2.73622e-05	-0.306475	0.865	0.853	0.800754
Pde10a	4.34743e-05	-0.257469	0.596	0.511	1
Gramd1b	5.87191e-05	-0.246271	0.59	0.383	1
Susd4	6.78775e-05	0.284911	0.989	0.748	1
Megf11	7.14853e-05	-0.219291	0.488	0.188	1
Rsrc2	0.000104026	-0.239299	0.663	0.523	1
Adgrl2	0.000112215	-0.241091	0.482	0.169	1
Tcf12	0.000123264	-0.301742	0.836	0.782	1
Rab3c	0.000163257	-0.20102	0.558	0.342	1
Arglu1	0.000208694	-0.251046	0.916	0.876	1
Map3k3	0.000231639	-0.213086	0.636	0.455	1
Sgsm2	0.000234123	-0.219373	0.598	0.368	1
Pikfyve	0.000279311	-0.227503	0.598	0.376	1
Catspere2	0.000295856	0.217287	0.685	0.192	1
Clasp1	0.000356081	-0.284703	0.76	0.673	1
Sv2b	0.000532369	-0.261652	0.906	0.812	1
Stox2	0.000785601	-0.264282	0.83	0.741	1
Golm2	0.000883192	-0.240594	0.846	0.748	1
Ssh2	0.00231765	-0.213498	0.879	0.771	1
Lims1	0.00247174	-0.236852	0.658	0.444	1
Ptpra	0.00269206	-0.204422	0.698	0.511	1
Iqsec1	0.00320272	-0.248274	0.83	0.707	1
Kif2a	0.00376186	-0.216179	0.806	0.718	1
Tlcd4	0.00378733	-0.207024	0.728	0.583	1
Cpsf6	0.00397601	-0.218495	0.795	0.699	1
Fto	0.00441445	-0.200774	0.852	0.752	1
Arhgap5	0.00442409	-0.242734	0.763	0.602	1
Cdh18	0.00475755	0.263758	0.706	0.248	1
Phf21a	0.00559487	-0.251352	0.774	0.639	1
Jarid2	0.00586286	-0.201539	0.701	0.53	1
Ptchd4	0.00643423	0.208845	0.798	0.436	1
Celf1	0.00778741	-0.222899	0.779	0.632	1
Afdn	0.00846113	-0.245361	0.9	0.797	1
Grm3	0.00958515	-0.245274	0.822	0.756	1
Rtn4	0.0106587	-0.202242	0.86	0.714	1
Lrrtm4	0.0107377	0.452361	0.881	0.538	1
Map3k2	0.0116551	-0.268291	0.728	0.541	1
Acaca	0.0126561	-0.251286	0.849	0.767	1
Dync1i1	0.0148834	-0.287227	0.822	0.718	1
Cop1	0.0153469	-0.237292	0.801	0.609	1
Zfyve9	0.0210244	0.210763	0.946	0.722	1
Adarb2	0.0217392	-0.268455	0.695	0.553	1
Gm1976	0.0225503	-0.243295	0.695	0.459	1
Xist	0.0235804	0.851261	0.45	0.004	1
Epha5	0.0245635	-0.26591	0.814	0.718	1
Gfra1	0.0250068	-0.222569	0.895	0.805	1
Oxr1	0.0257	0.250437	0.984	0.906	1
Naaladl2	0.0295349	0.206985	0.957	0.865	1
Kdm4c	0.0313079	-0.226957	0.86	0.688	1
Cwc22	0.0327403	-0.395094	0.765	0.323	1
Otud7a	0.038862	-0.201583	0.825	0.692	1
Mef2a	0.0475718	-0.203039	0.849	0.722	1
D430041D05Rik	0.0518421	-0.253329	0.585	0.252	1
Zmym2	0.0522265	-0.206778	0.792	0.617	1
Grid1	0.0675496	-0.251843	0.814	0.711	1
Csmd1	0.0709093	0.215128	0.995	0.857	1
Pias1	0.117751	-0.213486	0.725	0.451	1
Sox6	0.133033	-0.228058	0.841	0.695	1
Sbf2	0.133103	-0.201723	0.911	0.752	1
Cftr	0.134462	-0.217494	0.701	0.432	1
Klhl29	0.156061	-0.21117	0.938	0.831	1
Htr4	0.221815	-0.21556	0.833	0.662	1
Phactr1	0.273945	0.22464	0.844	0.609	1
Col25a1	0.312671	-0.284034	0.854	0.665	1
Chrm2	0.394328	-0.503381	0.547	0.158	1
Slc1a2	0.418991	-0.212674	0.606	0.158	1
Mir99ahg	0.423924	-0.238696	0.701	0.32	1
Sorcs3	0.69957	0.205941	0.679	0.361	1
Rgs20	0.707515	-0.238284	0.596	0.188	1
Npas3	0.758363	-0.222012	0.62	0.244	1
Gm32442	0.7874	-0.242802	0.663	0.316	1

## Sheet: Dopaminergic
	p_val	avg_log2FC	pct.1	pct.2	p_val_adj
Bnc2	4.24159e-152	-0.314275	0.777	0.124	1.2413e-147
Slc18a2	2.53479e-100	-0.233598	0.803	0.159	7.41806e-96
Th	5.22309e-60	-0.172123	0.561	0.08	1.52854e-55
mt-Co3	2.30201e-59	-0.124718	0.765	0.168	6.73682e-55
Meis2	2.86853e-51	-0.152199	0.644	0.084	8.39475e-47
Cwc22	1.2355e-43	-0.567989	0.998	0.448	3.61568e-39
Xist	3.07281e-43	0.707283	0.382	0.001	8.99258e-39
9030622O22Rik	8.62625e-27	-0.166913	0.526	0.09	2.52447e-22
Birc2	9.42538e-27	-0.150068	0.575	0.386	2.75834e-22
Gfra1	4.41377e-26	-0.181025	0.761	0.248	1.29169e-21
mt-Co2	3.9707e-23	-0.124091	0.664	0.122	1.16203e-18
Bend7	9.78492e-21	-0.121196	0.541	0.288	2.86356e-16
Otx2os1	1.04473e-19	-0.13832	0.565	0.081	3.05742e-15
Slc6a3	5.81154e-16	-0.149276	0.187	0.059	1.70075e-11
Ebf1	4.66297e-15	-0.149698	0.733	0.263	1.36462e-10
Cpne7	1.40103e-14	-0.146294	0.572	0.306	4.10011e-10
Ppargc1b	7.82754e-11	-0.121617	0.611	0.342	2.29073e-06
Fam135a	5.5002e-10	-0.146493	0.752	0.588	1.60963e-05
Sox2ot	2.18313e-09	0.197351	0.68	0.225	6.38894e-05
Sv2c	3.19754e-09	-0.200381	0.666	0.191	9.35761e-05
Glud1	1.88303e-08	-0.143133	0.702	0.487	0.00055107
Rsbn1	4.36573e-08	-0.122897	0.695	0.48	0.00127763
Zfp638	2.06778e-07	-0.150447	0.928	0.858	0.00605137
Ddc	2.12457e-07	-0.263271	0.651	0.18	0.00621757
Scn3a	4.42038e-07	-0.138762	0.924	0.837	0.0129362
Mcph1	4.79839e-07	-0.127431	0.756	0.577	0.0140425
Cux2	4.99069e-07	-0.126836	0.671	0.426	0.0146052
Dlx6os1	6.89941e-07	0.12811	0.482	0.082	0.0201911
Phlpp2	8.09028e-07	-0.128215	0.776	0.605	0.0236762
Lyst	1.41684e-06	-0.154359	0.821	0.666	0.0414638
4930447C04Rik	1.58377e-06	-0.145813	0.67	0.435	0.046349
Klhl1	2.11937e-06	-0.225336	0.765	0.607	0.0620234
Slf2	2.27791e-06	-0.12679	0.837	0.711	0.066663
Erbb4	2.43354e-06	-0.258357	0.833	0.733	0.0712176
E130308A19Rik	2.43958e-06	-0.140379	0.747	0.54	0.0713944
4632427E13Rik	3.08312e-06	-0.128187	0.849	0.704	0.0902276
Pcdh15	6.36685e-06	-0.188647	0.939	0.879	0.186326
Vsnl1	6.47467e-06	-0.169984	0.875	0.773	0.189481
Herc2	8.63269e-06	-0.133235	0.93	0.834	0.252636
Agap1	1.19217e-05	-0.123339	0.965	0.89	0.348887
Fmn1	3.69565e-05	-0.140667	0.626	0.33	1
Cacnb2	4.07639e-05	-0.138027	0.988	0.954	1
Srrm3	5.40464e-05	-0.124803	0.894	0.756	1
Syt11	6.59723e-05	-0.125414	0.705	0.441	1
Kcnab1	6.95828e-05	-0.189925	0.818	0.436	1
Acap2	9.42768e-05	-0.123406	0.838	0.67	1
Htt	9.55616e-05	-0.125939	0.858	0.721	1
U2surp	0.000108886	-0.123905	0.86	0.71	1
Robo2	0.000124796	-0.203755	0.903	0.799	1
Gpr158	0.000142937	-0.136888	0.995	0.975	1
Hsp90b1	0.000157443	-0.137534	0.788	0.582	1
Epha6	0.000174897	-0.193596	0.862	0.751	1
Fer	0.000187917	-0.127994	0.862	0.724	1
Csmd2	0.000190607	-0.125797	0.954	0.844	1
Ddx50	0.000253632	-0.121302	0.859	0.724	1
Rasgrf2	0.000306779	-0.156382	0.853	0.691	1
Agk	0.000336305	-0.131693	0.72	0.466	1
Gm55122	0.000444494	-0.143356	0.735	0.513	1
Prkca	0.00044503	-0.249975	0.846	0.683	1
Agfg1	0.000608854	-0.127047	0.797	0.57	1
Kcnj6	0.00121515	-0.180258	0.865	0.728	1
Klhl29	0.00144445	-0.122812	0.911	0.811	1
Slc1a2	0.00147153	-0.133503	0.645	0.333	1
Tafa1	0.00173773	-0.155571	0.872	0.559	1
Epha5	0.00180012	-0.149937	0.942	0.876	1
Shisa9	0.00182586	-0.151005	0.911	0.806	1
Rgs6	0.00191579	-0.147156	0.838	0.513	1
Gabra3	0.00256469	-0.136521	0.789	0.577	1
Galntl6	0.00291698	-0.162286	0.957	0.891	1
Fut8	0.00335015	-0.130583	0.856	0.703	1
Fars2	0.00400113	-0.120914	0.841	0.662	1
Nos1ap	0.00462942	-0.124995	0.849	0.513	1
Kcnd2	0.00708893	-0.121782	0.991	0.977	1
Abtb3	0.00764017	-0.14425	0.837	0.636	1
Trpm3	0.00780795	-0.181309	0.88	0.795	1
Kcnmb2	0.00990592	-0.122011	0.699	0.317	1
Flrt2	0.0106968	-0.127172	0.727	0.488	1
Cobl	0.0150257	-0.138557	0.894	0.714	1
Iqcj	0.015674	-0.123895	0.696	0.436	1
Kcnt2	0.0171148	-0.145505	0.791	0.579	1
Schip1	0.018273	-0.229487	0.941	0.83	1
Tll1	0.0183312	-0.132177	0.584	0.123	1
Kcnd3	0.0184699	-0.213819	0.866	0.682	1
Frmd4b	0.0186401	-0.198817	0.792	0.545	1
Nrxn3	0.0269765	-0.128673	0.967	0.897	1
Fam184a	0.0276597	-0.138376	0.865	0.695	1
Dgkh	0.0283369	-0.142477	0.812	0.576	1
Greb1l	0.0315322	-0.174056	0.762	0.494	1
Gab2	0.03969	-0.130216	0.846	0.647	1
Ghr	0.0573535	-0.18683	0.793	0.465	1
Adamtsl1	0.0837549	-0.199732	0.639	0.298	1
Erc2	0.0896105	-0.181212	0.998	0.993	1
Igf1r	0.106868	-0.120891	0.834	0.613	1
Immp2l	0.122262	-0.133493	0.864	0.67	1
Npas3	0.130514	-0.134772	0.816	0.696	1
Zfp804b	0.143535	-0.129148	0.775	0.591	1
Apba1	0.224031	-0.129354	0.962	0.852	1
Clstn2	0.225669	-0.161876	0.905	0.723	1
Plpp4	0.226953	-0.123134	0.646	0.245	1
Pcdh19	0.308368	-0.143954	0.765	0.43	1
9530059O14Rik	0.364434	-0.12916	0.868	0.677	1
Thsd7b	0.381766	-0.194533	0.83	0.608	1
Il1rap	0.398391	-0.185583	0.702	0.369	1
Col25a1	0.399916	-0.197478	0.715	0.426	1
Nwd2	0.476588	-0.148854	0.7	0.363	1
Mcc	0.485567	-0.189526	0.693	0.335	1
Il1rapl2	0.485577	-0.142502	0.741	0.435	1
Ntn1	0.494368	-0.12194	0.554	0.133	1
Cadps2	0.495205	-0.286211	0.741	0.409	1
Necab1	0.506107	-0.151038	0.708	0.368	1
Gpc5	0.520765	-0.284355	0.76	0.458	1
Cntnap5c	0.558852	-0.121462	0.817	0.557	1
Sema6d	0.561037	-0.169501	0.907	0.722	1
Pbx3	0.588031	-0.20502	0.776	0.471	1
Pbx1	0.596603	-0.128	0.987	0.922	1
Vstm2a	0.66486	-0.121434	0.705	0.352	1
Sgcd	0.69208	-0.159724	0.928	0.771	1
Elmo1	0.715752	-0.123584	0.892	0.67	1
Ptprk	0.716821	-0.150995	0.763	0.473	1
Kcnn3	0.744979	-0.153522	0.771	0.465	1
Cachd1	0.812355	-0.154089	0.78	0.479	1
Hs6st3	0.86877	-0.120742	0.904	0.731	1
Cdh12	0.880867	-0.132551	0.826	0.602	1
5730522E02Rik	0.900779	-0.122181	0.874	0.643	1
Slit2	0.914632	-0.12536	0.836	0.601	1
Kcnip1	0.988436	-0.127395	0.885	0.682	1

## Sheet: GABAergic
	p_val	avg_log2FC	pct.1	pct.2	p_val_adj
Egfr	4.25442e-79	0.279207	0.218	0.04	1.24506e-74
Xist	1.54595e-54	0.731714	0.336	0.002	4.52423e-50
Nfib	1.04489e-48	0.406532	0.773	0.173	3.05788e-44
Cwc22	4.45001e-47	-0.606741	0.964	0.342	1.3023e-42
Cadps2	4.14713e-40	0.276455	0.725	0.184	1.21366e-35
Sox2ot	2.41488e-20	0.295303	0.73	0.219	7.06714e-16
Reln	1.13162e-19	0.210389	0.758	0.259	3.31168e-15
Dlc1	1.2017e-19	0.373362	0.94	0.567	3.51679e-15
Syt2	2.29831e-19	-0.224481	0.472	0.175	6.72602e-15
Tcf4	5.35836e-18	0.686442	0.816	0.412	1.56812e-13
Kcnmb2	7.25321e-18	0.369709	0.824	0.396	2.12265e-13
Zeb2	5.59573e-17	0.477677	0.79	0.358	1.63759e-12
Cab39	6.92305e-15	-0.218892	0.559	0.324	2.02603e-10
Gm20754	7.09925e-15	0.247147	0.845	0.423	2.0776e-10
Mef2c	7.65178e-12	0.298975	0.763	0.343	2.23929e-07
Gm45323	3.91167e-11	0.279834	0.734	0.296	1.14475e-06
Dgkg	9.16114e-11	0.22302	0.762	0.337	2.68101e-06
Galnt17	2.07438e-10	-0.226005	0.653	0.493	6.07066e-06
Lhfp	2.44327e-10	-0.207759	0.807	0.357	7.15024e-06
Mcc	4.86806e-10	-0.203656	0.56	0.3	1.42464e-05
Arpp21	1.213e-09	-0.22373	0.728	0.671	3.54985e-05
Gm2516	4.06125e-08	0.201804	0.427	0.145	0.00118853
Zfp536	5.88071e-08	0.307304	0.78	0.45	0.00172099
Nxpe4	1.26913e-07	0.225421	0.522	0.215	0.00371411
Cntnap5c	2.79323e-07	0.252819	0.769	0.408	0.00817439
Tcf25	5.42928e-07	-0.204852	0.734	0.581	0.0158888
Gria1	1.33158e-06	0.336293	0.956	0.819	0.0389686
Opcml	2.03491e-06	-0.210955	0.98	0.938	0.0595517
Usp40	2.10501e-06	-0.214674	0.671	0.439	0.0616031
L3mbtl4	4.85009e-06	-0.279716	0.688	0.223	0.141938
Cdh18	6.17653e-06	-0.271581	0.889	0.791	0.180756
Prickle1	6.52254e-06	-0.209825	0.829	0.73	0.190882
Hs3st5	7.88473e-06	-0.261075	0.806	0.673	0.230747
Erbb4	1.36866e-05	0.696635	0.793	0.55	0.400538
Ebf2	2.32493e-05	-0.262084	0.381	0.158	0.680392
Kcnq3	2.7678e-05	-0.253681	0.856	0.76	0.809997
Hcn1	3.02642e-05	0.203617	0.883	0.681	0.885681
Synpr	7.41243e-05	0.251233	0.687	0.298	1
4732471J01Rik	9.02374e-05	-0.205831	0.705	0.47	1
Gm45321	0.000123731	0.247976	0.551	0.137	1
Dlgap2	0.000146386	0.318249	0.909	0.762	1
Grik1	0.000178431	0.210901	0.823	0.512	1
Grip1	0.000228221	0.22027	0.98	0.879	1
Cntnap5a	0.000413208	-0.208698	0.877	0.822	1
Cmip	0.000419485	-0.200896	0.829	0.651	1
Kcnc2	0.000447844	0.323783	0.901	0.738	1
Car10	0.000504773	-0.224202	0.845	0.701	1
Fgf13	0.000554234	0.38579	0.813	0.574	1
Zfhx3	0.000646178	-0.377957	0.794	0.586	1
Nova1	0.00119241	-0.221077	0.814	0.62	1
Rgs6	0.00123922	-0.242827	0.793	0.624	1
Col19a1	0.00453667	0.219221	0.586	0.139	1
Cdh8	0.0045697	-0.230688	0.875	0.712	1
Patj	0.0110765	-0.219214	0.691	0.402	1
Zfhx4	0.0148391	-0.227661	0.769	0.537	1
Gm45341	0.0217852	0.247867	0.594	0.213	1
Ephb1	0.0246901	-0.2078	0.839	0.64	1
Unc13c	0.0292145	-0.21858	0.802	0.604	1
Prkg1	0.0480412	-0.285704	0.885	0.746	1
Gfra1	0.0505678	-0.239617	0.659	0.238	1
Galntl6	0.0618811	0.23357	0.963	0.893	1
Adarb2	0.0759828	0.432582	0.813	0.585	1
Kcnn3	0.0918934	-0.223333	0.603	0.226	1
Cdh13	0.120033	-0.22067	0.816	0.59	1
C130073E24Rik	0.135552	0.443827	0.765	0.571	1
Zfpm2	0.226568	-0.231365	0.783	0.528	1
Grm8	0.532196	-0.270731	0.858	0.607	1
4930555F03Rik	0.541965	0.298944	0.577	0.251	1
Cntnap3	0.584076	0.22014	0.512	0.105	1
Dlx1as	0.605899	0.25866	0.536	0.069	1
Dlx6os1	0.676383	0.955572	0.347	0.087	1
Tafa1	0.790971	-0.24134	0.803	0.512	1
Grm3	0.873577	-0.214559	0.795	0.481	1

## Sheet: Serotonergic
	p_val	avg_log2FC	pct.1	pct.2	p_val_adj
Bnc2	7.98287e-178	-0.11212	0.791	0.145	2.33619e-173
Xist	1.45664e-74	0.558885	0.374	0.002	4.26285e-70
Sox2ot	3.84365e-54	-0.169051	0.727	0.175	1.12484e-49
Cwc22	6.99327e-39	-0.672114	0.998	0.49	2.04658e-34
Slc6a6	6.24998e-18	-0.126342	0.681	0.496	1.82906e-13
Nefm	2.38247e-16	-0.11172	0.798	0.354	6.97229e-12
9630014M24Rik	1.06987e-14	-0.147056	0.686	0.533	3.13098e-10
Pcmtd2	5.86426e-12	-0.11891	0.739	0.565	1.71618e-07
Fchsd2	2.44362e-10	-0.129492	0.967	0.915	7.15126e-06
Srsf10	3.26268e-10	-0.11917	0.759	0.587	9.54824e-06
Slc38a9	3.69965e-10	-0.125139	0.768	0.598	1.0827e-05
Ankfy1	8.60132e-10	-0.112441	0.69	0.456	2.51718e-05
Meis2	4.35202e-09	-0.152886	0.668	0.22	0.000127362
Fam193a	1.20108e-08	-0.119	0.909	0.79	0.000351495
Rapgef4	4.09572e-08	-0.117563	0.975	0.929	0.00119861
Pitpna	6.99915e-08	-0.122293	0.815	0.666	0.0020483
Rtl4	7.08736e-08	-0.155441	0.831	0.728	0.00207412
Ftx	7.46293e-08	-0.125443	0.947	0.872	0.00218403
Abi1	8.41293e-08	-0.110567	0.755	0.558	0.00246204
4933406I18Rik	1.5797e-07	-0.131743	0.916	0.801	0.00462301
Npepps	1.88943e-07	-0.114637	0.902	0.782	0.00552942
Gabrb2	4.28024e-07	-0.127065	0.973	0.93	0.0125261
Uqcrc2	6.33999e-07	-0.112234	0.688	0.427	0.018554
Glg1	7.32529e-07	-0.114635	0.852	0.706	0.0214375
Psd3	1.43155e-06	-0.142188	0.825	0.659	0.0418942
Atxn2	1.80377e-06	-0.124953	0.908	0.798	0.0527874
Agtpbp1	2.05835e-06	-0.116459	0.847	0.678	0.0602377
Dcaf6	2.74051e-06	-0.120632	0.847	0.678	0.080201
Bclaf1	2.89171e-06	-0.110904	0.924	0.824	0.084626
Ndfip1	3.9117e-06	-0.119275	0.933	0.84	0.114476
Marchf1	4.65774e-06	-0.159894	0.924	0.854	0.136309
Sgms1	5.44406e-06	-0.128619	0.904	0.754	0.15932
Cadps2	7.34906e-06	-0.1215	0.74	0.355	0.21507
Ssbp2	7.96964e-06	-0.115971	0.964	0.907	0.233231
Khdrbs2	1.16387e-05	-0.147801	0.945	0.888	0.340607
Opcml	1.37809e-05	-0.112475	0.989	0.976	0.403299
Pde10a	1.60157e-05	-0.12855	0.974	0.936	0.4687
Tbl1x	4.06676e-05	-0.122303	0.823	0.641	1
Rab3c	5.4633e-05	-0.13321	0.949	0.892	1
Rundc3b	5.65684e-05	-0.111942	0.875	0.716	1
Pcdh15	7.31823e-05	-0.127627	0.956	0.914	1
Prr16	0.00014789	-0.183571	0.858	0.718	1
Tmem132d	0.000225643	-0.115528	0.648	0.363	1
Tmem132c	0.000240704	-0.133409	0.676	0.26	1
Cdh18	0.000303703	-0.117365	0.985	0.957	1
Rfx3	0.000346074	-0.110272	0.922	0.78	1
Entrep2	0.000563515	-0.122231	0.865	0.707	1
Cntnap5b	0.000631425	-0.120472	0.948	0.844	1
Bach2	0.000774244	-0.133681	0.89	0.711	1
Luzp2	0.000775021	-0.127415	0.895	0.789	1
Plcb1	0.000819708	-0.113641	0.972	0.898	1
Uhrf1bp1l	0.00127293	-0.111837	0.808	0.582	1
Runx1t1	0.00159737	-0.116418	0.932	0.813	1
Alk	0.00167484	-0.138528	0.833	0.676	1
Galnt17	0.0043359	-0.11677	0.889	0.723	1
Kctd8	0.00571019	-0.113247	0.836	0.67	1
Sgcd	0.0079533	-0.126569	0.962	0.873	1
Reln	0.00808458	-0.135515	0.624	0.286	1
Arpp21	0.00846735	-0.130941	0.9	0.778	1
Gpc6	0.0142395	-0.123013	0.913	0.806	1
Cntnap5c	0.0195457	-0.115477	0.781	0.583	1
Kcnq5	0.0206879	-0.115692	0.851	0.714	1
Thsd7b	0.0403828	-0.146284	0.864	0.717	1
Kctd16	0.0542343	-0.114407	0.918	0.809	1
Trpc5	0.0971073	-0.114556	0.802	0.592	1
A330008L17Rik	0.0988374	-0.145147	0.8	0.577	1
Cachd1	0.0998722	-0.111276	0.846	0.615	1
Chsy3	0.103884	-0.116122	0.853	0.672	1
Kcnab1	0.164387	-0.180739	0.749	0.479	1
Plppr1	0.166917	-0.130274	0.877	0.654	1
Dach1	0.243503	-0.165165	0.71	0.425	1
Ptprk	0.259107	-0.259339	0.782	0.508	1
Tafa1	0.303691	-0.198847	0.875	0.65	1
Cpne4	0.657325	-0.1359	0.744	0.44	1
Ghr	0.87086	-0.120144	0.741	0.443	1
Hs3st4	0.993909	-0.12815	0.892	0.688	1
