# Supplementary material for: Preclinical studies and transcriptome analysis in a model of Parkinson’s disease with dopaminergic ZNF746 expression
Source: Mol Neurodegener. 2025 Feb 28;20:24. doi: 10.1186/s13024-025-00814-3 (PMC11871723; doi:10.1186/s13024-025-00814-3)
Supplement: Supplementary file 2 — Additional file 2. Supplementary table 1. Differentially expressed genes (DEGs) associated with functional annotation and mitochondrial dysfunction. List of mitochondrial dysfunction-associated genes for bubble plot DAVID functional annotation in PARIS Tg, related to Fig. 6D. Supplementary table 2. Differentially expressed genes (DEGs; more than 2× fold alteration) in the midbrains of PARIS Tg mice. List of 2× fold DEGs PARIS-driven transcriptomic alterations in the midbrains of Tg mice, related to Supplementary fig 5B. Supplementary table 3. Cell type proportion. Proportions of each cell type cluster, including major cell types and their subpopulation of neurons, astrocytes, and microglia. Supplementary table 4. Neuron DEG log2FC. List of DEGs in neurons. (Filtration using log2FC >|0.2|) Supplementary table 5. Neuron subpopulation gene expression level. Supplementary table 6. Neuron subpopulation DEG log2FC. List of DEGs in subpopulation of neurons. (Filtration using log2FC; glutamatergic >|0.3|, cholinergic >|0.2|, dopaminergic >|0.12|, GABAergic >|0.2|, and serotonergic >|0.11|). Supplementary table 7. Neuron subpopulation GO ontology. Supplementary table 8. Dopaminergic neuron KEGG analysis. Supplementary table 9. Astrocyte subpopulation DEG log2FC. List of DEGs in subpopulation of astrocytes. (Filtration using log2FC; a0>|0.25|, a1>|0.4|, a2>|0.4|, a3>|0.25|, a4>|0.35|, a5>|0.55|, and a6>|0.4|). Supplementary table 10. Astrocyte subpopulation GO ontology. Supplementary table 11. Microglia subpopulation DEG log2FC. List of DEGs in subpopulation of microglia. (Filtration using log2FC; m0>|0.25|, m1>|0.3|, m2>|0.25|, m3>|0.25|, m4>|0.45|, and m5>|0.85|). Supplementary table 12. Microglia subpopulation GO ontology. Supplementary table 13. Information on number of male and female mice used in each experimental group. [file 13024_2025_814_MOESM2_ESM.zip › Supplementary Table 7. Neuron subpopulation GO ontology.xlsx]

## Sheet: Glutamatergic
Category	Term	Count	%	PValue	Genes	List Total	Pop Hits	Pop Total	Fold Enrichment	Bonferroni	Benjamini	FDR
GOTERM_CC_DIRECT	GO:0098978~glutamatergic synapse	17	23.9437	4.10975e-11	GRIA1, NTNG1, TENM2, CADM1, ATP8A1, DGKB, NTRK3, GRIK1, CDH9, GRM1, DOCK10, DAB1, PLCB4, SIPA1L1, ITGA8, PLCB1, DLGAP2	71	808	30060	8.90775	6.94547e-09	6.94547e-09	6.24681e-09
GOTERM_CC_DIRECT	GO:0045202~synapse	17	23.9437	1.65855e-09	GRIA1, TENM2, MCTP1, CADM1, ATP8A1, DGKB, KCNC2, GRIK1, GABRG3, CDH9, DOCK10, SYNPR, DAB1, SIPA1L1, PHACTR1, DLGAP2, DSCAML1	71	1042	30060	6.90736	2.80296e-07	1.34463e-07	1.20937e-07
GOTERM_CC_DIRECT	GO:0045211~postsynaptic membrane	11	15.493	2.38692e-09	GRIA1, TENM2, CADM1, DGKB, KCNC2, NTRK3, GRIK1, CACNA1E, CDH9, GABRG3, GRM1	71	306	30060	15.2196	4.03389e-07	1.34463e-07	1.20937e-07
GOTERM_CC_DIRECT	GO:0043025~neuronal cell body	14	19.7183	4.74149e-09	GRIA1, KCNC2, PDE1A, GRIK1, PRKCA, PTPRK, ZFP804A, CACNA1E, GRM1, CIT, ALCAM, DAB1, SIPA1L1, NCAM2	71	674	30060	8.79425	8.01312e-07	2.00328e-07	1.80177e-07
UP_KW_CELLULAR_COMPONENT	KW-0770~Synapse	14	19.7183	1.86036e-08	GRIA1, TENM2, MCTP1, CADM1, DGKB, KCNC2, GRIK1, GABRG3, DOCK10, SYNPR, SIPA1L1, PHACTR1, DLGAP2, DSCAML1	63	533	18500	7.71315	4.0928e-07	4.0928e-07	3.72072e-07
GOTERM_CC_DIRECT	GO:0030425~dendrite	12	16.9014	2.63346e-07	GRIA1, TENM2, ALCAM, PLCB4, CADM1, KCNC2, GRIK1, PRKCA, PTPRK, CDH9, DLGAP2, GRM1	71	641	30060	7.926	4.45046e-05	8.90111e-06	8.00573e-06
GOTERM_CC_DIRECT	GO:0030424~axon	11	15.493	4.24578e-07	ALCAM, CADM1, KCNC2, NTRK3, PRKCA, NCAM2, PTPRK, ZFP804A, CDH9, DSCAML1, GRM1	71	532	30060	8.7541	7.17511e-05	1.19589e-05	1.0756e-05
GOTERM_BP_DIRECT	GO:0007399~nervous system development	10	14.0845	5.91868e-07	NTNG1, DAB1, NTRK3, ITGA8, SLIT3, TCF4, GRIK1, HDAC9, DSCAML1, CIT	68	439	29878	10.0087	0.000414222	0.000252149	0.000249987
GOTERM_MF_DIRECT	GO:0005509~calcium ion binding	12	16.9014	8.16212e-07	DGKG, RYR2, TENM2, MCTP1, PLCB4, DGKB, SLIT3, MCTP2, PLCB1, CACNA1E, CDH9, CALN1	68	732	29205	7.04074	0.000177919	0.000177934	0.000170588
INTERPRO	IPR035892:C2_domain_sf	8	11.2676	8.21422e-07	DOCK10, INPP4B, DOCK4, MCTP1, PLCB4, PRKCA, MCTP2, PLCB1	68	170	22137	15.3197	0.00026282	0.000262855	0.000255462
GOTERM_BP_DIRECT	GO:0050804~modulation of chemical synaptic transmission	7	9.85915	1.03811e-06	NTNG1, GRIA1, SYNPR, PLCB4, DGKB, GRIK1, DLGAP2	68	148	29878	20.7816	0.000726413	0.000252149	0.000249987
GOTERM_BP_DIRECT	GO:0007155~cell adhesion	11	15.493	1.08064e-06	TENM2, ALCAM, DAB1, CADM1, ITGA8, PRKCA, NCAM2, PTPRK, PLCB1, CDH9, DSCAML1	68	614	29878	7.87167	0.00075616	0.000252149	0.000249987
GOTERM_CC_DIRECT	GO:0005886~plasma membrane	34	47.8873	1.09038e-06	GRIA1, SLC44A5, DGKG, TENM2, DOCK4, ATP8A1, DGKB, KCNC2, GRIK1, PTPRK, ZFP804A, CDH9, GRM1, ALCAM, NKAIN3, SIPA1L1, SLIT3, NCAM2, DLGAP2, TRPM3, CALN1, SH3D19, VAV3, NTNG1, CADM1, NTRK3, PRKCA, GABRG3, ANO3, PLCB4, ITGA8, PLCB1, PTPN4, DSCAML1	71	6350	30060	2.26692	0.000184257	2.63248e-05	2.36767e-05
GOTERM_CC_DIRECT	GO:0042734~presynaptic membrane	7	9.85915	7.61793e-06	GRIA1, CADM1, KCNC2, GRIK1, CACNA1E, CDH9, GRM1	71	201	30060	14.7446	0.00128661	0.000160929	0.000144741
UP_KW_DOMAIN	KW-0677~Repeat	33	46.4789	8.6834e-06	DGKG, RYR2, TENM2, MCTP1, DGKB, GLIS3, ZBTB20, PTPRK, ADARB2, CACNA1E, CDH9, SYNPR, ALCAM, ZMAT4, PHACTR1, SLIT3, NCAM2, SASH1, CALN1, SH3D19, VAV3, NTNG1, CADM1, NEBL, NTRK3, SORCS1, PRKCA, ZEB2, DPYD, ITGA8, MCTP2, ZFPM2, DSCAML1	54	4573	14793	1.97686	0.000138925	0.000138934	0.000112884
GOTERM_CC_DIRECT	GO:0016020~membrane	39	54.9296	9.25162e-06	GRIA1, SLC44A5, DGKG, RYR2, TENM2, DOCK4, MCTP1, ATP8A1, DGKB, KCNC2, GRIK1, PTPRK, CACNA1E, CDH9, GRM1, SYNPR, ALCAM, NKAIN3, NCAM2, DLGAP2, SASH1, TRPM3, CALN1, NTNG1, CADM1, NTRK3, SORCS1, PRKCA, GABRG3, ANO3, INPP4B, ZEB2, ITGA8, TCF4, MCTP2, ST6GALNAC3, PLCB1, PTPN4, DSCAML1	71	8760	30060	1.88491	0.00156231	0.000173725	0.00015625
GOTERM_CC_DIRECT	GO:0043197~dendritic spine	7	9.85915	1.17811e-05	DOCK10, GRIA1, TENM2, SIPA1L1, ZFP804A, DLGAP2, GRM1	71	217	30060	13.6574	0.00198903	0.0001991	0.000179072
GOTERM_MF_DIRECT	GO:0005515~protein binding	29	40.8451	1.21381e-05	GRIA1, RYR2, TENM2, ATP8A1, KCNC2, SYNPO2, LEF1, GRIK1, FIGN, CACNA1E, HDAC9, GRM1, ALCAM, SASH1, SH3D19, VAV3, NTNG1, CADM1, NTRK3, RFX3, SORCS1, PRKCA, CIT, DAB1, PLCB4, TCF4, ZFPM2, PLCB1, PTPN4	68	5504	29205	2.26291	0.00264263	0.00132306	0.00126844
KEGG_PATHWAY	mmu04070:Phosphatidylinositol signaling system	6	8.4507	1.87879e-05	DGKG, INPP4B, PLCB4, DGKB, PRKCA, PLCB1	35	96	9718	17.3536	0.00257066	0.00154536	0.00110544
GOTERM_MF_DIRECT	GO:0046872~metal ion binding	23	32.3944	2.1848e-05	VAV3, DGKG, MCTP1, ATP8A1, DGKB, NEBL, PDE1A, GLIS3, ZBTB20, PRKCA, ZFP804A, ADARB2, CACNA1E, HDAC9, CDH9, CIT, ZEB2, ZMAT4, DPYD, ITGA8, ZFPM2, MCTP2, CALN1	68	3789	29205	2.60706	0.00475159	0.00158762	0.00152208
KEGG_PATHWAY	mmu04020:Calcium signaling pathway	8	11.2676	2.25599e-05	RYR2, PLCB4, NTRK3, PDE1A, PRKCA, PLCB1, CACNA1E, GRM1	35	254	9718	8.74511	0.00308597	0.00154536	0.00110544
GOTERM_BP_DIRECT	GO:0007275~multicellular organism development	12	16.9014	3.40718e-05	NTNG1, RYR2, DAB1, CADM1, NTRK3, ITGA8, RFX3, SLIT3, TCF4, MCTP2, CDH9, CIT	68	1111	29878	4.7458	0.0235685	0.00596256	0.00591145
GOTERM_CC_DIRECT	GO:0043005~neuron projection	8	11.2676	4.02221e-05	GRIA1, SYNPR, TENM2, SIPA1L1, CADM1, KCNC2, GABRG3, GRM1	71	399	30060	8.48883	0.00677462	0.000617958	0.000555796
KEGG_PATHWAY	mmu04724:Glutamatergic synapse	6	8.4507	4.49907e-05	GRIA1, PLCB4, GRIK1, PRKCA, PLCB1, GRM1	35	115	9718	14.4865	0.0061449	0.00181589	0.00129896
GOTERM_MF_DIRECT	GO:0005216~monoatomic ion channel activity	6	8.4507	4.80509e-05	GRIA1, RYR2, KCNC2, GRIK1, CACNA1E, GABRG3	68	172	29205	14.982	0.0104207	0.00261877	0.00251066
INTERPRO	IPR002219:PE/DAG-bd	5	7.04225	5.08855e-05	DGKG, VAV3, DGKB, PRKCA, CIT	68	67	22137	24.2943	0.0161519	0.00782894	0.00760875
KEGG_PATHWAY	mmu04730:Long-term depression	5	7.04225	5.30187e-05	GRIA1, PLCB4, PRKCA, PLCB1, GRM1	35	60	9718	23.1381	0.00723744	0.00181589	0.00129896
UP_KW_BIOLOGICAL_PROCESS	KW-0524~Neurogenesis	8	11.2676	6.05075e-05	NTNG1, DAB1, NTRK3, ITGA8, SLIT3, TCF4, DSCAML1, CIT	42	280	11227	7.63741	0.00151159	0.00151269	0.00145218
INTERPRO	IPR000008:C2_dom	6	8.4507	7.33963e-05	INPP4B, MCTP1, PLCB4, PRKCA, MCTP2, PLCB1	68	143	22137	13.6592	0.023214	0.00782894	0.00760875
GOTERM_BP_DIRECT	GO:0030154~cell differentiation	11	15.493	7.72542e-05	NTNG1, DAB1, CADM1, NTRK3, LEF1, ITGA8, RFX3, SLIT3, TCF4, ZFPM2, CIT	68	1005	29878	4.80916	0.0526437	0.0108156	0.0107229
KEGG_PATHWAY	mmu04720:Long-term potentiation	5	7.04225	8.19076e-05	GRIA1, PLCB4, PRKCA, PLCB1, GRM1	35	67	9718	20.7207	0.0111591	0.00224427	0.00160539
GOTERM_BP_DIRECT	GO:0099560~synaptic membrane adhesion	4	5.6338	9.29641e-05	NTNG1, CADM1, PTPRK, CDH9	68	39	29878	45.0649	0.0630055	0.0108458	0.0107528
KEGG_PATHWAY	mmu05017:Spinocerebellar ataxia	6	8.4507	0.000118764	GRIA1, DAB1, PLCB4, PRKCA, PLCB1, GRM1	35	141	9718	11.8152	0.01614	0.00271178	0.00193981
KEGG_PATHWAY	mmu04072:Phospholipase D signaling pathway	6	8.4507	0.000154006	DGKG, PLCB4, DGKB, PRKCA, PLCB1, GRM1	35	149	9718	11.1808	0.0208795	0.00298633	0.0021362
UP_SEQ_FEATURE	TOPO_DOM:Cytoplasmic	23	32.3944	0.000158556	GRIA1, SLC44A5, RYR2, TENM2, CADM1, ATP8A1, KCNC2, NTRK3, SORCS1, GRIK1, PTPRK, CACNA1E, GABRG3, CDH9, GRM1, ANO3, SYNPR, ALCAM, ITGA8, NCAM2, ST6GALNAC3, DSCAML1, CALN1	67	3333	22187	2.28516	0.065912	0.0467245	0.0457465
KEGG_PATHWAY	mmu04723:Retrograde endocannabinoid signaling	6	8.4507	0.000174384	GRIA1, PLCB4, PRKCA, PLCB1, GABRG3, GRM1	35	153	9718	10.8885	0.0236095	0.00298633	0.0021362
UP_KW_CELLULAR_COMPONENT	KW-0628~Postsynaptic cell membrane	6	8.4507	0.000186379	GRIA1, TENM2, DGKB, KCNC2, GRIK1, GABRG3	63	158	18500	11.1513	0.00409233	0.00205017	0.00186379
SMART	SM00109:C1	5	7.04225	0.000229753	DGKG, VAV3, DGKB, PRKCA, CIT	52	65	10943	16.1879	0.0155036	0.0156232	0.0156232
UP_SEQ_FEATURE	COMPBIAS:Polar residues	35	49.2958	0.000240401	DGKG, TENM2, DOCK4, MCTP1, ATP8A1, DGKB, SYNPO2, GLIS3, ZBTB20, FIGN, ZFP804A, ADARB2, CACNA1E, HDAC9, GRM1, DOCK10, SIPA1L1, CWC22, PHACTR1, DLGAP2, SASH1, TRPM3, SH3D19, PLEKHG1, SORCS1, CIT, ZEB2, DAB1, PLCB4, NFIB, TCF4, ZFPM2, PLCB1, PTPN4, DSCAML1	67	6709	22187	1.72756	0.0982203	0.0467245	0.0457465
UP_SEQ_FEATURE	COMPBIAS:Basic and acidic residues	30	42.2535	0.000325985	RYR2, DOCK4, ATP8A1, SYNPO2, LEF1, ZBTB20, ZFP804A, CACNA1E, HDAC9, DOCK10, SIPA1L1, CWC22, PHACTR1, NCAM2, DLGAP2, SASH1, TRPM3, CALN1, SH3D19, PLEKHG1, SORCS1, CIT, INPP4B, ZEB2, DAB1, PLCB4, TCF4, MCTP2, ZFPM2, PLCB1	67	5359	22187	1.85379	0.130812	0.0467245	0.0457465
KEGG_PATHWAY	mmu04713:Circadian entrainment	5	7.04225	0.000371701	GRIA1, RYR2, PLCB4, PRKCA, PLCB1	35	99	9718	14.0231	0.0496573	0.00565812	0.00404742
GOTERM_CC_DIRECT	GO:0030672~synaptic vesicle membrane	5	7.04225	0.000478569	GRIA1, SYNPR, MCTP1, ATP8A1, MCTP2	71	155	30060	13.6574	0.0777117	0.00673984	0.00606187
UP_SEQ_FEATURE	DOMAIN:Phorbol-ester/DAG-type	4	5.6338	0.000529567	DGKG, DGKB, PRKCA, CIT	67	53	22187	24.9924	0.203696	0.047809	0.0468083
UP_SEQ_FEATURE	DOMAIN:Ion transport	4	5.6338	0.000590557	RYR2, KCNC2, CACNA1E, TRPM3	67	55	22187	24.0836	0.22432	0.047809	0.0468083
UP_SEQ_FEATURE	DOMAIN:C2	5	7.04225	0.000667102	INPP4B, MCTP1, PLCB4, PRKCA, PLCB1	67	133	22187	12.4492	0.24945	0.047809	0.0468083
GOTERM_BP_DIRECT	GO:0045892~negative regulation of DNA-templated transcription	8	11.2676	0.000692237	ZEB2, LEF1, ZBTB20, RFX3, PTPRK, ZFPM2, PLCB1, HDAC9	68	661	29878	5.31779	0.384139	0.0692237	0.0686304
INTERPRO	IPR013098:Ig_I-set	5	7.04225	0.000753035	CADM1, NTRK3, NCAM2, PTPRK, DSCAML1	68	135	22137	12.0572	0.214207	0.059148	0.0574844
KEGG_PATHWAY	mmu04015:Rap1 signaling pathway	6	8.4507	0.00081698	VAV3, DOCK4, PLCB4, SIPA1L1, PRKCA, PLCB1	35	214	9718	7.78478	0.105931	0.0111926	0.00800641
INTERPRO	IPR046349:C1-like_sf	4	5.6338	0.000924187	DGKG, DGKB, PRKCA, CIT	68	63	22137	20.6695	0.256121	0.059148	0.0574844
UP_SEQ_FEATURE	DOMAIN:Ig-like C2-type 2	5	7.04225	0.000945009	ALCAM, CADM1, NTRK3, NCAM2, DSCAML1	67	146	22187	11.3407	0.334054	0.0520993	0.0510088
GOTERM_CC_DIRECT	GO:0014069~postsynaptic density	6	8.4507	0.00094949	GRIA1, PLCB4, SIPA1L1, CADM1, GRIK1, GRM1	71	323	30060	7.86465	0.148316	0.0123434	0.0111017
GOTERM_BP_DIRECT	GO:0034220~monoatomic ion transmembrane transport	6	8.4507	0.000953005	GRIA1, RYR2, KCNC2, GRIK1, CACNA1E, GABRG3	68	336	29878	7.84611	0.48697	0.0833879	0.0826731
UP_SEQ_FEATURE	DOMAIN:Ig-like C2-type 1	5	7.04225	0.000969289	ALCAM, CADM1, NTRK3, NCAM2, DSCAML1	67	147	22187	11.2636	0.340977	0.0520993	0.0510088
UP_KW_LIGAND	KW-0106~Calcium	12	16.9014	0.00115872	DGKG, RYR2, MCTP1, PLCB4, DGKB, ITGA8, PRKCA, MCTP2, PLCB1, CACNA1E, CDH9, CALN1	31	906	6741	2.88015	0.0206529	0.020857	0.020857
UP_KW_CELLULAR_COMPONENT	KW-0771~Synaptosome	4	5.6338	0.00117758	SYNPR, TENM2, SIPA1L1, KCNC2	63	62	18500	18.9452	0.0255889	0.00863557	0.00785052
GOTERM_MF_DIRECT	GO:0097110~scaffold protein binding	4	5.6338	0.00121363	GRIA1, RYR2, GRIK1, CIT	68	91	29205	18.8785	0.232588	0.0529142	0.0507297
INTERPRO	IPR011992:EF-hand-dom_pair	6	8.4507	0.001334	DGKG, RYR2, PLCB4, DGKB, PLCB1, CALN1	68	269	22137	7.26121	0.347645	0.0711469	0.0691459
UP_SEQ_FEATURE	REGION:Disordered	52	73.2394	0.00135526	SLC44A5, DGKG, RYR2, TENM2, DOCK4, MCTP1, ATP8A1, DGKB, KCNC2, ZBTB20, ADARB2, GRM1, DOCK10, SYNPR, ALCAM, SIPA1L1, CWC22, PHACTR1, DLGAP2, SH3D19, CALN1, PLEKHG1, RFX3, SORCS1, CIT, ANO3, INPP4B, ZEB2, PLCB4, MCTP2, ZFPM2, PLCB1, DSCAML1, SAMD5, GRIA1, PDE1A, SYNPO2, LEF1, GLIS3, FIGN, ZFP804A, CACNA1E, HDAC9, 5730522E02RIK, NCAM2, SASH1, TRPM3, NEBL, DAB1, NFIB, TCF4, PTPN4	67	13077	22187	1.3168	0.441867	0.0647514	0.0633962
GOTERM_BP_DIRECT	GO:0007264~small GTPase-mediated signal transduction	4	5.6338	0.00153519	DOCK10, VAV3, DOCK4, DAB1	68	101	29878	17.4013	0.658859	0.119404	0.11838
UP_KW_BIOLOGICAL_PROCESS	KW-0130~Cell adhesion	8	11.2676	0.00156889	TENM2, ALCAM, CADM1, ITGA8, PRKCA, NCAM2, CDH9, DSCAML1	42	479	11227	4.46446	0.0384928	0.0196112	0.0188267
GOTERM_CC_DIRECT	GO:0005737~cytoplasm	30	42.2535	0.00169541	DGKG, SAMD5, DOCK4, DGKB, SYNPO2, LEF1, ZBTB20, FIGN, ZFP804A, ADARB2, HDAC9, DOCK10, SIPA1L1, PHACTR1, SASH1, CALN1, SH3D19, VAV3, NEBL, NTRK3, PRKCA, CIT, INPP4B, DAB1, TAFA2, DPYD, ZFPM2, PLCB1, PTPN4, DSCAML1	71	7472	30060	1.69987	0.249313	0.020466	0.0184073
GOTERM_BP_DIRECT	GO:0000122~negative regulation of transcription by RNA polymerase II	9	12.6761	0.00170851	ZEB2, TENM2, NFIB, LEF1, GLIS3, ZBTB20, TCF4, ZFPM2, HDAC9	68	997	29878	3.96634	0.697895	0.119596	0.118571
UP_SEQ_FEATURE	ZN_FING:Phorbol-ester/DAG-type 2	3	4.22535	0.00176459	DGKG, DGKB, PRKCA	67	21	22187	47.307	0.532073	0.0674625	0.0660505
UP_SEQ_FEATURE	ZN_FING:Phorbol-ester/DAG-type 1	3	4.22535	0.00176459	DGKG, DGKB, PRKCA	67	21	22187	47.307	0.532073	0.0674625	0.0660505
UP_SEQ_FEATURE	TOPO_DOM:Extracellular	17	23.9437	0.00192885	GRIA1, SLC44A5, TENM2, CADM1, NTRK3, GRIK1, PTPRK, CACNA1E, GABRG3, CDH9, GRM1, ANO3, ALCAM, ITGA8, NCAM2, DSCAML1, CALN1	67	2463	22187	2.28564	0.564042	0.0674625	0.0660505
UP_KW_MOLECULAR_FUNCTION	KW-0407~Ion channel	7	9.85915	0.00195293	GRIA1, RYR2, KCNC2, GRIK1, CACNA1E, GABRG3, TRPM3	48	345	12229	5.16926	0.0606385	0.0580086	0.0561958
GOTERM_CC_DIRECT	GO:0098794~postsynapse	6	8.4507	0.00203217	DOCK10, GRIA1, PLCB4, SIPA1L1, ZFP804A, GABRG3	71	384	30060	6.61532	0.290919	0.0228957	0.0205926
UP_SEQ_FEATURE	CARBOHYD:N-linked (GlcNAc...) asparagine	22	30.9859	0.00203956	GRIA1, SLC44A5, NTNG1, TENM2, CADM1, KCNC2, NTRK3, SORCS1, GRIK1, PTPRK, CACNA1E, GABRG3, CDH9, GRM1, ANO3, SYNPR, ALCAM, ITGA8, SLIT3, NCAM2, ST6GALNAC3, DSCAML1	67	3734	22187	1.95107	0.584348	0.0674625	0.0660505
GOTERM_MF_DIRECT	GO:0008013~beta-catenin binding	4	5.6338	0.00261334	LEF1, TCF4, PTPRK, CDH9	68	119	29205	14.4365	0.434731	0.0893635	0.0856742
UP_SEQ_FEATURE	DOMAIN:EF-hand	5	7.04225	0.00282814	DGKG, RYR2, DGKB, CACNA1E, CALN1	67	197	22187	8.4048	0.704127	0.0868644	0.0850463
SMART	SM00239:C2	5	7.04225	0.00283705	MCTP1, PLCB4, PRKCA, MCTP2, PLCB1	52	127	10943	8.28513	0.175678	0.0964597	0.0964597
GOTERM_BP_DIRECT	GO:0035556~intracellular signal transduction	6	8.4507	0.00285915	DGKG, VAV3, DAB1, DGKB, PRKCA, PLCB1	68	432	29878	6.10253	0.865241	0.181946	0.180386
GOTERM_MF_DIRECT	GO:0030165~PDZ domain binding	4	5.6338	0.00286947	GRIA1, DOCK4, CADM1, CIT	68	123	29205	13.967	0.465511	0.0893635	0.0856742
GOTERM_BP_DIRECT	GO:0030335~positive regulation of cell migration	5	7.04225	0.00328478	ATP8A1, SYNPO2, NTRK3, LEF1, PRKCA	68	272	29878	8.07688	0.900055	0.191612	0.18997
KEGG_PATHWAY	mmu04540:Gap junction	4	5.6338	0.00328481	PLCB4, PRKCA, PLCB1, GRM1	35	86	9718	12.9143	0.362856	0.0353308	0.0252731
KEGG_PATHWAY	mmu04911:Insulin secretion	4	5.6338	0.00328481	RYR2, PLCB4, PRKCA, PLCB1	35	86	9718	12.9143	0.362856	0.0353308	0.0252731
KEGG_PATHWAY	mmu04514:Cell adhesion molecules	5	7.04225	0.00335255	NTNG1, ALCAM, CADM1, ITGA8, NCAM2	35	179	9718	7.75579	0.368762	0.0353308	0.0252731
KEGG_PATHWAY	mmu04742:Taste transduction	4	5.6338	0.00397362	PLCB4, PDE1A, PLCB1, GRM1	35	92	9718	12.072	0.420431	0.0388847	0.0278153
INTERPRO	IPR036028:SH3-like_dom_sf	5	7.04225	0.00397894	VAV3, DOCK4, NEBL, SASH1, SH3D19	68	213	22137	7.64188	0.720792	0.152145	0.147866
UP_KW_CELLULAR_COMPONENT	KW-1003~Cell membrane	23	32.3944	0.00403465	GRIA1, SLC44A5, NTNG1, DOCK4, TENM2, CADM1, ATP8A1, DGKB, KCNC2, GRIK1, PRKCA, GABRG3, CDH9, GRM1, ANO3, ALCAM, NKAIN3, ITGA8, NCAM2, PTPN4, DLGAP2, DSCAML1, CALN1	63	3765	18500	1.79388	0.0851012	0.0221906	0.0201732
INTERPRO	IPR001452:SH3_domain	5	7.04225	0.0045337	VAV3, DOCK4, NEBL, SASH1, SH3D19	68	221	22137	7.36525	0.766386	0.152145	0.147866
INTERPRO	IPR005821:Ion_trans_dom	4	5.6338	0.00465597	RYR2, KCNC2, CACNA1E, TRPM3	68	111	22137	11.7313	0.77539	0.152145	0.147866
KEGG_PATHWAY	mmu05231:Choline metabolism in cancer	4	5.6338	0.00474447	SLC44A5, DGKG, DGKB, PRKCA	35	98	9718	11.3329	0.478757	0.0429849	0.0307484
GOTERM_CC_DIRECT	GO:0032590~dendrite membrane	3	4.22535	0.0047472	GRIA1, KCNC2, GABRG3	71	44	30060	28.8668	0.552548	0.0501423	0.0450984
INTERPRO	IPR002048:EF_hand_dom	5	7.04225	0.00475453	DGKG, RYR2, DGKB, CACNA1E, CALN1	68	224	22137	7.26661	0.782396	0.152145	0.147866
KEGG_PATHWAY	mmu04916:Melanogenesis	4	5.6338	0.00502014	PLCB4, LEF1, PRKCA, PLCB1	35	100	9718	11.1063	0.498169	0.0429849	0.0307484
GOTERM_CC_DIRECT	GO:0098839~postsynaptic density membrane	4	5.6338	0.0051254	GRIA1, ITGA8, GRIK1, GRM1	71	149	30060	11.3659	0.580386	0.0509525	0.0458271
UP_KW_MOLECULAR_FUNCTION	KW-0217~Developmental protein	11	15.493	0.00543831	NTNG1, RYR2, DAB1, CADM1, NTRK3, ITGA8, RFX3, SLIT3, TCF4, MCTP2, CIT	48	1042	12229	2.68952	0.160124	0.0580086	0.0561958
UP_KW_MOLECULAR_FUNCTION	KW-9996~Developmental protein	11	15.493	0.00543831	NTNG1, RYR2, DAB1, CADM1, NTRK3, ITGA8, RFX3, SLIT3, TCF4, MCTP2, CIT	48	1042	12229	2.68952	0.160124	0.0580086	0.0561958
GOTERM_CC_DIRECT	GO:0098685~Schaffer collateral - CA1 synapse	4	5.6338	0.00581996	NTNG1, CADM1, DGKB, GRM1	71	156	30060	10.8559	0.627101	0.054643	0.0491464
UP_KW_BIOLOGICAL_PROCESS	KW-0221~Differentiation	9	12.6761	0.00600092	NTNG1, DAB1, CADM1, NTRK3, ITGA8, RFX3, SLIT3, TCF4, CIT	42	771	11227	3.12034	0.139701	0.0500076	0.0480073
INTERPRO	IPR009535:PLC-beta_CS	2	2.8169	0.00604419	PLCB4, PLCB1	68	2	22137	325.544	0.856297	0.161178	0.156645
INTERPRO	IPR013583:MCTP_C	2	2.8169	0.00604419	MCTP1, MCTP2	68	2	22137	325.544	0.856297	0.161178	0.156645
UP_KW_PTM	KW-0597~Phosphoprotein	40	56.338	0.00606701	GRIA1, RYR2, TENM2, DOCK4, ATP8A1, DGKB, KCNC2, SYNPO2, LEF1, ZBTB20, FIGN, PTPRK, CACNA1E, CDH9, HDAC9, GRM1, DOCK10, SYNPR, SIPA1L1, CWC22, PHACTR1, NCAM2, DLGAP2, SASH1, SH3D19, VAV3, PLEKHG1, CADM1, NEBL, NTRK3, PRKCA, CIT, ZEB2, DAB1, NFIB, DPYD, TCF4, ZFPM2, PLCB1, PTPN4	51	7835	13016	1.30295	0.0590402	0.0667371	0.0667371
GOTERM_MF_DIRECT	GO:1904315~transmitter-gated monoatomic ion channel activity involved in regulation of postsynaptic membrane potential	3	4.22535	0.00614824	GRIA1, GRIK1, GABRG3	68	51	29205	25.2638	0.739318	0.16754	0.160623
UP_KW_DOMAIN	KW-0728~SH3 domain	5	7.04225	0.0068259	VAV3, DOCK4, NEBL, SASH1, SH3D19	54	211	14793	6.49157	0.103797	0.0522797	0.0424772
GOTERM_CC_DIRECT	GO:0098982~GABA-ergic synapse	4	5.6338	0.00713642	KCNC2, PLCB1, CACNA1E, GABRG3	71	168	30060	10.0805	0.701916	0.0634766	0.0570914
KEGG_PATHWAY	mmu04972:Pancreatic secretion	4	5.6338	0.00739715	RYR2, PLCB4, PRKCA, PLCB1	35	115	9718	9.65764	0.638386	0.0596123	0.0426424
KEGG_PATHWAY	mmu05143:African trypanosomiasis	3	4.22535	0.00811911	PLCB4, PRKCA, PLCB1	35	39	9718	21.3582	0.672693	0.0617954	0.044204
GOTERM_BP_DIRECT	GO:0007156~homophilic cell adhesion via plasma membrane adhesion molecules	4	5.6338	0.00824636	CADM1, NCAM2, CDH9, DSCAML1	68	184	29878	9.55179	0.996961	0.411578	0.408051
GOTERM_BP_DIRECT	GO:0007416~synapse assembly	3	4.22535	0.00832453	GRIA1, CADM1, CDH9	68	61	29878	21.609	0.997125	0.411578	0.408051
INTERPRO	IPR029477:DAG_kinase_typeI_N	2	2.8169	0.00905278	DGKG, DGKB	68	3	22137	217.029	0.945529	0.196263	0.190743
INTERPRO	IPR038199:DGK_typeI_N_sf	2	2.8169	0.00905278	DGKG, DGKB	68	3	22137	217.029	0.945529	0.196263	0.190743
GOTERM_BP_DIRECT	GO:0051209~release of sequestered calcium ion into cytosol	3	4.22535	0.00913116	RYR2, PLCB4, PLCB1	68	64	29878	20.596	0.998373	0.411578	0.408051
GOTERM_MF_DIRECT	GO:0099583~neurotransmitter receptor activity involved in regulation of postsynaptic cytosolic calcium ion concentration	2	2.8169	0.00914545	GRIA1, GRM1	68	4	29205	214.743	0.865054	0.221523	0.212378
INTERPRO	IPR011993:PH-like_dom_sf	6	8.4507	0.00919982	DOCK10, VAV3, PLEKHG1, DAB1, PTPN4, CIT	68	424	22137	4.60676	0.948055	0.196263	0.190743
GOTERM_BP_DIRECT	GO:0007157~heterophilic cell-cell adhesion via plasma membrane cell adhesion molecules	3	4.22535	0.00940751	TENM2, ALCAM, CADM1	68	65	29878	20.2792	0.998662	0.411578	0.408051
UP_KW_DOMAIN	KW-1133~Transmembrane helix	30	42.2535	0.00980243	GRIA1, SLC44A5, RYR2, TENM2, MCTP1, ATP8A1, KCNC2, GRIK1, PTPRK, CACNA1E, CDH9, GRM1, SYNPR, ALCAM, NKAIN3, NCAM2, TRPM3, CALN1, CADM1, NTRK3, SORCS1, GABRG3, ANO3, INPP4B, ZEB2, ITGA8, TCF4, MCTP2, ST6GALNAC3, DSCAML1	54	5624	14793	1.4613	0.145819	0.0522797	0.0424772
PIR_SUPERFAMILY	PIRSF000956:PLC-beta	2	2.8169	0.00987647	PLCB4, PLCB1	6	4	2019	168.25	0.0484165	0.0493824	0.0493824
GOTERM_MF_DIRECT	GO:0019901~protein kinase binding	6	8.4507	0.0110502	GRIA1, RYR2, SIPA1L1, PTPRK, SASH1, CIT	68	585	29205	4.40498	0.911287	0.240894	0.230949
GOTERM_BP_DIRECT	GO:0098942~retrograde trans-synaptic signaling by trans-synaptic protein complex	2	2.8169	0.0111628	TENM2, CADM1	68	5	29878	175.753	0.999613	0.423253	0.419625
GOTERM_BP_DIRECT	GO:0007411~axon guidance	4	5.6338	0.0114905	TENM2, ALCAM, SLIT3, DSCAML1	68	208	29878	8.44966	0.999693	0.423253	0.419625
GOTERM_BP_DIRECT	GO:0006811~monoatomic ion transport	6	8.4507	0.0115411	GRIA1, RYR2, KCNC2, GRIK1, CACNA1E, GABRG3	68	605	29878	4.35751	0.999704	0.423253	0.419625
UP_KW_LIGAND	KW-0479~Metal-binding	25	35.2113	0.0116341	DGKG, MCTP1, ATP8A1, DGKB, PDE1A, GLIS3, ZBTB20, ZFP804A, ADARB2, CACNA1E, CDH9, HDAC9, ZMAT4, CALN1, VAV3, NEBL, PRKCA, CIT, ZEB2, PLCB4, DPYD, ITGA8, MCTP2, ZFPM2, PLCB1	31	3952	6741	1.37558	0.189936	0.104707	0.104707
KEGG_PATHWAY	mmu04728:Dopaminergic synapse	4	5.6338	0.0116879	GRIA1, PLCB4, PRKCA, PLCB1	35	136	9718	8.16639	0.800248	0.0842762	0.0602852
UP_SEQ_FEATURE	DOMAIN:PLC-beta PH	2	2.8169	0.0118467	PLCB4, PLCB1	67	4	22187	165.575	0.994051	0.339605	0.332497
INTERPRO	IPR042531:PLC-beta_C_sf	2	2.8169	0.0120524	PLCB4, PLCB1	68	4	22137	162.772	0.979353	0.214265	0.208239
INTERPRO	IPR037862:PLC-beta_PH	2	2.8169	0.0120524	PLCB4, PLCB1	68	4	22137	162.772	0.979353	0.214265	0.208239
INTERPRO	IPR016280:PLC-beta	2	2.8169	0.0120524	PLCB4, PLCB1	68	4	22137	162.772	0.979353	0.214265	0.208239
GOTERM_BP_DIRECT	GO:0051649~establishment of localization in cell	4	5.6338	0.0120929	RYR2, GRIK1, CACNA1E, ANO3	68	212	29878	8.29023	0.9998	0.423253	0.419625
GOTERM_CC_DIRECT	GO:0097060~synaptic membrane	3	4.22535	0.0132948	GRIA1, NCAM2, GABRG3	71	75	30060	16.9352	0.895846	0.111798	0.100552
GOTERM_BP_DIRECT	GO:0071242~cellular response to ammonium ion	2	2.8169	0.0133806	GRIA1, KCNC2	68	6	29878	146.461	0.99992	0.446021	0.442198
GOTERM_MF_DIRECT	GO:0050839~cell adhesion molecule binding	3	4.22535	0.0135805	NTNG1, TENM2, CADM1	68	77	29205	16.7332	0.949249	0.263467	0.25259
SMART	SM00326:SH3	5	7.04225	0.0136241	VAV3, DOCK4, NEBL, SASH1, SH3D19	52	199	10943	5.2875	0.606553	0.308813	0.308813
GOTERM_CC_DIRECT	GO:0008328~ionotropic glutamate receptor complex	2	2.8169	0.0138921	GRIA1, GRIK1	71	6	30060	141.127	0.905978	0.111798	0.100552
INTERPRO	IPR020350:Chemokine-like_TAFA	2	2.8169	0.0150431	TAFA2, TAFA1	68	5	22137	130.218	0.992174	0.253357	0.246231
GOTERM_MF_DIRECT	GO:0003700~DNA-binding transcription factor activity	6	8.4507	0.0158573	ZEB2, NFIB, LEF1, GLIS3, RFX3, TCF4	68	641	29205	4.02014	0.969334	0.263467	0.25259
KEGG_PATHWAY	mmu04921:Oxytocin signaling pathway	4	5.6338	0.0160251	RYR2, PLCB4, PRKCA, PLCB1	35	153	9718	7.25901	0.890652	0.109772	0.078523
GOTERM_MF_DIRECT	GO:0005085~guanyl-nucleotide exchange factor activity	4	5.6338	0.0163263	DOCK10, VAV3, DOCK4, PLEKHG1	68	232	29205	7.40492	0.97236	0.263467	0.25259
GOTERM_CC_DIRECT	GO:0005911~cell-cell junction	4	5.6338	0.0166184	GRIA1, TENM2, CADM1, PTPRK	71	230	30060	7.36314	0.941111	0.127659	0.114818
KEGG_PATHWAY	mmu04261:Adrenergic signaling in cardiomyocytes	4	5.6338	0.0168727	RYR2, PLCB4, PRKCA, PLCB1	35	156	9718	7.11941	0.90283	0.110075	0.0787395
GOTERM_MF_DIRECT	GO:0005262~calcium channel activity	3	4.22535	0.0171105	RYR2, CACNA1E, TRPM3	68	87	29205	14.8098	0.976771	0.263467	0.25259
UP_SEQ_FEATURE	DOMAIN:Phosphatidylinositol-specific phospholipase C X	2	2.8169	0.0177181	PLCB4, PLCB1	67	6	22187	110.383	0.999541	0.476173	0.466207
GOTERM_MF_DIRECT	GO:0042802~identical protein binding	11	15.493	0.0181285	GRIA1, RYR2, TENM2, ALCAM, ZMAT4, DPYD, TCF4, GRIK1, NCAM2, PLCB1, CDH9	68	2053	29205	2.30119	0.981468	0.263467	0.25259
GOTERM_BP_DIRECT	GO:0021987~cerebral cortex development	3	4.22535	0.0185873	GRIA1, PHACTR1, PLCB1	68	93	29878	14.1736	0.999998	0.569247	0.564368
GOTERM_BP_DIRECT	GO:0021766~hippocampus development	3	4.22535	0.0189642	ZEB2, DAB1, LEF1	68	94	29878	14.0228	0.999998	0.569247	0.564368
KEGG_PATHWAY	mmu04961:Endocrine and other factor-regulated calcium reabsorption	3	4.22535	0.0191136	PLCB4, PRKCA, PLCB1	35	61	9718	13.6553	0.928917	0.119026	0.0851423
KEGG_PATHWAY	mmu04929:GnRH secretion	3	4.22535	0.0203099	PLCB4, PRKCA, PLCB1	35	63	9718	13.2218	0.939861	0.120976	0.0865377
UP_SEQ_FEATURE	TRANSMEM:Helical	29	40.8451	0.0220142	GRIA1, SLC44A5, RYR2, TENM2, MCTP1, ATP8A1, KCNC2, GRIK1, PTPRK, CACNA1E, CDH9, GRM1, SYNPR, ALCAM, NKAIN3, NCAM2, TRPM3, CALN1, CADM1, NTRK3, SORCS1, GABRG3, ANO3, INPP4B, ZEB2, ITGA8, TCF4, MCTP2, DSCAML1	67	6670	22187	1.43978	0.99993	0.55683	0.545175
GOTERM_BP_DIRECT	GO:0045843~negative regulation of striated muscle tissue development	2	2.8169	0.0222029	LEF1, HDAC9	68	10	29878	87.8765	1	0.569247	0.564368
GOTERM_BP_DIRECT	GO:0031666~positive regulation of lipopolysaccharide-mediated signaling pathway	2	2.8169	0.0222029	PRKCA, SASH1	68	10	29878	87.8765	1	0.569247	0.564368
KEGG_PATHWAY	mmu04310:Wnt signaling pathway	4	5.6338	0.0228221	PLCB4, LEF1, PRKCA, PLCB1	35	175	9718	6.34645	0.957696	0.130276	0.0931904
GOTERM_BP_DIRECT	GO:0045944~positive regulation of transcription by RNA polymerase II	8	11.2676	0.0228613	ZEB2, NFIB, LEF1, GLIS3, ITGA8, RFX3, TCF4, ZFPM2	68	1264	29878	2.7809	1	0.569247	0.564368
GOTERM_BP_DIRECT	GO:0001933~negative regulation of protein phosphorylation	3	4.22535	0.0229081	CADM1, NTRK3, PRKCA	68	104	29878	12.6745	1	0.569247	0.564368
GOTERM_BP_DIRECT	GO:0045893~positive regulation of DNA-templated transcription	6	8.4507	0.0230851	NFIB, LEF1, RFX3, TCF4, ZFPM2, PLCB1	68	723	29878	3.64633	1	0.569247	0.564368
GOTERM_BP_DIRECT	GO:0046834~lipid phosphorylation	2	2.8169	0.0243963	DGKG, DGKB	68	11	29878	79.8877	1	0.569247	0.564368
GOTERM_BP_DIRECT	GO:0046486~glycerolipid metabolic process	2	2.8169	0.0243963	DGKG, DGKB	68	11	29878	79.8877	1	0.569247	0.564368
UP_KW_DOMAIN	KW-0393~Immunoglobulin domain	6	8.4507	0.0246154	ALCAM, CADM1, NTRK3, NCAM2, PTPRK, DSCAML1	54	463	14793	3.55004	0.328858	0.0984614	0.0799999
KEGG_PATHWAY	mmu05022:Pathways of neurodegeneration - multiple diseases	6	8.4507	0.024704	GRIA1, RYR2, PLCB4, PRKCA, PLCB1, GRM1	35	481	9718	3.4635	0.967514	0.135378	0.0968396
GOTERM_MF_DIRECT	GO:0004143~ATP-dependent diacylglycerol kinase activity	2	2.8169	0.0249521	DGKG, DGKB	68	11	29205	78.0882	0.995948	0.339973	0.325937
UP_KW_BIOLOGICAL_PROCESS	KW-0406~Ion transport	7	9.85915	0.0249559	GRIA1, RYR2, KCNC2, GRIK1, CACNA1E, GABRG3, TRPM3	42	626	11227	2.98908	0.468374	0.155975	0.149736
UP_SEQ_FEATURE	DOMAIN:SH3	4	5.6338	0.0253409	DOCK4, NEBL, SASH1, SH3D19	67	212	22187	6.2481	0.999984	0.605366	0.592695
KEGG_PATHWAY	mmu00562:Inositol phosphate metabolism	3	4.22535	0.0260669	INPP4B, PLCB4, PLCB1	35	72	9718	11.569	0.973178	0.136123	0.097373
GOTERM_BP_DIRECT	GO:0048846~axon extension involved in axon guidance	2	2.8169	0.0265848	ALCAM, SLIT3	68	12	29878	73.2304	1	0.576089	0.571151
GOTERM_BP_DIRECT	GO:0070588~calcium ion transmembrane transport	3	4.22535	0.0267201	RYR2, CACNA1E, TRPM3	68	113	29878	11.665	1	0.576089	0.571151
GOTERM_CC_DIRECT	GO:0005634~nucleus	24	33.8028	0.0269505	TENM2, SYNPO2, LEF1, GLIS3, ZBTB20, RFX3, FIGN, PRKCA, ZFP804A, ADARB2, HDAC9, GRM1, DOCK10, ZEB2, PLCB4, TAFA2, NFIB, ZMAT4, CWC22, TCF4, PHACTR1, XIST, ZFPM2, PLCB1	71	6691	30060	1.51863	0.990119	0.198028	0.178108
BIOCARTA	m_pkcPathway:Activation of PKC through G protein coupled receptor	2	2.8169	0.026963	PRKCA, PLCB1	6	7	1286	61.2381	0.730717	0.628687	0.628687
GOTERM_BP_DIRECT	GO:0007417~central nervous system development	3	4.22535	0.0271585	ZEB2, DAB1, DSCAML1	68	114	29878	11.5627	1	0.576089	0.571151
KEGG_PATHWAY	mmu04918:Thyroid hormone synthesis	3	4.22535	0.0274265	PLCB4, PRKCA, PLCB1	35	74	9718	11.2564	0.97785	0.136123	0.097373
KEGG_PATHWAY	mmu04971:Gastric acid secretion	3	4.22535	0.028117	PLCB4, PRKCA, PLCB1	35	75	9718	11.1063	0.979904	0.136123	0.097373
GOTERM_BP_DIRECT	GO:0006874~intracellular calcium ion homeostasis	3	4.22535	0.0284911	INPP4B, RYR2, PRKCA	68	117	29878	11.2662	1	0.586582	0.581554
KEGG_PATHWAY	mmu04924:Renin secretion	3	4.22535	0.0288145	PLCB4, PDE1A, PLCB1	35	76	9718	10.9602	0.981786	0.136123	0.097373
GOTERM_MF_DIRECT	GO:0004970~glutamate-gated receptor activity	2	2.8169	0.0294225	GRIA1, GRIK1	68	13	29205	66.0747	0.998512	0.370363	0.355073
GOTERM_CC_DIRECT	GO:1990907~beta-catenin-TCF complex	2	2.8169	0.0298593	LEF1, TCF4	71	13	30060	65.1354	0.994042	0.210259	0.189109
INTERPRO	IPR022755:Znf_C2H2_jaz	2	2.8169	0.0298632	ZMAT4, ZFP804A	68	10	22137	65.1088	0.999939	0.349874	0.340034
INTERPRO	IPR037607:DGK	2	2.8169	0.0298632	DGKG, DGKB	68	10	22137	65.1088	0.999939	0.349874	0.340034
INTERPRO	IPR000756:Diacylglycerol_kin_accessory	2	2.8169	0.0298632	DGKG, DGKB	68	10	22137	65.1088	0.999939	0.349874	0.340034
GOTERM_BP_DIRECT	GO:0046339~diacylglycerol metabolic process	2	2.8169	0.0309474	DGKG, DGKB	68	14	29878	62.7689	1	0.607317	0.602111
GOTERM_BP_DIRECT	GO:0007613~memory	3	4.22535	0.0312334	TAFA2, ITGA8, PLCB1	68	123	29878	10.7166	1	0.607317	0.602111
GOTERM_MF_DIRECT	GO:0045295~gamma-catenin binding	2	2.8169	0.0316502	LEF1, PTPRK	68	14	29205	61.355	0.999098	0.370363	0.355073
UP_SEQ_FEATURE	DOMAIN:C2 DOCK-type	2	2.8169	0.0322467	DOCK10, DOCK4	67	11	22187	60.209	0.999999	0.680809	0.66656
UP_SEQ_FEATURE	DOMAIN:DOCKER	2	2.8169	0.0322467	DOCK10, DOCK4	67	11	22187	60.209	0.999999	0.680809	0.66656
GOTERM_MF_DIRECT	GO:0031267~small GTPase binding	4	5.6338	0.0322793	DOCK10, GRIA1, DOCK4, PLEKHG1	68	302	29205	5.68855	0.999217	0.370363	0.355073
GOTERM_CC_DIRECT	GO:0000785~chromatin	5	7.04225	0.0325735	ZEB2, LEF1, RFX3, TCF4, PLCB1	71	517	30060	4.09459	0.996289	0.220197	0.198047
GOTERM_BP_DIRECT	GO:0007626~locomotory behavior	3	4.22535	0.0326423	FIGN, CACNA1E, GRM1	68	126	29878	10.4615	1	0.610133	0.604904
INTERPRO	IPR043162:DOCK_C_lobe_C	2	2.8169	0.0328007	DOCK10, DOCK4	68	11	22137	59.1898	0.999977	0.349874	0.340034
INTERPRO	IPR043161:DOCK_C_lobe_A	2	2.8169	0.0328007	DOCK10, DOCK4	68	11	22137	59.1898	0.999977	0.349874	0.340034
INTERPRO	IPR046770:DOCKER_Lobe_B	2	2.8169	0.0328007	DOCK10, DOCK4	68	11	22137	59.1898	0.999977	0.349874	0.340034
INTERPRO	IPR046769:DOCKER_Lobe_A	2	2.8169	0.0328007	DOCK10, DOCK4	68	11	22137	59.1898	0.999977	0.349874	0.340034
INTERPRO	IPR026791:DOCK	2	2.8169	0.0328007	DOCK10, DOCK4	68	11	22137	59.1898	0.999977	0.349874	0.340034
INTERPRO	IPR027357:DOCKER_dom	2	2.8169	0.0328007	DOCK10, DOCK4	68	11	22137	59.1898	0.999977	0.349874	0.340034
INTERPRO	IPR046773:DOCKER_Lobe_C	2	2.8169	0.0328007	DOCK10, DOCK4	68	11	22137	59.1898	0.999977	0.349874	0.340034
INTERPRO	IPR027007:C2_DOCK-type_domain	2	2.8169	0.0328007	DOCK10, DOCK4	68	11	22137	59.1898	0.999977	0.349874	0.340034
GOTERM_BP_DIRECT	GO:0003181~atrioventricular valve morphogenesis	2	2.8169	0.0331215	SLIT3, ZFPM2	68	15	29878	58.5843	1	0.610133	0.604904
UP_KW_MOLECULAR_FUNCTION	KW-1071~Ligand-gated ion channel	3	4.22535	0.0335889	GRIA1, RYR2, GRIK1	48	75	12229	10.1908	0.664895	0.268711	0.260314
UP_KW_DOMAIN	KW-0812~Transmembrane	30	42.2535	0.0338618	GRIA1, SLC44A5, RYR2, TENM2, MCTP1, ATP8A1, KCNC2, GRIK1, PTPRK, CACNA1E, CDH9, GRM1, SYNPR, ALCAM, NKAIN3, NCAM2, TRPM3, CALN1, CADM1, NTRK3, SORCS1, GABRG3, ANO3, INPP4B, ZEB2, ITGA8, TCF4, MCTP2, ST6GALNAC3, DSCAML1	54	6118	14793	1.3433	0.423727	0.108358	0.0880406
GOTERM_BP_DIRECT	GO:0009410~response to xenobiotic stimulus	4	5.6338	0.0341703	VAV3, GRIA1, DPYD, GABRG3	68	316	29878	5.5618	1	0.613313	0.608056
UP_SEQ_FEATURE	DOMAIN:Ig-like C2-type 3	3	4.22535	0.0344979	ALCAM, NCAM2, DSCAML1	67	98	22187	10.1372	1	0.680809	0.66656
BIOCARTA	m_plcPathway:Phospholipase C Signaling Pathway	2	2.8169	0.0345589	PRKCA, PLCB1	6	9	1286	47.6296	0.815142	0.628687	0.628687
GOTERM_BP_DIRECT	GO:0032026~response to magnesium ion	2	2.8169	0.0352908	RYR2, KCNC2	68	16	29878	54.9228	1	0.617589	0.612295
INTERPRO	IPR015359:PLC_EF-hand-like	2	2.8169	0.0357295	PLCB4, PLCB1	68	12	22137	54.2574	0.999991	0.368821	0.358447
KEGG_PATHWAY	mmu04613:Neutrophil extracellular trap formation	4	5.6338	0.0359857	PLCB4, PRKCA, PLCB1, HDAC9	35	209	9718	5.31401	0.993402	0.154807	0.110738
GOTERM_MF_DIRECT	GO:0031005~filamin binding	2	2.8169	0.0360903	NEBL, SYNPO2	68	16	29205	53.6857	0.999669	0.377017	0.361452
KEGG_PATHWAY	mmu05412:Arrhythmogenic right ventricular cardiomyopathy	3	4.22535	0.0361627	RYR2, LEF1, ITGA8	35	86	9718	9.68571	0.993566	0.154807	0.110738
GOTERM_MF_DIRECT	GO:1990837~sequence-specific double-stranded DNA binding	5	7.04225	0.0367839	NFIB, LEF1, ZBTB20, RFX3, TCF4	68	546	29205	3.93302	0.999717	0.377017	0.361452
KEGG_PATHWAY	mmu04970:Salivary secretion	3	4.22535	0.0369338	PLCB4, PRKCA, PLCB1	35	87	9718	9.57438	0.994234	0.154807	0.110738
INTERPRO	IPR003599:Ig_sub	6	8.4507	0.0370884	ALCAM, CADM1, NTRK3, NCAM2, PTPRK, DSCAML1	68	609	22137	3.20733	0.999994	0.370884	0.360453
GOTERM_BP_DIRECT	GO:0048712~negative regulation of astrocyte differentiation	2	2.8169	0.0374553	DAB1, NTRK3	68	17	29878	51.692	1	0.63948	0.633999
UP_SEQ_FEATURE	DOMAIN:Ionotropic glutamate receptor C-terminal	2	2.8169	0.0379986	GRIA1, GRIK1	67	13	22187	50.946	1	0.680809	0.66656
UP_SEQ_FEATURE	DOMAIN:C2 3	2	2.8169	0.0379986	MCTP1, MCTP2	67	13	22187	50.946	1	0.680809	0.66656
UP_SEQ_FEATURE	DOMAIN:Ionotropic glutamate receptor L-glutamate and glycine-binding	2	2.8169	0.0379986	GRIA1, GRIK1	67	13	22187	50.946	1	0.680809	0.66656
GOTERM_MF_DIRECT	GO:0001228~DNA-binding transcription activator activity, RNA polymerase II-specific	5	7.04225	0.0380476	ZEB2, NFIB, LEF1, GLIS3, TCF4	68	552	29205	3.89027	0.999787	0.377017	0.361452
KEGG_PATHWAY	mmu04912:GnRH signaling pathway	3	4.22535	0.0392849	PLCB4, PRKCA, PLCB1	35	90	9718	9.25524	0.995875	0.154807	0.110738
KEGG_PATHWAY	mmu05417:Lipid and atherosclerosis	4	5.6338	0.0395493	VAV3, PLCB4, PRKCA, PLCB1	35	217	9718	5.1181	0.996027	0.154807	0.110738
KEGG_PATHWAY	mmu05415:Diabetic cardiomyopathy	4	5.6338	0.0395493	RYR2, PLCB4, PRKCA, PLCB1	35	217	9718	5.1181	0.996027	0.154807	0.110738
GOTERM_BP_DIRECT	GO:0021846~cell proliferation in forebrain	2	2.8169	0.039615	ZEB2, NFIB	68	18	29878	48.8203	1	0.660249	0.65459
GOTERM_MF_DIRECT	GO:0035254~glutamate receptor binding	2	2.8169	0.0405104	GRIA1, PTPN4	68	18	29205	47.7206	0.999878	0.383968	0.368116
KEGG_PATHWAY	mmu05032:Morphine addiction	3	4.22535	0.0408835	PDE1A, PRKCA, GABRG3	35	92	9718	9.05404	0.996716	0.155584	0.111294
GOTERM_CC_DIRECT	GO:0032591~dendritic spine membrane	2	2.8169	0.0411081	GRIA1, ITGA8	71	18	30060	47.0423	0.99917	0.258144	0.232176
GOTERM_CC_DIRECT	GO:0005667~transcription regulator complex	4	5.6338	0.0412419	LEF1, RFX3, TCF4, HDAC9	71	328	30060	5.16317	0.999189	0.258144	0.232176
GOTERM_MF_DIRECT	GO:0004435~phosphatidylinositol phospholipase C activity	2	2.8169	0.0427129	PLCB4, PLCB1	68	19	29205	45.209	0.999926	0.387976	0.371958
UP_SEQ_FEATURE	DOMAIN:DAGKc	2	2.8169	0.043717	DGKG, DGKB	67	15	22187	44.1532	1	0.714821	0.699859
UP_SEQ_FEATURE	DOMAIN:PI-PLC Y-box	2	2.8169	0.043717	PLCB4, PLCB1	67	15	22187	44.1532	1	0.714821	0.699859
INTERPRO	IPR001711:PLipase_C_Pinositol-sp_Y	2	2.8169	0.0444635	PLCB4, PLCB1	68	15	22137	43.4059	1	0.395309	0.384191
INTERPRO	IPR001206:Diacylglycerol_kinase_cat_dom	2	2.8169	0.0444635	DGKG, DGKB	68	15	22137	43.4059	1	0.395309	0.384191
INTERPRO	IPR001192:PI-PLC_fam	2	2.8169	0.0444635	PLCB4, PLCB1	68	15	22137	43.4059	1	0.395309	0.384191
UP_SEQ_FEATURE	DOMAIN:PH	4	5.6338	0.0448841	DOCK10, VAV3, PLEKHG1, CIT	67	266	22187	4.97969	1	0.714821	0.699859
UP_KW_DOMAIN	KW-0863~Zinc-finger	11	15.493	0.0452362	DGKG, VAV3, ZEB2, DGKB, ZMAT4, GLIS3, ZBTB20, PRKCA, ZFP804A, ZFPM2, CIT	54	1544	14793	1.95168	0.523201	0.12063	0.0980118
GOTERM_BP_DIRECT	GO:0010628~positive regulation of gene expression	5	7.04225	0.0453364	GRIA1, NTRK3, LEF1, PHACTR1, ZFP804A	68	598	29878	3.67377	1	0.738034	0.731708
INTERPRO	IPR001849:PH_domain	4	5.6338	0.0455574	DOCK10, VAV3, PLEKHG1, CIT	68	263	22137	4.95124	1	0.395309	0.384191
SMART	SM00045:DAGKa	2	2.8169	0.0456582	DGKG, DGKB	52	10	10943	42.0885	0.958326	0.60979	0.60979
GOTERM_CC_DIRECT	GO:0045177~apical part of cell	3	4.22535	0.0473395	DAB1, ITGA8, PRKCA	71	149	30060	8.52444	0.999724	0.285728	0.256986
GOTERM_BP_DIRECT	GO:0006654~phosphatidic acid biosynthetic process	2	2.8169	0.0482061	DGKG, DGKB	68	22	29878	39.9439	1	0.766915	0.760341
KEGG_PATHWAY	mmu04933:AGE-RAGE signaling pathway in diabetic complications	3	4.22535	0.0483745	PLCB4, PRKCA, PLCB1	35	101	9718	8.24724	0.998878	0.179116	0.128127
GOTERM_CC_DIRECT	GO:0030018~Z disc	3	4.22535	0.0490545	RYR2, NEBL, SYNPO2	71	152	30060	8.35619	0.999797	0.28587	0.257113
GOTERM_MF_DIRECT	GO:0008289~lipid binding	4	5.6338	0.0492511	DGKG, INPP4B, DGKB, PRKCA	68	358	29205	4.79872	0.999983	0.427118	0.409484
KEGG_PATHWAY	mmu04925:Aldosterone synthesis and secretion	3	4.22535	0.0501029	PLCB4, PRKCA, PLCB1	35	103	9718	8.0871	0.999126	0.180634	0.129213
INTERPRO	IPR016064:NAD/diacylglycerol_kinase_sf	2	2.8169	0.0502429	DGKG, DGKB	68	17	22137	38.2993	1	0.395309	0.384191
INTERPRO	IPR017438:ATP-NAD_kinase_N	2	2.8169	0.0502429	DGKG, DGKB	68	17	22137	38.2993	1	0.395309	0.384191
GOTERM_BP_DIRECT	GO:0016338~calcium-independent cell-cell adhesion via plasma membrane cell-adhesion molecules	2	2.8169	0.050342	CADM1, DSCAML1	68	23	29878	38.2072	1	0.783098	0.776386
INTERPRO	IPR019594:Glu/Gly-bd	2	2.8169	0.0531196	GRIA1, GRIK1	68	18	22137	36.1716	1	0.395309	0.384191
INTERPRO	IPR015683:Ionotropic_Glu_rcpt	2	2.8169	0.0531196	GRIA1, GRIK1	68	18	22137	36.1716	1	0.395309	0.384191
INTERPRO	IPR001320:Iontro_rcpt_C	2	2.8169	0.0531196	GRIA1, GRIK1	68	18	22137	36.1716	1	0.395309	0.384191
INTERPRO	IPR001508:Iono_Glu_rcpt_met	2	2.8169	0.0531196	GRIA1, GRIK1	68	18	22137	36.1716	1	0.395309	0.384191
INTERPRO	IPR000909:PLipase_C_PInositol-sp_X_dom	2	2.8169	0.0531196	PLCB4, PLCB1	68	18	22137	36.1716	1	0.395309	0.384191
GOTERM_MF_DIRECT	GO:0099507~ligand-gated monoatomic ion channel activity involved in regulation of presynaptic membrane potential	2	2.8169	0.0536512	GRIA1, GRIK1	68	24	29205	35.7904	0.999994	0.427118	0.409484
GOTERM_MF_DIRECT	GO:0000981~DNA-binding transcription factor activity, RNA polymerase II-specific	7	9.85915	0.0539926	ZEB2, NFIB, LEF1, GLIS3, ZBTB20, RFX3, TCF4	68	1184	29205	2.53919	0.999994	0.427118	0.409484
KEGG_PATHWAY	mmu05146:Amoebiasis	3	4.22535	0.0545208	PLCB4, PRKCA, PLCB1	35	108	9718	7.7127	0.999538	0.191522	0.137001
GOTERM_BP_DIRECT	GO:0043149~stress fiber assembly	2	2.8169	0.0545997	ZEB2, PHACTR1	68	25	29878	35.1506	1	0.790106	0.783333
GOTERM_BP_DIRECT	GO:0048665~neuron fate specification	2	2.8169	0.0567215	NFIB, NTRK3	68	26	29878	33.7986	1	0.790106	0.783333
UP_SEQ_FEATURE	ZN_FING:C2H2-type 1	4	5.6338	0.0572644	ZEB2, GLIS3, ZBTB20, ZFPM2	67	294	22187	4.50543	1	0.820511	0.803337
UP_SEQ_FEATURE	DOMAIN:Fibronectin type-III 2	3	4.22535	0.0580874	NCAM2, PTPRK, DSCAML1	67	131	22187	7.58357	1	0.820511	0.803337
UP_SEQ_FEATURE	DOMAIN:Fibronectin type-III 1	3	4.22535	0.0580874	NCAM2, PTPRK, DSCAML1	67	131	22187	7.58357	1	0.820511	0.803337
GOTERM_BP_DIRECT	GO:0048015~phosphatidylinositol-mediated signaling	2	2.8169	0.0588386	PLCB4, PLCB1	68	27	29878	32.5468	1	0.790106	0.783333
GOTERM_BP_DIRECT	GO:0007205~protein kinase C-activating G protein-coupled receptor signaling pathway	2	2.8169	0.0588386	DGKG, DGKB	68	27	29878	32.5468	1	0.790106	0.783333
GOTERM_BP_DIRECT	GO:2001222~regulation of neuron migration	2	2.8169	0.0588386	NTNG1, PHACTR1	68	27	29878	32.5468	1	0.790106	0.783333
GOTERM_BP_DIRECT	GO:0046928~regulation of neurotransmitter secretion	2	2.8169	0.0588386	MCTP1, MCTP2	68	27	29878	32.5468	1	0.790106	0.783333
KEGG_PATHWAY	mmu04725:Cholinergic synapse	3	4.22535	0.0590726	PLCB4, PRKCA, PLCB1	35	113	9718	7.37143	0.999762	0.202324	0.144728
UP_SEQ_FEATURE	ZN_FING:C2H2-type 3	4	5.6338	0.0591531	ZEB2, GLIS3, ZBTB20, ZFPM2	67	298	22187	4.44496	1	0.820511	0.803337
BIOCARTA	m_cdmacPathway:Cadmium induces DNA synthesis and proliferation in macrophages	2	2.8169	0.0607718	PRKCA, PLCB1	6	16	1286	26.7917	0.950681	0.628687	0.628687
GOTERM_BP_DIRECT	GO:0043392~negative regulation of DNA binding	2	2.8169	0.060951	NFIB, LEF1	68	28	29878	31.3845	1	0.790106	0.783333
GOTERM_BP_DIRECT	GO:0048699~generation of neurons	2	2.8169	0.060951	NFIB, CIT	68	28	29878	31.3845	1	0.790106	0.783333
GOTERM_BP_DIRECT	GO:0051932~synaptic transmission, GABAergic	2	2.8169	0.060951	GRIK1, GABRG3	68	28	29878	31.3845	1	0.790106	0.783333
KEGG_PATHWAY	mmu04928:Parathyroid hormone synthesis, secretion and action	3	4.22535	0.0618656	PLCB4, PRKCA, PLCB1	35	116	9718	7.18079	0.999841	0.204869	0.146549
GOTERM_MF_DIRECT	GO:0005524~ATP binding	8	11.2676	0.0620257	DGKG, ATP8A1, DGKB, NTRK3, FIGN, PRKCA, DSCAML1, CIT	68	1538	29205	2.23399	0.999999	0.427118	0.409484
GOTERM_MF_DIRECT	GO:0003677~DNA binding	9	12.6761	0.0621607	ZEB2, NFIB, ZMAT4, LEF1, GLIS3, ZBTB20, RFX3, TCF4, ZFPM2	68	1861	29205	2.07704	0.999999	0.427118	0.409484
KEGG_PATHWAY	mmu04935:Growth hormone synthesis, secretion and action	3	4.22535	0.0628066	PLCB4, PRKCA, PLCB1	35	117	9718	7.11941	0.999862	0.204869	0.146549
GOTERM_BP_DIRECT	GO:0048266~behavioral response to pain	2	2.8169	0.0630588	GRIK1, CACNA1E	68	29	29878	30.3022	1	0.802566	0.795687
GOTERM_MF_DIRECT	GO:0001227~DNA-binding transcription repressor activity, RNA polymerase II-specific	4	5.6338	0.063183	ZEB2, LEF1, GLIS3, ZBTB20	68	397	29205	4.32731	0.999999	0.427118	0.409484
SMART	SM00046:DAGKc	2	2.8169	0.0633435	DGKG, DGKB	52	14	10943	30.0632	0.988319	0.60979	0.60979
GOTERM_MF_DIRECT	GO:0000978~RNA polymerase II cis-regulatory region sequence-specific DNA binding	7	9.85915	0.0634359	ZEB2, NFIB, LEF1, GLIS3, ZBTB20, RFX3, TCF4	68	1234	29205	2.4363	0.999999	0.427118	0.409484
BIOCARTA	m_ck1Pathway:Regulation of ck1/cdk5 by type 1 glutamate receptors	2	2.8169	0.0644696	PLCB1, GRM1	6	17	1286	25.2157	0.959189	0.628687	0.628687
GOTERM_MF_DIRECT	GO:0016301~kinase activity	5	7.04225	0.0650402	DGKG, DGKB, NTRK3, PRKCA, CIT	68	660	29205	3.25368	1	0.427118	0.409484
GOTERM_CC_DIRECT	GO:0005790~smooth endoplasmic reticulum	2	2.8169	0.0654049	RYR2, PLCB4	71	29	30060	29.1986	0.999989	0.361645	0.325267
KEGG_PATHWAY	mmu04919:Thyroid hormone signaling pathway	3	4.22535	0.0656592	PLCB4, PRKCA, PLCB1	35	120	9718	6.94143	0.999909	0.209193	0.149642
GOTERM_MF_DIRECT	GO:0140416~transcription regulator inhibitor activity	2	2.8169	0.0666147	NFIB, LEF1	68	30	29205	28.6324	1	0.427118	0.409484
GOTERM_MF_DIRECT	GO:0015276~ligand-gated monoatomic ion channel activity	2	2.8169	0.0666147	GRIA1, GRIK1	68	30	29205	28.6324	1	0.427118	0.409484
GOTERM_CC_DIRECT	GO:0008021~synaptic vesicle	3	4.22535	0.0673744	GRIA1, SYNPR, CADM1	71	182	30060	6.9788	0.999992	0.361645	0.325267
GOTERM_BP_DIRECT	GO:0016310~phosphorylation	5	7.04225	0.067535	DGKG, DGKB, NTRK3, PRKCA, CIT	68	684	29878	3.21186	1	0.844187	0.836951
SMART	SM00149:PLCYc	2	2.8169	0.0677144	PLCB4, PLCB1	52	15	10943	28.059	0.991502	0.60979	0.60979
GOTERM_CC_DIRECT	GO:0032991~protein-containing complex	6	8.4507	0.0684772	GRIA1, RYR2, SIPA1L1, PRKCA, PLCB1, SASH1	71	942	30060	2.69669	0.999994	0.361645	0.325267
UP_KW_MOLECULAR_FUNCTION	KW-0678~Repressor	6	8.4507	0.0688791	ZEB2, TENM2, GLIS3, RFX3, ZFPM2, HDAC9	48	576	12229	2.65386	0.898095	0.440827	0.427051
UP_SEQ_FEATURE	DOMAIN:EGF-like 8	2	2.8169	0.0690379	TENM2, SLIT3	67	24	22187	27.5958	1	0.927697	0.90828
INTERPRO	IPR036236:Znf_C2H2_sf	6	8.4507	0.0692971	ZEB2, ZMAT4, GLIS3, ZBTB20, ZFP804A, ZFPM2	68	728	22137	2.68306	1	0.503979	0.489804
GOTERM_BP_DIRECT	GO:0060078~regulation of postsynaptic membrane potential	2	2.8169	0.0693541	GRIA1, GABRG3	68	32	29878	27.4614	1	0.847632	0.840366
GOTERM_BP_DIRECT	GO:0030511~positive regulation of transforming growth factor beta receptor signaling pathway	2	2.8169	0.0714432	ZEB2, ITGA8	68	33	29878	26.6292	1	0.847632	0.840366
GOTERM_BP_DIRECT	GO:0051896~regulation of phosphatidylinositol 3-kinase/protein kinase B signal transduction	2	2.8169	0.0714432	INPP4B, NTRK3	68	33	29878	26.6292	1	0.847632	0.840366
KEGG_PATHWAY	mmu04071:Sphingolipid signaling pathway	3	4.22535	0.0714933	PLCB4, PRKCA, PLCB1	35	126	9718	6.61088	0.999961	0.222604	0.159235
UP_SEQ_FEATURE	DOMAIN:EGF-like 7	2	2.8169	0.0718102	TENM2, SLIT3	67	25	22187	26.4919	1	0.930515	0.911039
INTERPRO	IPR017946:PLC-like_Pdiesterase_TIM-brl	2	2.8169	0.073018	PLCB4, PLCB1	68	25	22137	26.0435	1	0.519239	0.504635
GOTERM_BP_DIRECT	GO:0031032~actomyosin structure organization	2	2.8169	0.0735278	PHACTR1, CIT	68	34	29878	25.846	1	0.857824	0.850472
UP_SEQ_FEATURE	DOMAIN:PDZ	3	4.22535	0.0735756	SIPA1L1, SYNPO2, PTPN4	67	150	22187	6.62299	1	0.930515	0.911039
KEGG_PATHWAY	mmu04926:Relaxin signaling pathway	3	4.22535	0.0754746	PLCB4, PRKCA, PLCB1	35	130	9718	6.40747	0.999979	0.224783	0.160794
KEGG_PATHWAY	mmu04750:Inflammatory mediator regulation of TRP channels	3	4.22535	0.0754746	PLCB4, PRKCA, PLCB1	35	130	9718	6.40747	0.999979	0.224783	0.160794
UP_KW_PTM	KW-0325~Glycoprotein	22	30.9859	0.0759812	GRIA1, SLC44A5, NTNG1, TENM2, CADM1, KCNC2, NTRK3, SORCS1, GRIK1, PTPRK, CACNA1E, GABRG3, CDH9, GRM1, ANO3, SYNPR, ALCAM, ITGA8, SLIT3, NCAM2, ST6GALNAC3, DSCAML1	51	4100	13016	1.36945	0.546259	0.417897	0.417897
UP_KW_CELLULAR_COMPONENT	KW-0472~Membrane	38	53.5211	0.0763363	GRIA1, SLC44A5, DGKG, RYR2, TENM2, DOCK4, MCTP1, ATP8A1, DGKB, KCNC2, GRIK1, PTPRK, CACNA1E, CDH9, GRM1, SYNPR, ALCAM, NKAIN3, NCAM2, DLGAP2, TRPM3, CALN1, NTNG1, CADM1, NTRK3, SORCS1, PRKCA, GABRG3, ANO3, INPP4B, ZEB2, ITGA8, TCF4, MCTP2, ST6GALNAC3, PLCB1, PTPN4, DSCAML1	63	9216	18500	1.2108	0.825697	0.33588	0.305345
INTERPRO	IPR001478:PDZ	3	4.22535	0.0775547	SIPA1L1, SYNPO2, PTPN4	68	152	22137	6.42521	1	0.534664	0.519627
GOTERM_BP_DIRECT	GO:0046488~phosphatidylinositol metabolic process	2	2.8169	0.0776831	PLCB4, PLCB1	68	36	29878	24.4101	1	0.891445	0.883804
GOTERM_MF_DIRECT	GO:0016787~hydrolase activity	8	11.2676	0.07881	INPP4B, ATP8A1, PDE1A, PTPRK, PTPN4, PLCB1, ADARB2, HDAC9	68	1628	29205	2.11049	1	0.48683	0.466731
INTERPRO	IPR013087:Znf_C2H2_type	6	8.4507	0.0789456	ZEB2, ZMAT4, GLIS3, ZBTB20, ZFP804A, ZFPM2	68	757	22137	2.58027	1	0.534664	0.519627
KEGG_PATHWAY	mmu04915:Estrogen signaling pathway	3	4.22535	0.0795262	PLCB4, PLCB1, GRM1	35	134	9718	6.2162	0.999988	0.229903	0.164456
INTERPRO	IPR036034:PDZ_sf	3	4.22535	0.0801996	SIPA1L1, SYNPO2, PTPN4	68	155	22137	6.30085	1	0.534664	0.519627
KEGG_PATHWAY	mmu04726:Serotonergic synapse	3	4.22535	0.0805498	PLCB4, PRKCA, PLCB1	35	135	9718	6.17016	0.99999	0.229903	0.164456
SMART	SM00079:PBPe	2	2.8169	0.0807075	GRIA1, GRIK1	52	18	10943	23.3825	0.996728	0.60979	0.60979
SMART	SM00918:Lig_chan-Glu_bd	2	2.8169	0.0807075	GRIA1, GRIK1	52	18	10943	23.3825	0.996728	0.60979	0.60979
SMART	SM00148:PLCXc	2	2.8169	0.0807075	PLCB4, PLCB1	52	18	10943	23.3825	0.996728	0.60979	0.60979
GOTERM_BP_DIRECT	GO:0007165~signal transduction	7	9.85915	0.0808667	DGKG, TENM2, DGKB, PDE1A, PTPRK, PLCB1, GRM1	68	1346	29878	2.28505	1	0.913011	0.905185
GOTERM_MF_DIRECT	GO:0003714~transcription corepressor activity	3	4.22535	0.0826271	TCF4, ZFPM2, HDAC9	68	208	29205	6.1945	1	0.48683	0.466731
GOTERM_MF_DIRECT	GO:0005516~calmodulin binding	3	4.22535	0.0826271	RYR2, PDE1A, PLCB1	68	208	29205	6.1945	1	0.48683	0.466731
BIOCARTA	m_par1pathway:Thrombin signaling and protease-activated receptors	2	2.8169	0.082784	PRKCA, PLCB1	6	22	1286	19.4848	0.984201	0.628687	0.628687
KEGG_PATHWAY	mmu04371:Apelin signaling pathway	3	4.22535	0.0846857	RYR2, PLCB4, PLCB1	35	139	9718	5.9926	0.999995	0.236774	0.169371
GOTERM_BP_DIRECT	GO:0006629~lipid metabolic process	5	7.04225	0.085185	DGKG, INPP4B, DGKB, PLCB1, ST6GALNAC3	68	742	29878	2.9608	1	0.934009	0.926003
GOTERM_BP_DIRECT	GO:0055085~transmembrane transport	4	5.6338	0.0853951	SLC44A5, RYR2, KCNC2, CACNA1E	68	462	29878	3.80418	1	0.934009	0.926003
BIOCARTA	m_ccr3Pathway:CCR3 signaling in Eosinophils	2	2.8169	0.0864123	PRKCA, PLCB1	6	23	1286	18.6377	0.986938	0.628687	0.628687
UP_SEQ_FEATURE	DOMAIN:EF-hand 1	3	4.22535	0.0866294	DGKG, DGKB, CALN1	67	165	22187	6.0209	1	1	0.981352
GOTERM_CC_DIRECT	GO:0032809~neuronal cell body membrane	2	2.8169	0.0869657	GRIA1, KCNC2	71	39	30060	21.7118	1	0.44537	0.400569
INTERPRO	IPR027397:Catenin-bd_sf	2	2.8169	0.0897454	LEF1, CDH9	68	31	22137	21.0028	1	0.586092	0.569608
GOTERM_MF_DIRECT	GO:0098632~cell-cell adhesion mediator activity	2	2.8169	0.0899283	NTNG1, DSCAML1	68	41	29205	20.9505	1	0.515905	0.494606
KEGG_PATHWAY	mmu04270:Vascular smooth muscle contraction	3	4.22535	0.0899462	PLCB4, PRKCA, PLCB1	35	144	9718	5.78452	0.999998	0.246453	0.176295
GOTERM_BP_DIRECT	GO:0002027~regulation of heart rate	2	2.8169	0.0900391	RYR2, CACNA1E	68	42	29878	20.923	1	0.947908	0.939783
GOTERM_BP_DIRECT	GO:0030177~positive regulation of Wnt signaling pathway	2	2.8169	0.0900391	ZEB2, LEF1	68	42	29878	20.923	1	0.947908	0.939783
UP_SEQ_FEATURE	DOMAIN:EF-hand 2	3	4.22535	0.0902213	DGKG, DGKB, CALN1	67	169	22187	5.87839	1	1	0.981352
GOTERM_BP_DIRECT	GO:0010975~regulation of neuron projection development	2	2.8169	0.0920825	NTNG1, ZFP804A	68	43	29878	20.4364	1	0.947908	0.939783
GOTERM_BP_DIRECT	GO:0000086~G2/M transition of mitotic cell cycle	2	2.8169	0.0920825	PLCB1, CIT	68	43	29878	20.4364	1	0.947908	0.939783
INTERPRO	IPR001828:ANF_lig-bd_rcpt	3	4.22535	0.0929016	GRIA1, GRIK1, GRM1	68	169	22137	5.77889	1	0.59457	0.577848
BIOCARTA	m_edg1Pathway:Phospholipids as signalling intermediaries	2	2.8169	0.0936343	PRKCA, PLCB1	6	25	1286	17.1467	0.991076	0.628687	0.628687
GOTERM_MF_DIRECT	GO:0001965~G-protein alpha-subunit binding	2	2.8169	0.0941051	GRIA1, SASH1	68	43	29205	19.9761	1	0.526023	0.504307
INTERPRO	IPR028082:Peripla_BP_I	3	4.22535	0.0947618	GRIA1, GRIK1, GRM1	68	171	22137	5.7113	1	0.594584	0.577861
UP_SEQ_FEATURE	DOMAIN:Ig-like	6	8.4507	0.0952365	ALCAM, CADM1, NTRK3, NCAM2, PTPRK, DSCAML1	67	816	22187	2.43492	1	1	0.981352
GOTERM_CC_DIRECT	GO:0005829~cytosol	16	22.5352	0.0967742	DGKG, DOCK4, ATP8A1, DGKB, NTRK3, SYNPO2, PRKCA, CIT, DOCK10, ZEB2, DPYD, CWC22, PHACTR1, MCTP2, SASH1, SH3D19	71	4529	30060	1.49571	1	0.470989	0.423611
GOTERM_BP_DIRECT	GO:0098609~cell-cell adhesion	3	4.22535	0.0970428	TENM2, ITGA8, CDH9	68	234	29878	5.63311	1	0.984492	0.976054
GOTERM_CC_DIRECT	GO:0043204~perikaryon	3	4.22535	0.097542	KCNC2, ITGA8, CACNA1E	71	226	30060	5.62009	1	0.470989	0.423611
INTERPRO	IPR017892:Pkinase_C	2	2.8169	0.0979972	PRKCA, CIT	68	34	22137	19.1497	1	0.60306	0.586099

## Sheet: Cholinergic
Category	Term	Count	%	PValue	Genes	List Total	Pop Hits	Pop Total	Fold Enrichment	Bonferroni	Benjamini	FDR
GOTERM_CC_DIRECT	GO:0098978~glutamatergic synapse	20	17.5439	1.1398e-10	TPD52, CHRM2, LRP1, IQSEC1, GRID1, FMR1, LPAR1, SLC1A2, HTR4, SORCS3, RTN4, PIAS1, GRM3, PDE10A, SV2B, LRRTM4, SPARCL1, NAE1, DLGAP2, ADGRL2	111	808	30060	6.70324	2.8153e-08	2.8153e-08	2.61014e-08
UP_SEQ_FEATURE	COMPBIAS:Basic and acidic residues	54	47.3684	2.42108e-08	FMR1, OTUD7A, MIA3, RORB, ARHGAP5, PITPNC1, NHSL1, GPBP1, CWC22, PHACTR1, SOX6, JARID2, DLGAP2, BCAS1, COL25A1, TCF12, SORCS3, NSA2, KIF2A, SPARCL1, KCNQ5, CFTR, ATP10A, PDS5A, PHF21A, FAM149A, RTN4, NPAS3, STOX2, PDZD4, SV2B, ZSWIM8, HIVEP1, RGS20, MARK4, ARGLU1, CLASP1, DYNC1I1, MAP3K3, NOP58, KDM4C, CPSF6, GOLM2, CBX3, IQSEC1, D430041D05RIK, RSRC2, SSH2, OXR1, AFDN, PIKFYVE, SYT11, ETL4, TMCC1	110	5359	22187	2.03243	1.59548e-05	1.59549e-05	1.59307e-05
UP_SEQ_FEATURE	COMPBIAS:Polar residues	59	51.7544	4.61576e-07	CHRM2, ZFYVE9, FMR1, ZFP800, OTUD7A, MIA3, ADARB2, PITPNC1, NHSL1, ZMYM2, GPBP1, CWC22, PHACTR1, JARID2, SBF2, DLGAP2, BCAS1, TPD52, MEF2A, TCF12, VWA5B1, PIAS1, KIF2A, SPARCL1, KCNQ5, CDH18, GRAMD1B, STXBP4, PDS5A, PHF21A, FAM149A, NPAS3, STOX2, PDZD4, COP1, SUSD4, ZSWIM8, HIVEP1, MARK4, CLASP1, DYNC1I1, MAP3K2, KLHL29, MAP3K3, GOLM2, IQSEC1, D430041D05RIK, RSRC2, SSH2, OXR1, AFDN, PIKFYVE, PDE1…	110	6709	22187	1.77378	0.000304133	0.000152089	0.000151859
UP_SEQ_FEATURE	REGION:Disordered	88	77.193	2.95694e-06	CHRM2, SLC23A2, RAB3C, MEGF11, ZFYVE9, CELF1, FMR1, ZFP800, OTUD7A, MIA3, RORB, ARHGAP5, ADARB2, RYR3, PITPNC1, NHSL1, ZMYM2, GPBP1, CWC22, NCK2, PHACTR1, SOX6, JARID2, SBF2, DLGAP2, BCAS1, EPHA5, TPD52, MEF2A, GRID1, COL25A1, TCF12, SORCS3, VWA5B1, PIAS1, NSA2, KIF2A, SPARCL1, KCNQ5, CFTR, CDH18, GRAMD1B, STXBP4, SLC1A2, ATP10A, PDS5A, PHF21A, TMEM164, FAM149A, RTN4, NPAS3, STOX2, PDZD4, COP1, F…	110	13077	22187	1.35731	0.00194673	0.000649542	0.000648556
GOTERM_CC_DIRECT	GO:0045202~synapse	16	14.0351	6.16062e-06	TPD52, CHRM2, IQSEC1, GRID1, FMR1, SLC1A2, HTR4, RTN4, PDE10A, SV2B, LRRTM4, SYT11, NCK2, PHACTR1, DLGAP2, BCAS1	111	1042	30060	4.15832	0.00152052	0.000760836	0.000705391
GOTERM_MF_DIRECT	GO:0005515~protein binding	40	35.0877	1.08502e-05	RAB3C, LRP1, ZFYVE9, STXBP4, FMR1, LPAR1, RORB, HTR4, ACACA, RTN4, NPAS3, COP1, ZMYM2, GPBP1, HIVEP1, SOX6, JARID2, SBF2, CLASP1, GCN1, DYNC1I1, EPHA5, TPD52, MAP3K2, MEF2A, MAP3K3, CUBN, CPSF6, CBX3, GRID1, TCF12, SORCS3, PIAS1, AFDN, PIKFYVE, SYT11, PTPRA, ETL4, CFTR, LIMS1	107	5504	29205	1.9836	0.00313081	0.00313571	0.00313571
GOTERM_CC_DIRECT	GO:0005737~cytoplasm	48	42.1053	3.03566e-05	FTO, SLC23A2, CALCRL, LRP1, ZFYVE9, STXBP4, CELF1, FMR1, OTUD7A, LPAR1, HTR4, ARHGAP5, ADARB2, ACACA, PITPNC1, STOX2, PDZD4, COP1, ZSWIM8, NCK2, RGS20, PHACTR1, NAE1, SOX6, MARK4, SBF2, CLASP1, GCN1, DYNC1I1, BCAS1, TPD52, MAP3K2, MAP3K3, CUBN, CPSF6, IQSEC1, TCF12, KLHL24, SSH2, PIAS1, AFDN, PDE10A, KIF2A, SYT11, SGSM2, ETL4, CFTR, LIMS1	111	7472	30060	1.73968	0.00747016	0.00249936	0.00231722
GOTERM_CC_DIRECT	GO:0016020~membrane	53	46.4912	4.33661e-05	CHRM2, SLC23A2, RAB3C, MEGF11, FMR1, OTUD7A, MIA3, HTR4, ARHGAP5, RYR3, PITPNC1, GRM3, GM1976, LRRTM4, SBF2, DLGAP2, EPHA5, TPD52, CUBN, GRID1, COL25A1, GFRA1, SORCS3, NAALADL2, TLCD4, KCNQ5, PLPP3, CFTR, GRAMD1B, CALCRL, LRP1, LPAR1, SLC1A2, ATP10A, TMEM164, RTN4, SV2B, SUSD4, RGS20, GPC5, PTCHD4, NAE1, CSMD1, ARGLU1, GOLM2, MIR99AHG, D430041D05RIK, PIKFYVE, SYT11, PTPRA, TMCC1, ADGRL2, LIMS1	111	8760	30060	1.63847	0.0106545	0.00267786	0.00248271
GOTERM_CC_DIRECT	GO:0045211~postsynaptic membrane	8	7.01754	0.000137525	GRM3, CHRM2, GRID1, LRRTM4, FMR1, SUSD4, LPAR1, ADGRL2	111	306	30060	7.08002	0.0334004	0.00679371	0.00629862
UP_KW_PTM	KW-0597~Phosphoprotein	73	64.0351	0.00017775	CHRM2, SLC23A2, RAB3C, CELF1, FMR1, ZFP800, OTUD7A, MIA3, ARHGAP5, PITPNC1, NHSL1, ZMYM2, GPBP1, CWC22, NCK2, PHACTR1, SOX6, JARID2, SBF2, DLGAP2, BCAS1, EPHA5, TPD52, MEF2A, CUBN, TCF12, VWA5B1, PIAS1, NSA2, KIF2A, SPARCL1, KCNQ5, PLPP3, CFTR, GRAMD1B, CALCRL, LRP1, STXBP4, LPAR1, SLC1A2, ATP10A, PDS5A, PHF21A, ACACA, RTN4, PDZD4, SV2B, ZSWIM8, HIVEP1, RGS20, MARK4, ARGLU1, CLASP1, GCN1, DYNC1I1…	93	7835	13016	1.304	0.00266293	0.002844	0.002844
GOTERM_BP_DIRECT	GO:0007399~nervous system development	9	7.89474	0.000199271	MEF2A, EPHA5, KIF2A, FMR1, TCF12, SLC1A2, GFRA1, MARK4, RTN4	109	439	29878	5.61957	0.143285	0.114594	0.114446
GOTERM_CC_DIRECT	GO:0098839~postsynaptic density membrane	6	5.26316	0.000225349	AFDN, LRP1, GRID1, LRRTM4, SORCS3, RTN4	111	149	30060	10.9051	0.0541465	0.00927688	0.00860083
GOTERM_BP_DIRECT	GO:0099149~regulation of postsynaptic neurotransmitter receptor internalization	4	3.50877	0.000381806	LRP1, IQSEC1, SUSD4, LPAR1	109	39	29878	28.1139	0.256464	0.114594	0.114446
GOTERM_BP_DIRECT	GO:0150052~regulation of postsynapse assembly	4	3.50877	0.000443019	AFDN, NAE1, HTR4, RTN4	109	41	29878	26.7424	0.290971	0.114594	0.114446
GOTERM_CC_DIRECT	GO:0005768~endosome	11	9.64912	0.000471473	CUBN, RAB3C, PIKFYVE, CALCRL, LRP1, SYT11, LPAR1, GFRA1, HTR4, SBF2, CFTR	111	757	30060	3.93516	0.109953	0.0166362	0.0154239
GOTERM_CC_DIRECT	GO:0030424~axon	9	7.89474	0.000772457	GRM3, EPHA5, AFDN, SYT11, FMR1, SLC1A2, GFRA1, KLHL24, SBF2	111	532	30060	4.58139	0.173761	0.0238496	0.0221116
GOTERM_CC_DIRECT	GO:0042734~presynaptic membrane	6	5.26316	0.000881881	GRM3, CHRM2, FMR1, LPAR1, SLC1A2, KCNQ5	111	201	30060	8.0839	0.195811	0.0242027	0.022439
GOTERM_CC_DIRECT	GO:0048471~perinuclear region of cytoplasm	11	9.64912	0.00122363	TPD52, EPHA5, RAB3C, PIKFYVE, LRP1, SYT11, FMR1, SBF2, RYR3, DYNC1I1, LIMS1	111	858	30060	3.47193	0.260974	0.0278383	0.0258096
GOTERM_CC_DIRECT	GO:0043197~dendritic spine	6	5.26316	0.00123976	GRM3, SYT11, FMR1, LPAR1, SLC1A2, DLGAP2	111	217	30060	7.48786	0.263916	0.0278383	0.0258096
GOTERM_MF_DIRECT	GO:0046872~metal ion binding	26	22.807	0.00196543	FTO, LRP1, ZFYVE9, ZFP800, OTUD7A, SLC1A2, ATP10A, RORB, ADARB2, ACACA, PHF21A, RTN4, COP1, ZMYM2, ZSWIM8, HIVEP1, MAP3K2, MAP3K3, CUBN, KDM4C, PIAS1, PIKFYVE, PDE10A, SYT11, SPARCL1, LIMS1	107	3789	29205	1.87293	0.433664	0.284005	0.284005
GOTERM_BP_DIRECT	GO:0050804~modulation of chemical synaptic transmission	5	4.38596	0.00207881	GRM3, GRID1, PTPRA, DLGAP2, RTN4	109	148	29878	9.26048	0.801076	0.403289	0.402769
GOTERM_CC_DIRECT	GO:0030425~dendrite	9	7.89474	0.00249808	CHRM2, EPHA5, LRP1, SYT11, FMR1, MARK4, HTR4, DLGAP2, CFTR	111	641	30060	3.80234	0.46087	0.0499794	0.0463371
UP_SEQ_FEATURE	TOPO_DOM:Cytoplasmic	29	25.4386	0.00253783	CHRM2, SLC23A2, CALCRL, LRP1, MEGF11, LPAR1, SLC1A2, ATP10A, MIA3, HTR4, RYR3, RTN4, GRM3, SV2B, LRRTM4, SUSD4, CSMD1, EPHA5, GOLM2, GRID1, COL25A1, SORCS3, SYT11, PTPRA, KCNQ5, TMCC1, PLPP3, CFTR, ADGRL2	110	3333	22187	1.75497	0.812608	0.418107	0.417472
GOTERM_CC_DIRECT	GO:0098685~Schaffer collateral - CA1 synapse	5	4.38596	0.00263049	IQSEC1, STXBP4, SYT11, PTPRA, FMR1	111	156	30060	8.67983	0.478261	0.0499794	0.0463371
UP_KW_CELLULAR_COMPONENT	KW-0770~Synapse	10	8.77193	0.00272935	CHRM2, SV2B, IQSEC1, SYT11, GRID1, LRRTM4, FMR1, PHACTR1, DLGAP2, RTN4	103	533	18500	3.36982	0.0711362	0.0736924	0.0736924
GOTERM_BP_DIRECT	GO:0060996~dendritic spine development	3	2.63158	0.00311674	IQSEC1, FMR1, NCK2	109	23	29878	35.7535	0.911289	0.44575	0.445176
GOTERM_CC_DIRECT	GO:0043025~neuronal cell body	9	7.89474	0.00338935	CHRM2, EPHA5, PDE10A, LRP1, FMR1, LPAR1, GFRA1, RTN4, CFTR	111	674	30060	3.61617	0.567681	0.0597979	0.0554401
GOTERM_BP_DIRECT	GO:0007165~signal transduction	13	11.4035	0.00344652	CHRM2, CALCRL, LPAR1, HTR4, ARHGAP5, PITPNC1, GRM3, AFDN, PDE10A, NCK2, SPARCL1, PLPP3, ADGRL2	109	1346	29878	2.64742	0.931377	0.44575	0.445176
UP_SEQ_FEATURE	DOMAIN:GRAM	3	2.63158	0.00347574	GRAMD1B, SBF2, OXR1	110	18	22187	33.6167	0.899189	0.458103	0.457408
UP_SEQ_FEATURE	REPEAT:HEAT	3	2.63158	0.00428874	PDS5A, CLASP1, GCN1	110	20	22187	30.255	0.941126	0.471047	0.470332
GOTERM_MF_DIRECT	GO:0031369~translation initiation factor binding	3	2.63158	0.00431697	SYT11, CELF1, FMR1	107	27	29205	30.3271	0.713583	0.415868	0.415868
GOTERM_CC_DIRECT	GO:0031982~vesicle	5	4.38596	0.00455883	RAB3C, SYT11, NCK2, SLC1A2, DYNC1I1	111	182	30060	7.43986	0.676516	0.0750687	0.0695981
UP_KW_DOMAIN	KW-0677~Repeat	39	34.2105	0.00502388	SLC23A2, LRP1, MEGF11, STXBP4, CELF1, FMR1, ZFP800, ARHGAP5, PDS5A, ADARB2, RYR3, NPAS3, COP1, ZMYM2, LRRTM4, SUSD4, NCK2, HIVEP1, PHACTR1, CSMD1, CLASP1, GCN1, DYNC1I1, KLHL29, CUBN, KDM4C, CBX3, COL25A1, GFRA1, KLHL24, SORCS3, PIAS1, AFDN, PDE10A, SYT11, PTPRA, CFTR, CDH18, LIMS1	86	4573	14793	1.46697	0.0866697	0.0601724	0.0601724
GOTERM_BP_DIRECT	GO:0010628~positive regulation of gene expression	8	7.01754	0.00609049	MEF2A, AFDN, KDM4C, CELF1, FMR1, TCF12, PHACTR1, LIMS1	109	598	29878	3.66702	0.991267	0.544529	0.543828
GOTERM_BP_DIRECT	GO:0099170~postsynaptic modulation of chemical synaptic transmission	3	2.63158	0.00635333	GRM3, IQSEC1, SORCS3	109	33	29878	24.9191	0.992888	0.544529	0.543828
GOTERM_CC_DIRECT	GO:0016607~nuclear speck	7	6.14035	0.00644371	FTO, AFDN, COP1, CPSF6, CWC22, TCF12, PIAS1	111	452	30060	4.19397	0.797446	0.0986227	0.0914356
GOTERM_BP_DIRECT	GO:0016477~cell migration	6	5.26316	0.00653101	NCK2, GFRA1, GPC5, ARHGAP5, CLASP1, CDH18	109	324	29878	5.07611	0.993809	0.544529	0.543828
UP_KW_DOMAIN	KW-1133~Transmembrane helix	45	39.4737	0.00668582	CHRM2, SLC23A2, GRAMD1B, CALCRL, LRP1, ZFYVE9, MEGF11, CATSPERE2, OTUD7A, LPAR1, SLC1A2, ATP10A, MIA3, HTR4, TMEM164, RYR3, RTN4, PITPNC1, GRM3, GM1976, SV2B, LRRTM4, SUSD4, PTCHD4, CSMD1, ARGLU1, EPHA5, TPD52, GOLM2, GRID1, COL25A1, MIR99AHG, D430041D05RIK, GFRA1, SORCS3, NAALADL2, PIKFYVE, SYT11, PTPRA, TLCD4, KCNQ5, TMCC1, PLPP3, CFTR, ADGRL2	86	5624	14793	1.37634	0.113744	0.0601724	0.0601724
GOTERM_CC_DIRECT	GO:0014069~postsynaptic density	6	5.26316	0.0067878	GRM3, SYT11, FMR1, NCK2, SORCS3, RTN4	111	323	30060	5.03054	0.814055	0.0986227	0.0914356
GOTERM_BP_DIRECT	GO:0007275~multicellular organism development	11	9.64912	0.00701713	MEF2A, EPHA5, KIF2A, LRP1, ETL4, TCF12, RORB, JARID2, SOX6, PLPP3, CDH18	109	1111	29878	2.71396	0.995765	0.544529	0.543828
UP_SEQ_FEATURE	COMPBIAS:Acidic residues	12	10.5263	0.0074237	NOP58, SV2B, GOLM2, CWC22, HIVEP1, SPARCL1, PHACTR1, MIA3, JARID2, SOX6, RYR3, RTN4	110	957	22187	2.52915	0.992631	0.568551	0.567689
GOTERM_MF_DIRECT	GO:0038024~cargo receptor activity	3	2.63158	0.0075857	CUBN, LRP1, MIA3	107	36	29205	22.7453	0.889266	0.496541	0.496541
UP_SEQ_FEATURE	TRANSMEM:Helical	46	40.3509	0.00817615	CHRM2, SLC23A2, GRAMD1B, CALCRL, LRP1, ZFYVE9, MEGF11, CATSPERE2, OTUD7A, LPAR1, SLC1A2, ATP10A, MIA3, HTR4, TMEM164, RYR3, RTN4, PITPNC1, GRM3, GM1976, SV2B, LRRTM4, SUSD4, PTCHD4, CSMD1, ARGLU1, EPHA5, TPD52, GOLM2, GRID1, COL25A1, MIR99AHG, D430041D05RIK, GFRA1, SORCS3, NAALADL2, PIKFYVE, SYT11, PTPRA, TLCD4, KCNQ5, TMCC1, PLPP3, CFTR, CDH18, ADGRL2	110	6670	22187	1.39103	0.995529	0.568551	0.567689
GOTERM_MF_DIRECT	GO:0008270~zinc ion binding	9	7.89474	0.00859067	PIKFYVE, KDM4C, ZMYM2, ZSWIM8, OTUD7A, HIVEP1, RORB, PIAS1, LIMS1	107	797	29205	3.08218	0.917374	0.496541	0.496541
GOTERM_CC_DIRECT	GO:0043235~receptor complex	5	4.38596	0.00908801	EPHA5, CUBN, LRP1, PTPRA, GFRA1	111	222	30060	6.09934	0.895127	0.124708	0.11562
INTERPRO	IPR034879:PB1_MEKK2/3	2	1.75439	0.00964393	MAP3K2, MAP3K3	108	2	22137	204.972	0.987953	1	1
GOTERM_BP_DIRECT	GO:0010634~positive regulation of epithelial cell migration	3	2.63158	0.0101439	ARHGAP5, CLASP1, RTN4	109	42	29878	19.5793	0.999634	0.655969	0.655124
GOTERM_BP_DIRECT	GO:0007029~endoplasmic reticulum organization	3	2.63158	0.0101439	MIA3, TMCC1, RTN4	109	42	29878	19.5793	0.999634	0.655969	0.655124
GOTERM_CC_DIRECT	GO:0005886~plasma membrane	35	30.7018	0.0103017	FTO, CHRM2, SLC23A2, GRAMD1B, RAB3C, CALCRL, LRP1, MEGF11, FMR1, LPAR1, SLC1A2, ATP10A, HTR4, ARHGAP5, PDS5A, RTN4, GRM3, LRRTM4, GPBP1, GPC5, NAE1, DLGAP2, EPHA5, CUBN, GRID1, COL25A1, GFRA1, AFDN, SYT11, PTPRA, KCNQ5, PLPP3, CFTR, ADGRL2, LIMS1	111	6350	30060	1.49266	0.922518	0.133922	0.124162
GOTERM_CC_DIRECT	GO:0000785~chromatin	7	6.14035	0.0119947	MEF2A, KDM4C, CBX3, TCF12, PDS5A, JARID2, PIAS1	111	517	30060	3.66668	0.949238	0.148134	0.137339
INTERPRO	IPR013032:EGF-like_CS	3	2.63158	0.0124125	CUBN, LRP1, MEGF11	108	35	22137	17.569	0.996639	1	1
UP_KW_BIOLOGICAL_PROCESS	KW-0524~Neurogenesis	6	5.26316	0.0126137	MEF2A, EPHA5, KIF2A, FMR1, TCF12, RTN4	57	280	11227	4.22068	0.435168	0.567617	0.567617
GOTERM_CC_DIRECT	GO:0005634~nucleus	36	31.5789	0.0130138	FTO, LRP1, CELF1, FMR1, ZFP800, OTUD7A, RORB, PDS5A, ADARB2, PITPNC1, NPAS3, STOX2, COP1, ZMYM2, CWC22, GPBP1, HIVEP1, RGS20, PHACTR1, NAE1, SOX6, JARID2, DYNC1I1, MAP3K2, MEF2A, NOP58, KDM4C, CPSF6, CBX3, IQSEC1, TCF12, OXR1, PIAS1, NSA2, XIST, CFTR	111	6691	30060	1.45706	0.960659	0.153066	0.141912
KEGG_PATHWAY	mmu04024:cAMP signaling pathway	5	4.38596	0.01312	CHRM2, AFDN, PDE10A, HTR4, CFTR	41	224	9718	5.29072	0.687204	0.925506	0.925506
GOTERM_CC_DIRECT	GO:0070161~anchoring junction	6	5.26316	0.0137565	AFDN, PTPRA, KLHL24, SSH2, RTN4, LIMS1	111	385	30060	4.22043	0.967335	0.154448	0.143193
GOTERM_BP_DIRECT	GO:0007189~adenylate cyclase-activating G protein-coupled receptor signaling pathway	4	3.50877	0.0141027	CALCRL, LPAR1, HTR4, ADGRL2	109	139	29878	7.88806	0.999984	0.785128	0.784116
GOTERM_BP_DIRECT	GO:0035774~positive regulation of insulin secretion involved in cellular response to glucose stimulus	3	2.63158	0.0141647	FTO, LRP1, CFTR	109	50	29878	16.4466	0.999984	0.785128	0.784116
UP_SEQ_FEATURE	DOMAIN:CUB 8	2	1.75439	0.0146667	CUBN, CSMD1	110	3	22187	134.467	0.999941	0.568551	0.567689
UP_SEQ_FEATURE	DOMAIN:CUB 12	2	1.75439	0.0146667	CUBN, CSMD1	110	3	22187	134.467	0.999941	0.568551	0.567689
UP_SEQ_FEATURE	DOMAIN:CUB 11	2	1.75439	0.0146667	CUBN, CSMD1	110	3	22187	134.467	0.999941	0.568551	0.567689
UP_SEQ_FEATURE	DOMAIN:CUB 6	2	1.75439	0.0146667	CUBN, CSMD1	110	3	22187	134.467	0.999941	0.568551	0.567689
UP_SEQ_FEATURE	DOMAIN:CUB 9	2	1.75439	0.0146667	CUBN, CSMD1	110	3	22187	134.467	0.999941	0.568551	0.567689
UP_SEQ_FEATURE	DOMAIN:CUB 7	2	1.75439	0.0146667	CUBN, CSMD1	110	3	22187	134.467	0.999941	0.568551	0.567689
UP_SEQ_FEATURE	DOMAIN:CUB 14	2	1.75439	0.0146667	CUBN, CSMD1	110	3	22187	134.467	0.999941	0.568551	0.567689
UP_SEQ_FEATURE	DOMAIN:CUB 10	2	1.75439	0.0146667	CUBN, CSMD1	110	3	22187	134.467	0.999941	0.568551	0.567689
UP_SEQ_FEATURE	DOMAIN:CUB 13	2	1.75439	0.0146667	CUBN, CSMD1	110	3	22187	134.467	0.999941	0.568551	0.567689
GOTERM_CC_DIRECT	GO:0043005~neuron projection	6	5.26316	0.0158199	GRM3, SV2B, SYT11, FMR1, MARK4, RTN4	111	399	30060	4.07234	0.980527	0.169892	0.157511
UP_SEQ_FEATURE	DOMAIN:EGF-like 5	3	2.63158	0.0165191	CUBN, LRP1, MEGF11	110	40	22187	15.1275	0.999983	0.572951	0.572081
UP_SEQ_FEATURE	DOMAIN:EGF-like 6	3	2.63158	0.0165191	CUBN, LRP1, MEGF11	110	40	22187	15.1275	0.999983	0.572951	0.572081
GOTERM_MF_DIRECT	GO:0046332~SMAD binding	3	2.63158	0.017692	MEF2A, ZFYVE9, TCF12	107	56	29205	14.622	0.994251	0.764289	0.764289
GOTERM_MF_DIRECT	GO:0008017~microtubule binding	5	4.38596	0.0185122	KIF2A, FMR1, MARK4, DYNC1I1, CLASP1	107	277	29205	4.92679	0.995484	0.764289	0.764289
KEGG_PATHWAY	mmu04080:Neuroactive ligand-receptor interaction	6	5.26316	0.0210342	GRM3, CHRM2, CALCRL, GRID1, LPAR1, HTR4	41	390	9718	3.64653	0.845993	0.925506	0.925506
GOTERM_CC_DIRECT	GO:0000775~chromosome, centromeric region	4	3.50877	0.0211013	CBX3, FMR1, DYNC1I1, CLASP1	111	160	30060	6.77027	0.994845	0.216231	0.200473
GOTERM_CC_DIRECT	GO:0005783~endoplasmic reticulum	13	11.4035	0.0218857	TPD52, GRAMD1B, CUBN, CALCRL, ATP10A, MIA3, ARHGAP5, RTN4, TLCD4, NCK2, TMCC1, PLPP3, CFTR	111	1702	30060	2.06847	0.995771	0.216231	0.200473
UP_SEQ_FEATURE	CARBOHYD:N-linked (GlcNAc...) asparagine	28	24.5614	0.0219111	CHRM2, SLC23A2, CALCRL, LRP1, MEGF11, CATSPERE2, LPAR1, SLC1A2, MIA3, HTR4, GRM3, SV2B, LRRTM4, SUSD4, GPC5, PTCHD4, CSMD1, EPHA5, CUBN, GRID1, GFRA1, SORCS3, VWA5B1, PTPRA, SPARCL1, PLPP3, CFTR, ADGRL2	110	3734	22187	1.51248	1	0.721972	0.720876
GOTERM_CC_DIRECT	GO:0098982~GABA-ergic synapse	4	3.50877	0.0239454	KIF2A, GRID1, LRRTM4, LPAR1	111	168	30060	6.44788	0.997488	0.227482	0.210904
UP_KW_CELLULAR_COMPONENT	KW-0967~Endosome	9	7.89474	0.0243062	CUBN, PIKFYVE, SYT11, ZFYVE9, LPAR1, GFRA1, HTR4, SBF2, CFTR	103	636	18500	2.54167	0.485405	0.328134	0.328134
INTERPRO	IPR011011:Znf_FYVE_PHD	4	3.50877	0.0278052	PIKFYVE, KDM4C, ZFYVE9, PHF21A	108	135	22137	6.07325	0.999997	1	1
GOTERM_CC_DIRECT	GO:0016323~basolateral plasma membrane	5	4.38596	0.0279012	SLC23A2, LRP1, MEGF11, PLPP3, CFTR	111	312	30060	4.33992	0.999079	0.255244	0.236643
GOTERM_CC_DIRECT	GO:0005912~adherens junction	4	3.50877	0.0306442	EPHA5, AFDN, KLHL24, CDH18	111	185	30060	5.85537	0.999541	0.270326	0.250626
UP_SEQ_FEATURE	TOPO_DOM:Extracellular	20	17.5439	0.0308336	EPHA5, CHRM2, SLC23A2, CALCRL, LRP1, MEGF11, GRID1, COL25A1, LPAR1, HTR4, GRM3, SV2B, LRRTM4, PTPRA, SUSD4, KCNQ5, PLPP3, CSMD1, ADGRL2, CFTR	110	2463	22187	1.63784	1	0.967589	0.966121
GOTERM_BP_DIRECT	GO:0045892~negative regulation of DNA-templated transcription	7	6.14035	0.0330312	ZMYM2, CBX3, HIVEP1, RORB, JARID2, SOX6, LIMS1	109	661	29878	2.90283	1	1	1
UP_KW_DOMAIN	KW-0812~Transmembrane	45	39.4737	0.033404	CHRM2, SLC23A2, GRAMD1B, CALCRL, LRP1, ZFYVE9, MEGF11, CATSPERE2, OTUD7A, LPAR1, SLC1A2, ATP10A, MIA3, HTR4, TMEM164, RYR3, RTN4, PITPNC1, GRM3, GM1976, SV2B, LRRTM4, SUSD4, PTCHD4, CSMD1, ARGLU1, EPHA5, TPD52, GOLM2, GRID1, COL25A1, MIR99AHG, D430041D05RIK, GFRA1, SORCS3, NAALADL2, PIKFYVE, SYT11, PTPRA, TLCD4, KCNQ5, TMCC1, PLPP3, CFTR, ADGRL2	86	6118	14793	1.2652	0.457487	0.200424	0.200424
GOTERM_MF_DIRECT	GO:0019904~protein domain specific binding	5	4.38596	0.0336508	CBX3, ZFYVE9, FMR1, DLGAP2, PIAS1	107	334	29205	4.08599	0.999949	1	1
UP_SEQ_FEATURE	DOMAIN:CUB 5	2	1.75439	0.0338913	CUBN, CSMD1	110	7	22187	57.6286	1	0.97106	0.969586
UP_SEQ_FEATURE	DOMAIN:CUB 4	2	1.75439	0.0338913	CUBN, CSMD1	110	7	22187	57.6286	1	0.97106	0.969586
GOTERM_CC_DIRECT	GO:0005815~microtubule organizing center	3	2.63158	0.0340566	LRP1, MARK4, CLASP1	111	79	30060	10.284	0.999808	0.290069	0.26893
GOTERM_BP_DIRECT	GO:0051965~positive regulation of synapse assembly	3	2.63158	0.0356458	IQSEC1, LRRTM4, ADGRL2	109	82	29878	10.0284	1	1	1
GOTERM_CC_DIRECT	GO:0005829~cytosol	25	21.9298	0.0368408	FTO, ZFYVE9, FMR1, ARHGAP5, ACACA, PITPNC1, CWC22, GPBP1, ZSWIM8, NCK2, HIVEP1, PHACTR1, MARK4, ARGLU1, SBF2, GCN1, BCAS1, MAP3K2, MEF2A, NOP58, AFDN, PIKFYVE, PDE10A, TMCC1, CFTR	111	4529	30060	1.49487	0.999906	0.303322	0.281218
UP_SEQ_FEATURE	TRANSMEM:Helical; Name=7	8	7.01754	0.0369003	GRM3, CHRM2, CALCRL, LPAR1, SLC1A2, HTR4, ADGRL2, CFTR	110	634	22187	2.54511	1	1	1
GOTERM_MF_DIRECT	GO:0140297~DNA-binding transcription factor binding	4	3.50877	0.0374354	MEF2A, CBX3, TCF12, PIAS1	107	202	29205	5.40483	0.999984	1	1
UP_SEQ_FEATURE	DOMAIN:TOG	2	1.75439	0.0386391	CLASP1, GCN1	110	8	22187	50.425	1	1	1
GOTERM_BP_DIRECT	GO:0060816~random inactivation of X chromosome	2	1.75439	0.0390572	XIST, JARID2	109	11	29878	49.8382	1	1	1
GOTERM_BP_DIRECT	GO:0140059~dendrite arborization	2	1.75439	0.0390572	AFDN, PHACTR1	109	11	29878	49.8382	1	1	1
INTERPRO	IPR034085:TOG	2	1.75439	0.0426777	CLASP1, GCN1	108	9	22137	45.5494	1	1	1
INTERPRO	IPR003349:JmjN	2	1.75439	0.0426777	KDM4C, JARID2	108	9	22137	45.5494	1	1	1
GOTERM_BP_DIRECT	GO:0010977~negative regulation of neuron projection development	3	2.63158	0.043048	LRP1, LPAR1, RTN4	109	91	29878	9.0366	1	1	1
UP_SEQ_FEATURE	DOMAIN:JmjN	2	1.75439	0.0433638	KDM4C, JARID2	110	9	22187	44.8222	1	1	1
GOTERM_BP_DIRECT	GO:0021987~cerebral cortex development	3	2.63158	0.0447646	AFDN, CELF1, PHACTR1	109	93	29878	8.84226	1	1	1
GOTERM_BP_DIRECT	GO:0034109~homotypic cell-cell adhesion	2	1.75439	0.0459944	MEGF11, PLPP3	109	13	29878	42.1708	1	1	1
UP_SEQ_FEATURE	COMPBIAS:Basic residues	8	7.01754	0.0466442	STOX2, NOP58, IQSEC1, RSRC2, ADARB2, ARHGAP5, ARGLU1, NPAS3	110	668	22187	2.41557	1	1	1
GOTERM_CC_DIRECT	GO:0005925~focal adhesion	4	3.50877	0.0466749	PTPRA, SSH2, CLASP1, LIMS1	111	219	30060	4.94632	0.999993	0.371894	0.344792
GOTERM_BP_DIRECT	GO:0045893~positive regulation of DNA-templated transcription	7	6.14035	0.047543	MEF2A, GPBP1, TCF12, RORB, SOX6, PIAS1, NPAS3	109	723	29878	2.6539	1	1	1
UP_SEQ_FEATURE	DOMAIN:EGF-like 11	2	1.75439	0.0480654	LRP1, MEGF11	110	10	22187	40.34	1	1	1
GOTERM_BP_DIRECT	GO:0006397~mRNA processing	5	4.38596	0.0485565	CPSF6, CELF1, FMR1, CWC22, ADARB2	109	378	29878	3.62579	1	1	1
UP_SEQ_FEATURE	MOTIF:Nuclear localization signal	6	5.26316	0.049208	NSA2, TCF12, OTUD7A, PHACTR1, JARID2, PIAS1	110	404	22187	2.99554	1	1	1
GOTERM_MF_DIRECT	GO:0045296~cadherin binding	3	2.63158	0.0495185	ARGLU1, CDH18, RTN4	107	98	29205	8.35543	1	1	1
GOTERM_CC_DIRECT	GO:0043204~perikaryon	4	3.50877	0.0504	PDE10A, SYT11, FMR1, KLHL24	111	226	30060	4.79311	0.999997	0.389025	0.360675
GOTERM_MF_DIRECT	GO:0005509~calcium ion binding	7	6.14035	0.0507014	TPD52, CUBN, LRP1, SYT11, SPARCL1, RYR3, CDH18	107	732	29205	2.61012	1	1	1
UP_KW_CELLULAR_COMPONENT	KW-1003~Cell membrane	29	25.4386	0.051871	CHRM2, SLC23A2, GRAMD1B, RAB3C, CALCRL, LRP1, MEGF11, FMR1, LPAR1, SLC1A2, ATP10A, HTR4, ARHGAP5, RTN4, GRM3, LRRTM4, GPC5, NAE1, DLGAP2, EPHA5, CUBN, GRID1, GFRA1, PTPRA, KCNQ5, PLPP3, CFTR, CDH18, LIMS1	103	3765	18500	1.38346	0.762633	0.384219	0.384219
GOTERM_MF_DIRECT	GO:0046982~protein heterodimerization activity	5	4.38596	0.0539364	MEF2A, FMR1, TCF12, NAE1, NPAS3	107	390	29205	3.49928	1	1	1
GOTERM_BP_DIRECT	GO:0071277~cellular response to calcium ion	3	2.63158	0.0546418	MEF2A, SYT11, RYR3	109	104	29878	7.90702	1	1	1
GOTERM_MF_DIRECT	GO:0003682~chromatin binding	6	5.26316	0.0555398	MEF2A, KDM4C, CBX3, FMR1, JARID2, PHF21A	107	566	29205	2.8934	1	1	1
UP_SEQ_FEATURE	COMPBIAS:Pro residues	14	12.2807	0.056008	MEF2A, KLHL29, CPSF6, IQSEC1, COL25A1, MIA3, OXR1, FAM149A, RTN4, PHF21A, AFDN, NHSL1, ETL4, MARK4	110	1628	22187	1.73452	1	1	1
GOTERM_BP_DIRECT	GO:0043951~negative regulation of cAMP-mediated signaling	2	1.75439	0.0563072	PDE10A, LPAR1	109	16	29878	34.2638	1	1	1
UP_KW_CELLULAR_COMPONENT	KW-0628~Postsynaptic cell membrane	4	3.50877	0.0569213	CHRM2, GRID1, LRRTM4, FMR1	103	158	18500	4.54713	0.794508	0.384219	0.384219
GOTERM_CC_DIRECT	GO:0097449~astrocyte projection	2	1.75439	0.0569836	GRM3, SLC1A2	111	16	30060	33.8514	0.999999	0.426514	0.395432
UP_SEQ_FEATURE	DOMAIN:CUB 3	2	1.75439	0.0574001	CUBN, CSMD1	110	12	22187	33.6167	1	1	1
UP_SEQ_FEATURE	DOMAIN:EGF-like 15	2	1.75439	0.0574001	LRP1, MEGF11	110	12	22187	33.6167	1	1	1
UP_SEQ_FEATURE	TRANSMEM:Helical; Name=6	8	7.01754	0.0575568	GRM3, CHRM2, CALCRL, LPAR1, SLC1A2, HTR4, ADGRL2, CFTR	110	701	22187	2.30185	1	1	1
SMART	SM00545:JmjN	2	1.75439	0.0577017	KDM4C, JARID2	73	9	10943	33.312	0.998164	1	1
SMART	SM01349:TOG	2	1.75439	0.0577017	CLASP1, GCN1	73	9	10943	33.312	0.998164	1	1
UP_SEQ_FEATURE	TRANSMEM:Helical; Name=5	8	7.01754	0.0589791	GRM3, CHRM2, CALCRL, LPAR1, SLC1A2, HTR4, ADGRL2, CFTR	110	705	22187	2.28879	1	1	1
GOTERM_BP_DIRECT	GO:0007229~integrin-mediated signaling pathway	3	2.63158	0.0593625	PTPRA, PLPP3, LIMS1	109	109	29878	7.54431	1	1	1
GOTERM_CC_DIRECT	GO:0010369~chromocenter	2	1.75439	0.0604363	CBX3, FMR1	111	17	30060	31.8601	1	0.439052	0.407056
UP_SEQ_FEATURE	DOMAIN:EGF-like 13	2	1.75439	0.0620334	LRP1, MEGF11	110	13	22187	31.0308	1	1	1
UP_SEQ_FEATURE	DOMAIN:EGF-like 14	2	1.75439	0.0620334	LRP1, MEGF11	110	13	22187	31.0308	1	1	1
GOTERM_MF_DIRECT	GO:0019901~protein kinase binding	6	5.26316	0.0621888	MAP3K2, MEF2A, KIF2A, IQSEC1, FMR1, LIMS1	107	585	29205	2.79942	1	1	1
GOTERM_CC_DIRECT	GO:1990904~ribonucleoprotein complex	5	4.38596	0.0622404	NOP58, NSA2, CPSF6, CELF1, FMR1	111	406	30060	3.33511	1	0.439239	0.40723
INTERPRO	IPR021133:HEAT_type_2	2	1.75439	0.0656027	CLASP1, GCN1	108	14	22137	29.2817	1	1	1
INTERPRO	IPR000270:PB1_dom	2	1.75439	0.0656027	MAP3K2, MAP3K3	108	14	22137	29.2817	1	1	1
UP_SEQ_FEATURE	TRANSMEM:Helical; Name=4	8	7.01754	0.0664169	GRM3, CHRM2, CALCRL, LPAR1, SLC1A2, HTR4, ADGRL2, CFTR	110	725	22187	2.22566	1	1	1
GOTERM_BP_DIRECT	GO:0042953~lipoprotein transport	2	1.75439	0.0665095	CUBN, MIA3	109	19	29878	28.8537	1	1	1
UP_SEQ_FEATURE	DOMAIN:PB1	2	1.75439	0.0666442	MAP3K2, MAP3K3	110	14	22187	28.8143	1	1	1
KEGG_PATHWAY	mmu04810:Regulation of actin cytoskeleton	4	3.50877	0.0695832	CHRM2, PIKFYVE, LPAR1, SSH2	41	232	9718	4.08663	0.998248	1	1
GOTERM_BP_DIRECT	GO:0000122~negative regulation of transcription by RNA polymerase II	8	7.01754	0.0698667	MEF2A, CBX3, NCK2, HIVEP1, JARID2, SOX6, PHF21A, PIAS1	109	997	29878	2.19948	1	1	1
UP_SEQ_FEATURE	SITE:Cleavage; by furin	2	1.75439	0.0712325	CUBN, COL25A1	110	15	22187	26.8933	1	1	1
UP_SEQ_FEATURE	DOMAIN:EGF-like 10	2	1.75439	0.0712325	LRP1, MEGF11	110	15	22187	26.8933	1	1	1
UP_KW_BIOLOGICAL_PROCESS	KW-0813~Transport	16	14.0351	0.0727601	SLC23A2, GRAMD1B, CUBN, RAB3C, GRID1, FMR1, SLC1A2, ATP10A, MIA3, RYR3, PITPNC1, SV2B, KCNQ5, TMCC1, DYNC1I1, CFTR	57	2046	11227	1.54029	0.966608	1	1
GOTERM_BP_DIRECT	GO:0051893~regulation of focal adhesion assembly	2	1.75439	0.0732503	PTPRA, CLASP1	109	21	29878	26.1057	1	1	1
GOTERM_BP_DIRECT	GO:0007613~memory	3	2.63158	0.0732805	SYT11, SORCS3, CSMD1	109	123	29878	6.68561	1	1	1
GOTERM_MF_DIRECT	GO:0030165~PDZ domain binding	3	2.63158	0.0737923	LPAR1, ADGRL2, CFTR	107	123	29205	6.65717	1	1	1
INTERPRO	IPR013083:Znf_RING/FYVE/PHD	6	5.26316	0.0741038	COP1, PIKFYVE, KDM4C, ZFYVE9, PHF21A, PIAS1	108	463	22137	2.65623	1	1	1
GOTERM_CC_DIRECT	GO:0044297~cell body	3	2.63158	0.0748514	SYT11, FMR1, SLC1A2	111	123	30060	6.60514	1	0.50771	0.470711
GOTERM_MF_DIRECT	GO:0003677~DNA binding	12	10.5263	0.074879	MEF2A, ZFP800, GPBP1, TCF12, OTUD7A, HIVEP1, RORB, JARID2, SOX6, PHF21A, PIAS1, NPAS3	107	1861	29205	1.75998	1	1	1
UP_KW_CELLULAR_COMPONENT	KW-0965~Cell junction	6	5.26316	0.0758249	AFDN, PTPRA, KLHL24, SSH2, RTN4, LIMS1	103	409	18500	2.63489	0.88105	0.409454	0.409454
GOTERM_CC_DIRECT	GO:0005654~nucleoplasm	20	17.5439	0.0760537	MAP3K2, MEF2A, NOP58, CPSF6, CBX3, CELF1, FMR1, TCF12, RORB, PDS5A, PITPNC1, NAALADL2, PIAS1, NPAS3, AFDN, KIF2A, HIVEP1, SOX6, JARID2, ARGLU1	111	3681	30060	1.4714	1	0.50771	0.470711
GOTERM_BP_DIRECT	GO:0051481~negative regulation of cytosolic calcium ion concentration	2	1.75439	0.0766026	LRP1, RYR3	109	22	29878	24.9191	1	1	1
GOTERM_MF_DIRECT	GO:0071837~HMG box domain binding	2	1.75439	0.0769053	TCF12, HIVEP1	107	22	29205	24.8131	1	1	1
GOTERM_MF_DIRECT	GO:0004993~G protein-coupled serotonin receptor activity	2	1.75439	0.0802582	CHRM2, HTR4	107	23	29205	23.7343	1	1	1
GOTERM_MF_DIRECT	GO:0000976~transcription cis-regulatory region binding	4	3.50877	0.0820915	CBX3, TCF12, SOX6, PIAS1	107	280	29205	3.8992	1	1	1
GOTERM_MF_DIRECT	GO:0070300~phosphatidic acid binding	2	1.75439	0.083599	GRAMD1B, PITPNC1	107	24	29205	22.7453	1	1	1
GOTERM_BP_DIRECT	GO:0009617~response to bacterium	4	3.50877	0.0854015	CUBN, STOX2, ADGRL2, NAALADL2	109	286	29878	3.83371	1	1	1
INTERPRO	IPR029021:Prot-tyrosine_phosphatase-like	3	2.63158	0.0859151	PTPRA, SSH2, SBF2	108	101	22137	6.08828	1	1	1
GOTERM_BP_DIRECT	GO:0001964~startle response	2	1.75439	0.0865875	CSMD1, NPAS3	109	25	29878	21.9288	1	1	1
GOTERM_BP_DIRECT	GO:0055085~transmembrane transport	5	4.38596	0.0868776	SLC23A2, SV2B, KCNQ5, RYR3, CFTR	109	462	29878	2.96656	1	1	1
GOTERM_MF_DIRECT	GO:0004709~MAP kinase kinase kinase activity	2	1.75439	0.0869279	MAP3K2, MAP3K3	107	25	29205	21.8355	1	1	1
INTERPRO	IPR004182:GRAM	2	1.75439	0.0879837	GRAMD1B, SBF2	108	19	22137	21.576	1	1	1
SMART	SM00666:PB1	2	1.75439	0.0883263	MAP3K2, MAP3K3	73	14	10943	21.4149	0.999945	1	1
GOTERM_BP_DIRECT	GO:0061178~regulation of insulin secretion involved in cellular response to glucose stimulus	2	1.75439	0.0898919	EPHA5, STXBP4	109	26	29878	21.0854	1	1	1
GOTERM_BP_DIRECT	GO:0061157~mRNA destabilization	2	1.75439	0.0898919	FTO, CELF1	109	26	29878	21.0854	1	1	1
UP_KW_MOLECULAR_FUNCTION	KW-0010~Activator	7	6.14035	0.090925	MEF2A, CELF1, FMR1, GPBP1, RORB, SOX6, GCN1	57	683	12229	2.19884	0.977921	1	1
GOTERM_BP_DIRECT	GO:0022409~positive regulation of cell-cell adhesion	2	1.75439	0.0931846	AFDN, PLPP3	109	27	29878	20.3045	1	1	1
UP_SEQ_FEATURE	DOMAIN:Sushi 4	2	1.75439	0.0938407	SUSD4, CSMD1	110	20	22187	20.17	1	1	1
INTERPRO	IPR016024:ARM-type_fold	5	4.38596	0.095724	CWC22, PDS5A, RYR3, CLASP1, GCN1	108	358	22137	2.86274	1	1	1
GOTERM_BP_DIRECT	GO:0007187~G protein-coupled receptor signaling pathway, coupled to cyclic nucleotide second messenger	2	1.75439	0.0964654	CHRM2, HTR4	109	28	29878	19.5793	1	1	1
BIOCARTA	m_mapkPathway:MAPKinase Signaling Pathway	3	2.63158	0.0970524	MAP3K2, MEF2A, MAP3K3	9	87	1286	4.9272	0.804746	1	1
GOTERM_MF_DIRECT	GO:0000166~nucleotide binding	11	9.64912	0.0980998	MAP3K2, EPHA5, MAP3K3, RAB3C, PIKFYVE, PDE10A, KIF2A, ATP10A, MARK4, ACACA, CFTR	107	1732	29205	1.73348	1	1	1
GOTERM_BP_DIRECT	GO:0021537~telencephalon development	2	1.75439	0.0997345	AFDN, SLC1A2	109	29	29878	18.9041	1	1	1
GOTERM_BP_DIRECT	GO:1903861~positive regulation of dendrite extension	2	1.75439	0.0997345	SLC23A2, AFDN	109	29	29878	18.9041	1	1	1
GOTERM_BP_DIRECT	GO:0045921~positive regulation of exocytosis	2	1.75439	0.0997345	CLASP1, CFTR	109	29	29878	18.9041	1	1	1
GOTERM_BP_DIRECT	GO:0001825~blastocyst formation	2	1.75439	0.0997345	KDM4C, RTN4	109	29	29878	18.9041	1	1	1

## Sheet: Dopaminergic
Category	Term	Count	%	PValue	Genes	List Total	Pop Hits	Pop Total	Fold Enrichment	Bonferroni	Benjamini	FDR
GOTERM_CC_DIRECT	GO:0043025~neuronal cell body	24	19.2	4.07084e-15	ROBO2, EPHA5, DDC, KCNIP1, KCND2, KCND3, KLHL1, COBL, HTT, KCNAB1, GFRA1, PRKCA, PTPRK, SLC6A3, IGF1R, GHR, TH, ERBB4, KCNN3, SLIT2, ERC2, SCN3A, SLC18A2, AGFG1	123	674	30060	8.70232	8.91398e-13	8.83372e-13	7.61247e-13
GOTERM_CC_DIRECT	GO:0030424~axon	19	15.2	5.97688e-12	ROBO2, EPHA5, KCNJ6, DDC, SLC1A2, COBL, HTT, KCNAB1, GFRA1, PRKCA, PTPRK, SLC6A3, IGF1R, ADAMTSL1, TH, SYT11, SLIT2, SCN3A, SLC18A2	123	532	30060	8.72822	1.29698e-09	6.48491e-10	5.58838e-10
GOTERM_CC_DIRECT	GO:0016020~membrane	72	57.6	2.12909e-11	ROBO2, CLSTN2, THSD7B, CPNE7, RASGRF2, FMN1, IL1RAP, PTPRK, LYST, SLC6A3, IGF1R, HS6ST3, GHR, IMMP2L, HERC2, SGCD, CNTNAP5C, SLC18A2, RGS6, AGFG1, EPHA5, CADPS2, EPHA6, KCND2, COL25A1, KCND3, SEMA6D, COBL, PRKCA, KCNAB1, GFRA1, GAB2, SHISA9, CACNB2, ACAP2, PLPP4, VSNL1, IL1RAPL2, ELMO1, CDH12, MT-CO2, MT-CO3, VSTM2A, BIRC2, DGKH, PHLPP2, NRXN3, SLC1A2, PCDH15, GREB1L, PCDH19, FUT8, SV2C, FLRT2, E…	123	8760	30060	2.00869	4.62012e-09	1.54004e-09	1.32713e-09
GOTERM_CC_DIRECT	GO:0098978~glutamatergic synapse	21	16.8	9.88055e-11	ROBO2, CADPS2, CLSTN2, KCND2, RASGRF2, NRXN3, SLC1A2, HTT, IL1RAP, SHISA9, NTN1, IGF1R, FLRT2, ERBB4, IL1RAPL2, NOS1AP, ABTB3, ELMO1, APBA1, ERC2, CSMD2	123	808	30060	6.35173	2.14408e-08	5.3602e-09	4.61916e-09
GOTERM_CC_DIRECT	GO:0030425~dendrite	17	13.6	7.72906e-09	EPHA5, KCNJ6, EPHA6, KCNIP1, CLSTN2, KCND2, KCND3, KLHL1, COBL, HTT, PRKCA, PTPRK, TH, ERBB4, SYT11, SLIT2, SLC18A2	123	641	30060	6.48149	1.6772e-06	3.35441e-07	2.89067e-07
GOTERM_CC_DIRECT	GO:0005886~plasma membrane	54	43.2	2.39525e-08	ROBO2, CLSTN2, THSD7B, CPNE7, RASGRF2, SCHIP1, FMN1, IL1RAP, PTPRK, SLC6A3, IGF1R, GHR, ADAMTSL1, HERC2, SGCD, KCNT2, RGS6, EPHA5, EPHA6, KCND2, COL25A1, KCND3, SEMA6D, COBL, PRKCA, KCNAB1, GFRA1, GAB2, SHISA9, DDX50, CACNB2, ELMO1, CDH12, DGKH, NRXN3, SLC1A2, PCDH15, PCDH19, FLRT2, ERBB4, KCNMB2, GPC5, KCNN3, SLIT2, SCN3A, TRPM3, GPR158, KCNJ6, KCNIP1, GABRA3, MCC, FER, SYT11, APBA1	123	6350	30060	2.07828	5.19768e-06	8.66283e-07	7.4652e-07
UP_SEQ_FEATURE	REGION:Disordered	97	77.6	7.28529e-08	CLSTN2, CPNE7, IL1RAP, E130308A19RIK, HS6ST3, IGF1R, HERC2, CWC22, RGS6, AGFG1, EPHA5, SRRM3, CADPS2, EPHA6, SEMA6D, EBF1, FRMD4B, SHISA9, RSBN1, CACNB2, ACAP2, PLPP4, 4632427E13RIK, DGKH, NECAB1, SLC1A2, PCDH15, AGAP1, PCDH19, HSP90B1, NPAS3, FLRT2, 5730522E02RIK, KCNN3, SCN3A, PPARGC1B, TRPM3, KLHL29, ZFP638, PBX3, MCC, PBX1, FER, FAM135A, TH, ABTB3, ROBO2, BNC2, RASGRF2, SCHIP1, FMN1, LYST, 49…	118	13077	22187	1.3947	4.09425e-05	4.09434e-05	4.03605e-05
GOTERM_CC_DIRECT	GO:0045202~synapse	19	15.2	2.26118e-07	CADPS2, CLSTN2, KCND2, CPNE7, GABRA3, NRXN3, PCDH15, SLC1A2, IL1RAP, SHISA9, NTN1, SV2C, NWD2, FLRT2, TH, SYT11, ERC2, SLC18A2, GPR158	123	1042	30060	4.45625	4.90664e-05	7.00966e-06	6.04058e-06
GOTERM_MF_DIRECT	GO:0005515~protein binding	47	37.6	4.79826e-07	SCHIP1, NRXN3, PCDH15, HTT, FMN1, IL1RAP, NTN1, SLC6A3, IGF1R, HSP90B1, NPAS3, GHR, SV2C, HERC2, SGCD, FLRT2, ERBB4, SLIT2, ERC2, SLC18A2, PPARGC1B, RGS6, GPR158, EPHA5, CADPS2, KCND2, KCND3, SEMA6D, PBX3, EBF1, COBL, KCNAB1, PRKCA, FRMD4B, GAB2, PBX1, DLX6OS1, RSBN1, GLUD1, CACNB2, FER, ACAP2, SYT11, ABTB3, ELMO1, APBA1, BIRC2	121	5504	29205	2.06106	0.00013866	0.00013867	0.000136271
GOTERM_BP_DIRECT	GO:0007626~locomotory behavior	8	6.4	9.49825e-07	TH, KLHL1, PCDH15, HTT, APBA1, SLC18A2, SLC6A3, NPAS3	124	126	29878	15.2985	0.000859223	0.000830693	0.000818761
UP_SEQ_FEATURE	COMPBIAS:Polar residues	61	48.8	1.5196e-06	ROBO2, BNC2, CLSTN2, RASGRF2, SCHIP1, FMN1, IL1RAP, E130308A19RIK, LYST, 4930447C04RIK, HERC2, KCNT2, CWC22, ERC2, SLC18A2, AGFG1, SRRM3, EPHA6, KCND3, SEMA6D, EBF1, COBL, KCNAB1, GAB2, FRMD4B, SHISA9, DDX50, IQCJ, CACNB2, ACAP2, VSTM2A, MCPH1, DGKH, PHLPP2, NRXN3, PCDH15, GREB1L, AGAP1, HTT, NPAS3, NWD2, CUX2, FLRT2, FAM184A, KCNN3, CSMD2, SCN3A, PPARGC1B, TRPM3, GPR158, KLHL29, SLF2, ZFP638, MC…	118	6709	22187	1.70958	0.000853651	0.000427008	0.000420929
GOTERM_CC_DIRECT	GO:0042734~presynaptic membrane	9	7.2	1.74441e-06	CADPS2, KCNJ6, FLRT2, ERBB4, NRXN3, SLC1A2, ERC2, SLC6A3, GPR158	123	201	30060	10.9428	0.000378467	4.73172e-05	4.07757e-05
GOTERM_BP_DIRECT	GO:0006813~potassium ion transport	8	6.4	1.83579e-06	KCNJ6, KCNIP1, KCNT2, KCND2, KCND3, KCNMB2, KCNAB1, KCNN3	124	139	29878	13.8677	0.00166001	0.000830693	0.000818761
UP_KW_MOLECULAR_FUNCTION	KW-0407~Ion channel	12	9.6	3.24053e-06	CACNB2, KCNJ6, KCNIP1, KCNT2, KCND2, KCND3, GABRA3, KCNMB2, KCNAB1, KCNN3, SCN3A, TRPM3	70	345	12229	6.07652	0.000136093	0.000136102	0.000129621
GOTERM_CC_DIRECT	GO:0045211~postsynaptic membrane	10	8	4.65505e-06	CADPS2, FLRT2, CLSTN2, KCND2, ERBB4, KCND3, GABRA3, SHISA9, SLC6A3, GPR158	123	306	30060	7.98661	0.00100964	0.000112239	9.67217e-05
GOTERM_BP_DIRECT	GO:0007420~brain development	9	7.2	8.34342e-06	ROBO2, ADAMTSL1, IMMP2L, PBX3, HTT, MEIS2, PBX1, GPR158, IGF1R	124	245	29878	8.85128	0.00752239	0.00250152	0.00246559
UP_KW_DOMAIN	KW-0677~Repeat	53	42.4	8.62689e-06	ROBO2, BNC2, CLSTN2, THSD7B, CPNE7, RASGRF2, IL1RAP, PTPRK, LYST, IGF1R, ADAMTSL1, HERC2, CNTNAP5C, AGFG1, EPHA6, COL25A1, COBL, PRKCA, GFRA1, ACAP2, VSNL1, IL1RAPL2, CDH12, BIRC2, MCPH1, DGKH, PHLPP2, NECAB1, DDC, NRXN3, PCDH15, AGAP1, HTT, PCDH19, NTN1, NPAS3, NWD2, CUX2, FLRT2, ERBB4, SLIT2, SCN3A, PPARGC1B, GPR158, KLHL29, KCNIP1, ZFP638, KLHL1, SYT11, ABTB3, CACHD1, TLL1, APBA1	101	4573	14793	1.6975	0.000181149	0.000181165	0.000181165
GOTERM_BP_DIRECT	GO:0034220~monoatomic ion transmembrane transport	10	8	1.10564e-05	CACNB2, KCNJ6, KCNIP1, KCND2, KCND3, GABRA3, KCNMB2, KCNAB1, KCNN3, SCN3A	124	336	29878	7.17118	0.00995624	0.00250152	0.00246559
GOTERM_CC_DIRECT	GO:0042995~cell projection	18	14.4	1.64888e-05	EPHA5, KCNIP1, CLSTN2, KCND2, KCND3, NRXN3, COBL, SHISA9, SLC6A3, FER, TH, SYT11, NOS1AP, SLIT2, ERC2, SLC18A2, GPR158, AGFG1	123	1278	30060	3.44212	0.0035717	0.000357806	0.00030834
GOTERM_MF_DIRECT	GO:0005267~potassium channel activity	6	4.8	2.28241e-05	KCNJ6, KCNIP1, KCNT2, KCND2, KCND3, KCNMB2	121	82	29205	17.6608	0.00657453	0.00329808	0.00324102
GOTERM_BP_DIRECT	GO:0051965~positive regulation of synapse assembly	6	4.8	2.30739e-05	CUX2, FLRT2, CLSTN2, PRKCA, SLIT2, IL1RAP	124	82	29878	17.6306	0.0206656	0.00387768	0.00382198
UP_SEQ_FEATURE	TOPO_DOM:Extracellular	30	24	2.34371e-05	ROBO2, CLSTN2, THSD7B, NRXN3, PCDH15, PTPRK, IL1RAP, PCDH19, SLC6A3, IGF1R, GHR, SV2C, SGCD, FLRT2, ERBB4, CNTNAP5C, KCNMB2, SCN3A, GPR158, EPHA5, KCNJ6, EPHA6, KCND2, COL25A1, SEMA6D, GABRA3, SHISA9, IL1RAPL2, CDH12, CACHD1	118	2463	22187	2.2902	0.0130854	0.00434343	0.0042816
GOTERM_CC_DIRECT	GO:0034702~monoatomic ion channel complex	7	5.6	2.47547e-05	CACNB2, KCNJ6, KCNIP1, KCND2, KCND3, KCNAB1, SCN3A	123	141	30060	12.1328	0.00535744	0.000488343	0.00042083
GOTERM_BP_DIRECT	GO:0007411~axon guidance	8	6.4	2.57084e-05	ROBO2, ADAMTSL1, EPHA5, EPHA6, FLRT2, SEMA6D, SLIT2, NTN1	124	208	29878	9.26737	0.0229978	0.00387768	0.00382198
UP_SEQ_FEATURE	TOPO_DOM:Cytoplasmic	36	28.8	3.09141e-05	ROBO2, CLSTN2, THSD7B, NRXN3, PCDH15, SLC1A2, PTPRK, IL1RAP, PCDH19, SLC6A3, IGF1R, HS6ST3, GHR, FUT8, SV2C, SGCD, FLRT2, ERBB4, CNTNAP5C, KCNMB2, SCN3A, SLC18A2, GPR158, EPHA5, KCNJ6, EPHA6, KCND2, COL25A1, KCND3, SEMA6D, GABRA3, SHISA9, SYT11, IL1RAPL2, CDH12, CACHD1	118	3333	22187	2.03088	0.0172239	0.00434343	0.0042816
GOTERM_CC_DIRECT	GO:0034705~potassium channel complex	4	3.2	3.51414e-05	KCNIP1, KCND2, KCND3, KCNAB1	123	16	30060	61.0976	0.00759681	0.000635473	0.00054762
UP_KW_CELLULAR_COMPONENT	KW-0770~Synapse	13	10.4	4.08207e-05	CADPS2, CLSTN2, KCND2, GABRA3, NRXN3, SHISA9, SV2C, FLRT2, TH, SYT11, ERC2, SLC18A2, GPR158	104	533	18500	4.33865	0.00102002	0.00102052	0.000898056
UP_SEQ_FEATURE	CARBOHYD:N-linked (GlcNAc...) asparagine	38	30.4	6.02316e-05	ROBO2, CLSTN2, THSD7B, NRXN3, PCDH15, SLC1A2, PTPRK, IL1RAP, PCDH19, NTN1, SLC6A3, IGF1R, HSP90B1, HS6ST3, GHR, ADAMTSL1, SV2C, SGCD, FLRT2, ERBB4, CNTNAP5C, KCNMB2, GPC5, SLIT2, SCN3A, SLC18A2, GPR158, EPHA5, EPHA6, SEMA6D, GABRA3, GFRA1, SHISA9, IL1RAPL2, CDH12, CACHD1, TLL1, VSTM2A	118	3734	22187	1.91349	0.0332846	0.00677003	0.00667366
INTERPRO	IPR011993:PH-like_dom_sf	11	8.8	8.00914e-05	CADPS2, ACAP2, RASGRF2, NOS1AP, ELMO1, AGAP1, APBA1, FRMD4B, GAB2, LYST, DGKH	117	424	22137	4.90862	0.037947	0.0386841	0.0383638
GOTERM_CC_DIRECT	GO:0098691~dopaminergic synapse	4	3.2	8.22322e-05	SV2C, SYT11, SLC18A2, SLC6A3	123	21	30060	46.5505	0.0176868	0.00137264	0.00118288
GOTERM_BP_DIRECT	GO:0015842~aminergic neurotransmitter loading into synaptic vesicle	3	2.4	0.000100318	DDC, TH, SLC18A2	124	4	29878	180.714	0.0867928	0.0129697	0.0127834
UP_KW_MOLECULAR_FUNCTION	KW-0851~Voltage-gated channel	7	5.6	0.000123866	CACNB2, KCNJ6, KCNIP1, KCND2, KCND3, KCNAB1, SCN3A	70	138	12229	8.86159	0.00518918	0.00260119	0.00247732
UP_SEQ_FEATURE	COMPBIAS:Acidic residues	16	12.8	0.000154528	ROBO2, CADPS2, EPHA6, BNC2, CLSTN2, SCHIP1, PCDH15, LYST, U2SURP, IGF1R, HS6ST3, HSP90B1, HERC2, SV2C, CWC22, PPARGC1B	118	957	22187	3.14358	0.0831866	0.0131538	0.0129666
UP_KW_BIOLOGICAL_PROCESS	KW-0406~Ion transport	13	10.4	0.000157735	KCNJ6, KCNIP1, KCND2, KCND3, GABRA3, KCNAB1, CACNB2, KCNT2, KCNMB2, CACHD1, KCNN3, SCN3A, TRPM3	64	626	11227	3.64295	0.00660348	0.00662486	0.00662486
UP_SEQ_FEATURE	MOTIF:PDZ-binding	6	4.8	0.000163838	EPHA5, KCNJ6, EPHA6, KCND2, ERBB4, NOS1AP	118	97	22187	11.6304	0.0879717	0.0131538	0.0129666
GOTERM_BP_DIRECT	GO:0007275~multicellular organism development	15	12	0.000198467	ROBO2, EPHA5, SEMA6D, GREB1L, EBF1, MEIS2, PBX1, 4930447C04RIK, IGF1R, FLRT2, ERBB4, CDH12, TLL1, SLIT2, AGFG1	124	1111	29878	3.25317	0.164421	0.0209393	0.0206385
GOTERM_BP_DIRECT	GO:0006811~monoatomic ion transport	11	8.8	0.000208236	CACNB2, KCNJ6, KCNIP1, KCND2, KCND3, GABRA3, KCNMB2, CACHD1, KCNAB1, KCNN3, SCN3A	124	605	29878	4.38094	0.171777	0.0209393	0.0206385
GOTERM_CC_DIRECT	GO:0043005~neuron projection	9	7.2	0.00023198	ROBO2, FLRT2, TH, SYT11, GABRA3, CNTNAP5C, KCNN3, SLC6A3, RGS6	123	399	30060	5.51256	0.0490992	0.0035957	0.00309859
GOTERM_CC_DIRECT	GO:0008076~voltage-gated potassium channel complex	5	4	0.000277997	KCNIP1, KCND2, KCND3, KCNMB2, KCNAB1	123	77	30060	15.8695	0.0585498	0.00402169	0.0034657
GOTERM_CC_DIRECT	GO:0098839~postsynaptic density membrane	6	4.8	0.00036395	ROBO2, CLSTN2, ERBB4, CSMD2, SHISA9, GPR158	123	149	30060	9.84122	0.0759523	0.00493608	0.00425367
UP_KW_LIGAND	KW-0106~Calcium	18	14.4	0.000367299	NECAB1, CADPS2, KCNIP1, CLSTN2, CPNE7, RASGRF2, NRXN3, PCDH15, PRKCA, PCDH19, MCC, HSP90B1, CACNB2, VSNL1, SYT11, CDH12, CACHD1, TLL1	54	906	6741	2.48013	0.00659079	0.00661139	0.00661139
UP_SEQ_FEATURE	COMPBIAS:Basic and acidic residues	46	36.8	0.00039387	ROBO2, PHLPP2, BNC2, SCHIP1, NRXN3, PCDH15, GREB1L, AGAP1, FMN1, IL1RAP, PCDH19, LYST, 4930447C04RIK, ZFP804B, NPAS3, SV2C, CUX2, KCNT2, FAM184A, CWC22, KCNN3, ERC2, SCN3A, PPARGC1B, RGS6, TRPM3, GPR158, SRRM3, KCNJ6, SLF2, ZFP638, COL25A1, SEMA6D, COBL, FRMD4B, DDX50, RSBN1, U2SURP, CACNB2, ACAP2, FAM135A, SYT11, CACHD1, TLL1, APBA1, MCPH1	118	5359	22187	1.61395	0.198603	0.0276694	0.0272755
GOTERM_BP_DIRECT	GO:0009887~animal organ morphogenesis	6	4.8	0.000493224	TH, PBX3, NTN1, MEIS2, PBX1, IGF1R	124	157	29878	9.20834	0.360122	0.0446368	0.0439956
KEGG_PATHWAY	mmu04360:Axon guidance	7	5.6	0.000522355	ROBO2, EPHA5, EPHA6, SEMA6D, PRKCA, SLIT2, NTN1	56	181	9718	6.71133	0.08212	0.0495588	0.0495588
UP_SEQ_FEATURE	DOMAIN:PH	8	6.4	0.00053185	PHLPP2, CADPS2, ACAP2, RASGRF2, ELMO1, AGAP1, GAB2, DGKH	118	266	22187	5.6549	0.258425	0.0299792	0.0295525
UP_SEQ_FEATURE	DOMAIN:Fibronectin type-III	7	5.6	0.000533438	ROBO2, GHR, EPHA5, EPHA6, FLRT2, PTPRK, IGF1R	118	191	22187	6.89098	0.259087	0.0299792	0.0295525
UP_KW_BIOLOGICAL_PROCESS	KW-0633~Potassium transport	6	4.8	0.000593008	KCNJ6, KCNIP1, KCNT2, KCND2, KCND3, KCNAB1	64	122	11227	8.62731	0.0246059	0.0124532	0.0124532
KEGG_PATHWAY	mmu05031:Amphetamine addiction	5	4	0.000604376	DDC, TH, PRKCA, SLC18A2, SLC6A3	56	69	9718	12.5751	0.094391	0.0495588	0.0495588
GOTERM_CC_DIRECT	GO:0098982~GABA-ergic synapse	6	4.8	0.000628773	KCND2, ERBB4, KCND3, GABRA3, NRXN3, ERC2	123	168	30060	8.72822	0.127582	0.0080261	0.0069165
GOTERM_CC_DIRECT	GO:0005901~caveola	5	4	0.00069503	KCND2, ERBB4, KCND3, NOS1AP, IGF1R	123	98	30060	12.4689	0.140044	0.00837898	0.00722059
INTERPRO	IPR003961:FN3_dom	7	5.6	0.000785927	ROBO2, GHR, EPHA5, EPHA6, FLRT2, PTPRK, IGF1R	117	207	22137	6.39824	0.315969	0.0923808	0.0916157
UP_KW_LIGAND	KW-0630~Potassium	7	5.6	0.000799012	KCNJ6, KCNIP1, KCNT2, KCND2, KCND3, SLC1A2, KCNAB1	54	142	6741	6.15376	0.0142849	0.0071911	0.0071911
UP_KW_CELLULAR_COMPONENT	KW-1003~Cell membrane	36	28.8	0.00084466	CLSTN2, CPNE7, RASGRF2, NRXN3, PCDH15, SLC1A2, FMN1, IL1RAP, PCDH19, SLC6A3, IGF1R, GHR, SGCD, FLRT2, ERBB4, GPC5, SCN3A, RGS6, GPR158, EPHA5, KCNIP1, KCND2, KCND3, SEMA6D, GABRA3, COBL, KCNAB1, GFRA1, PRKCA, GAB2, SHISA9, CACNB2, FER, CDH12, ELMO1, DGKH	104	3765	18500	1.70089	0.0209038	0.0105583	0.00929126
INTERPRO	IPR036116:FN3_sf	7	5.6	0.000868029	ROBO2, GHR, EPHA5, EPHA6, FLRT2, PTPRK, IGF1R	117	211	22137	6.27695	0.342585	0.0923808	0.0916157
GOTERM_MF_DIRECT	GO:0005509~calcium ion binding	11	8.8	0.000899425	NECAB1, KCNIP1, CLSTN2, VSNL1, SYT11, CDH12, PCDH15, TLL1, SLIT2, MCC, PCDH19	121	732	29205	3.62705	0.228987	0.0788573	0.077493
INTERPRO	IPR020635:Tyr_kinase_cat_dom	5	4	0.000913895	EPHA5, FER, EPHA6, ERBB4, IGF1R	117	82	22137	11.5369	0.357002	0.0923808	0.0916157
INTERPRO	IPR008979:Galactose-bd-like_sf	5	4	0.000956323	EPHA5, EPHA6, HERC2, CNTNAP5C, NTN1	117	83	22137	11.3979	0.370056	0.0923808	0.0916157
GOTERM_CC_DIRECT	GO:0005912~adherens junction	6	4.8	0.000969448	EPHA5, FER, CDH12, PCDH15, FMN1, FRMD4B	123	185	30060	7.92617	0.189798	0.0110721	0.00954141
KEGG_PATHWAY	mmu04728:Dopaminergic synapse	6	4.8	0.000989622	KCNJ6, DDC, TH, PRKCA, SLC18A2, SLC6A3	56	136	9718	7.65599	0.149881	0.0540994	0.0540994
GOTERM_BP_DIRECT	GO:0007155~cell adhesion	10	8	0.00101856	FER, FLRT2, CLSTN2, CNTNAP5C, CDH12, PCDH15, NRXN3, PRKCA, PTPRK, PCDH19	124	614	29878	3.92429	0.602384	0.0785129	0.0773851
GOTERM_BP_DIRECT	GO:0042416~dopamine biosynthetic process	3	2.4	0.00107993	DDC, TH, SLC6A3	124	12	29878	60.2379	0.623886	0.0785129	0.0773851
GOTERM_BP_DIRECT	GO:0007169~cell surface receptor protein tyrosine kinase signaling pathway	5	4	0.00112781	EPHA5, EPHA6, ERBB4, GFRA1, IGF1R	124	110	29878	10.9523	0.639853	0.0785129	0.0773851
UP_KW_BIOLOGICAL_PROCESS	KW-0813~Transport	23	18.4	0.00117287	CADPS2, KCNJ6, KCNIP1, KCND2, KCND3, GABRA3, SLC1A2, AGAP1, KCNAB1, LYST, SLC6A3, CACNB2, SV2C, KCNT2, KCNMB2, CACHD1, MT-CO2, APBA1, KCNN3, SCN3A, SLC18A2, TRPM3, AGFG1	64	2046	11227	1.972	0.0480945	0.0164202	0.0164202
GOTERM_MF_DIRECT	GO:0046872~metal ion binding	29	23.2	0.00130426	PHLPP2, NECAB1, BNC2, CPNE7, NRXN3, SLC1A2, AGAP1, PCDH19, SLC6A3, ZFP804B, HERC2, AGFG1, CADPS2, KCNIP1, ZFP638, KCND2, KCND3, EBF1, PRKCA, RSBN1, ACAP2, VSNL1, TH, SYT11, CDH12, TLL1, MT-CO2, BIRC2, DGKH	121	3789	29205	1.84733	0.314206	0.0788573	0.077493
GOTERM_MF_DIRECT	GO:0004714~transmembrane receptor protein tyrosine kinase activity	4	3.2	0.00136431	EPHA5, EPHA6, ERBB4, IGF1R	121	53	29205	18.2161	0.326021	0.0788573	0.077493
GOTERM_CC_DIRECT	GO:0009898~cytoplasmic side of plasma membrane	5	4	0.00147602	FER, KCNIP1, TH, KCNAB1, BIRC2	123	120	30060	10.1829	0.274239	0.0159439	0.0137397
GOTERM_CC_DIRECT	GO:0032991~protein-containing complex	12	9.6	0.00160805	FER, NRXN3, HTT, APBA1, PRKCA, IL1RAP, GAB2, ERC2, BIRC2, RGS6, HSP90B1, DGKH	123	942	30060	3.11325	0.294768	0.0159439	0.0137397
GOTERM_CC_DIRECT	GO:0044297~cell body	5	4	0.00161643	SYT11, SLC1A2, SLIT2, KCNN3, SLC18A2	123	123	30060	9.93456	0.296051	0.0159439	0.0137397
GOTERM_MF_DIRECT	GO:0030165~PDZ domain binding	5	4	0.00168898	ABTB3, NOS1AP, APBA1, SHISA9, ERC2	121	123	29205	9.81153	0.386471	0.0813525	0.079945
INTERPRO	IPR008266:Tyr_kinase_AS	5	4	0.00190628	EPHA5, FER, EPHA6, ERBB4, IGF1R	117	100	22137	9.46026	0.602122	0.153455	0.152184
GOTERM_BP_DIRECT	GO:0071805~potassium ion transmembrane transport	5	4	0.00202536	KCNIP1, KCNT2, KCND2, KCND3, KCNN3	124	129	29878	9.33921	0.840357	0.123717	0.12194
GOTERM_MF_DIRECT	GO:0004713~protein tyrosine kinase activity	5	4	0.00206728	EPHA5, FER, EPHA6, ERBB4, IGF1R	121	130	29205	9.28322	0.450124	0.0853491	0.0838725
GOTERM_BP_DIRECT	GO:0045471~response to ethanol	5	4	0.0022001	TH, PRKCA, BIRC2, SLC6A3, IGF1R	124	132	29878	9.12696	0.863752	0.123717	0.12194
GOTERM_BP_DIRECT	GO:0016477~cell migration	7	5.6	0.00228304	FUT8, ERBB4, CDH12, GFRA1, GPC5, GAB2, PTPRK	124	324	29878	5.20574	0.873626	0.123717	0.12194
GOTERM_BP_DIRECT	GO:0007399~nervous system development	8	6.4	0.00232397	ROBO2, EPHA5, ERBB4, SEMA6D, NRXN3, SLC1A2, GFRA1, SLIT2	124	439	29878	4.39092	0.878232	0.123717	0.12194
UP_KW_CELLULAR_COMPONENT	KW-0472~Membrane	67	53.6	0.00240848	ROBO2, CLSTN2, THSD7B, CPNE7, RASGRF2, FMN1, IL1RAP, PTPRK, SLC6A3, IGF1R, HS6ST3, GHR, IMMP2L, SGCD, KCNT2, CNTNAP5C, SLC18A2, RGS6, EPHA5, CADPS2, EPHA6, KCND2, COL25A1, KCND3, SEMA6D, COBL, PRKCA, KCNAB1, GFRA1, GAB2, SHISA9, CACNB2, ACAP2, PLPP4, IL1RAPL2, ELMO1, CDH12, MT-CO2, MT-CO3, BIRC2, DGKH, PHLPP2, NRXN3, SLC1A2, PCDH15, GREB1L, PCDH19, FUT8, SV2C, FLRT2, ERBB4, KCNMB2, GPC5, KCNN3, C…	104	9216	18500	1.29321	0.0585035	0.0200707	0.0176622
KEGG_PATHWAY	mmu05030:Cocaine addiction	4	3.2	0.00247799	DDC, TH, SLC18A2, SLC6A3	56	48	9718	14.4613	0.334286	0.101598	0.101598
INTERPRO	IPR001849:PH_domain	7	5.6	0.00265278	CADPS2, ACAP2, RASGRF2, ELMO1, AGAP1, GAB2, DGKH	117	263	22137	5.03588	0.722794	0.183042	0.181526
SMART	SM00219:TyrKc	5	4	0.00274325	EPHA5, FER, EPHA6, ERBB4, IGF1R	79	82	10943	8.44628	0.248505	0.285298	0.285298
UP_SEQ_FEATURE	DNA_BIND:Homeobox; TALE-type	3	2.4	0.0031525	PBX3, MEIS2, PBX1	118	16	22187	35.2548	0.830432	0.161064	0.158771
UP_KW_CELLULAR_COMPONENT	KW-0966~Cell projection	16	12.8	0.00362157	EPHA5, KCNIP1, CLSTN2, KCND2, KCND3, NRXN3, COBL, SHISA9, SLC6A3, FER, TH, SYT11, NOS1AP, ERC2, SLC18A2, GPR158	104	1243	18500	2.28975	0.0867115	0.0226348	0.0199186
UP_KW_MOLECULAR_FUNCTION	KW-0829~Tyrosine-protein kinase	5	4	0.0036484	EPHA5, FER, EPHA6, ERBB4, IGF1R	70	112	12229	7.79911	0.14231	0.0510776	0.0486453
UP_SEQ_FEATURE	DOMAIN:Cadherin 2	4	3.2	0.00374783	CLSTN2, CDH12, PCDH15, PCDH19	118	59	22187	12.7475	0.878791	0.162021	0.159715
UP_SEQ_FEATURE	DOMAIN:Cadherin 1	4	3.2	0.00374783	CLSTN2, CDH12, PCDH15, PCDH19	118	59	22187	12.7475	0.878791	0.162021	0.159715
GOTERM_CC_DIRECT	GO:0048787~presynaptic active zone membrane	4	3.2	0.00383407	SYT11, GABRA3, NRXN3, APBA1	123	77	30060	12.6956	0.565515	0.0361737	0.0311727
GOTERM_BP_DIRECT	GO:0007612~learning	4	3.2	0.00384554	TH, SYT11, NRXN3, HTT	124	76	29878	12.6817	0.969405	0.193345	0.190568
GOTERM_CC_DIRECT	GO:0098794~postsynapse	7	5.6	0.0048826	KCNJ6, SYT11, NOS1AP, GABRA3, ELMO1, SLC18A2, IGF1R	123	384	30060	4.45503	0.654278	0.0441468	0.0380436
GOTERM_BP_DIRECT	GO:0007268~chemical synaptic transmission	5	4	0.00499779	CACNB2, SV2C, GABRA3, NRXN3, APBA1	124	166	29878	7.25758	0.989266	0.238052	0.234633
INTERPRO	IPR009030:Growth_fac_rcpt_cys_sf	5	4	0.00530864	EPHA5, EPHA6, ERBB4, SLIT2, IGF1R	117	133	22137	7.11297	0.923533	0.238133	0.236161
INTERPRO	IPR008422:Homeobox_KN_domain	3	2.4	0.00535647	PBX3, MEIS2, PBX1	117	21	22137	27.0293	0.925289	0.238133	0.236161
INTERPRO	IPR001245:Ser-Thr/Tyr_kinase_cat_dom	5	4	0.00619621	EPHA5, FER, EPHA6, ERBB4, IGF1R	117	139	22137	6.80594	0.950316	0.238133	0.236161
GOTERM_MF_DIRECT	GO:0045499~chemorepellent activity	3	2.4	0.00632199	FLRT2, SEMA6D, SLIT2	121	29	29205	24.9687	0.840044	0.228382	0.224431
GOTERM_BP_DIRECT	GO:0045921~positive regulation of exocytosis	3	2.4	0.00634642	CADPS2, VSNL1, PRKCA	124	29	29878	24.926	0.996855	0.273501	0.269572
GOTERM_BP_DIRECT	GO:0030517~negative regulation of axon extension	3	2.4	0.00634642	SEMA6D, SLIT2, NTN1	124	29	29878	24.926	0.996855	0.273501	0.269572
GOTERM_CC_DIRECT	GO:0009986~cell surface	10	8	0.0063766	ROBO2, GHR, KCNJ6, CLSTN2, SEMA6D, SLC1A2, GPC5, SLIT2, PTPRK, SLC6A3	123	821	30060	2.97674	0.750464	0.0553489	0.047697
INTERPRO	IPR038508:ArfGAP_dom_sf	3	2.4	0.00640938	ACAP2, AGAP1, AGFG1	117	23	22137	24.6789	0.955207	0.238133	0.236161
INTERPRO	IPR037278:ARFGAP/RecO	3	2.4	0.00640938	ACAP2, AGAP1, AGFG1	117	23	22137	24.6789	0.955207	0.238133	0.236161
INTERPRO	IPR001164:ArfGAP_dom	3	2.4	0.00640938	ACAP2, AGAP1, AGFG1	117	23	22137	24.6789	0.955207	0.238133	0.236161
UP_SEQ_FEATURE	DOMAIN:Arf-GAP	3	2.4	0.00648846	ACAP2, AGAP1, AGFG1	118	23	22187	24.5251	0.974226	0.260465	0.256758
GOTERM_BP_DIRECT	GO:0001822~kidney development	5	4	0.00702301	DDC, SCHIP1, GREB1L, GFRA1, SLIT2	124	183	29878	6.58338	0.998302	0.281599	0.277554
KEGG_PATHWAY	mmu04726:Serotonergic synapse	5	4	0.00702664	KCNJ6, DDC, KCND2, PRKCA, SLC18A2	56	135	9718	6.42725	0.685395	0.230474	0.230474
GOTERM_CC_DIRECT	GO:0043195~terminal bouton	4	3.2	0.00708342	TH, SYT11, ERC2, SLC18A2	123	96	30060	10.1829	0.78617	0.0591193	0.0509462
GOTERM_BP_DIRECT	GO:0007156~homophilic cell adhesion via plasma membrane adhesion molecules	5	4	0.00715667	ROBO2, CLSTN2, CDH12, PCDH15, PCDH19	124	184	29878	6.5476	0.998497	0.281599	0.277554
GOTERM_MF_DIRECT	GO:0044877~protein-containing complex binding	9	7.2	0.00755888	SLF2, KCNIP1, KCND2, APBA1, KCNN3, ERC2, BIRC2, SLC6A3, IGF1R	121	687	29205	3.16197	0.888398	0.242724	0.238525
UP_KW_MOLECULAR_FUNCTION	KW-0631~Potassium channel	4	3.2	0.00806683	KCNIP1, KCNT2, KCND2, KCND3	70	73	12229	9.5726	0.288358	0.0847018	0.0806683
UP_KW_PTM	KW-0325~Glycoprotein	41	32.8	0.00820204	ROBO2, CLSTN2, THSD7B, NRXN3, PCDH15, SLC1A2, PTPRK, IL1RAP, PCDH19, NTN1, SLC6A3, IGF1R, HSP90B1, HS6ST3, GHR, ADAMTSL1, SV2C, SGCD, FLRT2, KCNT2, ERBB4, CNTNAP5C, KCNMB2, GPC5, SLIT2, SCN3A, SLC18A2, GPR158, AGFG1, EPHA5, EPHA6, COL25A1, SEMA6D, GABRA3, GFRA1, SHISA9, IL1RAPL2, CDH12, CACHD1, TLL1, VSTM2A	92	4100	13016	1.41478	0.123461	0.139435	0.139435
GOTERM_CC_DIRECT	GO:0032809~neuronal cell body membrane	3	2.4	0.0109753	KCNJ6, KCND2, SLC6A3	123	39	30060	18.7992	0.908809	0.0882087	0.0760139
SMART	SM00105:ArfGap	3	2.4	0.0115175	ACAP2, AGAP1, AGFG1	79	23	10943	18.0677	0.700241	0.598912	0.598912
UP_KW_CELLULAR_COMPONENT	KW-0628~Postsynaptic cell membrane	5	4	0.0117814	CLSTN2, KCND2, GABRA3, SHISA9, GPR158	104	158	18500	5.62926	0.256424	0.0589071	0.0518383
GOTERM_BP_DIRECT	GO:0044331~cell-cell adhesion mediated by cadherin	3	2.4	0.0118389	FER, CDH12, PCDH15	124	40	29878	18.0714	0.999979	0.446426	0.440014
GOTERM_CC_DIRECT	GO:0043197~dendritic spine	5	4	0.0119674	KCND2, SYT11, KCND3, SLC1A2, APBA1	123	217	30060	5.63111	0.926655	0.092747	0.0799249
GOTERM_MF_DIRECT	GO:0015459~potassium channel regulator activity	3	2.4	0.012366	KCNIP1, KCNMB2, KCNAB1	121	41	29205	17.6608	0.972568	0.326636	0.320985
UP_SEQ_FEATURE	TRANSMEM:Helical	48	38.4	0.0124303	ROBO2, CLSTN2, THSD7B, NRXN3, PCDH15, SLC1A2, GREB1L, PTPRK, IL1RAP, PCDH19, SLC6A3, IGF1R, HS6ST3, GHR, FUT8, IMMP2L, SV2C, SGCD, FLRT2, KCNT2, ERBB4, CNTNAP5C, KCNMB2, KCNN3, CSMD2, SCN3A, SLC18A2, TRPM3, GPR158, EPHA5, KCNJ6, EPHA6, COL25A1, KCND3, SEMA6D, GABRA3, GFRA1, SHISA9, PLPP4, SYT11, IL1RAPL2, ABTB3, CDH12, CACHD1, MT-CO2, GALNTL6, MT-CO3, BIRC2	118	6670	22187	1.35311	0.999115	0.465722	0.459093
GOTERM_MF_DIRECT	GO:0019904~protein domain specific binding	6	4.8	0.0124325	CACNB2, DDC, TH, KCNAB1, GAB2, RGS6	121	334	29205	4.33587	0.973097	0.326636	0.320985
GOTERM_CC_DIRECT	GO:0098793~presynapse	6	4.8	0.0127167	CADPS2, CACNB2, KCNJ6, SYT11, NOS1AP, PRKCA	123	340	30060	4.31277	0.937788	0.0934376	0.08052
GOTERM_CC_DIRECT	GO:0043235~receptor complex	5	4	0.0129176	GHR, EPHA5, ERBB4, GFRA1, IGF1R	123	222	30060	5.50428	0.940477	0.0934376	0.08052
GOTERM_BP_DIRECT	GO:0001656~metanephros development	3	2.4	0.0129987	ROBO2, GREB1L, SLIT2	124	42	29878	17.2108	0.999993	0.470555	0.463795
GOTERM_CC_DIRECT	GO:0062023~collagen-containing extracellular matrix	6	4.8	0.0137806	ADAMTSL1, COL25A1, SEMA6D, GPC5, SLIT2, NTN1	123	347	30060	4.22577	0.950767	0.0964641	0.0831281
GOTERM_BP_DIRECT	GO:0007595~lactation	3	2.4	0.014206	ERBB4, MT-CO2, SLC6A3	124	44	29878	16.4285	0.999998	0.493719	0.486627
UP_SEQ_FEATURE	DOMAIN:Ig-like C2-type 3	4	3.2	0.0151227	ROBO2, ADAMTSL1, IL1RAPL2, IL1RAP	118	98	22187	7.67451	0.999809	0.49136	0.484365
GOTERM_BP_DIRECT	GO:0006836~neurotransmitter transport	3	2.4	0.0154598	SV2C, SLC18A2, SLC6A3	124	46	29878	15.7142	0.999999	0.493719	0.486627
INTERPRO	IPR013170:mRNA_splic_Cwf21_dom	2	1.6	0.0156388	SRRM3, U2SURP	117	3	22137	126.137	0.999506	0.444325	0.440645
INTERPRO	IPR003975:K_chnl_volt-dep_Kv4	2	1.6	0.0156388	KCND2, KCND3	117	3	22137	126.137	0.999506	0.444325	0.440645
INTERPRO	IPR021645:Shal-type_N	2	1.6	0.0156388	KCND2, KCND3	117	3	22137	126.137	0.999506	0.444325	0.440645
INTERPRO	IPR024587:K_chnl_volt-dep_Kv4_C	2	1.6	0.0156388	KCND2, KCND3	117	3	22137	126.137	0.999506	0.444325	0.440645
GOTERM_CC_DIRECT	GO:0099634~postsynaptic specialization membrane	3	2.4	0.0156776	KCND2, KCND3, GABRA3	123	47	30060	15.5994	0.967581	0.106314	0.0916163
UP_SEQ_FEATURE	TRANSMEM:Helical; Name=I	2	1.6	0.0157375	MT-CO2, MT-CO3	118	3	22187	125.35	0.999866	0.49136	0.484365
UP_SEQ_FEATURE	TRANSMEM:Helical; Name=II	2	1.6	0.0157375	MT-CO2, MT-CO3	118	3	22187	125.35	0.999866	0.49136	0.484365
GOTERM_BP_DIRECT	GO:0098609~cell-cell adhesion	5	4	0.0161329	ROBO2, ADAMTSL1, CDH12, SLIT2, NTN1	124	234	29878	5.14854	1	0.493719	0.486627
GOTERM_MF_DIRECT	GO:0005250~A-type (transient outward) potassium channel activity	2	1.6	0.0163354	KCND2, KCND3	121	4	29205	120.682	0.991434	0.39341	0.386603
GOTERM_BP_DIRECT	GO:0046684~response to pyrethroid	2	1.6	0.0163664	TH, SCN3A	124	4	29878	120.476	1	0.493719	0.486627
GOTERM_BP_DIRECT	GO:0030029~actin filament-based process	2	1.6	0.0163664	ACAP2, ELMO1	124	4	29878	120.476	1	0.493719	0.486627
UP_KW_BIOLOGICAL_PROCESS	KW-0130~Cell adhesion	8	6.4	0.0173229	FLRT2, CLSTN2, CNTNAP5C, CDH12, PCDH15, NRXN3, PRKCA, PCDH19	64	479	11227	2.9298	0.519985	0.152826	0.152826
GOTERM_BP_DIRECT	GO:0001508~action potential	3	2.4	0.0181038	KCND2, KCND3, KCNMB2	124	50	29878	14.4571	1	0.528516	0.520924
UP_KW_BIOLOGICAL_PROCESS	KW-0532~Neurotransmitter transport	3	2.4	0.0181936	SV2C, SLC18A2, SLC6A3	64	37	11227	14.2234	0.537527	0.152826	0.152826
GOTERM_BP_DIRECT	GO:0001654~eye development	3	2.4	0.0187927	PBX3, MEIS2, PBX1	124	51	29878	14.1736	1	0.531481	0.523846
GOTERM_MF_DIRECT	GO:0016301~kinase activity	8	6.4	0.0194025	EPHA5, FER, EPHA6, AGK, ERBB4, PRKCA, IGF1R, DGKH	121	660	29205	2.92562	0.996526	0.431332	0.42387
GOTERM_BP_DIRECT	GO:0019228~neuronal action potential	3	2.4	0.0194924	KCND2, KCNMB2, SCN3A	124	52	29878	13.9011	1	0.534565	0.526887
GOTERM_CC_DIRECT	GO:0070161~anchoring junction	6	4.8	0.0206096	FER, FLRT2, KCND2, NOS1AP, FMN1, FRMD4B	123	385	30060	3.80868	0.9891	0.135523	0.116788
INTERPRO	IPR005821:Ion_trans_dom	4	3.2	0.0206552	KCND2, KCND3, SCN3A, TRPM3	117	111	22137	6.8182	0.999958	0.528697	0.524319
INTERPRO	IPR005542:PBX_PBC_dom	2	1.6	0.0207976	PBX3, PBX1	117	4	22137	94.6026	0.999961	0.528697	0.524319
GOTERM_BP_DIRECT	GO:0033674~positive regulation of kinase activity	3	2.4	0.0209243	EPHA5, ERBB4, IGF1R	124	54	29878	13.3862	1	0.556957	0.548956
UP_SEQ_FEATURE	DOMAIN:PBC	2	1.6	0.0209286	PBX3, PBX1	118	4	22187	94.0127	0.999993	0.560088	0.552116
UP_SEQ_FEATURE	REGION:PBC-A	2	1.6	0.0209286	PBX3, PBX1	118	4	22187	94.0127	0.999993	0.560088	0.552116
UP_SEQ_FEATURE	REGION:PBC-B	2	1.6	0.0209286	PBX3, PBX1	118	4	22187	94.0127	0.999993	0.560088	0.552116
GOTERM_MF_DIRECT	GO:0042802~identical protein binding	16	12.8	0.0212106	ROBO2, NECAB1, COL25A1, SCHIP1, HTT, IGF1R, GHR, CACNB2, PLPP4, TH, SYT11, SLIT2, VSTM2A, BIRC2, MCPH1, DGKH	121	2053	29205	1.88106	0.997962	0.437847	0.430272
SMART	SM01115:cwf21	2	1.6	0.0212334	SRRM3, U2SURP	79	3	10943	92.346	0.892692	0.610771	0.610771
GOTERM_CC_DIRECT	GO:0042383~sarcolemma	4	3.2	0.0221668	CACNB2, SGCD, KCND2, KCND3	123	147	30060	6.65007	0.992283	0.141477	0.121918
INTERPRO	IPR001791:Laminin_G	3	2.4	0.0232748	CNTNAP5C, NRXN3, SLIT2	117	45	22137	12.6137	0.999989	0.562087	0.557432
GOTERM_BP_DIRECT	GO:0016310~phosphorylation	8	6.4	0.023288	EPHA5, FER, EPHA6, AGK, ERBB4, PRKCA, IGF1R, DGKH	124	684	29878	2.81815	1	0.587973	0.579527
SMART	SM00060:FN3	5	4	0.0235924	ROBO2, EPHA5, EPHA6, PTPRK, IGF1R	79	153	10943	4.52676	0.916509	0.610771	0.610771
GOTERM_CC_DIRECT	GO:0048471~perinuclear region of cytoplasm	9	7.2	0.0238993	EPHA5, TH, SYT11, COBL, HTT, APBA1, PRKCA, MEIS2, HSP90B1	123	858	30060	2.56353	0.994748	0.148176	0.12769
GOTERM_BP_DIRECT	GO:0042423~catecholamine biosynthetic process	2	1.6	0.0244497	DDC, TH	124	6	29878	80.3172	1	0.587973	0.579527
GOTERM_BP_DIRECT	GO:0099171~presynaptic modulation of chemical synaptic transmission	3	2.4	0.0246884	NRXN3, APBA1, PRKCA	124	59	29878	12.2518	1	0.587973	0.579527
GOTERM_BP_DIRECT	GO:0034614~cellular response to reactive oxygen species	3	2.4	0.0246884	FER, PTPRK, PPARGC1B	124	59	29878	12.2518	1	0.587973	0.579527
INTERPRO	IPR013320:ConA-like_dom_sf	5	4	0.0255039	CLSTN2, CNTNAP5C, NRXN3, SLIT2, PTPRK	117	212	22137	4.46239	0.999996	0.585772	0.580921
UP_KW_DOMAIN	KW-1133~Transmembrane helix	49	39.2	0.0260658	ROBO2, CLSTN2, THSD7B, IL1RAP, PTPRK, SLC6A3, IGF1R, HS6ST3, GHR, IMMP2L, SGCD, KCNT2, CNTNAP5C, SLC18A2, EPHA5, EPHA6, KCND2, COL25A1, KCND3, SEMA6D, GFRA1, SHISA9, PLPP4, IL1RAPL2, CDH12, MT-CO2, MT-CO3, BIRC2, NRXN3, SLC1A2, PCDH15, GREB1L, PCDH19, FUT8, SV2C, FLRT2, ERBB4, KCNMB2, KCNN3, CSMD2, SCN3A, TRPM3, GPR158, KCNJ6, GABRA3, SYT11, ABTB3, CACHD1, GALNTL6	101	5624	14793	1.2761	0.425722	0.273691	0.273691
UP_SEQ_FEATURE	DOMAIN:TSP type-1 9	2	1.6	0.0260925	ADAMTSL1, THSD7B	118	5	22187	75.2102	1	0.581535	0.573257
GOTERM_BP_DIRECT	GO:0050890~cognition	3	2.4	0.0262657	CUX2, SLC6A3, GPR158	124	61	29878	11.8501	1	0.594532	0.585992
GOTERM_BP_DIRECT	GO:0030335~positive regulation of cell migration	5	4	0.0262777	FER, ERBB4, SEMA6D, PRKCA, IGF1R	124	272	29878	4.42926	1	0.594532	0.585992
KEGG_PATHWAY	mmu04010:MAPK signaling pathway	6	4.8	0.0264797	CACNB2, ERBB4, RASGRF2, PRKCA, IL1RAP, IGF1R	56	299	9718	3.48232	0.987737	0.723778	0.723778
UP_SEQ_FEATURE	DOMAIN:Cadherin 5	3	2.4	0.0265613	CDH12, PCDH15, PCDH19	118	48	22187	11.7516	1	0.581535	0.573257
INTERPRO	IPR002126:Cadherin-like_dom	4	3.2	0.0275104	CLSTN2, CDH12, PCDH15, PCDH19	117	124	22137	6.10339	0.999999	0.585772	0.580921
UP_SEQ_FEATURE	MOTIF:SH3-binding	3	2.4	0.0275976	FUT8, ELMO1, GAB2	118	49	22187	11.5118	1	0.581535	0.573257
UP_KW_BIOLOGICAL_PROCESS	KW-0127~Catecholamine biosynthesis	2	1.6	0.0277491	DDC, TH	64	5	11227	70.1688	0.693317	0.194244	0.194244
GOTERM_MF_DIRECT	GO:0005249~voltage-gated potassium channel activity	3	2.4	0.0277811	KCND2, KCND3, KCNAB1	121	63	29205	11.4935	0.999709	0.48302	0.474664
GOTERM_MF_DIRECT	GO:0004129~cytochrome-c oxidase activity	2	1.6	0.028413	MT-CO2, MT-CO3	121	7	29205	68.961	0.999759	0.48302	0.474664
GOTERM_MF_DIRECT	GO:0035240~dopamine binding	2	1.6	0.028413	TH, SLC6A3	121	7	29205	68.961	0.999759	0.48302	0.474664
INTERPRO	IPR015919:Cadherin-like_sf	4	3.2	0.02866	CLSTN2, CDH12, PCDH15, PCDH19	117	126	22137	6.00651	0.999999	0.585772	0.580921
GOTERM_CC_DIRECT	GO:0043231~intracellular membrane-bounded organelle	10	8	0.0290702	CADPS2, SLF2, FLRT2, ZFP638, AGK, PTPRK, SLC18A2, IGF1R, AGFG1, DGKH	123	1061	30060	2.3034	0.998341	0.173947	0.149899
INTERPRO	IPR000210:BTB/POZ_dom	5	4	0.0291067	KLHL29, KCND2, KCND3, ABTB3, KLHL1	117	221	22137	4.28066	0.999999	0.585772	0.580921
GOTERM_CC_DIRECT	GO:0005737~cytoplasm	41	32.8	0.0296592	PHLPP2, NECAB1, DDC, CPNE7, RASGRF2, SCHIP1, PCDH15, AGAP1, HTT, FMN1, LYST, NTN1, FARS2, HERC2, SGCD, KCNN3, SLIT2, ERC2, RGS6, AGFG1, KCNIP1, SEMA6D, KLHL1, COBL, KCNAB1, PRKCA, FRMD4B, GAB2, MCC, MEIS2, PBX1, GLUD1, FER, ACAP2, TH, SYT11, ELMO1, APBA1, BIRC2, MCPH1, DGKH	123	7472	30060	1.34101	0.998546	0.173947	0.149899
UP_SEQ_FEATURE	TRANSMEM:Helical; Name=Segment S6	3	2.4	0.0297185	KCND2, KCND3, KCNN3	118	51	22187	11.0603	1	0.581535	0.573257
UP_KW_MOLECULAR_FUNCTION	KW-9996~Developmental protein	12	9.6	0.0306868	ROBO2, FLRT2, ERBB4, SEMA6D, GREB1L, EBF1, TLL1, SLIT2, MEIS2, PBX1, 4930447C04RIK, AGFG1	70	1042	12229	2.0119	0.729919	0.214807	0.204578
UP_KW_MOLECULAR_FUNCTION	KW-0217~Developmental protein	12	9.6	0.0306868	ROBO2, FLRT2, ERBB4, SEMA6D, GREB1L, EBF1, TLL1, SLIT2, MEIS2, PBX1, 4930447C04RIK, AGFG1	70	1042	12229	2.0119	0.729919	0.214807	0.204578
UP_SEQ_FEATURE	TRANSMEM:Helical; Name=Segment S5	3	2.4	0.0308025	KCND2, KCND3, KCNN3	118	52	22187	10.8476	1	0.581535	0.573257
UP_SEQ_FEATURE	DOMAIN:Fibronectin type-III 1	4	3.2	0.0321572	ROBO2, EPHA6, PTPRK, IGF1R	118	131	22187	5.74123	1	0.581535	0.573257
UP_SEQ_FEATURE	DOMAIN:Fibronectin type-III 2	4	3.2	0.0321572	ROBO2, EPHA6, PTPRK, IGF1R	118	131	22187	5.74123	1	0.581535	0.573257
GOTERM_BP_DIRECT	GO:0015844~monoamine transport	2	1.6	0.032467	SLC18A2, SLC6A3	124	8	29878	60.2379	1	0.699587	0.689538
GOTERM_BP_DIRECT	GO:1990384~hyaloid vascular plexus regression	2	1.6	0.032467	TH, SLC6A3	124	8	29878	60.2379	1	0.699587	0.689538
INTERPRO	IPR011333:SKP1/BTB/POZ_sf	5	4	0.0325508	KLHL29, KCND2, KCND3, ABTB3, KLHL1	117	229	22137	4.13112	1	0.601483	0.596501
UP_SEQ_FEATURE	TRANSMEM:Helical; Name=Segment S1	3	2.4	0.033017	KCND2, KCND3, KCNN3	118	54	22187	10.4459	1	0.581535	0.573257
UP_SEQ_FEATURE	TRANSMEM:Helical; Name=Segment S2	3	2.4	0.033017	KCND2, KCND3, KCNN3	118	54	22187	10.4459	1	0.581535	0.573257
UP_SEQ_FEATURE	TRANSMEM:Helical; Name=Segment S3	3	2.4	0.033017	KCND2, KCND3, KCNN3	118	54	22187	10.4459	1	0.581535	0.573257
INTERPRO	IPR013098:Ig_I-set	4	3.2	0.0341446	ROBO2, ADAMTSL1, IL1RAPL2, PTPRK	117	135	22137	5.60608	1	0.601483	0.596501
UP_SEQ_FEATURE	DOMAIN:Cadherin 4	3	2.4	0.0341471	CDH12, PCDH15, PCDH19	118	55	22187	10.2559	1	0.581535	0.573257
UP_SEQ_FEATURE	ZN_FING:C4-type	3	2.4	0.0341471	ACAP2, AGAP1, AGFG1	118	55	22187	10.2559	1	0.581535	0.573257
GOTERM_MF_DIRECT	GO:0005216~monoatomic ion channel activity	4	3.2	0.0341678	KCND2, KCND3, GABRA3, SCN3A	121	172	29205	5.61311	0.999957	0.515642	0.506721
SMART	SM00282:LamG	3	2.4	0.0343819	CNTNAP5C, NRXN3, SLIT2	79	41	10943	10.1355	0.973712	0.610771	0.610771
GOTERM_BP_DIRECT	GO:0035176~social behavior	3	2.4	0.0347345	TH, NRXN3, HTT	124	71	29878	10.1811	1	0.731039	0.720538
SMART	SM00233:PH	6	4.8	0.0352368	CADPS2, ACAP2, RASGRF2, AGAP1, GAB2, DGKH	79	255	10943	3.25927	0.976025	0.610771	0.610771
UP_SEQ_FEATURE	DOMAIN:Cadherin 3	3	2.4	0.035292	CDH12, PCDH15, PCDH19	118	56	22187	10.0728	1	0.583357	0.575053
GOTERM_MF_DIRECT	GO:0001540~amyloid-beta binding	3	2.4	0.0355046	CLSTN2, COL25A1, APBA1	121	72	29205	10.0568	0.999971	0.515642	0.506721
GOTERM_CC_DIRECT	GO:0030315~T-tubule	3	2.4	0.0356068	KCND2, NOS1AP, IGF1R	123	73	30060	10.0434	0.999617	0.203334	0.175223
GOTERM_MF_DIRECT	GO:0044325~transmembrane transporter binding	4	3.2	0.0356846	KCNIP1, KCND3, HTT, KCNAB1	121	175	29205	5.51688	0.999973	0.515642	0.506721
INTERPRO	IPR000494:Rcpt_L-dom	2	1.6	0.0361139	ERBB4, IGF1R	117	7	22137	54.0586	1	0.601483	0.596501
INTERPRO	IPR036941:Rcpt_L-dom_sf	2	1.6	0.0361139	ERBB4, IGF1R	117	7	22137	54.0586	1	0.601483	0.596501
INTERPRO	IPR006211:Furin-like_Cys-rich_dom	2	1.6	0.0361139	ERBB4, IGF1R	117	7	22137	54.0586	1	0.601483	0.596501
GOTERM_BP_DIRECT	GO:0060603~mammary gland duct morphogenesis	2	1.6	0.0364512	SLIT2, NTN1	124	9	29878	53.5448	1	0.734852	0.724296
GOTERM_BP_DIRECT	GO:0048666~neuron development	3	2.4	0.0365396	PBX3, HTT, PBX1	124	73	29878	9.90212	1	0.734852	0.724296
BIOCARTA	m_erbb4Pathway:g-Secretase mediated ErbB4 Signaling Pathway	2	1.6	0.0375724	ERBB4, PRKCA	8	7	1286	45.9286	0.873562	1	1
GOTERM_CC_DIRECT	GO:0008021~synaptic vesicle	4	3.2	0.0381796	DDC, SV2C, TH, SLC18A2	123	182	30060	5.37121	0.999786	0.212435	0.183066
KEGG_PATHWAY	mmu05202:Transcriptional misregulation in cancer	5	4	0.0386051	FUT8, PBX3, PBX1, BIRC2, IGF1R	56	226	9718	3.83929	0.99843	0.89859	0.89859
INTERPRO	IPR000008:C2_dom	4	3.2	0.0394436	CADPS2, SYT11, CPNE7, PRKCA	117	143	22137	5.29245	1	0.635042	0.629783
GOTERM_BP_DIRECT	GO:0097107~postsynaptic density assembly	2	1.6	0.0404191	NRXN3, CSMD2	124	10	29878	48.1903	1	0.795201	0.783778
INTERPRO	IPR027359:Volt_channel_dom_sf	3	2.4	0.0407656	KCND2, KCND3, SCN3A	117	61	22137	9.30517	1	0.635154	0.629894
UP_SEQ_FEATURE	DOMAIN:TSP type-1 8	2	1.6	0.0414228	ADAMTSL1, THSD7B	118	8	22187	47.0064	1	0.629872	0.620906
UP_SEQ_FEATURE	DOMAIN:Ig-like C2-type 2	4	3.2	0.0421908	ROBO2, ADAMTSL1, IL1RAPL2, IL1RAP	118	146	22187	5.15138	1	0.629872	0.620906
UP_SEQ_FEATURE	DOMAIN:IQ	3	2.4	0.0424655	RASGRF2, IQCJ, SCN3A	118	62	22187	9.098	1	0.629872	0.620906
GOTERM_BP_DIRECT	GO:0055085~transmembrane transport	6	4.8	0.0425618	SV2C, KCND2, KCND3, KCNAB1, SCN3A, SLC18A2	124	462	29878	3.12924	1	0.819541	0.807768
UP_SEQ_FEATURE	DOMAIN:Ig-like C2-type 1	4	3.2	0.0429095	ROBO2, ADAMTSL1, IL1RAPL2, IL1RAP	118	147	22187	5.11634	1	0.629872	0.620906
UP_SEQ_FEATURE	MOTIF:Selectivity filter	3	2.4	0.04371	KCNJ6, KCND2, KCND3	118	63	22187	8.95359	1	0.629872	0.620906
GOTERM_CC_DIRECT	GO:0045277~respiratory chain complex IV	2	1.6	0.0437562	MT-CO2, MT-CO3	123	11	30060	44.4346	0.999939	0.237377	0.20456
GOTERM_MF_DIRECT	GO:0004143~ATP-dependent diacylglycerol kinase activity	2	1.6	0.044288	AGK, DGKH	121	11	29205	43.8843	0.999998	0.609487	0.598942
GOTERM_BP_DIRECT	GO:0046834~lipid phosphorylation	2	1.6	0.0443707	AGK, DGKH	124	11	29878	43.8094	1	0.836573	0.824556
UP_SEQ_FEATURE	COMPBIAS:Pro residues	15	12	0.0475683	PHLPP2, KLHL29, ZFP638, COL25A1, KCND3, PCDH15, COBL, HTT, FMN1, RSBN1, HS6ST3, CUX2, FLRT2, KCNN3, CSMD2	118	1628	22187	1.73242	1	0.668334	0.65882
GOTERM_CC_DIRECT	GO:0031966~mitochondrial membrane	4	3.2	0.0475998	AGK, MT-CO2, PRKCA, MT-CO3	123	199	30060	4.91237	0.999975	0.251931	0.217102
GOTERM_MF_DIRECT	GO:0015269~calcium-activated potassium channel activity	2	1.6	0.0482163	KCNMB2, KCNN3	121	12	29205	40.2273	0.999999	0.60994	0.599387
GOTERM_BP_DIRECT	GO:0086009~membrane repolarization	2	1.6	0.0483063	KCND2, KCND3	124	12	29878	40.1586	1	0.854643	0.842367
GOTERM_BP_DIRECT	GO:0010656~negative regulation of muscle cell apoptotic process	2	1.6	0.0483063	ERBB4, IGF1R	124	12	29878	40.1586	1	0.854643	0.842367
GOTERM_BP_DIRECT	GO:0043666~regulation of phosphoprotein phosphatase activity	2	1.6	0.0483063	HTT, HSP90B1	124	12	29878	40.1586	1	0.854643	0.842367
GOTERM_BP_DIRECT	GO:0007611~learning or memory	3	2.4	0.0491066	HTT, KCNAB1, PRKCA	124	86	29878	8.40529	1	0.854643	0.842367
KEGG_PATHWAY	mmu04929:GnRH secretion	3	2.4	0.0493129	KCNJ6, PRKCA, KCNN3	56	63	9718	8.26361	0.99975	0.89859	0.89859
KEGG_PATHWAY	mmu00561:Glycerolipid metabolism	3	2.4	0.0493129	PLPP4, AGK, DGKH	56	63	9718	8.26361	0.99975	0.89859	0.89859
INTERPRO	IPR022755:Znf_C2H2_jaz	2	1.6	0.0511926	ZFP638, ZFP804B	117	10	22137	37.841	1	0.772688	0.766289
GOTERM_MF_DIRECT	GO:0005524~ATP binding	12	9.6	0.0519164	EPHA5, GLUD1, FER, EPHA6, AGK, ERBB4, PRKCA, DDX50, IGF1R, FARS2, HSP90B1, DGKH	121	1538	29205	1.8832	1	0.60994	0.599387
GOTERM_MF_DIRECT	GO:0003953~NAD+ nucleosidase activity	2	1.6	0.0521287	IL1RAPL2, IL1RAP	121	13	29205	37.1329	1	0.60994	0.599387
GOTERM_MF_DIRECT	GO:0000166~nucleotide binding	13	10.4	0.052763	EPHA5, EPHA6, AGK, AGAP1, PRKCA, DDX50, IGF1R, FARS2, HSP90B1, GLUD1, FER, ERBB4, DGKH	121	1732	29205	1.81162	1	0.60994	0.599387
KEGG_PATHWAY	mmu04151:PI3K-Akt signaling pathway	6	4.8	0.0557504	GHR, PHLPP2, ERBB4, PRKCA, IGF1R, HSP90B1	56	367	9718	2.8371	0.999918	0.914306	0.914306
INTERPRO	IPR017441:Protein_kinase_ATP_BS	6	4.8	0.0560214	EPHA5, FER, EPHA6, ERBB4, PRKCA, IGF1R	117	393	22137	2.88863	1	0.797897	0.791289
GOTERM_MF_DIRECT	GO:0005003~ephrin receptor activity	2	1.6	0.0560252	EPHA5, EPHA6	121	14	29205	34.4805	1	0.618312	0.607615
GOTERM_BP_DIRECT	GO:0030154~cell differentiation	9	7.2	0.0561445	ROBO2, SEMA6D, PCDH15, TLL1, SLIT2, VSTM2A, PBX1, 4930447C04RIK, AGFG1	124	1005	29878	2.15778	1	0.958693	0.944922
INTERPRO	IPR015621:IL-1_rcpt_fam	2	1.6	0.0561667	IL1RAPL2, IL1RAP	117	11	22137	34.4009	1	0.797897	0.791289
UP_SEQ_FEATURE	DOMAIN:TSP type-1 7	2	1.6	0.0565138	ADAMTSL1, THSD7B	118	11	22187	34.1864	1	0.774653	0.763626
SMART	SM00112:CA	4	3.2	0.0574161	CLSTN2, CDH12, PCDH15, PCDH19	79	123	10943	4.50468	0.997866	0.853039	0.853039
GOTERM_BP_DIRECT	GO:0021766~hippocampus development	3	2.4	0.0575049	PHLPP2, EPHA5, IGF1R	124	94	29878	7.68995	1	0.96374	0.949896
GOTERM_MF_DIRECT	GO:0004672~protein kinase activity	6	4.8	0.0596387	EPHA5, FER, EPHA6, ERBB4, PRKCA, IGF1R	121	510	29205	2.83957	1	0.618312	0.607615
GOTERM_MF_DIRECT	GO:0005005~transmembrane-ephrin receptor activity	2	1.6	0.0599057	EPHA5, EPHA6	121	15	29205	32.1818	1	0.618312	0.607615
INTERPRO	IPR035892:C2_domain_sf	4	3.2	0.0601799	CADPS2, SYT11, CPNE7, PRKCA	117	170	22137	4.45189	1	0.830482	0.823605
GOTERM_BP_DIRECT	GO:0001666~response to hypoxia	4	3.2	0.0607297	TH, MT-CO2, BIRC2, HSP90B1	124	217	29878	4.4415	1	0.99928	0.984925
GOTERM_BP_DIRECT	GO:0097623~potassium ion export across plasma membrane	2	1.6	0.0638883	KCNT2, KCND3	124	16	29878	30.119	1	1	0.986726
GOTERM_CC_DIRECT	GO:0043204~perikaryon	4	3.2	0.0646643	KCND2, TH, SYT11, KCNAB1	123	226	30060	4.32549	0.999999	0.334099	0.28791
INTERPRO	IPR018247:EF_Hand_1_Ca_BS	4	3.2	0.067133	NECAB1, KCNIP1, VSNL1, MCC	117	178	22137	4.2518	1	0.835641	0.828721
UP_SEQ_FEATURE	DOMAIN:Fibronectin type-III 3	3	2.4	0.0682556	ROBO2, PTPRK, IGF1R	118	81	22187	6.9639	1	0.91158	0.898604
GOTERM_BP_DIRECT	GO:0032355~response to estradiol	3	2.4	0.068642	GHR, TH, PRKCA	124	104	29878	6.95053	1	1	0.986726
KEGG_PATHWAY	mmu05012:Parkinson disease	5	4	0.0688795	TH, MT-CO2, MT-CO3, SLC18A2, SLC6A3	56	274	9718	3.16671	0.999992	0.960806	0.960806
SMART	SM00225:BTB	5	4	0.069968	KLHL29, KCND2, KCND3, ABTB3, KLHL1	79	218	10943	3.17704	0.999471	0.901489	0.901489
KEGG_PATHWAY	mmu04721:Synaptic vesicle cycle	3	2.4	0.0703029	SLC1A2, SLC18A2, SLC6A3	56	77	9718	6.76113	0.999994	0.960806	0.960806
GOTERM_CC_DIRECT	GO:0005743~mitochondrial inner membrane	6	4.8	0.0707316	GLUD1, IMMP2L, HERC2, AGK, MT-CO2, MT-CO3	123	543	30060	2.70044	1	0.356948	0.3076
INTERPRO	IPR001426:Tyr_kinase_rcpt_V_CS	2	1.6	0.0709344	EPHA5, EPHA6	117	14	22137	27.0293	1	0.835641	0.828721
INTERPRO	IPR001090:Ephrin_rcpt_lig-bd_dom	2	1.6	0.0709344	EPHA5, EPHA6	117	14	22137	27.0293	1	0.835641	0.828721
INTERPRO	IPR011641:Tyr-kin_ephrin_A/B_rcpt-like	2	1.6	0.0709344	EPHA5, EPHA6	117	14	22137	27.0293	1	0.835641	0.828721
INTERPRO	IPR027936:Eph_TM	2	1.6	0.0709344	EPHA5, EPHA6	117	14	22137	27.0293	1	0.835641	0.828721
INTERPRO	IPR016257:Tyr_kinase_ephrin_rcpt	2	1.6	0.0709344	EPHA5, EPHA6	117	14	22137	27.0293	1	0.835641	0.828721
UP_SEQ_FEATURE	DOMAIN:Eph LBD	2	1.6	0.0713693	EPHA5, EPHA6	118	14	22187	26.8608	1	0.91158	0.898604
UP_SEQ_FEATURE	DOMAIN:Laminin G-like 4	2	1.6	0.0713693	CNTNAP5C, NRXN3	118	14	22187	26.8608	1	0.91158	0.898604
GOTERM_BP_DIRECT	GO:0003184~pulmonary valve morphogenesis	2	1.6	0.0715841	ROBO2, SLIT2	124	18	29878	26.7724	1	1	0.986726
GOTERM_CC_DIRECT	GO:0001726~ruffle	3	2.4	0.073805	ACAP2, COBL, FRMD4B	123	110	30060	6.66519	1	0.363993	0.313671
PIR_SUPERFAMILY	PIRSF000666:TyrPK_ephrin_receptor	2	1.6	0.0738619	EPHA5, EPHA6	12	14	2019	24.0357	0.570035	0.812481	0.812481
GOTERM_BP_DIRECT	GO:0014912~negative regulation of smooth muscle cell migration	2	1.6	0.0754084	SEMA6D, SLIT2	124	19	29878	25.3633	1	1	0.986726
GOTERM_BP_DIRECT	GO:0002456~T cell mediated immunity	2	1.6	0.0754084	NTN1, LYST	124	19	29878	25.3633	1	1	0.986726
INTERPRO	IPR001206:Diacylglycerol_kinase_cat_dom	2	1.6	0.0758058	AGK, DGKH	117	15	22137	25.2274	1	0.860071	0.852949
UP_SEQ_FEATURE	DOMAIN:DAGKc	2	1.6	0.0762694	AGK, DGKH	118	15	22187	25.0701	1	0.95252	0.938961
GOTERM_CC_DIRECT	GO:0030673~axolemma	2	1.6	0.07814	ROBO2, SLC1A2	123	20	30060	24.439	1	0.376809	0.324715
UP_KW_CELLULAR_COMPONENT	KW-0965~Cell junction	6	4.8	0.0783263	FER, FLRT2, KCND2, NOS1AP, FMN1, FRMD4B	104	409	18500	2.60955	0.869854	0.326359	0.287196
GOTERM_BP_DIRECT	GO:0030036~actin cytoskeleton organization	4	3.2	0.0784813	FER, THSD7B, ELMO1, COBL	124	242	29878	3.98267	1	1	0.986726
BIOCARTA	m_LongevityPathway:The IGF-1 Receptor and Longevity	2	1.6	0.0790245	GHR, IGF1R	8	15	1286	21.4333	0.988267	1	1
GOTERM_MF_DIRECT	GO:0061809~NAD+ nucleotidase, cyclic ADP-ribose generating	2	1.6	0.0790724	IL1RAPL2, IL1RAP	121	20	29205	24.1364	1	0.774282	0.760886
GOTERM_BP_DIRECT	GO:0042445~hormone metabolic process	2	1.6	0.0792172	GHR, HTT	124	20	29878	24.0952	1	1	0.986726
INTERPRO	IPR013783:Ig-like_fold	12	9.6	0.0802257	ROBO2, GHR, ADAMTSL1, EPHA5, EPHA6, FLRT2, IL1RAPL2, EBF1, IL1RAP, PTPRK, VSTM2A, IGF1R	117	1304	22137	1.74115	1	0.860071	0.852949
GOTERM_MF_DIRECT	GO:0005096~GTPase activator activity	4	3.2	0.0803753	ACAP2, AGAP1, RGS6, AGFG1	121	245	29205	3.94063	1	0.774282	0.760886
INTERPRO	IPR028846:Recoverin	2	1.6	0.080652	KCNIP1, VSNL1	117	16	22137	23.6506	1	0.860071	0.852949
INTERPRO	IPR000152:EGF-type_Asp/Asn_hydroxyl_site	3	2.4	0.0809889	NRXN3, TLL1, SLIT2	117	90	22137	6.30684	1	0.860071	0.852949
GOTERM_CC_DIRECT	GO:0005576~extracellular region	13	10.4	0.0816367	COL25A1, PCDH15, IL1RAP, NTN1, HSP90B1, GHR, ADAMTSL1, FLRT2, TAFA1, TLL1, GPC5, SLIT2, VSTM2A	123	1887	30060	1.68366	1	0.385112	0.331871
GOTERM_BP_DIRECT	GO:0060074~synapse maturation	2	1.6	0.0830103	ROBO2, ERBB4	124	21	29878	22.9478	1	1	0.986726
INTERPRO	IPR001660:SAM	3	2.4	0.08409	EPHA5, EPHA6, DGKH	117	92	22137	6.16973	1	0.860071	0.852949
UP_SEQ_FEATURE	DOMAIN:EGF-like 2	3	2.4	0.0850024	CNTNAP5C, NRXN3, SLIT2	118	92	22187	6.13126	1	1	0.987522
KEGG_PATHWAY	mmu04911:Insulin secretion	3	2.4	0.0850736	KCNMB2, PRKCA, KCNN3	56	86	9718	6.05357	1	0.977835	0.977835
GOTERM_MF_DIRECT	GO:0019903~protein phosphatase binding	3	2.4	0.0853511	GHR, GAB2, HSP90B1	121	118	29205	6.13636	1	0.795693	0.781926
INTERPRO	IPR017438:ATP-NAD_kinase_N	2	1.6	0.0854729	AGK, DGKH	117	17	22137	22.2594	1	0.860071	0.852949
INTERPRO	IPR016064:NAD/diacylglycerol_kinase_sf	2	1.6	0.0854729	AGK, DGKH	117	17	22137	22.2594	1	0.860071	0.852949
GOTERM_CC_DIRECT	GO:0005634~nucleus	35	28	0.0856622	PHLPP2, BNC2, CPNE7, HTT, FMN1, ZFP804B, NPAS3, GHR, HERC2, CUX2, ERBB4, CWC22, PPARGC1B, RGS6, GPR158, AGFG1, SRRM3, SLF2, ZFP638, PBX3, EBF1, PRKCA, MCC, MEIS2, DDX50, PBX1, DLX6OS1, RSBN1, U2SURP, FER, TH, NOS1AP, APBA1, XIST, BIRC2	123	6691	30060	1.27838	1	0.392624	0.338344
UP_SEQ_FEATURE	DOMAIN:TSP type-1 6	2	1.6	0.0859928	ADAMTSL1, THSD7B	118	17	22187	22.1206	1	1	0.987522
UP_SEQ_FEATURE	DOMAIN:SAM	3	2.4	0.0865816	EPHA5, EPHA6, DGKH	118	93	22187	6.06534	1	1	0.987522
GOTERM_BP_DIRECT	GO:1901379~regulation of potassium ion transmembrane transport	2	1.6	0.086788	KCNIP1, KCNAB1	124	22	29878	21.9047	1	1	0.986726
GOTERM_BP_DIRECT	GO:0016082~synaptic vesicle priming	2	1.6	0.086788	CADPS2, ERC2	124	22	29878	21.9047	1	1	0.986726
GOTERM_BP_DIRECT	GO:0031290~retinal ganglion cell axon guidance	2	1.6	0.086788	ROBO2, SLIT2	124	22	29878	21.9047	1	1	0.986726
GOTERM_CC_DIRECT	GO:0031594~neuromuscular junction	3	2.4	0.0868476	FER, ERBB4, KCNN3	123	121	30060	6.05926	1	0.392624	0.338344
SMART	SM00054:EFh	4	3.2	0.0873888	NECAB1, KCNIP1, VSNL1, MCC	79	147	10943	3.76922	0.999926	0.901489	0.901489
UP_KW_MOLECULAR_FUNCTION	KW-0010~Activator	8	6.4	0.0894216	ZFP638, ERBB4, PBX3, EBF1, MEIS2, PBX1, BIRC2, PPARGC1B	70	683	12229	2.04627	0.980442	0.500697	0.476855
KEGG_PATHWAY	mmu04260:Cardiac muscle contraction	3	2.4	0.0901913	CACNB2, MT-CO2, MT-CO3	56	89	9718	5.84952	1	0.977835	0.977835
INTERPRO	IPR006212:Furin_repeat	2	1.6	0.0902688	ERBB4, IGF1R	117	18	22137	21.0228	1	0.889793	0.882424
GOTERM_BP_DIRECT	GO:0007409~axonogenesis	3	2.4	0.0902935	SLIT2, NTN1, IGF1R	124	122	29878	5.92504	1	1	0.986726
UP_KW_PTM	KW-1015~Disulfide bond	31	24.8	0.0905521	ROBO2, THSD7B, NRXN3, PCDH15, PTPRK, IL1RAP, PCDH19, NTN1, SLC6A3, IGF1R, HSP90B1, GHR, ADAMTSL1, FUT8, SGCD, FLRT2, ERBB4, CNTNAP5C, SLIT2, CSMD2, SCN3A, SLC18A2, GPR158, EPHA5, SEMA6D, GABRA3, GFRA1, IL1RAPL2, TLL1, GALNTL6, VSTM2A	92	3412	13016	1.28541	0.780999	0.658787	0.658787
KEGG_PATHWAY	mmu04727:GABAergic synapse	3	2.4	0.0919173	KCNJ6, GABRA3, PRKCA	56	90	9718	5.78452	1	0.977835	0.977835
GOTERM_CC_DIRECT	GO:0097038~perinuclear endoplasmic reticulum	2	1.6	0.0930254	KCND2, KCND3	123	24	30060	20.3659	1	0.411489	0.354601
GOTERM_MF_DIRECT	GO:0005242~inward rectifier potassium channel activity	2	1.6	0.0941263	KCNJ6, KCNN3	121	24	29205	20.1136	1	0.850078	0.835371
GOTERM_BP_DIRECT	GO:0007585~respiratory gaseous exchange by respiratory system	2	1.6	0.0942971	FUT8, PBX3	124	24	29878	20.0793	1	1	0.986726
GOTERM_BP_DIRECT	GO:1904862~inhibitory synapse assembly	2	1.6	0.0942971	CLSTN2, GABRA3	124	24	29878	20.0793	1	1	0.986726
SMART	SM00615:EPH_lbd	2	1.6	0.0953498	EPHA5, EPHA6	79	14	10943	19.7884	0.99997	0.901489	0.901489
SMART	SM00046:DAGKc	2	1.6	0.0953498	AGK, DGKH	79	14	10943	19.7884	0.99997	0.901489	0.901489
UP_KW_MOLECULAR_FUNCTION	KW-0418~Kinase	8	6.4	0.0953709	EPHA5, FER, EPHA6, AGK, ERBB4, PRKCA, IGF1R, DGKH	70	694	12229	2.01383	0.985149	0.500697	0.476855
KEGG_PATHWAY	mmu05032:Morphine addiction	3	2.4	0.0953985	KCNJ6, GABRA3, PRKCA	56	92	9718	5.65877	1	0.977835	0.977835
UP_SEQ_FEATURE	DOMAIN:Laminin G-like 3	2	1.6	0.0956147	CNTNAP5C, NRXN3	118	19	22187	19.7921	1	1	0.987522
UP_SEQ_FEATURE	DOMAIN:BTB	4	3.2	0.0965547	KLHL29, KCND3, ABTB3, KLHL1	118	207	22187	3.63334	1	1	0.987522
GOTERM_CC_DIRECT	GO:0005751~mitochondrial respiratory chain complex IV	2	1.6	0.0967093	MT-CO2, MT-CO3	123	25	30060	19.5512	1	0.411489	0.354601
GOTERM_CC_DIRECT	GO:0005891~voltage-gated calcium channel complex	2	1.6	0.0967093	CACNB2, CACHD1	123	25	30060	19.5512	1	0.411489	0.354601
GOTERM_BP_DIRECT	GO:0008016~regulation of heart contraction	2	1.6	0.0980286	KCND2, TH	124	25	29878	19.2761	1	1	0.986726
GOTERM_BP_DIRECT	GO:0001964~startle response	2	1.6	0.0980286	PCDH15, NPAS3	124	25	29878	19.2761	1	1	0.986726
GOTERM_BP_DIRECT	GO:0006520~amino acid metabolic process	2	1.6	0.0980286	GLUD1, DDC	124	25	29878	19.2761	1	1	0.986726
BIOCARTA	m_telPathway:Telomeres, Telomerase, Cellular Aging, and Immortality	2	1.6	0.0991701	PRKCA, IGF1R	8	19	1286	16.9211	0.996446	1	1

## Sheet: GABAergic
Category	Term	Count	%	PValue	Genes	List Total	Pop Hits	Pop Total	Fold Enrichment	Bonferroni	Benjamini	FDR
GOTERM_CC_DIRECT	GO:0043005~neuron projection	13	18.8406	7.88514e-11	GRIA1, PATJ, KCNC2, GRM3, SYNPR, GRIP1, RELN, CNTNAP5A, CNTNAP5C, CDH13, KCNN3, FGF13, RGS6	68	399	30060	14.4029	1.23797e-08	1.23797e-08	1.02507e-08
GOTERM_CC_DIRECT	GO:0042734~presynaptic membrane	9	13.0435	1.61693e-08	GRM3, GRIA1, UNC13C, CADPS2, GRIP1, ERBB4, KCNC2, GRM8, GRIK1	68	201	30060	19.7937	2.53858e-06	1.26929e-06	1.05101e-06
GOTERM_BP_DIRECT	GO:0050804~modulation of chemical synaptic transmission	8	11.5942	3.86915e-08	GRM3, GRIA1, UNC13C, SYNPR, RELN, GRIK1, DLGAP2, EPHB1	67	148	29878	24.1049	2.66581e-05	2.66584e-05	2.57298e-05
GOTERM_BP_DIRECT	GO:0035249~synaptic transmission, glutamatergic	6	8.69565	1.72675e-07	GRM3, GRIA1, UNC13C, GRM8, GRIK1, CDH8	67	57	29878	46.9411	0.000118966	5.94866e-05	5.74145e-05
GOTERM_CC_DIRECT	GO:0030425~dendrite	11	15.942	1.50632e-06	GRIA1, GRIP1, RELN, ERBB4, KCNC2, KCNQ3, GRIK1, FGF13, DLGAP2, EPHB1, HCN1	68	641	30060	7.58603	0.000236464	6.33114e-05	5.24235e-05
GOTERM_CC_DIRECT	GO:0098978~glutamatergic synapse	12	17.3913	1.61303e-06	GRM3, GRIA1, CADPS2, GRIP1, ERBB4, GRM8, GRIK1, PRICKLE1, DLGAP2, EPHB1, CDH8, HCN1	68	808	30060	6.56523	0.000253214	6.33114e-05	5.24235e-05
GOTERM_CC_DIRECT	GO:0043025~neuronal cell body	11	15.942	2.35762e-06	GRIA1, GRIP1, RELN, ERBB4, KCNC2, GRM8, KCNQ3, GRIK1, GFRA1, KCNN3, HCN1	68	674	30060	7.21461	0.000370078	7.40291e-05	6.1298e-05
GOTERM_CC_DIRECT	GO:0045211~postsynaptic membrane	8	11.5942	5.45371e-06	GRM3, GRIA1, CADPS2, GRIP1, ERBB4, KCNC2, GRIK1, HCN1	68	306	30060	11.5571	0.000855868	0.000142705	0.000118164
GOTERM_BP_DIRECT	GO:0007399~nervous system development	9	13.0435	5.55609e-06	GRIP1, MEF2C, NOVA1, ERBB4, TCF4, GRIK1, GFRA1, FGF13, EPHB1	67	439	29878	9.14228	0.00382084	0.00127605	0.0012316
GOTERM_CC_DIRECT	GO:0031594~neuromuscular junction	6	8.69565	7.69275e-06	GRIA1, UNC13C, PATJ, SYT2, ERBB4, KCNN3	68	121	30060	21.9203	0.00120704	0.000172537	0.000142865
GOTERM_CC_DIRECT	GO:0016020~membrane	37	53.6232	2.13274e-05	GRIA1, CNTNAP3, DGKG, PATJ, KCNC2, GALNT17, GRIK1, PRICKLE1, EGFR, CDH8, GRM3, SYNPR, GRIP1, CNTNAP5A, ERBB4, CNTNAP5C, KCNMB2, GRM8, KCNN3, DLGAP2, EPHB1, RGS6, UNC13C, CADPS2, ZFHX3, SYT2, HS3ST5, GFRA1, ZEB2, NOVA1, DLC1, KCNQ3, CDH13, TCF4, GALNTL6, FGF13, HCN1	68	8760	30060	1.86714	0.00334283	0.00041563	0.000344153
GOTERM_CC_DIRECT	GO:0030424~axon	9	13.0435	2.38259e-05	GRM3, CNTNAP3, RELN, SYT2, KCNC2, GFRA1, FGF13, EPHB1, HCN1	68	532	30060	7.47844	0.00373373	0.00041563	0.000344153
GOTERM_BP_DIRECT	GO:0071242~cellular response to ammonium ion	3	4.34783	7.16767e-05	GRIA1, KCNC2, KCNQ3	67	6	29878	222.97	0.0481873	0.011096	0.0107095
GOTERM_BP_DIRECT	GO:0016477~cell migration	7	10.1449	8.16333e-05	RELN, ERBB4, CDH13, GFRA1, PRICKLE1, CDH8, CDH18	67	324	29878	9.63451	0.054695	0.011096	0.0107095
GOTERM_CC_DIRECT	GO:0045202~synapse	11	15.942	9.90259e-05	GRIA1, UNC13C, CADPS2, SYNPR, GRIP1, SYT2, KCNC2, KCNQ3, CDH13, GRIK1, DLGAP2	68	1042	30060	4.66665	0.0154276	0.00155471	0.00128734
GOTERM_BP_DIRECT	GO:0034220~monoatomic ion transmembrane transport	7	10.1449	9.96336e-05	GRIA1, KCNC2, KCNMB2, KCNQ3, GRIK1, KCNN3, HCN1	67	336	29878	9.29042	0.0663475	0.011096	0.0107095
GOTERM_BP_DIRECT	GO:0022008~neurogenesis	5	7.24638	0.000112732	NFIB, ERBB4, FGF13, EPHB1, EGFR	67	112	29878	19.908	0.0747363	0.011096	0.0107095
UP_KW_BIOLOGICAL_PROCESS	KW-0130~Cell adhesion	9	13.0435	0.000133904	CNTNAP3, RELN, CNTNAP5A, CNTNAP5C, CDH13, EPHB1, CDH8, CDH18, COL19A1	38	479	11227	5.5512	0.00267467	0.00267807	0.00227636
UP_KW_CELLULAR_COMPONENT	KW-0770~Synapse	9	13.0435	0.000189482	GRIA1, UNC13C, CADPS2, SYNPR, GRIP1, SYT2, KCNC2, GRIK1, DLGAP2	57	533	18500	5.4804	0.0039716	0.00397913	0.00397913
GOTERM_BP_DIRECT	GO:0071805~potassium ion transmembrane transport	5	7.24638	0.000194291	KCNC2, KCNQ3, GRIK1, KCNN3, HCN1	67	129	29878	17.2845	0.125305	0.0161204	0.0155589
GOTERM_BP_DIRECT	GO:0019228~neuronal action potential	4	5.7971	0.000210571	GRIA1, KCNMB2, KCNQ3, HCN1	67	52	29878	34.3031	0.135063	0.0161204	0.0155589
GOTERM_BP_DIRECT	GO:0000902~cell morphogenesis	5	7.24638	0.000251474	RELN, CDH13, EGFR, CDH8, CDH18	67	138	29878	16.1573	0.159104	0.0161914	0.0156274
GOTERM_BP_DIRECT	GO:0006813~potassium ion transport	5	7.24638	0.000258498	KCNC2, KCNMB2, KCNQ3, KCNN3, HCN1	67	139	29878	16.041	0.163165	0.0161914	0.0156274
UP_SEQ_FEATURE	CARBOHYD:N-linked (GlcNAc...) asparagine	22	31.8841	0.000298963	GRIA1, NXPE4, SYT2, KCNC2, GALNT17, HS3ST5, GRIK1, GFRA1, EGFR, CDH8, COL19A1, GRM3, SYNPR, RELN, CNTNAP5A, ERBB4, GRM8, CNTNAP5C, KCNMB2, CDH13, EPHB1, HCN1	59	3734	22187	2.21562	0.0926051	0.0207194	0.0193806
UP_SEQ_FEATURE	TRANSMEM:Helical; Name=Segment S6	4	5.7971	0.00032294	KCNC2, KCNQ3, KCNN3, HCN1	59	51	22187	29.4942	0.0996507	0.0207194	0.0193806
UP_SEQ_FEATURE	TRANSMEM:Helical; Name=Segment S5	4	5.7971	0.000342077	KCNC2, KCNQ3, KCNN3, HCN1	59	52	22187	28.927	0.105235	0.0207194	0.0193806
UP_KW_DOMAIN	KW-0677~Repeat	28	40.5797	0.000368935	CNTNAP3, DGKG, PATJ, PRICKLE1, ADARB2, CMIP, EGFR, CDH8, COL19A1, SYNPR, GRIP1, RELN, CNTNAP5A, ERBB4, CNTNAP5C, EPHB1, UNC13C, ZFHX3, SYT2, ZFP536, GFRA1, ZFHX4, ZEB2, NOVA1, CDH13, ZFPM2, L3MBTL4, CDH18	50	4573	14793	1.81152	0.00441825	0.00442722	0.00368935
UP_SEQ_FEATURE	TRANSMEM:Helical; Name=Segment S2	4	5.7971	0.000382511	KCNC2, KCNQ3, KCNN3, HCN1	59	54	22187	27.8556	0.11692	0.0207194	0.0193806
UP_SEQ_FEATURE	TRANSMEM:Helical; Name=Segment S1	4	5.7971	0.000382511	KCNC2, KCNQ3, KCNN3, HCN1	59	54	22187	27.8556	0.11692	0.0207194	0.0193806
UP_SEQ_FEATURE	TRANSMEM:Helical; Name=Segment S3	4	5.7971	0.000382511	KCNC2, KCNQ3, KCNN3, HCN1	59	54	22187	27.8556	0.11692	0.0207194	0.0193806
GOTERM_BP_DIRECT	GO:0007155~cell adhesion	8	11.5942	0.0004079	CNTNAP3, RELN, CNTNAP5A, CNTNAP5C, CDH13, EPHB1, CDH8, COL19A1	67	614	29878	5.8103	0.245048	0.0234203	0.0226045
UP_KW_MOLECULAR_FUNCTION	KW-0407~Ion channel	7	10.1449	0.000459522	GRIA1, KCNC2, KCNMB2, KCNQ3, GRIK1, KCNN3, HCN1	37	345	12229	6.70607	0.0127871	0.0128666	0.0101095
GOTERM_BP_DIRECT	GO:0007268~chemical synaptic transmission	5	7.24638	0.000506488	GRIA1, UNC13C, PATJ, GRM8, CDH8	67	166	29878	13.4319	0.294648	0.0268439	0.0259088
GOTERM_CC_DIRECT	GO:0098982~GABA-ergic synapse	5	7.24638	0.000548461	GRIP1, ERBB4, KCNC2, GRM8, CDH13	68	168	30060	13.1565	0.0825268	0.00782803	0.00648181
GOTERM_MF_DIRECT	GO:0005216~monoatomic ion channel activity	5	7.24638	0.000594485	GRIA1, KCNC2, KCNQ3, GRIK1, HCN1	66	172	29205	12.8634	0.10151	0.0542268	0.052118
GOTERM_BP_DIRECT	GO:0007275~multicellular organism development	10	14.4928	0.000725271	MEF2C, RELN, ERBB4, EBF2, CDH13, TCF4, EGFR, CDH8, CDH18, COL19A1	67	1111	29878	4.01386	0.393405	0.0356937	0.0344504
GOTERM_CC_DIRECT	GO:0005886~plasma membrane	27	39.1304	0.000726741	GRIA1, DGKG, PATJ, KCNC2, GRIK1, EGFR, CDH8, GRM3, GRIP1, RELN, ERBB4, KCNMB2, GRM8, KCNN3, DLGAP2, EPHB1, PRKG1, RGS6, OPCML, UNC13C, SYT2, GFRA1, MCC, KCNQ3, CDH13, FGF13, HCN1	68	6350	30060	1.87962	0.107867	0.00950819	0.00787303
GOTERM_MF_DIRECT	GO:0005267~potassium channel activity	4	5.7971	0.000821939	KCNC2, KCNMB2, KCNQ3, HCN1	66	82	29205	21.5854	0.137577	0.0542268	0.052118
GOTERM_BP_DIRECT	GO:0045893~positive regulation of DNA-templated transcription	8	11.5942	0.00106612	ZFHX3, MEF2C, NFIB, ERBB4, EBF2, TCF4, ZFPM2, EGFR	67	723	29878	4.93433	0.520471	0.0489706	0.0472648
GOTERM_CC_DIRECT	GO:0036477~somatodendritic compartment	3	4.34783	0.00109839	GRIA1, KCNQ3, HCN1	68	22	30060	60.2807	0.158476	0.0132651	0.0109839
GOTERM_MF_DIRECT	GO:0005509~calcium ion binding	8	11.5942	0.00119176	DGKG, UNC13C, SYT2, CAB39, CDH13, MCC, CDH8, CDH18	66	732	29205	4.83607	0.193172	0.0542268	0.052118
GOTERM_MF_DIRECT	GO:0005516~calmodulin binding	5	7.24638	0.00120504	UNC13C, ARPP21, KCNQ3, KCNN3, EGFR	66	208	29205	10.637	0.195101	0.0542268	0.052118
GOTERM_CC_DIRECT	GO:0043195~terminal bouton	4	5.7971	0.00130398	UNC13C, GRIP1, KCNC2, GRIK1	68	96	30060	18.4191	0.185237	0.0146232	0.0121084
GOTERM_BP_DIRECT	GO:0030900~forebrain development	4	5.7971	0.00130878	RELN, NFIB, DLC1, PRKG1	67	97	29878	18.3893	0.59438	0.0563592	0.0543961
INTERPRO	IPR008979:Galactose-bd-like_sf	4	5.7971	0.00142015	CNTNAP3, CNTNAP5A, CNTNAP5C, EPHB1	60	83	22137	17.7807	0.285959	0.194942	0.190007
UP_SEQ_FEATURE	DOMAIN:F5/8 type C	3	4.34783	0.00150014	CNTNAP3, CNTNAP5A, CNTNAP5C	59	22	22187	51.2797	0.386094	0.0666355	0.0623299
UP_SEQ_FEATURE	INTRAMEM:Pore-forming; Name=Segment H5	3	4.34783	0.00164026	KCNQ3, KCNN3, HCN1	59	23	22187	49.0501	0.413464	0.0666355	0.0623299
INTERPRO	IPR000421:FA58C	3	4.34783	0.00170428	CNTNAP3, CNTNAP5A, CNTNAP5C	60	23	22137	48.1239	0.332529	0.194942	0.190007
GOTERM_BP_DIRECT	GO:0045944~positive regulation of transcription by RNA polymerase II	10	14.4928	0.00178267	ZFHX3, ZEB2, MEF2C, NFIB, EBF2, CDH13, TCF4, ZFPM2, EGFR, DLX6OS1	67	1264	29878	3.52801	0.70752	0.0680682	0.0656972
GOTERM_BP_DIRECT	GO:0098609~cell-cell adhesion	5	7.24638	0.00180707	PATJ, CDH13, PRICKLE1, EGFR, CDH8	67	234	29878	9.52864	0.712403	0.0680682	0.0656972
GOTERM_BP_DIRECT	GO:0007169~cell surface receptor protein tyrosine kinase signaling pathway	4	5.7971	0.00187706	ERBB4, GFRA1, EPHB1, EGFR	67	110	29878	16.216	0.725968	0.0680682	0.0656972
GOTERM_BP_DIRECT	GO:0060045~positive regulation of cardiac muscle cell proliferation	3	4.34783	0.0020087	MEF2C, ERBB4, ZFPM2	67	30	29878	44.594	0.749773	0.0691998	0.0667893
GOTERM_BP_DIRECT	GO:0006811~monoatomic ion transport	7	10.1449	0.00218416	GRIA1, KCNC2, KCNMB2, KCNQ3, GRIK1, KCNN3, HCN1	67	605	29878	5.15964	0.778323	0.0716612	0.069165
GOTERM_MF_DIRECT	GO:0008013~beta-catenin binding	4	5.7971	0.00239696	CDH13, TCF4, CDH8, CDH18	66	119	29205	14.8739	0.350771	0.0862904	0.0829347
GOTERM_BP_DIRECT	GO:0051966~regulation of synaptic transmission, glutamatergic	3	4.34783	0.00242776	GRM3, MEF2C, GRM8	67	33	29878	40.54	0.812647	0.0760332	0.0733847
GOTERM_MF_DIRECT	GO:0005515~protein binding	23	33.3333	0.00294387	GRIA1, CADPS2, MEF2C, PATJ, SYT2, KCNC2, EBF2, GRIK1, PRICKLE1, DLX6OS1, EGFR, GRIP1, RELN, ERBB4, NOVA1, KCNQ3, CDH13, TCF4, ZFPM2, EPHB1, PRKG1, RGS6, HCN1	66	5504	29205	1.84911	0.411794	0.0883162	0.0848817
UP_SEQ_FEATURE	DOMAIN:Fibrinogen C-terminal	3	4.34783	0.00316752	CNTNAP3, CNTNAP5A, CNTNAP5C	59	32	22187	35.2548	0.643378	0.114383	0.106992
INTERPRO	IPR036056:Fibrinogen-like_C	3	4.34783	0.00329016	CNTNAP3, CNTNAP5A, CNTNAP5C	60	32	22137	34.5891	0.542076	0.194942	0.190007
INTERPRO	IPR002181:Fibrinogen_a/b/g_C_dom	3	4.34783	0.00329016	CNTNAP3, CNTNAP5A, CNTNAP5C	60	32	22137	34.5891	0.542076	0.194942	0.190007
SMART	SM00231:FA58C	3	4.34783	0.00330411	CNTNAP3, CNTNAP5A, CNTNAP5C	46	21	10943	33.9845	0.166421	0.181726	0.178422
GOTERM_BP_DIRECT	GO:0044331~cell-cell adhesion mediated by cadherin	3	4.34783	0.00355096	CDH13, CDH8, CDH18	67	40	29878	33.4455	0.91379	0.106374	0.102669
BIOCARTA	m_her2Pathway:Role of ERBB2 in Signal Transduction and Oncology	3	4.34783	0.00378833	GRIP1, ERBB4, EGFR	6	26	1286	24.7308	0.0974031	0.0984967	0.0984967
KEGG_PATHWAY	mmu04724:Glutamatergic synapse	4	5.7971	0.00383909	GRM3, GRIA1, GRM8, GRIK1	28	115	9718	12.072	0.298038	0.353197	0.353197
UP_SEQ_FEATURE	TOPO_DOM:Cytoplasmic	18	26.087	0.00405628	GRIA1, SYT2, KCNC2, GALNT17, HS3ST5, GRIK1, EGFR, CDH8, GRM3, SYNPR, CNTNAP5A, ERBB4, GRM8, CNTNAP5C, KCNMB2, KCNQ3, EPHB1, HCN1	59	3333	22187	2.03088	0.733124	0.131829	0.123311
GOTERM_BP_DIRECT	GO:0007043~cell-cell junction assembly	3	4.34783	0.00409343	CDH13, CDH8, CDH18	67	43	29878	31.1121	0.94076	0.112815	0.108885
GOTERM_BP_DIRECT	GO:0034332~adherens junction organization	3	4.34783	0.00409343	CDH13, CDH8, CDH18	67	43	29878	31.1121	0.94076	0.112815	0.108885
GOTERM_BP_DIRECT	GO:0001764~neuron migration	4	5.7971	0.00433825	MEF2C, RELN, FGF13, PRKG1	67	148	29878	12.0524	0.949991	0.114198	0.11022
GOTERM_CC_DIRECT	GO:0032590~dendrite membrane	3	4.34783	0.00435828	GRIA1, KCNC2, HCN1	68	44	30060	30.1404	0.496286	0.043162	0.0357392
GOTERM_BP_DIRECT	GO:0016339~calcium-dependent cell-cell adhesion via plasma membrane cell adhesion molecules	3	4.34783	0.00447509	CDH13, CDH8, CDH18	67	45	29878	29.7294	0.95451	0.114198	0.11022
GOTERM_CC_DIRECT	GO:0098839~postsynaptic density membrane	4	5.7971	0.00453408	GRIA1, PATJ, ERBB4, GRIK1	68	149	30060	11.8674	0.510059	0.043162	0.0357392
UP_KW_CELLULAR_COMPONENT	KW-0472~Membrane	39	56.5217	0.0047759	GRIA1, CNTNAP3, DGKG, PATJ, KCNC2, GALNT17, GRIK1, PRICKLE1, EGFR, CDH8, GRM3, SYNPR, GRIP1, CNTNAP5A, ERBB4, CNTNAP5C, KCNMB2, GRM8, KCNN3, DLGAP2, EPHB1, RGS6, OPCML, UNC13C, CADPS2, ZFHX3, SYT2, HS3ST5, GFRA1, ZEB2, NOVA1, DLC1, KCNQ3, CDH13, TCF4, GALNTL6, FGF13, CDH18, HCN1	57	9216	18500	1.37347	0.0956458	0.050147	0.050147
INTERPRO	IPR039808:Cadherin	3	4.34783	0.00485692	CDH13, CDH8, CDH18	60	39	22137	28.3808	0.684594	0.230218	0.22439
GOTERM_CC_DIRECT	GO:0016342~catenin complex	3	4.34783	0.00495887	CDH13, CDH8, CDH18	68	47	30060	28.2165	0.541814	0.043162	0.0357392
GOTERM_CC_DIRECT	GO:0030672~synaptic vesicle membrane	4	5.7971	0.00506005	GRIA1, UNC13C, SYNPR, SYT2	68	155	30060	11.408	0.549071	0.043162	0.0357392
GOTERM_CC_DIRECT	GO:0016323~basolateral plasma membrane	5	7.24638	0.00522342	PATJ, ERBB4, KCNC2, EGFR, HCN1	68	312	30060	7.08428	0.560548	0.043162	0.0357392
UP_SEQ_FEATURE	REGION:Disordered	45	65.2174	0.00530556	GRIA1, CNTNAP3, DGKG, PATJ, TCF25, KCNC2, PRICKLE1, ADARB2, CMIP, EGFR, CDH8, COL19A1, SYNPR, GRIP1, RELN, ERBB4, CWC22, KCNN3, DLGAP2, PRKG1, RGS6, UNC13C, CADPS2, ZFHX3, MEF2C, SYT2, ARPP21, ZFP536, EBF2, MCC, ZFHX4, ZEB2, NFIB, NOVA1, DLC1, KCNQ3, CDH13, USP40, TCF4, FGF13, ZFPM2, L3MBTL4, CDH18, 4732471J01RIK, HCN1	59	13077	22187	1.29405	0.82252	0.153332	0.143424
GOTERM_BP_DIRECT	GO:0001508~action potential	3	4.34783	0.00549821	KCNC2, KCNMB2, KCNQ3	67	50	29878	26.7564	0.977601	0.135295	0.130582
UP_SEQ_FEATURE	TRANSMEM:Helical; Voltage-sensor; Name=Segment S4	3	4.34783	0.00566149	KCNC2, KCNQ3, HCN1	59	43	22187	26.2361	0.842008	0.153332	0.143424
GOTERM_CC_DIRECT	GO:0014069~postsynaptic density	5	7.24638	0.00589571	GRM3, GRIA1, GRIP1, GRIK1, PRICKLE1	68	323	30060	6.84302	0.604801	0.0462813	0.0383221
GOTERM_MF_DIRECT	GO:0004714~transmembrane receptor protein tyrosine kinase activity	3	4.34783	0.00624725	ERBB4, EPHB1, EGFR	66	53	29205	25.0472	0.676331	0.159721	0.153509
GOTERM_BP_DIRECT	GO:0000122~negative regulation of transcription by RNA polymerase II	8	11.5942	0.00635182	ZFHX3, ZEB2, MEF2C, TCF25, NFIB, ZFP536, TCF4, ZFPM2	67	997	29878	3.57826	0.987604	0.150911	0.145654
INTERPRO	IPR001791:Laminin_G	3	4.34783	0.00642293	CNTNAP3, CNTNAP5A, CNTNAP5C	60	45	22137	24.5967	0.782845	0.253706	0.247283
GOTERM_BP_DIRECT	GO:0010467~gene expression	5	7.24638	0.00689361	GRM3, MEF2C, NFIB, KCNQ3, PRICKLE1	67	341	29878	6.53871	0.991487	0.158323	0.152808
UP_SEQ_FEATURE	ZN_FING:C2H2-type 1	5	7.24638	0.00731248	ZFHX3, ZEB2, ZFP536, ZFPM2, ZFHX4	59	294	22187	6.39542	0.907938	0.15889	0.148624
GOTERM_BP_DIRECT	GO:0016358~dendrite development	3	4.34783	0.00758218	RELN, PRICKLE1, PRKG1	67	59	29878	22.6749	0.994721	0.16852	0.16265
UP_SEQ_FEATURE	ZN_FING:C2H2-type 3	5	7.24638	0.00766169	ZFHX3, ZEB2, ZFP536, ZFPM2, ZFHX4	59	298	22187	6.30958	0.917885	0.15889	0.148624
GOTERM_MF_DIRECT	GO:0046872~metal ion binding	17	24.6377	0.00774518	DGKG, UNC13C, CADPS2, ZFHX3, SYT2, ZFP536, GALNT17, EBF2, PRICKLE1, ADARB2, ZFHX4, CDH8, ZEB2, RELN, CDH13, ZFPM2, L3MBTL4	66	3789	29205	1.98535	0.753295	0.159721	0.153509
UP_SEQ_FEATURE	DOMAIN:PDZ 7	2	2.89855	0.0078223	GRIP1, PATJ	59	3	22187	250.701	0.922093	0.15889	0.148624
UP_SEQ_FEATURE	DOMAIN:Growth factor receptor	2	2.89855	0.0078223	ERBB4, EGFR	59	3	22187	250.701	0.922093	0.15889	0.148624
KEGG_PATHWAY	mmu04072:Phospholipase D signaling pathway	4	5.7971	0.00789033	GRM3, DGKG, GRM8, EGFR	28	149	9718	9.31735	0.517507	0.362955	0.362955
GOTERM_CC_DIRECT	GO:0005634~nucleus	25	36.2319	0.00790223	TCF25, PRICKLE1, ADARB2, CMIP, EGFR, ERBB4, CWC22, RGS6, ZFHX3, MEF2C, ZFP536, EBF2, MCC, ZFHX4, DLX6OS1, ZEB2, NFIB, NOVA1, DLC1, USP40, TCF4, XIST, FGF13, ZFPM2, L3MBTL4	68	6691	30060	1.65169	0.712225	0.0590786	0.0489185
PIR_SUPERFAMILY	PIRSF000619:TyrPK_EGF-R	2	2.89855	0.00790706	ERBB4, EGFR	5	4	2019	201.9	0.0312551	0.0316282	0.0316282
INTERPRO	IPR049328:TM_ErbB1	2	2.89855	0.00797473	ERBB4, EGFR	60	3	22137	245.967	0.85007	0.254276	0.247839
UP_SEQ_FEATURE	ZN_FING:C2H2-type 2	5	7.24638	0.00839278	ZFHX3, ZEB2, ZFP536, ZFPM2, ZFHX4	59	306	22187	6.14462	0.935376	0.16045	0.150083
GOTERM_BP_DIRECT	GO:0003151~outflow tract morphogenesis	3	4.34783	0.0086057	MEF2C, PRICKLE1, ZFPM2	67	63	29878	21.2353	0.997407	0.185292	0.178837
GOTERM_MF_DIRECT	GO:0005249~voltage-gated potassium channel activity	3	4.34783	0.00872863	KCNC2, KCNQ3, HCN1	66	63	29205	21.0714	0.793623	0.159721	0.153509
GOTERM_MF_DIRECT	GO:0005006~epidermal growth factor receptor activity	2	2.89855	0.00887336	ERBB4, EGFR	66	4	29205	221.25	0.798977	0.159721	0.153509
INTERPRO	IPR001828:ANF_lig-bd_rcpt	4	5.7971	0.0103935	GRM3, GRIA1, GRM8, GRIK1	60	169	22137	8.73254	0.915933	0.254276	0.247839
UP_SEQ_FEATURE	ZN_FING:C2H2-type 8; atypical	2	2.89855	0.0104163	ZFHX3, ZEB2	59	4	22187	188.025	0.966729	0.188073	0.17592
INTERPRO	IPR016245:Tyr_kinase_EGF/ERB/XmrK_rcpt	2	2.89855	0.0106191	ERBB4, EGFR	60	4	22137	184.475	0.920355	0.254276	0.247839
INTERPRO	IPR028082:Peripla_BP_I	4	5.7971	0.0107289	GRM3, GRIA1, GRM8, GRIK1	60	171	22137	8.63041	0.922424	0.254276	0.247839
GOTERM_BP_DIRECT	GO:0048167~regulation of synaptic plasticity	3	4.34783	0.0108267	GRIA1, MEF2C, KCNQ3	67	71	29878	18.8425	0.999447	0.226048	0.218174
UP_SEQ_FEATURE	MOTIF:Selectivity filter	3	4.34783	0.0118426	KCNC2, KCNQ3, HCN1	59	63	22187	17.9072	0.97918	0.197962	0.18517
GOTERM_CC_DIRECT	GO:0043198~dendritic shaft	3	4.34783	0.0119212	GRIA1, GRIP1, HCN1	68	74	30060	17.9213	0.847848	0.075465	0.062487
UP_KW_CELLULAR_COMPONENT	KW-0628~Postsynaptic cell membrane	4	5.7971	0.0121727	GRIA1, GRIP1, KCNC2, GRIK1	57	158	18500	8.21674	0.226784	0.0644341	0.0644341
GOTERM_CC_DIRECT	GO:0097060~synaptic membrane	3	4.34783	0.0122303	GRIA1, GRIP1, CDH8	68	75	30060	17.6824	0.855142	0.075465	0.062487
SMART	SM00282:LamG	3	4.34783	0.0122471	CNTNAP3, CNTNAP5A, CNTNAP5C	46	41	10943	17.4067	0.492241	0.336794	0.330671
UP_KW_CELLULAR_COMPONENT	KW-1003~Cell membrane	20	28.9855	0.0122732	GRIA1, UNC13C, PATJ, KCNC2, GRIK1, GFRA1, EGFR, CDH8, GRM3, GRIP1, ERBB4, GRM8, KCNQ3, CDH13, FGF13, EPHB1, DLGAP2, CDH18, RGS6, HCN1	57	3765	18500	1.7241	0.228433	0.0644341	0.0644341
UP_KW_PTM	KW-0325~Glycoprotein	24	34.7826	0.012604	GRIA1, CNTNAP3, NXPE4, SYT2, KCNC2, GALNT17, HS3ST5, GRIK1, GFRA1, EGFR, CDH8, COL19A1, GRM3, SYNPR, RELN, CNTNAP5A, ERBB4, GRM8, CNTNAP5C, KCNMB2, CDH13, EPHB1, OPCML, HCN1	49	4100	13016	1.55492	0.141191	0.163852	0.163852
GOTERM_CC_DIRECT	GO:0043197~dendritic spine	4	5.7971	0.0126647	GRM3, GRIA1, GRIP1, DLGAP2	68	217	30060	8.14855	0.864807	0.075465	0.062487
GOTERM_CC_DIRECT	GO:0048787~presynaptic active zone membrane	3	4.34783	0.0128591	GRIA1, GRM8, HCN1	68	77	30060	17.2231	0.868924	0.075465	0.062487
GOTERM_CC_DIRECT	GO:0008076~voltage-gated potassium channel complex	3	4.34783	0.0128591	KCNC2, KCNMB2, KCNQ3	68	77	30060	17.2231	0.868924	0.075465	0.062487
UP_SEQ_FEATURE	DNA_BIND:Homeobox 4	2	2.89855	0.0130037	ZFHX3, ZFHX4	59	5	22187	150.42	0.985792	0.197962	0.18517
UP_SEQ_FEATURE	DOMAIN:Furin-like cysteine-rich	2	2.89855	0.0130037	ERBB4, EGFR	59	5	22187	150.42	0.985792	0.197962	0.18517
UP_KW_BIOLOGICAL_PROCESS	KW-0524~Neurogenesis	5	7.24638	0.0130987	MEF2C, NOVA1, TCF4, FGF13, EPHB1	38	280	11227	5.27585	0.2318	0.103687	0.0881336
GOTERM_BP_DIRECT	GO:0060025~regulation of synaptic activity	2	2.89855	0.013182	MEF2C, RELN	67	6	29878	148.647	0.999893	0.26713	0.257825
GOTERM_CC_DIRECT	GO:0008328~ionotropic glutamate receptor complex	2	2.89855	0.0133001	GRIA1, GRIK1	68	6	30060	147.353	0.877803	0.075465	0.062487
UP_SEQ_FEATURE	COMPBIAS:Basic and acidic residues	23	33.3333	0.0134005	UNC13C, ZFHX3, MEF2C, PATJ, SYT2, ARPP21, TCF25, ZFP536, ZFHX4, COL19A1, GRIP1, ZEB2, NOVA1, DLC1, CWC22, CDH13, TCF4, KCNN3, ZFPM2, FGF13, DLGAP2, L3MBTL4, RGS6	59	5359	22187	1.61395	0.987532	0.197962	0.18517
GOTERM_CC_DIRECT	GO:0043235~receptor complex	4	5.7971	0.0134587	ERBB4, GRIK1, GFRA1, EGFR	68	222	30060	7.96502	0.88085	0.075465	0.062487
UP_KW_MOLECULAR_FUNCTION	KW-0010~Activator	7	10.1449	0.0137723	ZFHX3, MEF2C, NFIB, ERBB4, EBF2, TCF4, ZFPM2	37	683	12229	3.3874	0.321795	0.143063	0.112407
UP_SEQ_FEATURE	CROSSLNK:Glycyl lysine isopeptide (Lys-Gly) (interchain with G-Cter in SUMO1)	3	4.34783	0.0140843	ZFHX3, GRM8, ZFPM2	59	69	22187	16.35	0.990048	0.199018	0.186158
GOTERM_CC_DIRECT	GO:0043204~perikaryon	4	5.7971	0.014114	CNTNAP3, GRIP1, RELN, KCNC2	68	226	30060	7.82405	0.892653	0.0764105	0.0632698
GOTERM_BP_DIRECT	GO:0018108~peptidyl-tyrosine phosphorylation	3	4.34783	0.0152493	RELN, ERBB4, EGFR	67	85	29878	15.7391	0.999975	0.290318	0.280206
UP_KW_BIOLOGICAL_PROCESS	KW-0406~Ion transport	7	10.1449	0.015553	GRIA1, KCNC2, KCNMB2, KCNQ3, GRIK1, KCNN3, HCN1	38	626	11227	3.30372	0.269119	0.103687	0.0881336
UP_SEQ_FEATURE	DOMAIN:PDZ 6	2	2.89855	0.0155845	GRIP1, PATJ	59	6	22187	125.35	0.993933	0.202598	0.189507
UP_SEQ_FEATURE	DOMAIN:Receptor L-domain	2	2.89855	0.0155845	ERBB4, EGFR	59	6	22187	125.35	0.993933	0.202598	0.189507
GOTERM_BP_DIRECT	GO:0071466~cellular response to xenobiotic stimulus	3	4.34783	0.0155904	MEF2C, KCNQ3, EGFR	67	86	29878	15.5561	0.99998	0.290318	0.280206
GOTERM_BP_DIRECT	GO:0007611~learning or memory	3	4.34783	0.0155904	MEF2C, FGF13, EGFR	67	86	29878	15.5561	0.99998	0.290318	0.280206
INTERPRO	IPR032778:GF_recep_IV	2	2.89855	0.0158869	ERBB4, EGFR	60	6	22137	122.983	0.977527	0.263535	0.256863
GOTERM_MF_DIRECT	GO:0000981~DNA-binding transcription factor activity, RNA polymerase II-specific	8	11.5942	0.0159399	ZFHX3, ZEB2, MEF2C, NFIB, ZFP536, EBF2, TCF4, ZFHX4	66	1184	29205	2.98986	0.944551	0.258866	0.248799
GOTERM_CC_DIRECT	GO:0045121~membrane raft	4	5.7971	0.0167314	GRIP1, DLC1, EPHB1, EGFR	68	241	30060	7.33708	0.929282	0.0875611	0.0725028
GOTERM_MF_DIRECT	GO:0097110~scaffold protein binding	3	4.34783	0.0175874	GRM3, GRIA1, GRIK1	66	91	29205	14.5879	0.958988	0.258866	0.248799
UP_SEQ_FEATURE	DOMAIN:Glycosyltransferase 2-like	2	2.89855	0.0181586	GALNT17, GALNTL6	59	7	22187	107.443	0.997409	0.203501	0.190352
UP_SEQ_FEATURE	DNA_BIND:Homeobox 3	2	2.89855	0.0181586	ZFHX3, ZFHX4	59	7	22187	107.443	0.997409	0.203501	0.190352
UP_SEQ_FEATURE	DOMAIN:PDZ 5	2	2.89855	0.0181586	GRIP1, PATJ	59	7	22187	107.443	0.997409	0.203501	0.190352
UP_SEQ_FEATURE	DOMAIN:MHD1	2	2.89855	0.0181586	UNC13C, CADPS2	59	7	22187	107.443	0.997409	0.203501	0.190352
GOTERM_BP_DIRECT	GO:0021766~hippocampus development	3	4.34783	0.0184354	ZEB2, RELN, FGF13	67	94	29878	14.2321	0.999997	0.334263	0.32262
INTERPRO	IPR000494:Rcpt_L-dom	2	2.89855	0.0185105	ERBB4, EGFR	60	7	22137	105.414	0.988063	0.263535	0.256863
INTERPRO	IPR036941:Rcpt_L-dom_sf	2	2.89855	0.0185105	ERBB4, EGFR	60	7	22137	105.414	0.988063	0.263535	0.256863
INTERPRO	IPR014770:Munc13_1	2	2.89855	0.0185105	UNC13C, CADPS2	60	7	22137	105.414	0.988063	0.263535	0.256863
INTERPRO	IPR006211:Furin-like_Cys-rich_dom	2	2.89855	0.0185105	ERBB4, EGFR	60	7	22137	105.414	0.988063	0.263535	0.256863
INTERPRO	IPR010439:MUN_dom	2	2.89855	0.0185105	UNC13C, CADPS2	60	7	22137	105.414	0.988063	0.263535	0.256863
INTERPRO	IPR013320:ConA-like_dom_sf	4	5.7971	0.0190049	CNTNAP3, CNTNAP5A, CNTNAP5C, COL19A1	60	212	22137	6.96132	0.989406	0.263535	0.256863
UP_KW_MOLECULAR_FUNCTION	KW-0631~Potassium channel	3	4.34783	0.019426	KCNC2, KCNQ3, HCN1	37	73	12229	13.5827	0.422635	0.143063	0.112407
GOTERM_MF_DIRECT	GO:0000978~RNA polymerase II cis-regulatory region sequence-specific DNA binding	8	11.5942	0.0195437	ZFHX3, ZEB2, MEF2C, NFIB, ZFP536, EBF2, TCF4, ZFHX4	66	1234	29205	2.86872	0.971353	0.258866	0.248799
GOTERM_MF_DIRECT	GO:0045296~cadherin binding	3	4.34783	0.0202117	CDH13, CDH8, CDH18	66	98	29205	13.5459	0.97466	0.258866	0.248799
INTERPRO	IPR020635:Tyr_kinase_cat_dom	3	4.34783	0.0202334	ERBB4, EPHB1, EGFR	60	82	22137	13.4982	0.992128	0.263535	0.256863
GOTERM_CC_DIRECT	GO:0005901~caveola	3	4.34783	0.0202733	ERBB4, DLC1, CDH13	68	98	30060	13.5324	0.959869	0.102675	0.0850171
SMART	SM01145:DUF1041	2	2.89855	0.0203964	UNC13C, CADPS2	46	5	10943	95.1565	0.678063	0.373934	0.367135
UP_KW_MOLECULAR_FUNCTION	KW-1071~Ligand-gated ion channel	3	4.34783	0.0204376	GRIA1, GRIK1, HCN1	37	75	12229	13.2205	0.439082	0.143063	0.112407
INTERPRO	IPR000162:GPCR_3_mtglu_rcpt	2	2.89855	0.0211272	GRM3, GRM8	60	8	22137	92.2375	0.99366	0.263535	0.256863
GOTERM_MF_DIRECT	GO:0003677~DNA binding	10	14.4928	0.0215722	ZFHX3, ZEB2, MEF2C, TCF25, NFIB, ZFP536, EBF2, TCF4, ZFPM2, ZFHX4	66	1861	29205	2.37775	0.980267	0.258866	0.248799
GOTERM_BP_DIRECT	GO:0001843~neural tube closure	3	4.34783	0.0218765	ZEB2, DLC1, PRICKLE1	67	103	29878	12.9886	1	0.383671	0.370307
GOTERM_BP_DIRECT	GO:0071277~cellular response to calcium ion	3	4.34783	0.0222741	MEF2C, SYT2, KCNQ3	67	104	29878	12.8637	1	0.383671	0.370307
UP_KW_DOMAIN	KW-1133~Transmembrane helix	27	39.1304	0.0227025	GRIA1, CNTNAP3, KCNC2, GALNT17, GRIK1, EGFR, CDH8, GRM3, SYNPR, CNTNAP5A, ERBB4, CNTNAP5C, KCNMB2, GRM8, KCNN3, EPHB1, ZFHX3, SYT2, HS3ST5, GFRA1, ZEB2, NOVA1, DLC1, KCNQ3, TCF4, GALNTL6, HCN1	50	5624	14793	1.42038	0.240861	0.136215	0.113512
GOTERM_CC_DIRECT	GO:0043679~axon terminus	3	4.34783	0.0230586	KCNC2, CDH8, HCN1	68	105	30060	12.6303	0.974334	0.113131	0.0936756
UP_SEQ_FEATURE	DNA_BIND:Homeobox 2	2	2.89855	0.0232869	ZFHX3, ZFHX4	59	9	22187	83.5669	0.999528	0.22917	0.214362
UP_SEQ_FEATURE	DNA_BIND:Homeobox 1	2	2.89855	0.0232869	ZFHX3, ZFHX4	59	9	22187	83.5669	0.999528	0.22917	0.214362
UP_SEQ_FEATURE	TOPO_DOM:Extracellular	13	18.8406	0.0237319	GRIA1, GRIK1, EGFR, CDH8, GRM3, CNTNAP5A, ERBB4, GRM8, CNTNAP5C, KCNMB2, KCNQ3, EPHB1, HCN1	59	2463	22187	1.98484	0.999593	0.22917	0.214362
UP_SEQ_FEATURE	TRANSMEM:Helical	26	37.6812	0.0238632	GRIA1, CNTNAP3, KCNC2, GALNT17, GRIK1, EGFR, CDH8, GRM3, SYNPR, CNTNAP5A, ERBB4, CNTNAP5C, KCNMB2, GRM8, KCNN3, EPHB1, ZFHX3, SYT2, GFRA1, ZEB2, NOVA1, DLC1, KCNQ3, TCF4, GALNTL6, CDH18	59	6670	22187	1.46587	0.99961	0.22917	0.214362
GOTERM_BP_DIRECT	GO:0045666~positive regulation of neuron differentiation	3	4.34783	0.0238943	MEF2C, TCF4, RGS6	67	108	29878	12.3872	1	0.401541	0.387554
UP_SEQ_FEATURE	DOMAIN:EGF-like 2	3	4.34783	0.0241892	RELN, CNTNAP5A, CNTNAP5C	59	92	22187	12.2625	0.99965	0.22917	0.214362
UP_SEQ_FEATURE	DOMAIN:SAM	3	4.34783	0.0246799	DLC1, EPHB1, L3MBTL4	59	93	22187	12.1307	0.999703	0.22917	0.214362
INTERPRO	IPR001660:SAM	3	4.34783	0.0250757	DLC1, EPHB1, L3MBTL4	60	92	22137	12.031	0.997567	0.297147	0.289625
UP_SEQ_FEATURE	COMPBIAS:Polar residues	26	37.6812	0.0256157	DGKG, PATJ, TCF25, PRICKLE1, ADARB2, COL19A1, GRIP1, CWC22, KCNN3, DLGAP2, UNC13C, ZFHX3, MEF2C, ARPP21, ZFP536, MCC, ZFHX4, ZEB2, NFIB, DLC1, KCNQ3, TCF4, ZFPM2, CDH18, 4732471J01RIK, HCN1	59	6709	22187	1.45734	0.999783	0.231253	0.21631
GOTERM_BP_DIRECT	GO:0021795~cerebral cortex cell migration	2	2.89855	0.0261929	FGF13, EGFR	67	12	29878	74.3234	1	0.419695	0.405076
GOTERM_BP_DIRECT	GO:1990416~cellular response to brain-derived neurotrophic factor stimulus	2	2.89855	0.0261929	GRIA1, GRIP1	67	12	29878	74.3234	1	0.419695	0.405076
GOTERM_MF_DIRECT	GO:0015269~calcium-activated potassium channel activity	2	2.89855	0.0263881	KCNMB2, KCNN3	66	12	29205	73.75	0.991882	0.296867	0.285322
UP_SEQ_FEATURE	MOTIF:PDZ-binding	3	4.34783	0.0266832	GRIA1, ERBB4, EPHB1	59	97	22187	11.6304	0.999848	0.23438	0.219235
INTERPRO	IPR000742:EGF-like_dom	4	5.7971	0.0276424	CNTNAP3, RELN, CNTNAP5A, CNTNAP5C	60	245	22137	6.02367	0.998698	0.311964	0.304066
GOTERM_BP_DIRECT	GO:0006355~regulation of DNA-templated transcription	8	11.5942	0.0276657	ZFHX3, MEF2C, NFIB, ZFP536, EBF2, TCF4, ZFHX4, L3MBTL4	67	1336	29878	2.6703	1	0.43322	0.41813
GOTERM_MF_DIRECT	GO:0004970~glutamate-gated receptor activity	2	2.89855	0.028556	GRIA1, GRIK1	66	13	29205	68.0769	0.994565	0.302357	0.290599
GOTERM_BP_DIRECT	GO:0007165~signal transduction	8	11.5942	0.0286562	GRM3, DGKG, CAB39, ERBB4, DLC1, GRM8, EGFR, PRKG1	67	1346	29878	2.65046	1	0.438758	0.423475
INTERPRO	IPR008266:Tyr_kinase_AS	3	4.34783	0.0292546	ERBB4, EPHB1, EGFR	60	100	22137	11.0685	0.999121	0.315151	0.307173
GOTERM_CC_DIRECT	GO:0005737~cytoplasm	25	36.2319	0.0296973	DGKG, PATJ, CAB39, TCF25, PRICKLE1, ADARB2, CMIP, EGFR, GRIP1, RELN, KCNN3, EPHB1, PRKG1, RGS6, UNC13C, ZFHX3, MEF2C, SYT2, ARPP21, MCC, NOVA1, DLC1, CDH13, FGF13, ZFPM2	68	7472	30060	1.47905	0.991201	0.141287	0.116989
GOTERM_BP_DIRECT	GO:0007507~heart development	4	5.7971	0.032628	MEF2C, ERBB4, PRICKLE1, ZFPM2	67	315	29878	5.66273	1	0.458885	0.442901
GOTERM_BP_DIRECT	GO:0007216~G protein-coupled glutamate receptor signaling pathway	2	2.89855	0.0326348	GRM3, GRM8	67	15	29878	59.4587	1	0.458885	0.442901
GOTERM_BP_DIRECT	GO:0097120~receptor localization to synapse	2	2.89855	0.0326348	PATJ, RELN	67	15	29878	59.4587	1	0.458885	0.442901
GOTERM_BP_DIRECT	GO:1904753~negative regulation of vascular associated smooth muscle cell migration	2	2.89855	0.0326348	MEF2C, PRKG1	67	15	29878	59.4587	1	0.458885	0.442901
UP_SEQ_FEATURE	ZN_FING:C2H2-type 20	2	2.89855	0.0334648	ZFHX3, ZFHX4	59	13	22187	57.854	0.999984	0.265857	0.248679
UP_SEQ_FEATURE	DOMAIN:Ionotropic glutamate receptor L-glutamate and glycine-binding	2	2.89855	0.0334648	GRIA1, GRIK1	59	13	22187	57.854	0.999984	0.265857	0.248679
UP_SEQ_FEATURE	DOMAIN:Ionotropic glutamate receptor C-terminal	2	2.89855	0.0334648	GRIA1, GRIK1	59	13	22187	57.854	0.999984	0.265857	0.248679
GOTERM_BP_DIRECT	GO:0006887~exocytosis	3	4.34783	0.0336215	UNC13C, CADPS2, KCNQ3	67	130	29878	10.2909	1	0.463304	0.447166
UP_SEQ_FEATURE	DOMAIN:Cadherin	3	4.34783	0.0336264	CDH13, CDH8, CDH18	59	110	22187	10.2559	0.999985	0.265857	0.248679
GOTERM_MF_DIRECT	GO:0004713~protein tyrosine kinase activity	3	4.34783	0.0340792	ERBB4, EPHB1, EGFR	66	130	29205	10.2115	0.998053	0.327755	0.315009
GOTERM_MF_DIRECT	GO:0001228~DNA-binding transcription activator activity, RNA polymerase II-specific	5	7.24638	0.0345964	ZEB2, MEF2C, NFIB, EBF2, TCF4	66	552	29205	4.00815	0.998231	0.327755	0.315009
GOTERM_BP_DIRECT	GO:0061029~eyelid development in camera-type eye	2	2.89855	0.0347728	PRICKLE1, EGFR	67	16	29878	55.7425	1	0.469773	0.453409
INTERPRO	IPR005821:Ion_trans_dom	3	4.34783	0.035418	KCNC2, KCNQ3, HCN1	60	111	22137	9.97162	0.999806	0.33493	0.326451
UP_SEQ_FEATURE	DOMAIN:Ricin B lectin	2	2.89855	0.035993	GALNT17, GALNTL6	59	14	22187	53.7215	0.999993	0.265857	0.248679
UP_SEQ_FEATURE	DOMAIN:PDZ 4	2	2.89855	0.035993	GRIP1, PATJ	59	14	22187	53.7215	0.999993	0.265857	0.248679
UP_SEQ_FEATURE	DOMAIN:Laminin G-like 4	2	2.89855	0.035993	CNTNAP5A, CNTNAP5C	59	14	22187	53.7215	0.999993	0.265857	0.248679
GOTERM_BP_DIRECT	GO:0048143~astrocyte activation	2	2.89855	0.0369061	ZEB2, EGFR	67	17	29878	52.4636	1	0.478241	0.461583
GOTERM_BP_DIRECT	GO:0048668~collateral sprouting	2	2.89855	0.0369061	ZEB2, PRKG1	67	17	29878	52.4636	1	0.478241	0.461583
GOTERM_MF_DIRECT	GO:0003682~chromatin binding	5	7.24638	0.0373918	MEF2C, EBF2, TCF4, L3MBTL4, EGFR	66	566	29205	3.90901	0.998951	0.336526	0.323439
GOTERM_BP_DIRECT	GO:0030324~lung development	3	4.34783	0.0374819	NFIB, ZFPM2, EGFR	67	138	29878	9.69435	1	0.478241	0.461583
INTERPRO	IPR020894:Cadherin_CS	3	4.34783	0.0383716	CDH13, CDH8, CDH18	60	116	22137	9.54181	0.999906	0.33493	0.326451
SMART	SM00181:EGF	4	5.7971	0.0385622	CNTNAP3, RELN, CNTNAP5A, CNTNAP5C	46	182	10943	5.22838	0.885009	0.4908	0.481876
GOTERM_BP_DIRECT	GO:0021846~cell proliferation in forebrain	2	2.89855	0.0390347	ZEB2, NFIB	67	18	29878	49.5489	1	0.488999	0.471965
GOTERM_MF_DIRECT	GO:0004653~polypeptide N-acetylgalactosaminyltransferase activity	2	2.89855	0.0393239	GALNT17, GALNTL6	66	18	29205	49.1667	0.999269	0.337062	0.323954
UP_SEQ_FEATURE	DOMAIN:EGF-like 1	3	4.34783	0.0393936	RELN, CNTNAP5A, CNTNAP5C	59	120	22187	9.40127	0.999998	0.284509	0.266126
GOTERM_CC_DIRECT	GO:0034702~monoatomic ion channel complex	3	4.34783	0.0396129	KCNC2, KCNQ3, HCN1	68	141	30060	9.40551	0.998246	0.181277	0.150102
GOTERM_CC_DIRECT	GO:0098793~presynapse	4	5.7971	0.0404121	GRIA1, UNC13C, CADPS2, GRIP1	68	340	30060	5.20069	0.998461	0.181277	0.150102
GOTERM_BP_DIRECT	GO:0046328~regulation of JNK cascade	2	2.89855	0.0411588	EPHB1, EGFR	67	19	29878	46.9411	1	0.5064	0.48876
INTERPRO	IPR013761:SAM/pointed_sf	3	4.34783	0.0414163	DLC1, EPHB1, L3MBTL4	60	121	22137	9.14752	0.999956	0.33493	0.326451
UP_KW_LIGAND	KW-0106~Calcium	8	11.5942	0.0417472	DGKG, UNC13C, CADPS2, RELN, SYT2, CDH13, MCC, CDH8	26	906	6741	2.28935	0.449546	0.584461	0.584461
INTERPRO	IPR018488:cNMP-bd_CS	2	2.89855	0.0418155	PRKG1, HCN1	60	16	22137	46.1187	0.99996	0.33493	0.326451
UP_KW_MOLECULAR_FUNCTION	KW-0829~Tyrosine-protein kinase	3	4.34783	0.0427901	ERBB4, EPHB1, EGFR	37	112	12229	8.85304	0.706099	0.239625	0.188276
GOTERM_BP_DIRECT	GO:0032230~positive regulation of synaptic transmission, GABAergic	2	2.89855	0.0432782	ERBB4, GRIK1	67	20	29878	44.594	1	0.523135	0.504912
INTERPRO	IPR002126:Cadherin-like_dom	3	4.34783	0.0432855	CDH13, CDH8, CDH18	60	124	22137	8.92621	0.999972	0.33493	0.326451
INTERPRO	IPR015919:Cadherin-like_sf	3	4.34783	0.044549	CDH13, CDH8, CDH18	60	126	22137	8.78452	0.99998	0.33493	0.326451
SMART	SM00219:TyrKc	3	4.34783	0.0446182	ERBB4, EPHB1, EGFR	46	82	10943	8.70334	0.918767	0.4908	0.481876
GOTERM_CC_DIRECT	GO:0098552~side of membrane	3	4.34783	0.04535	CDH13, GFRA1, OPCML	68	152	30060	8.72485	0.999315	0.197776	0.163764
INTERPRO	IPR019594:Glu/Gly-bd	2	2.89855	0.0469201	GRIA1, GRIK1	60	18	22137	40.9944	0.999989	0.33493	0.326451
INTERPRO	IPR006212:Furin_repeat	2	2.89855	0.0469201	ERBB4, EGFR	60	18	22137	40.9944	0.999989	0.33493	0.326451
INTERPRO	IPR015683:Ionotropic_Glu_rcpt	2	2.89855	0.0469201	GRIA1, GRIK1	60	18	22137	40.9944	0.999989	0.33493	0.326451
INTERPRO	IPR001320:Iontro_rcpt_C	2	2.89855	0.0469201	GRIA1, GRIK1	60	18	22137	40.9944	0.999989	0.33493	0.326451
INTERPRO	IPR001508:Iono_Glu_rcpt_met	2	2.89855	0.0469201	GRIA1, GRIK1	60	18	22137	40.9944	0.999989	0.33493	0.326451
UP_SEQ_FEATURE	DOMAIN:C2	3	4.34783	0.0474057	UNC13C, CADPS2, SYT2	59	133	22187	8.48235	1	0.328633	0.307398
GOTERM_BP_DIRECT	GO:0016082~synaptic vesicle priming	2	2.89855	0.0475032	UNC13C, CADPS2	67	22	29878	40.54	1	0.554589	0.535271
GOTERM_BP_DIRECT	GO:0046777~protein autophosphorylation	3	4.34783	0.0478247	ERBB4, EPHB1, EGFR	67	158	29878	8.46722	1	0.554589	0.535271
GOTERM_BP_DIRECT	GO:0006468~protein phosphorylation	5	7.24638	0.0482951	ERBB4, KCNQ3, EPHB1, EGFR, PRKG1	67	620	29878	3.59629	1	0.554589	0.535271
UP_SEQ_FEATURE	ZN_FING:C2H2-type 18	2	2.89855	0.0485365	ZFHX3, ZFHX4	59	19	22187	39.5843	1	0.328633	0.307398
UP_SEQ_FEATURE	DOMAIN:Laminin G-like 3	2	2.89855	0.0485365	CNTNAP5A, CNTNAP5C	59	19	22187	39.5843	1	0.328633	0.307398
UP_KW_BIOLOGICAL_PROCESS	KW-0805~Transcription regulation	12	17.3913	0.0487906	ZFHX3, ZEB2, MEF2C, TCF25, NFIB, ERBB4, ZFP536, EBF2, TCF4, ZFPM2, ZFHX4, L3MBTL4	38	1976	11227	1.79421	0.632275	0.203171	0.172695
INTERPRO	IPR009030:Growth_fac_rcpt_cys_sf	3	4.34783	0.0490777	ERBB4, EPHB1, EGFR	60	133	22137	8.32218	0.999993	0.33493	0.326451
INTERPRO	IPR045885:GalNAc-T	2	2.89855	0.0494623	GALNT17, GALNTL6	60	19	22137	38.8368	0.999994	0.33493	0.326451
UP_KW_DOMAIN	KW-0245~EGF-like domain	4	5.7971	0.0507309	CNTNAP3, RELN, CNTNAP5A, CNTNAP5C	50	252	14793	4.69619	0.464608	0.179397	0.149498
GOTERM_MF_DIRECT	GO:0099507~ligand-gated monoatomic ion channel activity involved in regulation of presynaptic membrane potential	2	2.89855	0.0520904	GRIA1, GRIK1	66	24	29205	36.875	0.999934	0.426194	0.40962
INTERPRO	IPR001245:Ser-Thr/Tyr_kinase_cat_dom	3	4.34783	0.053087	ERBB4, EPHB1, EGFR	60	139	22137	7.96295	0.999998	0.349489	0.340642
GOTERM_MF_DIRECT	GO:0003700~DNA-binding transcription factor activity	5	7.24638	0.0545386	ZEB2, MEF2C, NFIB, EBF2, TCF4	66	641	29205	3.45164	0.999959	0.426824	0.410225
INTERPRO	IPR000008:C2_dom	3	4.34783	0.0558228	UNC13C, CADPS2, SYT2	60	143	22137	7.74021	0.999999	0.357568	0.348515
UP_SEQ_FEATURE	ZN_FING:C2H2-type 17	2	2.89855	0.0559855	ZFHX3, ZFHX4	59	22	22187	34.1864	1	0.371332	0.347339
UP_KW_BIOLOGICAL_PROCESS	KW-0804~Transcription	12	17.3913	0.0578741	ZFHX3, ZEB2, MEF2C, TCF25, NFIB, ERBB4, ZFP536, EBF2, TCF4, ZFPM2, ZFHX4, L3MBTL4	38	2031	11227	1.74563	0.696486	0.203171	0.172695
GOTERM_BP_DIRECT	GO:0046928~regulation of neurotransmitter secretion	2	2.89855	0.0579854	MEF2C, GRM8	67	27	29878	33.0326	1	0.65495	0.632136
GOTERM_MF_DIRECT	GO:0044325~transmembrane transporter binding	3	4.34783	0.0580886	KCNC2, KCNQ3, FGF13	66	175	29205	7.58571	0.999979	0.428123	0.411473
UP_KW_MOLECULAR_FUNCTION	KW-0238~DNA-binding	10	14.4928	0.0587167	ZFHX3, ZEB2, MEF2C, TCF25, NFIB, ZFP536, EBF2, TCF4, ZFPM2, ZFHX4	37	1729	12229	1.91159	0.816274	0.244977	0.192482
GOTERM_CC_DIRECT	GO:0032991~protein-containing complex	6	8.69565	0.0588721	GRIA1, PATJ, MEF2C, CAB39, EGFR, RGS6	68	942	30060	2.81566	0.999927	0.249809	0.206848
GOTERM_MF_DIRECT	GO:0016301~kinase activity	5	7.24638	0.0594615	DGKG, ERBB4, EPHB1, EGFR, PRKG1	66	660	29205	3.35227	0.999984	0.428123	0.411473
UP_KW_BIOLOGICAL_PROCESS	KW-0633~Potassium transport	3	4.34783	0.0609513	KCNC2, KCNQ3, HCN1	38	122	11227	7.2651	0.715709	0.203171	0.172695
UP_KW_MOLECULAR_FUNCTION	KW-0851~Voltage-gated channel	3	4.34783	0.0620743	KCNC2, KCNQ3, HCN1	37	138	12229	7.18508	0.833767	0.244977	0.192482
GOTERM_BP_DIRECT	GO:0016079~synaptic vesicle exocytosis	2	2.89855	0.0621465	UNC13C, CADPS2	67	29	29878	30.7545	1	0.684762	0.66091
GOTERM_BP_DIRECT	GO:0007156~homophilic cell adhesion via plasma membrane adhesion molecules	3	4.34783	0.0626125	CDH13, CDH8, CDH18	67	184	29878	7.27077	1	0.684762	0.66091
UP_SEQ_FEATURE	ZN_FING:C2H2-type 7	3	4.34783	0.062875	ZEB2, ZFP536, ZFHX4	59	156	22187	7.23175	1	0.408687	0.38228
GOTERM_CC_DIRECT	GO:0031901~early endosome membrane	3	4.34783	0.0630047	GRIA1, EPHB1, EGFR	68	183	30060	7.24687	0.999963	0.258499	0.214044
GOTERM_CC_DIRECT	GO:0005912~adherens junction	3	4.34783	0.0642132	CDH13, CDH8, CDH18	68	185	30060	7.16852	0.99997	0.258499	0.214044
INTERPRO	IPR000772:Ricin_B_lectin	2	2.89855	0.0645763	GALNT17, GALNTL6	60	25	22137	29.516	1	0.382615	0.372928
INTERPRO	IPR001173:Glyco_trans_2-like	2	2.89855	0.0645763	GALNT17, GALNTL6	60	25	22137	29.516	1	0.382615	0.372928
INTERPRO	IPR000233:Cadherin_Y-type_LIR	2	2.89855	0.0645763	CDH8, CDH18	60	25	22137	29.516	1	0.382615	0.372928
GOTERM_BP_DIRECT	GO:0016310~phosphorylation	5	7.24638	0.064618	DGKG, ERBB4, EPHB1, EGFR, PRKG1	67	684	29878	3.2598	1	0.695653	0.671422
GOTERM_MF_DIRECT	GO:0015276~ligand-gated monoatomic ion channel activity	2	2.89855	0.0646898	GRIA1, GRIK1	66	30	29205	29.5	0.999994	0.445697	0.428364
UP_KW_DOMAIN	KW-0812~Transmembrane	27	39.1304	0.0650485	GRIA1, CNTNAP3, KCNC2, GALNT17, GRIK1, EGFR, CDH8, GRM3, SYNPR, CNTNAP5A, ERBB4, CNTNAP5C, KCNMB2, GRM8, KCNN3, EPHB1, ZFHX3, SYT2, HS3ST5, GFRA1, ZEB2, NOVA1, DLC1, KCNQ3, TCF4, GALNTL6, HCN1	50	6118	14793	1.30569	0.553862	0.179397	0.149498
UP_SEQ_FEATURE	ZN_FING:C2H2-type 16	2	2.89855	0.0658284	ZFHX3, ZFHX4	59	26	22187	28.927	1	0.411428	0.384843
UP_SEQ_FEATURE	DOMAIN:PDZ 3	2	2.89855	0.0658284	GRIP1, PATJ	59	26	22187	28.927	1	0.411428	0.384843
GOTERM_MF_DIRECT	GO:0044877~protein-containing complex binding	5	7.24638	0.0668545	GRIP1, PRICKLE1, KCNN3, EPHB1, EGFR	66	687	29205	3.22052	0.999996	0.445697	0.428364
INTERPRO	IPR035992:Ricin_B-like_lectins	2	2.89855	0.0670723	GALNT17, GALNTL6	60	26	22137	28.3808	1	0.38771	0.377895
GOTERM_BP_DIRECT	GO:0060078~regulation of postsynaptic membrane potential	2	2.89855	0.0683541	GRIA1, HCN1	67	32	29878	27.8713	1	0.724553	0.699315
GOTERM_BP_DIRECT	GO:0010001~glial cell differentiation	2	2.89855	0.0704143	RELN, NFIB	67	33	29878	27.0267	1	0.725408	0.700139
GOTERM_BP_DIRECT	GO:0035556~intracellular signal transduction	4	5.7971	0.0705404	DGKG, CAB39, EGFR, RGS6	67	432	29878	4.12908	1	0.725408	0.700139
UP_SEQ_FEATURE	DOMAIN:Laminin G-like 2	2	2.89855	0.070712	CNTNAP5A, CNTNAP5C	59	28	22187	26.8608	1	0.425581	0.398082
UP_SEQ_FEATURE	DOMAIN:Laminin G-like 1	2	2.89855	0.070712	CNTNAP5A, CNTNAP5C	59	28	22187	26.8608	1	0.425581	0.398082
SMART	SM00079:PBPe	2	2.89855	0.0715422	GRIA1, GRIK1	46	18	10943	26.4324	0.983138	0.491852	0.48291
SMART	SM00918:Lig_chan-Glu_bd	2	2.89855	0.0715422	GRIA1, GRIK1	46	18	10943	26.4324	0.983138	0.491852	0.48291
SMART	SM00261:FU	2	2.89855	0.0715422	ERBB4, EGFR	46	18	10943	26.4324	0.983138	0.491852	0.48291
INTERPRO	IPR003604:Matrin/U1-like-C_Znf_C2H2	2	2.89855	0.0745208	ZFHX3, ZFHX4	60	29	22137	25.4448	1	0.416143	0.405608
GOTERM_BP_DIRECT	GO:0001894~tissue homeostasis	2	2.89855	0.0745212	NFIB, PRICKLE1	67	35	29878	25.4823	1	0.755075	0.728773
UP_KW_DOMAIN	KW-0732~Signal	22	31.8841	0.0747489	GRIA1, CNTNAP3, NXPE4, GRIK1, GFRA1, MCC, EGFR, CDH8, COL19A1, GRM3, SYNPR, RELN, CNTNAP5A, ERBB4, GRM8, CNTNAP5C, TAFA1, CDH13, EPHB1, CAR10, CDH18, OPCML	50	4753	14793	1.36943	0.606346	0.179397	0.149498
GOTERM_MF_DIRECT	GO:0005246~calcium channel regulator activity	2	2.89855	0.0750632	GRM3, PRKG1	66	35	29205	25.2857	0.999999	0.470642	0.452339
GOTERM_CC_DIRECT	GO:0043083~synaptic cleft	2	2.89855	0.0751669	GRIP1, CDH8	68	35	30060	25.2605	0.999995	0.29503	0.244292
INTERPRO	IPR035892:C2_domain_sf	3	4.34783	0.0755027	UNC13C, CADPS2, SYT2	60	170	22137	6.51088	1	0.416143	0.405608
GOTERM_BP_DIRECT	GO:1904706~negative regulation of vascular associated smooth muscle cell proliferation	2	2.89855	0.076568	MEF2C, PRKG1	67	36	29878	24.7745	1	0.762279	0.735726
GOTERM_BP_DIRECT	GO:0007411~axon guidance	3	4.34783	0.0774449	MEF2C, RELN, EPHB1	67	208	29878	6.43183	1	0.762279	0.735726
GOTERM_MF_DIRECT	GO:0038023~signaling receptor activity	3	4.34783	0.0784403	GRIA1, GRIK1, GFRA1	66	208	29205	6.38221	1	0.470642	0.452339
GOTERM_MF_DIRECT	GO:0003714~transcription corepressor activity	3	4.34783	0.0784403	TCF25, TCF4, ZFPM2	66	208	29205	6.38221	1	0.470642	0.452339
GOTERM_BP_DIRECT	GO:0051602~response to electrical stimulus	2	2.89855	0.0786103	GRIA1, PRICKLE1	67	37	29878	24.1049	1	0.762852	0.736279
INTERPRO	IPR027397:Catenin-bd_sf	2	2.89855	0.079454	CDH8, CDH18	60	31	22137	23.8032	1	0.427968	0.417134
UP_SEQ_FEATURE	ZN_FING:C2H2-type 6	3	4.34783	0.0805621	ZEB2, ZFP536, ZFHX4	59	180	22187	6.26751	1	0.476049	0.445289
UP_KW_MOLECULAR_FUNCTION	KW-9996~Developmental protein	7	10.1449	0.0814065	MEF2C, RELN, ERBB4, EBF2, TCF4, EGFR, COL19A1	37	1042	12229	2.22034	0.90722	0.244977	0.192482
UP_KW_MOLECULAR_FUNCTION	KW-0217~Developmental protein	7	10.1449	0.0814065	MEF2C, RELN, ERBB4, EBF2, TCF4, EGFR, COL19A1	37	1042	12229	2.22034	0.90722	0.244977	0.192482
KEGG_PATHWAY	mmu04022:cGMP-PKG signaling pathway	3	4.34783	0.0819459	MEF2C, KCNMB2, PRKG1	28	172	9718	6.05357	0.999616	1	1
GOTERM_BP_DIRECT	GO:0051968~positive regulation of synaptic transmission, glutamatergic	2	2.89855	0.0826815	RELN, EGFR	67	39	29878	22.8687	1	0.788724	0.76125
GOTERM_CC_DIRECT	GO:0032809~neuronal cell body membrane	2	2.89855	0.0833947	GRIA1, KCNC2	68	39	30060	22.6697	0.999999	0.319341	0.264422
GOTERM_BP_DIRECT	GO:0051897~positive regulation of phosphatidylinositol 3-kinase/protein kinase B signal transduction	3	4.34783	0.0839226	RELN, ERBB4, EGFR	67	218	29878	6.13679	1	0.788724	0.76125
INTERPRO	IPR017979:GPCR_3_CS	2	2.89855	0.0843614	GRM3, GRM8	60	33	22137	22.3606	1	0.434645	0.423641
INTERPRO	IPR000595:cNMP-bd_dom	2	2.89855	0.0843614	PRKG1, HCN1	60	33	22137	22.3606	1	0.434645	0.423641
GOTERM_BP_DIRECT	GO:0043542~endothelial cell migration	2	2.89855	0.0847105	ZEB2, CDH13	67	40	29878	22.297	1	0.788724	0.76125
KEGG_PATHWAY	mmu00512:Mucin type O-glycan biosynthesis	2	2.89855	0.0853131	GALNT17, GALNTL6	28	32	9718	21.692	0.999726	1	1
UP_SEQ_FEATURE	DOMAIN:C2H2-type	5	7.24638	0.0860758	ZFHX3, ZEB2, ZFP536, ZFPM2, ZFHX4	59	640	22187	2.9379	1	0.499547	0.467269
INTERPRO	IPR017441:Protein_kinase_ATP_BS	4	5.7971	0.087327	ERBB4, EPHB1, EGFR, PRKG1	60	393	22137	3.75522	1	0.440351	0.429203
UP_KW_MOLECULAR_FUNCTION	KW-0678~Repressor	5	7.24638	0.0874918	ZFHX3, ZEB2, TCF25, ZFPM2, ZFHX4	37	576	12229	2.86904	0.922975	0.244977	0.192482
UP_SEQ_FEATURE	DOMAIN:PDZ 1	2	2.89855	0.0899965	GRIP1, PATJ	59	36	22187	20.8917	1	0.504291	0.471706
UP_SEQ_FEATURE	DOMAIN:PDZ 2	2	2.89855	0.0899965	GRIP1, PATJ	59	36	22187	20.8917	1	0.504291	0.471706
GOTERM_BP_DIRECT	GO:0030010~establishment of cell polarity	2	2.89855	0.090771	PRICKLE1, EPHB1	67	43	29878	20.7414	1	0.822911	0.794246
GOTERM_BP_DIRECT	GO:0045664~regulation of neuron differentiation	2	2.89855	0.090771	ZFHX3, RELN	67	43	29878	20.7414	1	0.822911	0.794246
SMART	SM00112:CA	3	4.34783	0.0907906	CDH13, CDH8, CDH18	46	123	10943	5.80223	0.994673	0.554832	0.544744
GOTERM_MF_DIRECT	GO:0030295~protein kinase activator activity	2	2.89855	0.0914256	CAB39, FGF13	66	43	29205	20.5814	1	0.530858	0.510214
GOTERM_CC_DIRECT	GO:0098688~parallel fiber to Purkinje cell synapse	2	2.89855	0.0915503	UNC13C, CADPS2	68	43	30060	20.5609	1	0.342224	0.28337
KEGG_PATHWAY	mmu04080:Neuroactive ligand-receptor interaction	4	5.7971	0.0922348	GRM3, GRIA1, GRM8, GRIK1	28	390	9718	3.55971	0.999864	1	1
GOTERM_BP_DIRECT	GO:0061351~neural precursor cell proliferation	2	2.89855	0.0927824	NFIB, EPHB1	67	44	29878	20.27	1	0.830222	0.801302
GOTERM_BP_DIRECT	GO:0060079~excitatory postsynaptic potential	2	2.89855	0.0947894	MEF2C, GRIK1	67	45	29878	19.8196	1	0.837306	0.80814
UP_KW_LIGAND	KW-0630~Potassium	3	4.34783	0.0965016	KCNC2, KCNQ3, HCN1	26	142	6741	5.47752	0.758463	0.675511	0.675511
GOTERM_BP_DIRECT	GO:0070372~regulation of ERK1 and ERK2 cascade	2	2.89855	0.096792	EPHB1, EGFR	67	46	29878	19.3887	1	0.844173	0.814768
UP_SEQ_FEATURE	TOPO_DOM:Vesicular	2	2.89855	0.0971264	SYNPR, SYT2	59	39	22187	19.2847	1	0.535018	0.500448
INTERPRO	IPR018490:cNMP-bd_dom_sf	2	2.89855	0.0989296	PRKG1, HCN1	60	39	22137	18.9205	1	0.488465	0.476099

## Sheet: Serotonergic
Category	Term	Count	%	PValue	Genes	List Total	Pop Hits	Pop Total	Fold Enrichment	Bonferroni	Benjamini	FDR
GOTERM_CC_DIRECT	GO:0016020~membrane	40	53.3333	1.17454e-05	ALK, GABRB2, RAB3C, PLPPR1, MARCHF1, SGMS1, THSD7B, GALNT17, PITPNA, PCDH15, PTPRK, ENTREP2, GLG1, A330008L17RIK, GHR, NPEPPS, SGCD, CNTNAP5B, CNTNAP5C, PSD3, ANKFY1, CHSY3, SLC38A9, GPC6, RUNX1T1, TMEM132D, CADPS2, TMEM132C, TRPC5, NDFIP1, KCNAB1, KCTD8, SLC6A6, FCHSD2, CACHD1, KCNQ5, UQCRC2, PLCB1, KCTD16, RAPGEF4	74	8760	30060	1.85487	0.00187751	0.00187927	0.00177356
GOTERM_CC_DIRECT	GO:0043005~neuron projection	8	10.6667	5.2838e-05	GABRB2, RELN, NDFIP1, PLPPR1, CNTNAP5B, ABI1, CNTNAP5C, NEFM	74	399	30060	8.14469	0.00841866	0.00422704	0.00398927
UP_SEQ_FEATURE	COMPBIAS:Polar residues	36	48	0.000200214	GABRB2, MARCHF1, BNC2, LUZP2, PCDH15, BACH2, ENTREP2, GLG1, DCAF6, PCMTD2, ATXN2, BCLAF1, DACH1, CWC22, PSD3, TBL1X, GPC6, SRSF10, RUNX1T1, TMEM132C, TRPC5, ARPP21, KCNAB1, RUNDC3B, MEIS2, KCTD8, FCHSD2, PDE10A, ABI1, PRR16, CACHD1, KCNQ5, FAM193A, SSBP2, PLCB1, CDH18	69	6709	22187	1.72542	0.0665618	0.0688736	0.0688736
GOTERM_CC_DIRECT	GO:0045202~synapse	11	14.6667	0.000205762	KCTD8, CADPS2, GABRB2, PDE10A, NDFIP1, CPNE4, PSD3, ABI1, PCDH15, GPC6, KCTD16	74	1042	30060	4.28827	0.0323892	0.00913914	0.00862507
GOTERM_CC_DIRECT	GO:0043025~neuronal cell body	9	12	0.000228479	GHR, SLC6A6, TRPC5, PDE10A, RELN, KCNAB1, PTPRK, SRSF10, RAPGEF4	74	674	30060	5.42425	0.0359005	0.00913914	0.00862507
GOTERM_CC_DIRECT	GO:0098978~glutamatergic synapse	9	12	0.000758093	CADPS2, GABRB2, PDE10A, CPNE4, PSD3, ABI1, PLCB1, GPC6, RAPGEF4	74	808	30060	4.52469	0.114268	0.024259	0.0228944
UP_SEQ_FEATURE	TOPO_DOM:Cytoplasmic	21	28	0.00183027	ALK, TMEM132D, GABRB2, TMEM132C, TRPC5, NDFIP1, SGMS1, THSD7B, GALNT17, PCDH15, PTPRK, GLG1, GHR, SLC6A6, SGCD, CNTNAP5B, CNTNAP5C, CACHD1, SLC38A9, KCNQ5, CHSY3	69	3333	22187	2.02597	0.46751	0.2123	0.2123
UP_SEQ_FEATURE	REGION:Disordered	53	70.6667	0.00185145	ALK, GABRB2, RAB3C, BNC2, PITPNA, BACH2, A330008L17RIK, DCAF6, GHR, PCMTD2, DACH1, CWC22, PSD3, NEFM, CADPS2, TRPC5, AGTPBP1, RFX3, KCNAB1, RUNDC3B, KCTD8, FCHSD2, PRR16, KCNQ5, FAM193A, PLCB1, CDH18, KHDRBS2, MARCHF1, LUZP2, PCDH15, ENTREP2, GLG1, ATXN2, BCLAF1, RELN, SLC38A9, CHSY3, TBL1X, SRSF10, GPC6, RUNX1T1, TMEM132D, TMEM132C, NDFIP1, ARPP21, MEIS2, HS3ST4, SLC6A6, PDE10A, ABI1, CACHD1, SS…	69	13077	22187	1.30322	0.471382	0.2123	0.2123
GOTERM_MF_DIRECT	GO:0005515~protein binding	25	33.3333	0.00198679	GABRB2, RAB3C, KHDRBS2, CPNE4, PCDH15, BACH2, GHR, BCLAF1, DACH1, RELN, SGCD, TBL1X, RUNX1T1, CADPS2, TRPC5, AGTPBP1, NDFIP1, RFX3, KCNAB1, FCHSD2, ABI1, UQCRC2, SSBP2, PLCB1, RAPGEF4	72	5504	29205	1.84241	0.302301	0.359609	0.359609
UP_SEQ_FEATURE	TOPO_DOM:Extracellular	17	22.6667	0.00267691	ALK, TMEM132D, GABRB2, TMEM132C, TRPC5, NDFIP1, THSD7B, PCDH15, PTPRK, GLG1, GHR, SLC6A6, SGCD, CNTNAP5B, CNTNAP5C, CACHD1, KCNQ5	69	2463	22187	2.21939	0.602314	0.230214	0.230214
GOTERM_CC_DIRECT	GO:0030425~dendrite	7	9.33333	0.00467006	SLC6A6, TRPC5, RELN, NDFIP1, PTPRK, SRSF10, RAPGEF4	74	641	30060	4.43606	0.527141	0.124535	0.11753
GOTERM_BP_DIRECT	GO:0008277~regulation of G protein-coupled receptor signaling pathway	3	4	0.00485122	KCTD8, PLCB1, KCTD16	73	43	29878	28.555	0.896291	1	1
GOTERM_BP_DIRECT	GO:0045892~negative regulation of DNA-templated transcription	7	9.33333	0.00520682	BCLAF1, DACH1, RFX3, PTPRK, TBL1X, PLCB1, RUNX1T1	73	661	29878	4.33436	0.912202	1	1
GOTERM_CC_DIRECT	GO:0005886~plasma membrane	26	34.6667	0.00648823	ALK, GABRB2, RAB3C, PLPPR1, MARCHF1, SGMS1, THSD7B, CPNE4, PCDH15, PTPRK, GLG1, GHR, RELN, SGCD, PSD3, GPC6, OPCML, TRPC5, KCNAB1, KCTD8, SLC6A6, FCHSD2, KCNQ5, PLCB1, KCTD16, RAPGEF4	74	6350	30060	1.66325	0.647075	0.132167	0.124733
GOTERM_CC_DIRECT	GO:0045211~postsynaptic membrane	5	6.66667	0.00660836	KCTD8, CADPS2, GABRB2, SLC6A6, KCTD16	74	306	30060	6.63752	0.653838	0.132167	0.124733
UP_KW_CELLULAR_COMPONENT	KW-0770~Synapse	7	9.33333	0.00943041	KCTD8, CADPS2, GABRB2, NDFIP1, PSD3, ABI1, KCTD16	64	533	18500	3.79632	0.180432	0.198039	0.198039
GOTERM_CC_DIRECT	GO:0030424~axon	6	8	0.00954512	ALK, RELN, KCNAB1, NEFM, PTPRK, RAPGEF4	74	532	30060	4.58139	0.784448	0.169691	0.160146
GOTERM_CC_DIRECT	GO:0043209~myelin sheath	4	5.33333	0.0108669	PITPNA, NEFM, UQCRC2, PLCB1	74	188	30060	8.6429	0.825916	0.173349	0.163598
GOTERM_CC_DIRECT	GO:0042995~cell projection	9	12	0.0121765	KCTD8, SLC6A6, NDFIP1, PLPPR1, FCHSD2, PSD3, ABI1, NEFM, KCTD16	74	1278	30060	2.86068	0.85917	0.173349	0.163598
GOTERM_CC_DIRECT	GO:0042734~presynaptic membrane	4	5.33333	0.0130011	KCTD8, CADPS2, KCNQ5, KCTD16	74	201	30060	8.0839	0.876785	0.173349	0.163598
UP_SEQ_FEATURE	CARBOHYD:N-linked (GlcNAc...) asparagine	20	26.6667	0.0148286	ALK, GABRB2, TMEM132C, TRPC5, PLPPR1, THSD7B, LUZP2, GALNT17, PCDH15, PTPRK, GLG1, GHR, SLC6A6, RELN, SGCD, CNTNAP5B, CNTNAP5C, CACHD1, SLC38A9, CHSY3	69	3734	22187	1.72229	0.994138	1	1
INTERPRO	IPR031437:TMEM132_M	2	2.66667	0.0152662	TMEM132D, TMEM132C	69	5	22137	128.33	0.986533	1	1
INTERPRO	IPR031435:TMEM132_N	2	2.66667	0.0152662	TMEM132D, TMEM132C	69	5	22137	128.33	0.986533	1	1
INTERPRO	IPR031436:TMEM132_C	2	2.66667	0.0152662	TMEM132D, TMEM132C	69	5	22137	128.33	0.986533	1	1
INTERPRO	IPR026307:TMEM132	2	2.66667	0.0152662	TMEM132D, TMEM132C	69	5	22137	128.33	0.986533	1	1
GOTERM_BP_DIRECT	GO:0007155~cell adhesion	6	8	0.0163235	RELN, CNTNAP5B, CNTNAP5C, PCDH15, PTPRK, PLCB1	73	614	29878	3.99955	0.999533	1	1
GOTERM_CC_DIRECT	GO:0043235~receptor complex	4	5.33333	0.0169218	KCTD8, ALK, GHR, KCTD16	74	222	30060	7.31921	0.934823	0.189179	0.178538
GOTERM_CC_DIRECT	GO:0001750~photoreceptor outer segment	3	4	0.0174382	PCDH15, PTPRK, RAPGEF4	74	83	30060	14.6825	0.940079	0.189179	0.178538
GOTERM_CC_DIRECT	GO:0043204~perikaryon	4	5.33333	0.0177356	PDE10A, RELN, KCNAB1, NEFM	74	226	30060	7.18967	0.942912	0.189179	0.178538
GOTERM_BP_DIRECT	GO:0007420~brain development	4	5.33333	0.0214553	ALK, RELN, PLCB1, MEIS2	73	245	29878	6.68225	0.999959	1	1
GOTERM_MF_DIRECT	GO:0045296~cadherin binding	3	4	0.0238366	ABI1, PCDH15, CDH18	72	98	29205	12.4171	0.987307	1	1
GOTERM_CC_DIRECT	GO:0016607~nuclear speck	5	6.66667	0.0243475	BCLAF1, DACH1, CWC22, PLCB1, SRSF10	74	452	30060	4.49354	0.980626	0.243475	0.229779
GOTERM_BP_DIRECT	GO:0045444~fat cell differentiation	3	4	0.0252631	TBL1X, PLCB1, RUNX1T1	73	102	29878	12.0379	0.999993	1	1
UP_SEQ_FEATURE	DOMAIN:BTB	4	5.33333	0.0257482	KCTD8, ANKFY1, BACH2, KCTD16	69	207	22187	6.21354	0.999873	1	1
GOTERM_BP_DIRECT	GO:0060816~random inactivation of X chromosome	2	2.66667	0.026195	XIST, FTX	73	11	29878	74.4159	0.999996	1	1
INTERPRO	IPR013320:ConA-like_dom_sf	4	5.33333	0.0275318	ALK, CNTNAP5B, CNTNAP5C, PTPRK	69	212	22137	6.05332	0.999597	1	1
INTERPRO	IPR000210:BTB/POZ_dom	4	5.33333	0.0306098	KCTD8, ANKFY1, BACH2, KCTD16	69	221	22137	5.80681	0.999834	1	1
UP_SEQ_FEATURE	DOMAIN:EGF-like 2	3	4	0.0324611	RELN, CNTNAP5B, CNTNAP5C	69	92	22187	10.4853	0.999988	1	1
INTERPRO	IPR011333:SKP1/BTB/POZ_sf	4	5.33333	0.0334923	KCTD8, ANKFY1, BACH2, KCTD16	69	229	22137	5.60395	0.999928	1	1
UP_KW_CELLULAR_COMPONENT	KW-0472~Membrane	40	53.3333	0.0358483	ALK, GABRB2, RAB3C, PLPPR1, MARCHF1, SGMS1, THSD7B, GALNT17, PCDH15, PTPRK, ENTREP2, GLG1, A330008L17RIK, GHR, SGCD, CNTNAP5B, CNTNAP5C, PSD3, ANKFY1, CHSY3, SLC38A9, GPC6, OPCML, RUNX1T1, TMEM132D, CADPS2, TMEM132C, TRPC5, NDFIP1, KCNAB1, KCTD8, SLC6A6, FCHSD2, CACHD1, KCNQ5, UQCRC2, PLCB1, CDH18, KCTD16, RAPGEF4	64	9216	18500	1.25461	0.535428	0.376407	0.376407
SMART	SM00225:BTB	4	5.33333	0.0368764	KCTD8, ANKFY1, BACH2, KCTD16	38	218	10943	5.28392	0.858269	1	1
GOTERM_BP_DIRECT	GO:0006887~exocytosis	3	4	0.0393973	CADPS2, RAB3C, RAPGEF4	73	130	29878	9.4451	1	1	1
KEGG_PATHWAY	mmu05017:Spinocerebellar ataxia	3	4	0.0399502	ATXN2, RELN, PLCB1	23	141	9718	8.98982	0.983042	1	1
UP_KW_BIOLOGICAL_PROCESS	KW-0813~Transport	12	16	0.0417498	CADPS2, GABRB2, SLC6A6, RAB3C, TRPC5, FCHSD2, PITPNA, CACHD1, KCNAB1, SLC38A9, KCNQ5, UQCRC2	36	2046	11227	1.8291	0.670047	0.52813	0.52813
UP_SEQ_FEATURE	DOMAIN:Laminin G-like 4	2	2.66667	0.0420757	CNTNAP5B, CNTNAP5C	69	14	22187	45.9358	1	1	1
GOTERM_BP_DIRECT	GO:0048024~regulation of mRNA splicing, via spliceosome	2	2.66667	0.0425111	KHDRBS2, SRSF10	73	18	29878	45.4764	1	1	1
GOTERM_BP_DIRECT	GO:0016477~cell migration	4	5.33333	0.0435633	RELN, PTPRK, GPC6, CDH18	73	324	29878	5.05293	1	1	1
GOTERM_BP_DIRECT	GO:0000902~cell morphogenesis	3	4	0.043876	RELN, PCDH15, CDH18	73	138	29878	8.89756	1	1	1
GOTERM_CC_DIRECT	GO:0014069~postsynaptic density	4	5.33333	0.0440744	PSD3, ABI1, NEFM, RAPGEF4	74	323	30060	5.03054	0.999262	0.407548	0.384623
GOTERM_BP_DIRECT	GO:0021702~cerebellar Purkinje cell differentiation	2	2.66667	0.0448198	ATXN2, AGTPBP1	73	19	29878	43.0829	1	1	1
GOTERM_MF_DIRECT	GO:0015171~amino acid transmembrane transporter activity	2	2.66667	0.0452075	SLC6A6, SLC38A9	72	19	29205	42.6974	0.999769	1	1
UP_KW_MOLECULAR_FUNCTION	KW-0678~Repressor	5	6.66667	0.0454668	BCLAF1, DACH1, RFX3, BACH2, RUNX1T1	30	576	12229	3.53848	0.740618	0.68647	0.68647
GOTERM_CC_DIRECT	GO:0005737~cytoplasm	26	34.6667	0.0458491	MARCHF1, PITPNA, PCDH15, BACH2, GLG1, DCAF6, PCMTD2, NPEPPS, ATXN2, BCLAF1, DACH1, RELN, SGCD, ANKFY1, NEFM, SRSF10, AGTPBP1, ARPP21, KCNAB1, MEIS2, FCHSD2, PDE10A, ABI1, SSBP2, PLCB1, RAPGEF4	74	7472	30060	1.41349	0.999452	0.407548	0.384623
UP_KW_MOLECULAR_FUNCTION	KW-0407~Ion channel	4	5.33333	0.0473428	GABRB2, TRPC5, KCNAB1, KCNQ5	30	345	12229	4.72618	0.755001	0.68647	0.68647
GOTERM_BP_DIRECT	GO:0034220~monoatomic ion transmembrane transport	4	5.33333	0.0476326	GABRB2, TRPC5, KCNAB1, KCNQ5	73	336	29878	4.87247	1	1	1
UP_SEQ_FEATURE	DOMAIN:EGF-like 1	3	4	0.0524414	RELN, CNTNAP5B, CNTNAP5C	69	120	22187	8.03877	1	1	1
INTERPRO	IPR000998:MAM_dom	2	2.66667	0.0538919	ALK, PTPRK	69	18	22137	35.6473	1	1	1
GOTERM_CC_DIRECT	GO:0005794~Golgi apparatus	8	10.6667	0.0559009	ATXN2, NDFIP1, MARCHF1, DACH1, SGMS1, GALNT17, CHSY3, GLG1	74	1416	30060	2.29501	0.999899	0.470744	0.444265
UP_SEQ_FEATURE	DOMAIN:Laminin G-like 3	2	2.66667	0.056676	CNTNAP5B, CNTNAP5C	69	19	22187	33.8474	1	1	1
GOTERM_MF_DIRECT	GO:0008289~lipid binding	4	5.33333	0.0567331	GHR, CADPS2, FCHSD2, PITPNA	72	358	29205	4.53212	0.999974	1	1
GOTERM_BP_DIRECT	GO:0006811~monoatomic ion transport	5	6.66667	0.0583495	GABRB2, TRPC5, CACHD1, KCNAB1, KCNQ5	73	605	29878	3.38254	1	1	1
GOTERM_BP_DIRECT	GO:0098696~regulation of neurotransmitter receptor localization to postsynaptic specialization membrane	2	2.66667	0.0585575	GPC6, RAPGEF4	73	25	29878	32.743	1	1	1
GOTERM_MF_DIRECT	GO:0030552~cAMP binding	2	2.66667	0.0590604	PDE10A, RAPGEF4	72	25	29205	32.45	0.999984	1	1
UP_KW_BIOLOGICAL_PROCESS	KW-0130~Cell adhesion	5	6.66667	0.0603851	RELN, CNTNAP5B, CNTNAP5C, PCDH15, CDH18	36	479	11227	3.25534	0.801985	0.52813	0.52813
GOTERM_BP_DIRECT	GO:0061098~positive regulation of protein tyrosine kinase activity	2	2.66667	0.0608281	RELN, ABI1	73	26	29878	31.4837	1	1	1
UP_KW_BIOLOGICAL_PROCESS	KW-0254~Endocytosis	3	4	0.060938	GHR, FCHSD2, ANKFY1	36	129	11227	7.25258	0.804993	0.52813	0.52813
UP_SEQ_FEATURE	DOMAIN:C2	3	4	0.0628743	CADPS2, CPNE4, PLCB1	69	133	22187	7.25302	1	1	1
GOTERM_CC_DIRECT	GO:0098982~GABA-ergic synapse	3	4	0.0630564	GABRB2, SLC6A6, PLCB1	74	168	30060	7.25386	0.99997	0.504451	0.476076
GOTERM_BP_DIRECT	GO:0006397~mRNA processing	4	5.33333	0.0632825	KHDRBS2, CWC22, PLCB1, SRSF10	73	378	29878	4.33109	1	1	1
UP_SEQ_FEATURE	DOMAIN:F5/8 type C	2	2.66667	0.0653306	CNTNAP5B, CNTNAP5C	69	22	22187	29.2319	1	1	1
GOTERM_MF_DIRECT	GO:0005216~monoatomic ion channel activity	3	4	0.065811	GABRB2, TRPC5, KCNQ5	72	172	29205	7.07485	0.999996	1	1
UP_KW_DOMAIN	KW-1133~Transmembrane helix	27	36	0.0660696	ALK, GABRB2, PLPPR1, MARCHF1, SGMS1, THSD7B, GALNT17, PCDH15, PTPRK, ENTREP2, GLG1, A330008L17RIK, GHR, SGCD, CNTNAP5B, CNTNAP5C, CHSY3, SLC38A9, RUNX1T1, TMEM132D, TMEM132C, TRPC5, NDFIP1, SLC6A6, CACHD1, KCNQ5, KCTD16	54	5624	14793	1.31517	0.641312	0.71673	0.71673
INTERPRO	IPR000421:FA58C	2	2.66667	0.0683471	CNTNAP5B, CNTNAP5C	69	23	22137	27.8979	1	1	1
SMART	SM00231:FA58C	2	2.66667	0.0687149	CNTNAP5B, CNTNAP5C	38	21	10943	27.4261	0.975323	1	1
GOTERM_MF_DIRECT	GO:0046872~metal ion binding	15	20	0.07038	CADPS2, AGTPBP1, MARCHF1, BNC2, CPNE4, GALNT17, RTL4, NPEPPS, PDE10A, RELN, ANKFY1, SLC38A9, CHSY3, UQCRC2, RUNX1T1	72	3789	29205	1.6058	0.999998	1	1
UP_KW_LIGAND	KW-0116~cAMP-binding	2	2.66667	0.0708852	PDE10A, RAPGEF4	27	19	6741	26.2807	0.733775	0.801392	0.801392
INTERPRO	IPR000008:C2_dom	3	4	0.0716152	CADPS2, CPNE4, PLCB1	69	143	22137	6.73062	1	1	1
SMART	SM00667:LisH	2	2.66667	0.0718698	TBL1X, SSBP2	38	22	10943	26.1794	0.979315	1	1
UP_SEQ_FEATURE	COMPBIAS:Acidic residues	7	9.33333	0.0726153	CADPS2, ATXN2, BNC2, CWC22, PCDH15, NEFM, PLCB1	69	957	22187	2.35199	1	1	1
GOTERM_BP_DIRECT	GO:0061024~membrane organization	2	2.66667	0.0765717	SGCD, FCHSD2	73	33	29878	24.8053	1	1	1
GOTERM_BP_DIRECT	GO:0048009~insulin-like growth factor receptor signaling pathway	2	2.66667	0.0765717	GHR, PLCB1	73	33	29878	24.8053	1	1	1
UP_SEQ_FEATURE	DOMAIN:LisH	2	2.66667	0.0767486	TBL1X, SSBP2	69	26	22187	24.7347	1	1	1
UP_SEQ_FEATURE	COMPBIAS:Basic and acidic residues	23	30.6667	0.0779731	TMEM132D, TMEM132C, AGTPBP1, MARCHF1, BNC2, ARPP21, PCDH15, BACH2, A330008L17RIK, DCAF6, KCTD8, SLC6A6, ATXN2, BCLAF1, CWC22, PSD3, CACHD1, KCNQ5, NEFM, FAM193A, PLCB1, SRSF10, RUNX1T1	69	5359	22187	1.38005	1	1	1
GOTERM_CC_DIRECT	GO:0030426~growth cone	3	4	0.0815933	TRPC5, ABI1, RAPGEF4	74	195	30060	6.24948	0.999999	0.621663	0.586695
UP_SEQ_FEATURE	DOMAIN:Laminin G-like 1	2	2.66667	0.082406	CNTNAP5B, CNTNAP5C	69	28	22187	22.9679	1	1	1
UP_SEQ_FEATURE	DOMAIN:Laminin G-like 2	2	2.66667	0.082406	CNTNAP5B, CNTNAP5C	69	28	22187	22.9679	1	1	1
INTERPRO	IPR006594:LisH	2	2.66667	0.0825846	TBL1X, SSBP2	69	28	22137	22.9161	1	1	1
GOTERM_BP_DIRECT	GO:0032008~positive regulation of TOR signaling	2	2.66667	0.0854509	RELN, SLC38A9	73	37	29878	22.1237	1	1	1
GOTERM_BP_DIRECT	GO:0017157~regulation of exocytosis	2	2.66667	0.0854509	RAB3C, RAPGEF4	73	37	29878	22.1237	1	1	1
GOTERM_BP_DIRECT	GO:0044331~cell-cell adhesion mediated by cadherin	2	2.66667	0.092055	PCDH15, CDH18	73	40	29878	20.4644	1	1	1
KEGG_PATHWAY	mmu05022:Pathways of neurodegeneration - multiple diseases	4	5.33333	0.0924229	ATXN2, NEFM, UQCRC2, PLCB1	23	481	9718	3.51369	0.999939	1	1
UP_SEQ_FEATURE	DOMAIN:Fibrinogen C-terminal	2	2.66667	0.0936184	CNTNAP5B, CNTNAP5C	69	32	22187	20.0969	1	1	1
INTERPRO	IPR036056:Fibrinogen-like_C	2	2.66667	0.09382	CNTNAP5B, CNTNAP5C	69	32	22137	20.0516	1	1	1
INTERPRO	IPR002181:Fibrinogen_a/b/g_C_dom	2	2.66667	0.09382	CNTNAP5B, CNTNAP5C	69	32	22137	20.0516	1	1	1
GOTERM_BP_DIRECT	GO:0006897~endocytosis	3	4	0.0942792	GHR, FCHSD2, ANKFY1	73	214	29878	5.73768	1	1	1
UP_KW_DOMAIN	KW-0732~Signal	23	30.6667	0.095564	ALK, TMEM132D, GABRB2, TMEM132C, AGTPBP1, NDFIP1, BNC2, THSD7B, LUZP2, PCDH15, PTPRK, ENTREP2, GLG1, GHR, RELN, CNTNAP5B, TAFA1, CNTNAP5C, CACHD1, KCNQ5, GPC6, CDH18, OPCML	54	4753	14793	1.32563	0.77835	0.71673	0.71673
INTERPRO	IPR035892:C2_domain_sf	3	4	0.0962044	CADPS2, CPNE4, PLCB1	69	170	22137	5.66164	1	1	1
GOTERM_BP_DIRECT	GO:0007043~cell-cell junction assembly	2	2.66667	0.098612	PCDH15, CDH18	73	43	29878	19.0366	1	1	1
GOTERM_BP_DIRECT	GO:0045664~regulation of neuron differentiation	2	2.66667	0.098612	ALK, RELN	73	43	29878	19.0366	1	1	1
GOTERM_BP_DIRECT	GO:0034332~adherens junction organization	2	2.66667	0.098612	PCDH15, CDH18	73	43	29878	19.0366	1	1	1
