# Supplementary material for: Preclinical studies and transcriptome analysis in a model of Parkinson’s disease with dopaminergic ZNF746 expression
Source: Mol Neurodegener. 2025 Feb 28;20:24. doi: 10.1186/s13024-025-00814-3 (PMC11871723; doi:10.1186/s13024-025-00814-3)
Supplement: Supplementary file 2 — Additional file 2. Supplementary table 1. Differentially expressed genes (DEGs) associated with functional annotation and mitochondrial dysfunction. List of mitochondrial dysfunction-associated genes for bubble plot DAVID functional annotation in PARIS Tg, related to Fig. 6D. Supplementary table 2. Differentially expressed genes (DEGs; more than 2× fold alteration) in the midbrains of PARIS Tg mice. List of 2× fold DEGs PARIS-driven transcriptomic alterations in the midbrains of Tg mice, related to Supplementary fig 5B. Supplementary table 3. Cell type proportion. Proportions of each cell type cluster, including major cell types and their subpopulation of neurons, astrocytes, and microglia. Supplementary table 4. Neuron DEG log2FC. List of DEGs in neurons. (Filtration using log2FC >|0.2|) Supplementary table 5. Neuron subpopulation gene expression level. Supplementary table 6. Neuron subpopulation DEG log2FC. List of DEGs in subpopulation of neurons. (Filtration using log2FC; glutamatergic >|0.3|, cholinergic >|0.2|, dopaminergic >|0.12|, GABAergic >|0.2|, and serotonergic >|0.11|). Supplementary table 7. Neuron subpopulation GO ontology. Supplementary table 8. Dopaminergic neuron KEGG analysis. Supplementary table 9. Astrocyte subpopulation DEG log2FC. List of DEGs in subpopulation of astrocytes. (Filtration using log2FC; a0>|0.25|, a1>|0.4|, a2>|0.4|, a3>|0.25|, a4>|0.35|, a5>|0.55|, and a6>|0.4|). Supplementary table 10. Astrocyte subpopulation GO ontology. Supplementary table 11. Microglia subpopulation DEG log2FC. List of DEGs in subpopulation of microglia. (Filtration using log2FC; m0>|0.25|, m1>|0.3|, m2>|0.25|, m3>|0.25|, m4>|0.45|, and m5>|0.85|). Supplementary table 12. Microglia subpopulation GO ontology. Supplementary table 13. Information on number of male and female mice used in each experimental group. [file 13024_2025_814_MOESM2_ESM.zip › Supplementary Table 8. Dopaminergic neuron KEGG analysis.xlsx]

## Sheet: Sheet1
Category	Term	Count	%	PValue	Genes	List Total	Pop Hits	Pop Total	Fold Enrichment	Bonferroni	Benjamini	FDR
KEGG_PATHWAY	mmu04360:Axon guidance	7	5.6	0.000502787	ROBO2, EPHA5, EPHA6, SEMA6D, PRKCA, SLIT2, NTN1	56	181	9789	6.76036	0.0791681	0.0482316	0.0482316
KEGG_PATHWAY	mmu05031:Amphetamine addiction	5	4	0.000588191	DDC, TH, PRKCA, SLC18A2, SLC6A3	56	69	9789	12.6669	0.0919825	0.0482316	0.0482316
KEGG_PATHWAY	mmu04728:Dopaminergic synapse	6	4.8	0.000958136	KCNJ6, DDC, TH, PRKCA, SLC18A2, SLC6A3	56	136	9789	7.71192	0.145475	0.0523781	0.0523781
KEGG_PATHWAY	mmu05030:Cocaine addiction	4	3.2	0.00242763	DDC, TH, SLC18A2, SLC6A3	56	48	9789	14.567	0.328751	0.0995327	0.0995327
KEGG_PATHWAY	mmu04726:Serotonergic synapse	5	4	0.0070306	KCNJ6, DDC, KCND2, PRKCA, SLC18A2	56	136	9789	6.4266	0.685601	0.230604	0.230604
KEGG_PATHWAY	mmu04010:MAPK signaling pathway	6	4.8	0.0257647	CACNB2, ERBB4, RASGRF2, PRKCA, IL1RAP, IGF1R	56	299	9789	3.50776	0.986168	0.704235	0.704235
KEGG_PATHWAY	mmu05202:Transcriptional misregulation in cancer	5	4	0.0377461	FUT8, PBX3, PBX1, BIRC2, IGF1R	56	226	9789	3.86734	0.998182	0.884336	0.884336
KEGG_PATHWAY	mmu04929:GnRH secretion	3	2.4	0.0486768	KCNJ6, PRKCA, KCNN3	56	63	9789	8.32398	0.999721	0.887	0.887
KEGG_PATHWAY	mmu00561:Glycerolipid metabolism	3	2.4	0.0486768	PLPP4, AGK, DGKH	56	63	9789	8.32398	0.999721	0.887	0.887
KEGG_PATHWAY	mmu04151:PI3K-Akt signaling pathway	6	4.8	0.0543545	GHR, PHLPP2, ERBB4, PRKCA, IGF1R, HSP90B1	56	367	9789	2.85782	0.999895	0.891414	0.891414
KEGG_PATHWAY	mmu05012:Parkinson disease	5	4	0.0674392	TH, MT-CO2, MT-CO3, SLC18A2, SLC6A3	56	274	9789	3.18985	0.999989	0.948746	0.948746
KEGG_PATHWAY	mmu04721:Synaptic vesicle cycle	3	2.4	0.0694204	SLC1A2, SLC18A2, SLC6A3	56	77	9789	6.81053	0.999992	0.948746	0.948746
KEGG_PATHWAY	mmu04911:Insulin secretion	3	2.4	0.0840244	KCNMB2, PRKCA, KCNN3	56	86	9789	6.0978	0.999999	0.965919	0.965919
KEGG_PATHWAY	mmu04260:Cardiac muscle contraction	3	2.4	0.0890856	CACNB2, MT-CO2, MT-CO3	56	89	9789	5.89226	1	0.965919	0.965919
KEGG_PATHWAY	mmu04727:GABAergic synapse	3	2.4	0.0907927	KCNJ6, GABRA3, PRKCA	56	90	9789	5.82679	1	0.965919	0.965919
KEGG_PATHWAY	mmu05032:Morphine addiction	3	2.4	0.094236	KCNJ6, GABRA3, PRKCA	56	92	9789	5.70012	1	0.965919	0.965919
KEGG_PATHWAY	mmu05012:Parkinson disease	5	100	6.00848e-07	TH, MT-CO2, MT-CO3, SLC18A2, SLC6A3	5	274	9789	35.7263	1.32186e-05	1.32186e-05	1.32186e-05
KEGG_PATHWAY	mmu05030:Cocaine addiction	3	60	0.000140389	TH, SLC18A2, SLC6A3	5	48	9789	122.362	0.00308401	0.00154428	0.00154428
KEGG_PATHWAY	mmu05031:Amphetamine addiction	3	60	0.000291142	TH, SLC18A2, SLC6A3	5	69	9789	85.1217	0.00638558	0.00213504	0.00213504
KEGG_PATHWAY	mmu04728:Dopaminergic synapse	3	60	0.00112884	TH, SLC18A2, SLC6A3	5	136	9789	43.1868	0.0245423	0.0062086	0.0062086
KEGG_PATHWAY	mmu05034:Alcoholism	3	60	0.00259629	TH, SLC18A2, SLC6A3	5	207	9789	28.3739	0.0555878	0.0114237	0.0114237
KEGG_PATHWAY	mmu05022:Pathways of neurodegeneration - multiple diseases	3	60	0.0135317	MT-CO2, MT-CO3, SLC6A3	5	481	9789	12.2108	0.258982	0.0496163	0.0496163
KEGG_PATHWAY	mmu04721:Synaptic vesicle cycle	2	40	0.0310993	SLC18A2, SLC6A3	5	77	9789	50.8519	0.50095	0.0977407	0.0977407
KEGG_PATHWAY	mmu04260:Cardiac muscle contraction	2	40	0.0358798	MT-CO2, MT-CO3	5	89	9789	43.9955	0.552404	0.0986695	0.0986695
KEGG_PATHWAY	mmu00190:Oxidative phosphorylation	2	40	0.0563912	MT-CO2, MT-CO3	5	141	9789	27.7702	0.721116	0.137845	0.137845
KEGG_PATHWAY	mmu04932:Non-alcoholic fatty liver disease	2	40	0.0645812	MT-CO2, MT-CO3	5	162	9789	24.1704	0.769785	0.142079	0.142079
KEGG_PATHWAY	mmu05415:Diabetic cardiomyopathy	2	40	0.0857785	MT-CO2, MT-CO3	5	217	9789	18.0442	0.860963	0.158698	0.158698
KEGG_PATHWAY	mmu05208:Chemical carcinogenesis - reactive oxygen species	2	40	0.0903551	MT-CO2, MT-CO3	5	229	9789	17.0987	0.875497	0.158698	0.158698
KEGG_PATHWAY	mmu04714:Thermogenesis	2	40	0.0937763	MT-CO2, MT-CO3	5	238	9789	16.4521	0.885401	0.158698	0.158698
