# Supplementary material for: Preclinical studies and transcriptome analysis in a model of Parkinson’s disease with dopaminergic ZNF746 expression
Source: Mol Neurodegener. 2025 Feb 28;20:24. doi: 10.1186/s13024-025-00814-3 (PMC11871723; doi:10.1186/s13024-025-00814-3)
Supplement: Supplementary file 2 — Additional file 2. Supplementary table 1. Differentially expressed genes (DEGs) associated with functional annotation and mitochondrial dysfunction. List of mitochondrial dysfunction-associated genes for bubble plot DAVID functional annotation in PARIS Tg, related to Fig. 6D. Supplementary table 2. Differentially expressed genes (DEGs; more than 2× fold alteration) in the midbrains of PARIS Tg mice. List of 2× fold DEGs PARIS-driven transcriptomic alterations in the midbrains of Tg mice, related to Supplementary fig 5B. Supplementary table 3. Cell type proportion. Proportions of each cell type cluster, including major cell types and their subpopulation of neurons, astrocytes, and microglia. Supplementary table 4. Neuron DEG log2FC. List of DEGs in neurons. (Filtration using log2FC >|0.2|) Supplementary table 5. Neuron subpopulation gene expression level. Supplementary table 6. Neuron subpopulation DEG log2FC. List of DEGs in subpopulation of neurons. (Filtration using log2FC; glutamatergic >|0.3|, cholinergic >|0.2|, dopaminergic >|0.12|, GABAergic >|0.2|, and serotonergic >|0.11|). Supplementary table 7. Neuron subpopulation GO ontology. Supplementary table 8. Dopaminergic neuron KEGG analysis. Supplementary table 9. Astrocyte subpopulation DEG log2FC. List of DEGs in subpopulation of astrocytes. (Filtration using log2FC; a0>|0.25|, a1>|0.4|, a2>|0.4|, a3>|0.25|, a4>|0.35|, a5>|0.55|, and a6>|0.4|). Supplementary table 10. Astrocyte subpopulation GO ontology. Supplementary table 11. Microglia subpopulation DEG log2FC. List of DEGs in subpopulation of microglia. (Filtration using log2FC; m0>|0.25|, m1>|0.3|, m2>|0.25|, m3>|0.25|, m4>|0.45|, and m5>|0.85|). Supplementary table 12. Microglia subpopulation GO ontology. Supplementary table 13. Information on number of male and female mice used in each experimental group. [file 13024_2025_814_MOESM2_ESM.zip › Supplementary Table 9. Astrocyte subpopulation DEG log2FC.xlsx]

## Sheet: a0
	p_val	avg_log2FC	pct.1	pct.2	p_val_adj
Far1	1.23787e-80	-0.282075	0.287	0.197	3.62263e-76
Nln	4.24467e-62	-0.264949	0.325	0.179	1.2422e-57
Metap2	8.93613e-60	-0.255136	0.335	0.202	2.61516e-55
Parva	1.04275e-57	-0.269387	0.337	0.19	3.0516e-53
Akr1b10	9.9349e-54	-0.267507	0.351	0.198	2.90745e-49
Dnajc7	3.91009e-50	-0.29354	0.387	0.309	1.14429e-45
Cwc22	5.78578e-45	-0.717017	0.997	0.314	1.69321e-40
Tom1l1	2.15468e-39	0.330332	0.99	0.415	6.30566e-35
Sfmbt1	6.3927e-37	-0.277888	0.406	0.229	1.87082e-32
Acbd5	5.72322e-31	-0.260587	0.442	0.278	1.6749e-26
Xist	6.43519e-29	1.16886	0.359	0.001	1.88326e-24
Dnm2	2.44845e-28	-0.268178	0.472	0.33	7.1654e-24
Rps6ka5	5.12e-28	-0.261802	0.454	0.292	1.49837e-23
Tagln3	7.72662e-26	-0.258189	0.468	0.296	2.26119e-21
Ptbp2	9.09268e-26	-0.26062	0.485	0.341	2.66097e-21
Lrrc7	1.0097e-25	-0.255707	0.454	0.27	2.9549e-21
Usp54	4.96656e-25	-0.260307	0.492	0.343	1.45346e-20
Mvb12b	2.01039e-24	-0.256041	0.491	0.331	5.8834e-20
Tia1	7.61084e-24	-0.388864	0.556	0.456	2.22731e-19
Nek1	1.04061e-23	-0.290826	0.497	0.335	3.04533e-19
Sclt1	1.90266e-23	-0.309684	0.516	0.41	5.56815e-19
Dab2	7.57626e-23	-0.295848	0.506	0.348	2.21719e-18
Pias2	2.78198e-20	-0.254796	0.508	0.32	8.14146e-16
Zfp280c	3.20189e-20	-0.254235	0.528	0.379	9.37034e-16
Diaph3	6.24681e-20	-0.2554	0.522	0.378	1.82813e-15
Arid4a	7.77109e-20	-0.261231	0.508	0.336	2.27421e-15
6820431F20Rik	1.29716e-19	-0.490013	0.627	0.494	3.79615e-15
Kifap3	2.52884e-19	-0.261127	0.528	0.367	7.40065e-15
Krit1	7.55226e-19	-0.276885	0.522	0.335	2.21017e-14
Parp8	1.10277e-18	-0.302507	0.549	0.414	3.22726e-14
Atg10	7.96003e-18	-0.283002	0.475	0.225	2.3295e-13
Rmdn1	9.58024e-16	-0.325986	0.594	0.433	2.80366e-11
Sesn1	1.56812e-15	-0.289866	0.558	0.392	4.58911e-11
Ugp2	2.95391e-15	-0.36714	0.646	0.525	8.64462e-11
Rsrc1	4.1465e-15	-0.290286	0.542	0.349	1.21347e-10
Adcyap1r1	2.02919e-14	-0.326973	0.566	0.373	5.93843e-10
Hsp90b1	5.69107e-14	-0.259894	0.575	0.39	1.66549e-09
Rb1cc1	6.54563e-13	-0.266043	0.601	0.434	1.91558e-08
Zmiz1	3.11457e-12	-0.325938	0.649	0.484	9.1148e-08
Atad2b	1.31155e-10	-0.340715	0.777	0.644	3.83824e-06
Mdm4	2.09337e-10	-0.281771	0.649	0.48	6.12625e-06
Phip	3.63223e-10	-0.269129	0.623	0.443	1.06297e-05
Ckap5	5.5801e-10	-0.320966	0.689	0.512	1.63302e-05
Ecpas	8.37792e-10	-0.256731	0.677	0.508	2.4518e-05
Gpcpd1	6.98516e-09	-0.269829	0.655	0.466	0.000204421
Pnn	9.35839e-09	-0.283952	0.767	0.619	0.000273873
Pcm1	1.29593e-08	-0.250475	0.684	0.526	0.000379253
Zeb2	1.61744e-08	-0.312652	0.722	0.59	0.000473345
Acin1	6.68573e-08	-0.250579	0.691	0.5	0.00195658
Mycbp2	1.46613e-07	-0.291811	0.891	0.809	0.00429064
Ttc14	2.73179e-07	-0.288597	0.886	0.77	0.00799458
Gm973	4.12489e-07	-0.297044	0.734	0.58	0.0120715
Nnat	5.54859e-07	-0.61151	0.592	0.345	0.016238
Ctnna2	1.63254e-06	-0.356507	0.858	0.758	0.0477764
Elp4	2.98418e-06	-0.296291	0.722	0.536	0.0873321
Syt1	4.5598e-06	-0.255352	0.592	0.315	0.133443
Astn1	4.61089e-06	-0.30524	0.895	0.746	0.134938
Prrc2c	5.47707e-06	-0.268333	0.855	0.711	0.160287
Bbx	1.64808e-05	-0.298541	0.57	0.255	0.482312
Mcc	1.92066e-05	-0.305323	0.881	0.76	0.562082
Gabbr2	2.99368e-05	-0.296006	0.902	0.823	0.876101
Cst3	3.8659e-05	-0.286084	0.786	0.63	1
Ptprt	5.63607e-05	-0.345776	0.763	0.615	1
Agap1	8.76614e-05	-0.262543	0.644	0.372	1
Srpk2	9.27197e-05	-0.250603	0.767	0.546	1
Sorbs1	0.000439138	-0.300564	0.929	0.837	1
Tenm3	0.00126978	-0.300195	0.763	0.581	1
Dlg2	0.006876	-0.298387	0.898	0.737	1
Lrmda	0.0071955	-0.259748	0.801	0.632	1
Ctnna3	0.0432101	-0.264538	0.615	0.292	1
Lars2	0.099282	-0.27659	0.791	0.497	1

## Sheet: a1
	p_val	avg_log2FC	pct.1	pct.2	p_val_adj
Tsix	1.32129e-112	0.449318	0.135	0	3.86676e-108
Gm38604	1.15228e-83	-0.416798	0.142	0.084	3.37216e-79
Timp4	1.76343e-76	-0.415068	0.156	0.096	5.16066e-72
Thap2	6.0904e-72	-0.43631	0.149	0.145	1.78235e-67
Ggta1	6.37697e-70	0.474	0.766	0.034	1.86622e-65
Dgki	1.70171e-61	0.485237	0.95	0.134	4.98004e-57
Tet1	2.34686e-56	-0.611144	0.199	0.16	6.8681e-52
Acvr1	3.8151e-56	-0.522472	0.206	0.133	1.11649e-51
Ccar1	1.969e-54	0.441008	0.979	0.177	5.76229e-50
Snhg14	6.75588e-50	0.440948	0.872	0.101	1.97711e-45
Tpcn1	2.63224e-49	-0.469456	0.22	0.191	7.70326e-45
Traf3	6.17061e-49	-0.413637	0.234	0.114	1.80583e-44
Col4a5	1.79776e-48	0.589788	0.83	0.074	5.26113e-44
Copa	1.4009e-43	-0.530516	0.248	0.16	4.09974e-39
Usp46	3.11791e-43	-0.407088	0.255	0.107	9.12455e-39
Nmnat2	8.05924e-41	-0.581206	0.262	0.123	2.35854e-36
Mpv17l	1.98714e-38	-0.43388	0.277	0.082	5.81536e-34
Cwc22	1.56936e-36	-0.649186	1	0.229	4.59273e-32
Dennd5a	2.3771e-36	-0.530625	0.277	0.21	6.95659e-32
Fmr1	5.68211e-35	-0.451313	0.284	0.172	1.66287e-30
Dipk1a	5.26424e-33	-0.428495	0.298	0.072	1.54058e-28
Adgra1	1.63476e-31	-0.418872	0.298	0.214	4.78411e-27
Tef	1.49388e-30	0.461651	1	0.302	4.37184e-26
Map3k7	1.81675e-30	-0.410143	0.305	0.134	5.31673e-26
Slc25a4	2.56422e-30	-0.434871	0.305	0.178	7.5042e-26
Uggt2	2.56494e-29	-0.417466	0.312	0.184	7.5063e-25
Peak1	2.90916e-25	-0.598545	0.34	0.25	8.51365e-21
Ubr4	5.36254e-25	-0.460804	0.333	0.171	1.56935e-20
Ptchd4	8.99295e-25	-0.51098	0.333	0.18	2.63179e-20
Pag1	1.08547e-23	0.43724	0.894	0.239	3.17662e-19
Fgf12	3.26879e-23	0.455686	0.929	0.279	9.5661e-19
Tacc1	1.04835e-22	-0.500098	0.355	0.22	3.068e-18
Ralbp1	2.64565e-22	0.459112	0.78	0.128	7.74251e-18
Gabra4	9.337e-22	-0.475645	0.355	0.189	2.73247e-17
Usp54	1.11031e-21	-0.471127	0.355	0.19	3.24933e-17
Cbfa2t2	1.80372e-21	-0.415607	0.355	0.185	5.2786e-17
Ubr3	5.41335e-21	0.421567	0.972	0.339	1.58422e-16
Clmn	6.3696e-21	-0.65315	0.369	0.225	1.86406e-16
Klf9	4.56285e-20	-0.534206	0.383	0.269	1.33532e-15
Tenm4	4.58895e-20	0.428646	0.865	0.231	1.34296e-15
Tbck	2.40559e-19	-0.405422	0.376	0.228	7.03996e-15
Slc10a7	2.54044e-18	-0.414905	0.383	0.219	7.4346e-14
Dmtf1	1.3594e-16	0.418051	0.823	0.212	3.97827e-12
Tia1	4.99212e-16	-0.435154	0.411	0.264	1.46094e-11
Slit2	8.22674e-16	0.410752	0.723	0.105	2.40756e-11
Dpp6	1.00042e-15	0.400986	0.908	0.311	2.92772e-11
Mapt	1.41272e-15	0.433653	0.872	0.274	4.13432e-11
Tsc1	2.29422e-15	-0.42008	0.39	0.144	6.71402e-11
Ptpn4	3.10812e-12	0.438092	0.986	0.491	9.09593e-08
Slc38a1	4.11174e-12	0.403132	0.397	0.134	1.2033e-07
Sgcd	1.06505e-11	0.429345	0.404	0.144	3.11688e-07
Clcn3	1.13648e-11	-0.42514	0.454	0.276	3.32591e-07
Kcnip3	1.157e-11	-0.454579	0.475	0.345	3.38596e-07
Ror1	2.77642e-11	-0.548369	0.709	0.111	8.1252e-07
Cnot4	1.90557e-10	-0.40539	0.504	0.4	5.57666e-06
Apbb2	2.56696e-10	0.400261	0.879	0.37	7.5122e-06
Gria4	3.45263e-10	-0.673715	0.837	0.248	1.01041e-05
Grm5	8.18522e-10	-0.611098	0.759	0.177	2.39541e-05
Washc2	1.6233e-09	-0.501381	0.518	0.356	4.75059e-05
Naaladl2	2.80916e-09	-0.463364	0.504	0.37	8.221e-05
Slc25a12	1.28185e-08	-0.400983	0.511	0.331	0.000375135
Sntg1	1.85966e-08	-0.418741	0.716	0.146	0.00054423
Nrp1	1.98336e-08	-0.478154	0.546	0.426	0.00058043
Itih3	2.05457e-08	0.473216	0.929	0.524	0.00060127
Map4k4	1.54566e-07	-0.667204	0.674	0.558	0.00452338
Gphn	2.49232e-07	-0.484525	0.922	0.893	0.00729379
Sfta3-ps	7.00596e-07	0.729161	0.348	0.023	0.020503
Spag9	7.30652e-07	-0.543528	0.879	0.792	0.0213825
Ptpra	7.89052e-07	-0.538256	0.667	0.535	0.0230916
Psmd12	1.9896e-06	-0.402181	0.638	0.077	0.0582257
Adcy8	2.33799e-06	0.406085	1	0.706	0.0684214
Mtss2	2.52937e-06	0.408691	0.908	0.484	0.0740221
Psme4	4.28743e-06	-0.460498	0.574	0.369	0.125472
Cntnap2	4.72105e-06	-0.544595	0.468	0.14	0.138161
Nipbl	5.06584e-06	-0.431151	0.624	0.471	0.148252
Ppp1r12b	6.1029e-06	-0.433179	0.546	0.346	0.178601
Bcan	6.32971e-06	-0.442645	0.638	0.498	0.185239
Slc1a3	2.54266e-05	0.467645	0.957	0.79	0.744108
Kirrel3	5.17907e-05	-0.499191	0.887	0.823	1
Clasp1	6.45797e-05	-0.408897	0.567	0.343	1
Pdgfd	0.000115174	0.458689	0.766	0.328	1
AU040320	0.000154225	0.410844	0.645	0.127	1
Nopchap1	0.000166024	-0.45815	0.475	0.104	1
Fut8	0.000211463	-0.48241	0.652	0.468	1
Snhg11	0.000241635	-0.547997	0.702	0.501	1
Nr1d2	0.000282115	-0.474067	0.518	0.195	1
Ckb	0.000287786	-0.402336	0.617	0.402	1
Scg2	0.00028859	-0.423173	0.504	0.171	1
Nrxn3	0.000290621	-0.406032	0.674	0.582	1
Celf2	0.000315615	-0.423471	0.879	0.781	1
Nebl	0.000449459	-0.404764	0.943	0.873	1
Neo1	0.000624978	-0.420951	0.681	0.504	1
Gm26691	0.00404499	-0.464426	0.511	0.145	1
Mettl25	0.00490784	0.456791	0.582	0.057	1
Cped1	0.0134932	0.480932	0.596	0.094	1
Rab8b	0.0237471	-0.414986	0.546	0.186	1
Camk1d	0.0253636	-0.513929	0.929	0.67	1
Prkag2	0.0492557	0.417651	0.61	0.134	1
Ctnna3	0.050832	-0.75839	0.567	0.216	1
Rnf144a	0.0911924	-0.416296	0.589	0.235	1
Ttll3	0.148867	0.463646	0.525	0.124	1
Car10	0.149938	-0.67843	0.894	0.462	1
Sox2ot	0.18779	-0.589453	0.787	0.48	1
Xist	0.273762	1.48047	0.482	0	1
Meis2	0.36904	-0.633076	0.631	0.264	1
Vav3	0.614363	-0.462188	0.723	0.373	1
Rhoq	0.910078	-0.40933	0.773	0.414	1

## Sheet: a2
	p_val	avg_log2FC	pct.1	pct.2	p_val_adj
Slc24a2	3.29262e-30	0.551687	0.926	0.038	9.63586e-26
Col9a3	8.36176e-28	-0.468629	0.14	0.125	2.44707e-23
Pxmp2	3.49861e-20	-0.418514	0.215	0.162	1.02387e-15
Fam107a	7.11538e-20	-0.445002	0.23	0.225	2.08232e-15
Lrrc49	3.34451e-16	0.503904	0.873	0.125	9.78772e-12
Cwc22	4.90267e-14	-0.48224	0.995	0.25	1.43477e-09
Samd8	1.28654e-13	0.446757	0.763	0.013	3.76506e-09
P3h3	2.06399e-13	-0.442947	0.274	0.1	6.04025e-09
Slc38a9	4.79354e-13	0.462337	0.968	0.288	1.40283e-08
Cntn4	2.50618e-12	-0.41873	0.942	0.225	7.33435e-08
Ctxnd1	4.71984e-12	-0.481543	0.887	0.175	1.38126e-07
Acot11	1.06357e-11	-0.515877	0.354	0.288	3.11253e-07
Rnf25	1.19323e-11	-0.436016	0.355	0.288	3.492e-07
Tmem175	1.31935e-11	-0.448244	0.345	0.262	3.86107e-07
5330439K02Rik	1.71728e-11	-0.41158	0.301	0.112	5.02561e-07
Lrrc4b	2.83452e-11	0.416141	0.755	0.038	8.29522e-07
Usp47	8.85549e-11	-0.472655	0.389	0.375	2.59156e-06
Dennd5b	1.21984e-10	-0.48945	0.343	0.212	3.56985e-06
Cux2	1.48686e-10	-0.4339	0.345	0.212	4.3513e-06
Pdk2	1.76907e-10	-0.491352	0.35	0.225	5.17719e-06
Prr16	6.3962e-10	0.570127	0.865	0.225	1.87185e-05
Htt	7.15995e-10	-0.410488	0.413	0.388	2.09536e-05
Ccser1	1.24473e-09	-0.401699	0.367	0.25	3.64271e-05
Srsf1	1.86681e-09	-0.520405	0.423	0.362	5.46323e-05
Akr1e1	2.01588e-09	-0.418279	0.345	0.162	5.89947e-05
Agk	2.4577e-09	0.410582	0.305	0.038	7.19245e-05
4930570G19Rik	7.63164e-09	-0.430581	0.355	0.162	0.00022334
Fbxo10	1.44528e-08	-0.593512	0.367	0.188	0.000422961
Cdk12	1.70692e-08	-0.480143	0.453	0.4	0.000499531
Lrrc7	4.7287e-08	0.45524	0.343	0.138	0.00138385
Ric1	8.22041e-08	0.485416	0.775	0.138	0.0024057
Zfp638	9.50914e-08	0.498715	0.983	0.512	0.00278285
Slc30a9	1.19738e-07	0.415002	0.822	0.212	0.00350413
C030005K06Rik	1.6822e-07	0.404613	0.863	0.262	0.00492296
Ints2	1.83795e-07	-0.503919	0.381	0.162	0.00537877
Unc13b	1.88365e-07	-0.403252	0.364	0.125	0.00551251
Arpp21	1.91099e-07	-0.433723	0.428	0.3	0.00559251
Ireb2	6.95162e-07	-0.415837	0.398	0.188	0.0203439
Fam172a	8.93764e-07	-0.624929	0.541	0.488	0.026156
Acaca	1.17935e-06	0.512603	0.951	0.462	0.0345136
Xist	1.60771e-06	1.00175	0.335	0	0.0470496
Klf9	1.71119e-06	-0.468134	0.503	0.425	0.050078
Plpp3	1.91145e-06	0.560976	0.997	0.912	0.0559386
Prdm5	1.94372e-06	-0.58702	0.504	0.388	0.0568829
Gm16168	5.70455e-06	-0.443155	0.821	0.212	0.166944
Gm11266	6.74302e-06	-0.446395	0.587	0.588	0.197334
Slc4a1ap	7.1172e-06	0.411346	0.354	0.025	0.208285
Abi1	1.06042e-05	-0.578036	0.658	0.625	0.310333
Pfkfb3	2.71585e-05	0.427004	0.704	0.1	0.794793
Mmp14	2.77434e-05	0.460371	0.66	0.025	0.81191
Zfand6	3.45068e-05	-0.424381	0.516	0.375	1
D3Ertd751e	3.99932e-05	0.471331	0.387	0.1	1
Nsg2	5.17731e-05	-0.420291	0.75	0.15	1
Rrbp1	0.000101925	-0.472552	0.624	0.512	1
Ttll3	0.000122816	0.486249	0.384	0.05	1
Gpatch8	0.000236151	-0.430319	0.653	0.6	1
Nhs	0.000437611	-0.444656	0.437	0.138	1
Gpr158	0.00069056	-0.458496	0.489	0.25	1
Mrps28	0.00102622	0.444875	0.641	0.05	1
Gm1976	0.00126327	0.503537	0.64	0.05	1
Gm29514	0.00146463	-0.573812	0.528	0.3	1
Plekhm3	0.00227599	-0.570171	0.582	0.375	1
Rftn2	0.00404877	-0.436845	0.648	0.488	1
Slc16a6	0.00436709	0.406387	0.619	0.038	1
Pax3	0.00518812	-0.467867	0.773	0.25	1
Unc13c	0.0077397	-0.576997	0.851	0.35	1
Wwc1	0.0109933	-0.443676	0.716	0.588	1
Car10	0.0137571	-0.55865	0.843	0.688	1
Ckb	0.0138558	0.466072	0.753	0.35	1
Mboat2	0.015646	0.474766	0.797	0.475	1
Ttc28	0.0207159	-0.420235	0.724	0.525	1
Wdfy3	0.0271134	0.419214	0.699	0.238	1
Rabgap1l	0.0453572	0.44041	0.706	0.288	1
Selenos	0.0746327	0.414965	0.448	0.025	1
Tafa1	0.0771294	-0.508823	0.797	0.35	1
Meis2	0.0981668	-0.513656	0.849	0.388	1
Cryzl1	0.101579	0.510245	0.611	0.112	1
Phf21b	0.115865	-0.426368	0.558	0.225	1
Lrpprc	0.130199	-0.501178	0.575	0.238	1
Gm38562	0.191307	-0.654085	0.709	0.25	1
Pcp4	0.284239	-0.487548	0.621	0.138	1
Nsdhl	0.32083	0.508545	0.596	0.138	1
E2f6	0.354775	0.415957	0.474	0.013	1
Zfp462	0.355121	-0.49586	0.788	0.512	1
Cep290	0.36679	0.4439	0.562	0.062	1
Atf2	0.452201	0.422503	0.521	0.112	1
Ugcg	0.647528	-0.406879	0.58	0.112	1
Brd8	0.664447	0.428662	0.558	0.175	1
Slc1a4	0.825989	0.405132	0.531	0.088	1
Srrt	0.954163	-0.404282	0.67	0.288	1
Zbtb38	0.997302	-0.422195	0.609	0.188	1

## Sheet: a3
	p_val	avg_log2FC	pct.1	pct.2	p_val_adj
Cdon	7.05275e-22	0.264107	0.85	0.156	2.06399e-17
Ptk2b	3.5094e-14	0.277237	0.655	0.068	1.02703e-09
Chst9	4.40872e-13	0.279859	0.345	0.068	1.29021e-08
Dlx6os1	4.03756e-10	0.265357	0.33	0.054	1.18159e-05
Zcwpw2	2.02807e-09	-0.260175	0.49	0.363	5.93516e-05
Slit3	3.03378e-09	0.682258	0.82	0.315	8.87835e-05
Arhgef26	1.23538e-08	-0.477211	0.767	0.715	0.000361535
Gm49678	3.37586e-08	0.263105	0.738	0.176	0.000987945
Qki	4.91667e-08	-0.423797	0.99	0.983	0.00143886
St6galnac3	1.22781e-07	0.313821	0.937	0.492	0.00359319
Slc4a4	6.52024e-07	-0.332827	0.995	0.976	0.0190815
Pitpnc1	8.27712e-07	-0.3686	0.995	0.986	0.024223
Pcbp3	1.51517e-06	0.38239	0.922	0.498	0.0443414
Nxn	1.67749e-06	-0.251651	0.524	0.349	0.0490918
Gm20754	3.84936e-06	0.493788	0.879	0.441	0.112652
Msra	5.48112e-06	0.321966	0.893	0.481	0.160405
Aifm3	5.49238e-06	-0.277744	0.655	0.569	0.160735
Shisa6	6.95643e-06	0.27357	0.869	0.417	0.20358
Itpr1	8.01013e-06	0.251657	0.951	0.576	0.234416
Sipa1l1	1.09354e-05	0.277885	0.971	0.671	0.320025
Prkag2	2.60816e-05	0.354122	0.888	0.546	0.763278
Dnajb6	3.69152e-05	-0.255092	0.646	0.495	1
6530403H02Rik	3.87264e-05	0.313288	0.325	0.041	1
Trpm3	3.94172e-05	-0.258784	1	1	1
Gpc5	4.26413e-05	-0.364784	0.99	0.993	1
Dscaml1	4.39523e-05	0.333928	0.883	0.502	1
Kcnj3	6.34682e-05	0.320023	0.971	0.797	1
Cacna1c	7.19406e-05	0.360208	1	0.963	1
Dlgap2	7.62505e-05	0.481156	0.981	0.803	1
Gpam	8.34639e-05	-0.30025	0.66	0.515	1
Ppfia2	0.000108254	0.300115	1	0.963	1
Zfp804a	0.00012875	0.456383	0.942	0.661	1
Tmeff2	0.000162893	0.328787	0.99	0.915	1
Erbb4	0.000244378	-0.326026	0.981	0.983	1
Ndrg2	0.000253736	-0.260678	0.772	0.654	1
Hdac8	0.00026877	-0.262746	0.956	0.946	1
Itga8	0.000317406	0.340347	0.655	0.136	1
Necab1	0.000326622	-0.271516	0.553	0.329	1
Npsr1	0.000334826	-0.368883	0.461	0.149	1
Slc8a1	0.000338001	0.252932	1	0.912	1
Nhsl1	0.000338679	-0.395547	0.966	0.861	1
Ak5	0.000382035	0.364407	0.869	0.549	1
Xist	0.000506535	0.755742	0.583	0.003	1
Palld	0.000513771	-0.279923	0.573	0.38	1
Sfxn5	0.000520047	-0.326514	0.932	0.861	1
Aco2	0.00055279	-0.262468	0.689	0.559	1
Gabra2	0.000562366	0.317318	0.951	0.708	1
Cep162	0.000567006	-0.265956	0.617	0.407	1
Zfhx4	0.000567016	-0.364033	0.767	0.736	1
Pde11a	0.00066185	-0.263152	0.466	0.119	1
Slc1a3	0.000662568	-0.323685	0.825	0.78	1
Trim2	0.000681176	0.263607	0.961	0.827	1
Tox	0.000720363	-0.453084	0.951	0.8	1
Rictor	0.00090323	-0.295989	0.864	0.681	1
Luzp2	0.000967115	-0.271263	0.985	0.99	1
Oxr1	0.00103459	0.323668	0.971	0.888	1
Bcas3	0.00135489	-0.253843	0.942	0.868	1
Tcf7l2	0.00146916	-0.316542	0.845	0.763	1
Nfia	0.00187954	-0.257589	1	0.98	1
Slc7a11	0.00230111	-0.260768	0.631	0.451	1
Desi2	0.00260094	-0.270925	0.816	0.681	1
Scn9a	0.00261741	-0.269674	0.675	0.492	1
Lrig1	0.00271413	-0.320211	0.913	0.78	1
Lrrc7	0.00273204	0.264818	0.995	0.963	1
Bmpr1b	0.00340426	-0.293604	0.767	0.664	1
Celf2	0.00356596	0.534916	1	0.993	1
E130307A14Rik	0.0036524	-0.277773	0.888	0.814	1
Plcb4	0.00398549	-0.267708	0.966	0.908	1
Trp63	0.00463075	-0.27682	0.515	0.22	1
Slc6a11	0.00514703	-0.289917	0.947	0.831	1
Zfhx3	0.00642861	-0.372495	0.879	0.756	1
Grin2a	0.00648281	0.298248	0.99	0.834	1
Prpf39	0.00726668	-0.26764	0.83	0.664	1
Etnppl	0.00851561	-0.371175	0.689	0.492	1
Dapk1	0.00890326	0.2811	0.888	0.627	1
Mgat5	0.0115063	-0.267497	0.908	0.817	1
Unc13c	0.0149912	0.281292	0.913	0.671	1
Antxr1	0.0165235	-0.270103	0.704	0.505	1
Fndc3a	0.0176979	-0.267007	0.854	0.722	1
Mcc	0.0182873	-0.31039	0.859	0.725	1
Cntnap5b	0.0201853	-0.273366	0.869	0.797	1
Enox1	0.0202166	0.263737	0.956	0.851	1
Cntnap5a	0.0205253	-0.427636	0.956	0.854	1
Cntn5	0.0235025	-0.301721	0.932	0.925	1
Sgcd	0.0251616	-0.321905	0.893	0.847	1
Kcnip4	0.0255001	-0.266051	0.971	0.949	1
Kalrn	0.0255819	0.304982	0.985	0.942	1
Ift81	0.0274972	-0.260511	0.748	0.519	1
Kank1	0.028193	-0.319173	0.825	0.597	1
Phactr1	0.0286712	0.254007	0.951	0.939	1
Kcnb2	0.0351614	0.253827	0.985	0.922	1
Phka1	0.0397725	-0.271646	0.922	0.797	1
Mgat4c	0.040615	-0.254478	0.99	0.986	1
Auts2	0.10802	0.34699	1	0.98	1
Cntn3	0.112228	-0.268096	0.835	0.702	1
Cst3	0.138367	-0.288197	0.816	0.593	1
Adarb2	0.168782	0.260713	0.777	0.492	1
Pdzrn3	0.198245	0.283832	0.587	0.115	1
Kcnc2	0.21388	-0.268349	0.908	0.746	1
Htr2c	0.21916	-0.313271	0.816	0.624	1
Rfx3	0.252305	0.276722	0.981	0.841	1
St6galnac5	0.315491	0.254132	0.762	0.522	1
Hs6st3	0.323475	-0.280849	0.859	0.742	1
Chrna7	0.363714	-0.265786	0.714	0.403	1
Synpr	0.817612	0.358655	0.621	0.298	1
Nnat	0.878759	-0.46901	0.883	0.59	1
Ednrb	0.925232	-0.287897	0.743	0.393	1
Cwc22	0.929845	-0.494831	0.961	0.607	1

## Sheet: a4
	p_val	avg_log2FC	pct.1	pct.2	p_val_adj
Fstl4	7.48314e-38	-0.579371	0.893	0.085	2.18994e-33
Prkag2	2.10324e-33	0.444234	0.986	0.144	6.15514e-29
6330403K07Rik	1.47612e-31	-0.394375	0.171	0.065	4.31986e-27
Arhgap6	4.12387e-25	-0.72778	0.914	0.119	1.20685e-20
Cacnb2	4.37164e-25	-0.941938	0.221	0.164	1.27936e-20
Col23a1	8.76594e-25	-1.14727	0.221	0.114	2.56535e-20
Top3b	3.0603e-24	-0.392759	0.229	0.154	8.95595e-20
Lrrc58	5.09636e-24	0.380659	0.993	0.229	1.49145e-19
Cacna2d3	9.2285e-24	-0.378578	0.229	0.144	2.70072e-19
Mef2c	2.48855e-23	-0.4118	0.986	0.194	7.28275e-19
mt-Co2	2.98582e-23	-0.440176	0.229	0.1	8.73799e-19
Adgrv1	5.67948e-20	-0.44553	0.264	0.159	1.6621e-15
Hps4	3.41828e-19	0.400585	0.814	0.075	1.00036e-14
mt-Cytb	3.33616e-17	-0.461361	0.829	0.1	9.76326e-13
Sgcz	3.37386e-17	-0.405658	0.279	0.104	9.87359e-13
Hid1	3.15398e-16	-0.371848	0.307	0.209	9.23014e-12
Cdc14a	5.32983e-16	-0.590537	0.321	0.254	1.55978e-11
4833420G17Rik	1.26169e-15	0.404268	0.929	0.259	3.69235e-11
Gm48678	3.01964e-15	-0.677098	0.329	0.254	8.83696e-11
Rspry1	3.82431e-15	0.375425	1	0.323	1.11919e-10
Agbl4	1.72795e-14	-0.525175	0.329	0.219	5.05685e-10
Tacc1	3.17498e-13	0.3593	0.971	0.333	9.29158e-09
Cbl	3.43942e-13	-0.351074	0.336	0.199	1.00655e-08
Cacna1c	3.36756e-12	-0.393309	0.879	0.204	9.85517e-08
Tle1	3.60011e-11	-0.394275	0.407	0.333	1.05357e-06
Prkcq	9.99986e-11	-0.415434	0.393	0.274	2.92646e-06
Lrp6	1.96707e-10	-0.437418	0.414	0.333	5.75664e-06
Flnb	3.03679e-10	-0.459525	0.407	0.303	8.88717e-06
Sox10	4.48898e-10	-0.42188	0.414	0.333	1.3137e-05
Gapvd1	4.65913e-10	-0.497956	0.421	0.323	1.3635e-05
Vcan	6.21491e-10	-0.569056	0.736	0.085	1.81879e-05
Nnat	1.21428e-09	-1.13575	0.421	0.363	3.5536e-05
Prkg1	1.95984e-09	-0.404952	0.35	0.08	5.73546e-05
Fam120a	3.21906e-09	-0.359592	0.429	0.328	9.42057e-05
Sorcs3	4.30865e-09	-0.478367	0.4	0.229	0.000126093
Chl1	6.13862e-09	0.370804	0.964	0.418	0.000179647
Usp40	1.03762e-08	-0.391284	0.45	0.373	0.00030366
Prr16	1.32868e-08	-0.51312	0.857	0.239	0.000388838
Apba2	1.61357e-08	0.389759	0.971	0.443	0.000472211
Prox1	3.34387e-08	-0.444068	0.486	0.448	0.000978585
Desi2	3.88372e-08	0.433335	0.914	0.403	0.00113657
Adcy9	4.10314e-08	0.417852	0.843	0.274	0.00120078
Sgcd	9.60807e-08	-0.439612	0.786	0.169	0.0028118
Nufip2	1.0725e-07	-0.432591	0.529	0.502	0.00313867
Smarcc2	2.32655e-07	-0.375897	0.493	0.408	0.00680865
Aldh1a1	2.69624e-07	0.393633	0.986	0.478	0.00789054
Htr2c	3.24688e-07	-0.522075	0.629	0.015	0.009502
Heg1	1.7089e-06	-0.393052	0.507	0.388	0.0500109
Nrg2	2.49872e-06	-0.388155	0.414	0.139	0.073125
Pls1	2.57317e-06	-0.470242	0.55	0.428	0.0753039
Ascc3	3.73076e-06	-0.462958	0.557	0.433	0.109181
Dnah7b	3.81377e-06	-0.464659	0.457	0.254	0.11161
Enah	7.48502e-06	0.485619	0.964	0.592	0.219049
Bcl2l1	7.61921e-06	-0.378361	0.543	0.433	0.222976
Tnks2	1.38019e-05	-0.379571	0.571	0.502	0.403914
Slit2	1.54884e-05	-1.40528	0.436	0.154	0.453267
Trappc9	2.12563e-05	0.361164	0.907	0.418	0.622064
Snapc3	2.72214e-05	-0.386652	0.507	0.333	0.796634
Kdm6a	2.73095e-05	-0.394682	0.586	0.488	0.799212
Dnah11	2.86791e-05	-0.357625	0.25	0.065	0.839294
Phf21a	7.80454e-05	-0.636789	0.779	0.687	1
Cwc22	8.15548e-05	-0.526633	1	0.403	1
Fhit	8.45259e-05	0.412431	0.929	0.498	1
St6gal1	0.000111346	-0.36054	0.607	0.498	1
Prpf39	0.000120039	-0.351886	0.571	0.393	1
Dennd5a	0.000126782	-0.360249	0.621	0.547	1
Schip1	0.000134349	-0.353176	0.671	0.622	1
Larp4	0.000137623	-0.387001	0.471	0.199	1
Tle4	0.000260382	-0.386123	0.629	0.517	1
Pde4d	0.000338978	0.389085	0.993	0.741	1
Plpp3	0.000683135	0.435113	0.986	0.766	1
Lhfp	0.000820172	0.406443	0.979	0.672	1
Pbx1	0.00106942	0.445897	1	0.896	1
Tom1l2	0.00124261	-0.387224	0.664	0.488	1
Eml1	0.00128591	-0.351177	0.65	0.527	1
Ugt8a	0.00172798	-0.483453	0.836	0.731	1
Ttc28	0.00178887	-0.394775	0.579	0.373	1
Gjc3	0.00214837	-0.395495	0.871	0.761	1
Ccdc141	0.00215694	0.359844	0.836	0.468	1
Elf2	0.00217567	-0.452715	0.6	0.378	1
Sytl2	0.00234907	-0.352942	0.714	0.642	1
Arih1	0.00311963	-0.442667	0.707	0.552	1
Zfp704	0.00319869	-0.437803	0.65	0.498	1
Maml2	0.00325948	-0.461506	0.893	0.831	1
Rtn3	0.00369519	-0.36239	0.743	0.632	1
Vmp1	0.00413964	-0.369074	0.85	0.746	1
Otud7a	0.00530292	-0.360239	0.729	0.647	1
Tubb4a	0.00545203	-0.365396	0.757	0.637	1
Psme4	0.00556369	-0.375443	0.779	0.617	1
Slc8a3	0.00599538	-0.47926	0.557	0.284	1
Chd6	0.00734809	-0.357058	0.807	0.667	1
Ecpas	0.0144139	0.364408	0.957	0.627	1
Cdc42	0.0150004	-0.350359	0.843	0.358	1
Slc12a6	0.018859	-0.445367	0.714	0.498	1
Pla2g7	0.0206882	-0.483518	0.764	0.542	1
Alk	0.0217934	-0.404839	0.629	0.1	1
Pakap	0.0296714	-0.509541	0.729	0.562	1
Rfx4	0.0308729	-0.350347	0.693	0.537	1
Mid1	0.0362683	-0.37921	0.564	0.269	1
Efna5	0.060347	-0.789243	0.707	0.224	1
Fth1	0.127612	-0.437135	0.757	0.488	1
Pid1	0.141626	-0.35283	0.714	0.493	1
P3h2	0.145747	-0.357328	0.407	0.055	1
Slc38a1	0.145878	-0.432669	0.536	0.159	1
Jazf1	0.15242	-0.359983	0.529	0.144	1
5330434G04Rik	0.168125	-0.354037	0.807	0.378	1
Senp7	0.235457	-0.434398	0.75	0.453	1
Rprd1a	0.274633	-0.371991	0.657	0.328	1
Enox2	0.289597	-0.350892	0.629	0.294	1
9330111N05Rik	0.305359	-0.392719	0.6	0.124	1
Rmst	0.609126	-0.610539	0.736	0.438	1
Ptgds	0.616266	-0.383488	0.971	0.632	1
Cplane1	0.654526	-0.367338	0.793	0.468	1
Spag16	0.877348	-0.55951	0.414	0.1	1
Xist	0.908135	0.647455	0.507	0.01	1
Gm26512	0.989885	0.362402	0.55	0.109	1
Gprasp1	0.992243	-0.382926	0.75	0.388	1

## Sheet: a5
	p_val	avg_log2FC	pct.1	pct.2	p_val_adj
Atg2b	2.02692e-24	-0.623765	0.127	0.135	5.93177e-20
Ablim2	1.74076e-22	0.736113	0.904	0.041	5.09432e-18
Cdh18	1.38587e-20	-0.565626	0.954	0.108	4.05576e-16
Shroom3	2.46807e-20	0.657849	0.154	0.054	7.22282e-16
B230323A14Rik	2.02489e-19	1.09839	0.892	0.068	5.92583e-15
Trf	1.45264e-17	0.584583	0.877	0.068	4.25116e-13
Car10	5.23827e-17	0.744114	0.981	0.203	1.53298e-12
Etnppl	9.5651e-16	0.568149	0.977	0.203	2.79923e-11
Zfp148	3.55597e-15	-0.609053	0.269	0.365	1.04065e-10
Phyhd1	2.62395e-14	0.63435	0.215	0.041	7.67898e-10
Nadk2	1.18218e-13	0.94754	0.912	0.176	3.45966e-09
Esco1	5.52942e-12	-0.571934	0.312	0.311	1.61819e-07
Osbpl6	6.46909e-12	-0.555715	0.285	0.189	1.89318e-07
Gm12239	6.46925e-11	0.701082	0.996	0.324	1.89323e-06
Colec12	9.65709e-11	0.705203	0.785	0.054	2.82615e-06
Vps54	1.0555e-10	-0.730632	0.346	0.351	3.08891e-06
Fam13c	1.08392e-10	-0.879754	0.423	0.568	3.17209e-06
Cntn1	4.51008e-10	0.763869	0.969	0.338	1.31988e-05
Srgap2	1.07202e-09	-0.68491	0.408	0.459	3.13726e-05
Ndufa12	2.45146e-09	-0.649799	0.304	0.108	7.17419e-05
Dync1li2	2.5915e-09	-0.641188	0.362	0.297	7.58403e-05
Ptchd4	9.82617e-09	-0.723579	0.438	0.514	0.000287563
Xist	1.31046e-08	1.09352	0.285	0	0.000383507
Tshz2	1.44105e-08	-0.702282	0.931	0.243	0.000421724
Rgs6	1.55312e-08	1.29218	0.888	0.311	0.000454522
St6galnac5	1.98423e-08	-0.948336	0.581	0.73	0.000580686
Gsap	2.49802e-08	-0.683638	0.473	0.541	0.000731047
Sec14l1	4.09557e-08	-0.817174	0.396	0.297	0.00119857
Cntn4	1.24149e-07	0.620049	0.719	0.027	0.00363323
Gm55122	3.30936e-07	-0.66037	0.377	0.216	0.00968483
Astn2	3.52193e-07	-0.710938	0.592	0.797	0.0103069
Itgb8	6.61191e-07	0.635334	0.877	0.27	0.0193498
Rapgef1	7.31403e-07	0.653799	0.738	0.081	0.0214045
Mertk	7.62588e-07	-0.734049	0.596	0.73	0.0223171
Mgll	7.82217e-07	-0.638709	0.531	0.662	0.0228916
Grm8	1.29025e-06	0.65041	0.692	0.014	0.0377591
Gm35552	1.37519e-06	-0.728394	0.477	0.446	0.0402448
Adgra1	1.52696e-06	0.684294	0.327	0.041	0.0446864
Grm3	1.97578e-06	-0.586838	0.992	0.932	0.0578211
Tmem117	3.0201e-06	0.574485	0.677	0	0.0883831
Mta3	3.47713e-06	0.556005	0.727	0.081	0.101758
Pals2	4.0212e-06	0.654552	0.992	0.5	0.11768
Fgd6	4.39803e-06	-0.555222	0.585	0.676	0.128708
Itih3	6.57497e-06	0.966595	0.892	0.365	0.192416
Acsbg1	7.58859e-06	-0.558643	0.515	0.5	0.22208
Rif1	7.67281e-06	0.578711	0.769	0.162	0.224545
Adcy8	8.52099e-06	0.913845	0.988	0.514	0.249367
Nhsl1	8.63051e-06	-0.726892	0.742	0.878	0.252572
Nwd1	9.1906e-06	-0.618493	0.623	0.811	0.268963
Mat2a	1.32487e-05	0.554921	0.931	0.392	0.387723
A2m	1.34323e-05	0.648119	0.673	0.014	0.393096
Vmp1	1.39109e-05	0.570327	0.708	0.068	0.407102
Ptch1	1.70716e-05	0.754753	0.962	0.514	0.499601
Tmcc1	1.8292e-05	-0.579352	0.577	0.649	0.535316
Skap2	1.854e-05	0.70095	0.758	0.149	0.542574
Gnao1	1.91783e-05	-0.647614	0.969	0.892	0.561253
Gpc6	2.37231e-05	-0.634577	0.704	0.811	0.694256
Slc30a9	2.38968e-05	0.884987	0.735	0.135	0.699341
Mthfs	2.80874e-05	-0.608369	0.45	0.284	0.821979
Tagln3	3.23953e-05	0.677207	0.715	0.095	0.948049
Map4k4	3.89723e-05	-0.555057	0.608	0.581	1
Ptgds	0.000100759	0.712424	0.858	0.338	1
Cspg5	0.000107922	-0.645424	0.731	0.743	1
Kifc3	0.000121259	-0.560834	0.438	0.216	1
Hnrnpm	0.000127305	0.587481	0.788	0.243	1
C130071C03Rik	0.000127637	-0.575965	0.742	0.784	1
Csmd1	0.00029224	-0.642714	0.838	0.838	1
Garem1	0.0003577	-0.614826	0.623	0.527	1
Chpt1	0.000367704	0.619106	0.75	0.203	1
Stag1	0.000389203	0.553412	0.996	0.554	1
Kmt5b	0.000418659	0.558526	0.415	0.203	1
Arhgef28	0.000542943	0.848486	0.638	0.014	1
Gria1	0.00056184	1.21788	0.762	0.311	1
Erbb4	0.00102339	0.740921	0.996	0.716	1
Pitpnc1	0.00144563	0.642491	0.988	0.905	1
Ctnna3	0.00161233	0.705501	0.712	0.149	1
D130040H23Rik	0.00252824	-0.604229	0.592	0.473	1
Myo10	0.00359793	0.61665	0.927	0.527	1
Ppib	0.00410023	0.601895	0.631	0.041	1
Bbip1	0.00481467	0.596588	0.673	0.122	1
Plce1	0.00535461	0.811284	0.804	0.392	1
Dock11	0.0121415	-0.550747	0.512	0.23	1
Ccdc190	0.0161705	0.599193	0.462	0.189	1
Metap1d	0.0202865	0.579429	0.792	0.351	1
Taf3	0.0244067	0.601845	0.627	0.081	1
Myoc	0.0295829	-1.03483	0.242	0.041	1
Ccnt1	0.0432547	0.551193	0.604	0.054	1
Tial1	0.0595779	-0.588889	0.604	0.338	1
Pigk	0.0838087	-0.679469	0.658	0.378	1
Emx2os	0.0878717	-0.564512	0.881	0.419	1
Akap8l	0.0892896	0.642666	0.504	0.257	1
Lhfpl3	0.102184	0.748586	0.596	0.068	1
Gpld1	0.131146	0.674551	0.704	0.324	1
Stxbp6	0.221222	-0.605881	0.85	0.405	1
Iws1	0.250951	0.563348	0.477	0.054	1
Il17rd	0.337336	-0.596813	0.596	0.243	1
Cbfa2t2	0.340521	-0.731352	0.681	0.351	1
Srgap1	0.398474	0.713684	0.638	0.27	1
Anapc10	0.399295	0.564843	0.538	0.014	1
Carnmt1	0.491618	0.578345	0.485	0.027	1
Bzw2	0.810057	-0.599248	0.577	0.122	1

## Sheet: a6
	p_val	avg_log2FC	pct.1	pct.2	p_val_adj
Flt1	5.30701e-17	-0.461581	0.889	0.056	1.5531e-12
Selenof	3.63431e-13	0.419241	0.958	0.155	1.06358e-08
Arpc5l	4.59343e-10	-0.41568	0.264	0.239	1.34427e-05
Gm11266	4.50553e-06	-0.42401	0.444	0.437	0.131854
Homer1	7.83336e-06	0.425941	0.861	0.254	0.229243
Sptlc2	1.15225e-05	0.48504	0.875	0.282	0.337207
Prkn	2.30254e-05	-0.47198	0.972	1	0.673837
Sparcl1	2.6568e-05	-0.619268	0.917	0.958	0.777513
Hs3st4	4.20805e-05	0.813689	0.903	0.366	1
Dexi	4.93187e-05	-0.408019	0.444	0.366	1
E130308A19Rik	5.77043e-05	0.501059	0.972	0.479	1
Fhit	6.3254e-05	-0.675785	0.861	0.831	1
Slc1a2	0.000222045	-0.653486	0.986	0.901	1
Msi2	0.000256213	-0.407776	0.986	0.986	1
Zbtb38	0.000323887	0.447279	0.931	0.521	1
Rab14	0.00034472	-0.504188	0.569	0.521	1
Tenm2	0.000420666	-0.605446	1	1	1
Mertk	0.000566162	-0.401729	0.486	0.352	1
Rbfox1	0.000710568	0.536992	1	0.958	1
Bend6	0.000759151	0.454625	0.903	0.451	1
Nfia	0.000787374	-0.47954	0.958	0.972	1
Cntn2	0.000954771	0.485576	0.889	0.465	1
Gm29683	0.0010677	-0.421386	0.528	0.437	1
Rgs20	0.00116685	-0.422483	0.722	0.761	1
Hivep1	0.00121969	-0.455629	0.556	0.465	1
Bmpr1b	0.001382	-0.548058	0.653	0.62	1
Sars	0.00140934	0.420805	0.833	0.352	1
Il1rapl2	0.00141522	-0.629324	0.625	0.606	1
Col11a1	0.0017665	0.464559	0.792	0.254	1
Fhl1	0.00186986	-0.41398	0.542	0.408	1
Aff2	0.00201832	0.468708	0.986	0.704	1
Actr3	0.00202245	-0.415605	0.542	0.423	1
Gpd2	0.00271053	-0.40115	0.667	0.634	1
Gm3764	0.00271735	-0.507279	0.903	0.901	1
Ap2b1	0.00285053	0.426298	0.861	0.479	1
Prdm5	0.00291468	-0.410756	0.528	0.423	1
Pdzrn4	0.00300543	0.454144	0.958	0.507	1
Grm7	0.00310163	0.429995	1	0.972	1
Lyst	0.00330445	-0.450354	0.778	0.704	1
Gpc5	0.0033543	-0.478107	1	0.986	1
Pcnt	0.00364618	-0.417098	0.556	0.38	1
Eps8	0.00385166	-0.424243	0.722	0.69	1
Setx	0.0042345	-0.435635	0.736	0.648	1
Tbc1d5	0.00549617	0.439583	1	0.845	1
Cst3	0.00564225	-0.421035	0.625	0.507	1
Txndc16	0.00576108	0.495422	0.819	0.394	1
Cfap69	0.0060848	-0.414069	0.583	0.451	1
Grm8	0.00669911	0.724021	1	0.704	1
Kalrn	0.00721039	-0.404952	0.986	0.972	1
Hspa4	0.00814845	-0.401945	0.597	0.507	1
Trpm3	0.00852745	-0.434665	1	1	1
Tmem87a	0.00862402	0.416723	0.764	0.296	1
6330411D24Rik	0.00942256	0.507188	0.889	0.451	1
Lrig1	0.00978539	-0.537912	0.764	0.676	1
Cpne4	0.00980593	-0.736992	0.583	0.408	1
Elmo1	0.0125127	0.440889	0.986	0.901	1
Ywhae	0.0153617	-0.453424	0.639	0.493	1
Cpe	0.0165627	-0.404326	0.958	0.958	1
Bcl2	0.0166028	-0.407867	0.722	0.634	1
Kcnd3	0.0170549	-0.512517	0.875	0.789	1
Ice1	0.018327	-0.425967	0.806	0.634	1
Hnrnpr	0.0225433	-0.411806	0.861	0.761	1
Otx2os1	0.0230154	-0.6025	0.792	0.254	1
Cabin1	0.0249937	-0.430374	0.792	0.634	1
Agpat5	0.0254833	-0.433351	0.667	0.479	1
Nhsl1	0.0283881	-0.537644	0.875	0.775	1
Ctdspl	0.0296962	-0.411569	0.847	0.69	1
Pcsk5	0.0314409	-0.476729	0.556	0.366	1
Lgi1	0.0317954	-0.468561	0.889	0.662	1
Chd5	0.0373685	0.436563	0.75	0.366	1
Rfx3	0.038468	-0.539605	0.889	0.831	1
Maml2	0.0392717	-0.414087	0.944	0.887	1
Prex2	0.0457727	-0.440033	0.903	0.803	1
Nell1	0.0462413	0.449644	0.972	0.662	1
Tafa1	0.0562071	0.623492	0.944	0.634	1
Hdac9	0.0568781	-0.409781	0.944	0.831	1
Reln	0.0618588	-0.645376	0.542	0.296	1
Il6st	0.065484	-0.410497	0.583	0.324	1
Lpp	0.0656335	-0.4852	0.917	0.746	1
Nxpe4	0.0828338	-0.404789	0.611	0.423	1
Rlf	0.0872864	-0.480564	0.903	0.662	1
Epha6	0.104875	-0.441411	0.903	0.817	1
Msra	0.109908	-0.415502	0.694	0.535	1
Ptprm	0.125247	-0.523684	0.944	0.789	1
Etl4	0.131282	0.494407	0.944	0.775	1
Grik1	0.140283	0.63747	0.875	0.676	1
5730522E02Rik	0.14306	-0.550185	0.889	0.62	1
Atp6v1b2	0.147026	-0.438588	0.806	0.577	1
Slit3	0.153806	-0.73462	0.597	0.324	1
Gabbr1	0.168062	-0.403125	0.847	0.648	1
Cdh9	0.231807	-0.400372	0.611	0.324	1
Kcnk13	0.249157	-0.500041	0.806	0.521	1
Nkain3	0.346996	-0.543696	0.903	0.69	1
Xist	0.359751	0.430121	0.542	0	1
Ndst4	0.503048	0.498921	0.653	0.31	1
A330008L17Rik	0.519878	-0.671391	0.736	0.423	1
Etnppl	0.544218	-0.469241	0.806	0.394	1
Cacna2d2	0.56106	-0.41174	0.875	0.451	1
Trhde	0.769538	-0.593412	0.764	0.38	1
4732471J01Rik	0.822227	-0.4438	0.889	0.648	1
Kcnh8	0.978244	-0.664216	0.583	0.155	1
9330111N05Rik	0.995054	-0.475286	0.653	0.282	1
